# Supplementary material for: Multi‐marker DNA metabarcoding reveals spatial and sexual variation in the diet of a scarce woodland bird
Source: Ecol Evol. 2023 May 17;13(5):e10089. doi: 10.1002/ece3.10089 (PMC10191781; doi:10.1002/ece3.10089)
Supplement: Supplementary file 1 — Appendix S1. [file ECE3-13-e10089-s005.xlsx]

## Sheet: For cleaning
Taxon	Blank1	Blank2	Blank3	Blank4	Extractneg1	Extractneg2	Extractneg3	Extractneg4	Extractneg5	Extractneg6	Extractneg7	NA10	NA11	NA12	NA13	NA14	NA15	NA16	NA17	NA18	NA19	NA1	NA20	NA21	NA22	NA23	NA24	NA25	NA26	NA27	NA28	NA29	NA2	NA30	NA31	NA32	NA33	NA34	NA36	NA37	NA38	NA39	NA3	NA40	NA41	NA42	NA43	NA44	NA45
#N/A	141	13	10	2	12	17	4	8	2	0	7	10	7	8	9	6	11	8	9	13	9	27	10	13	13	10	2	8	5	2	9	34	13	21	33	17	13	19	7	6	0	3	16	4	13	4	9	16	3
Abies concolor	2	0	0	0	0	0	0	0	0	0	0	0	0	0	0	0	0	0	0	0	0	0	0	0	0	0	0	0	0	0	0	0	1	0	0	0	0	0	0	0	0	0	0	0	0	0	0	0	0
Abies delavayi	1	0	0	0	0	0	0	0	0	0	0	0	0	0	0	0	0	0	0	0	0	0	0	0	0	0	0	0	0	0	0	0	0	0	0	0	0	0	0	0	0	0	0	0	0	0	0	0	0
Acer campestre	6	0	2	0	0	0	0	0	1	1	0	0	0	0	0	0	0	0	0	2	0	0	2	0	0	0	0	0	0	0	0	2	0	0	0	1	0	0	0	0	0	0	0	0	0	0	1	2	3
Acer pseudoplatanus	29	3	0	0	2	0	0	0	6	0	0	0	0	0	0	0	0	0	0	6	5	0	5	2	1	1	0	0	0	0	4	1	0	0	1	2	2	0	0	2	0	0	1	0	1	0	0	5	15
Agrostis scabra	0	0	0	0	0	0	0	0	0	0	0	0	0	0	0	0	0	1	0	0	0	0	0	0	0	0	0	0	0	0	0	0	0	0	0	0	0	0	0	0	0	0	0	0	0	0	0	1	0
Agrostis stolonifera	0	0	0	0	0	0	0	0	0	0	0	0	0	0	0	0	0	0	0	0	0	0	0	0	0	0	0	0	0	0	0	0	0	0	0	0	0	0	0	0	0	0	0	0	0	0	1	0	0
Alnus rubra	64	0	28	0	0	0	0	0	1	0	0	0	0	0	23	20	16	0	0	1	0	0	0	0	0	1	0	0	0	0	0	1	1	0	1	2	0	1	0	0	0	0	0	1	40	0	0	0	1
Alysicarpus glumaceus	19	8	0	0	0	6	0	0	0	0	0	0	0	0	0	2	0	0	0	0	0	0	1	0	4	0	0	0	0	0	0	0	1	0	0	1	4	0	0	0	0	0	0	0	0	0	0	0	0
Anemone hupehensis	2	0	0	0	0	0	0	0	0	0	0	0	0	0	0	0	0	0	0	0	0	0	0	0	0	0	0	0	0	0	0	1	0	0	0	0	0	0	0	0	0	0	0	0	0	0	0	0	0
angiosperm mycorrhizal host	3	0	0	0	0	1	0	0	0	0	0	0	0	0	3	6	0	0	0	0	0	0	0	0	0	0	0	0	0	0	0	0	0	0	0	0	0	0	0	0	0	0	0	0	0	0	0	0	0
Anthoxanthum odoratum	0	0	0	0	0	0	1	0	0	0	0	0	0	0	0	0	0	0	0	0	0	0	0	0	0	0	0	0	0	0	0	0	0	0	0	0	0	0	0	0	0	0	0	0	0	0	0	0	0
Betula pendula	159	3	0	5	65	31	1	6	3	0	0	4	1	1	7	4	1	8	3	11	8	140	4	11	7	11	1	8	2	4	39	51	21	7	26	10	2	18	6	0	3	0	32	0	2	4	6	8	0
Betula pubescens	221	0	0	5	76	85	4	9	2	0	4	4	6	0	5	1	1	10	5	6	11	112	0	10	5	11	5	2	6	2	52	70	23	9	19	8	1	46	7	0	1	0	30	1	1	3	5	12	2
Bidens alba var. radiata	0	0	0	0	0	0	0	0	0	0	0	0	0	0	0	0	0	0	0	0	0	0	0	0	0	0	0	0	0	0	0	0	0	1	2	1	0	0	0	0	0	0	0	0	0	0	0	0	0
Brassica oleracea var. gongylodes	7	0	0	0	0	0	0	4	0	0	0	0	1	3	3	0	0	0	0	0	0	0	0	0	0	0	0	0	0	0	0	0	0	0	0	0	0	0	2	0	0	0	0	0	0	0	0	0	0
Carpinus betulus	1056	63	37	7	150	22	28	73	50	5	11	27	56	19	9	20	10	30	12	35	80	73	42	60	93	125	0	0	11	0	67	42	68	89	87	127	40	31	43	31	41	46	43	28	22	52	36	59	106
Carpinus laxiflora	22	2	0	0	4	1	2	0	1	0	1	1	1	0	1	0	0	1	0	0	0	3	0	3	5	2	0	0	0	1	1	0	2	4	4	1	2	2	0	1	3	1	1	0	0	0	0	1	2
Carpinus londoniana	12	2	1	0	4	1	1	0	1	0	0	0	0	0	0	0	0	0	0	0	1	2	0	0	2	0	0	0	0	0	1	0	2	1	1	0	0	2	0	0	1	1	2	0	0	0	0	1	0
Carpinus polyneura	0	0	0	0	0	0	0	0	0	0	0	0	0	0	0	0	0	0	0	0	0	0	0	0	0	0	0	0	0	0	0	0	0	0	0	0	0	0	0	0	0	0	0	0	0	0	0	0	0
Carpinus tientaiensis	2	0	0	0	0	0	0	0	1	0	0	0	0	0	0	0	0	0	0	1	1	0	0	0	0	0	0	0	0	0	0	0	0	0	0	1	0	0	1	0	0	0	0	0	0	0	0	0	0
Castanea pumila	0	0	0	0	0	0	0	0	0	0	0	0	0	0	0	0	0	0	0	0	0	0	0	0	0	0	0	0	0	0	0	0	0	0	0	0	0	0	0	0	0	0	0	0	0	0	0	0	0
Cerastium fontanum	0	0	0	0	0	0	0	0	0	0	0	0	0	0	0	0	0	0	0	0	0	0	1	0	0	0	0	0	0	0	0	0	0	0	0	0	0	0	0	0	0	0	0	0	0	0	0	0	0
Citrus maxima	3	0	0	0	0	0	0	0	0	0	0	0	0	0	0	0	0	0	0	0	0	0	0	0	0	1	0	0	0	0	0	0	0	0	0	0	0	0	0	0	0	0	0	0	0	0	0	0	0
Citrus x paradisi	2	0	0	0	0	0	0	0	0	0	0	0	0	0	0	0	0	0	0	0	0	1	0	0	0	0	0	0	0	0	0	0	0	0	0	0	0	0	0	0	0	0	0	0	0	0	0	0	0
Corylus avellana	1	1	0	0	0	0	0	0	0	0	0	0	0	0	0	0	0	0	0	0	1	0	0	0	0	0	0	0	0	0	0	0	0	0	0	0	0	0	0	0	1	0	0	0	0	0	0	0	0
Cucumis pubescens	1	0	0	0	0	0	0	0	0	0	0	0	0	0	1	0	0	0	0	0	0	0	0	0	0	0	0	0	0	0	0	0	0	0	0	0	0	0	0	0	0	0	0	0	0	0	0	0	0
Cucumis sativus var. hardwickii	0	0	0	0	0	0	0	0	0	0	0	0	0	0	0	1	0	0	0	0	0	0	0	0	0	0	0	0	0	0	0	0	0	0	0	0	0	0	0	0	0	0	0	0	0	0	0	0	0
Cucurbita pepo	0	0	0	0	0	0	0	0	0	0	0	0	0	0	0	0	0	0	0	0	0	0	0	0	0	0	0	0	0	0	0	0	0	0	0	0	0	0	0	0	0	0	0	0	0	0	0	0	0
Cynosurus cristatus	4	0	0	0	0	0	0	0	0	0	0	0	0	0	0	0	0	0	0	0	0	0	0	0	0	0	0	0	0	0	0	0	0	0	0	0	0	0	0	0	0	0	0	0	0	0	0	0	0
Eucalyptus viminalis	0	0	0	0	0	0	0	0	0	0	0	0	0	0	0	0	0	0	0	0	0	0	0	0	0	0	0	0	0	0	0	0	0	0	0	0	0	0	0	0	0	0	0	0	0	0	0	0	0
Fagus crenata	6	0	3	0	0	0	0	2	0	0	0	0	0	0	0	1	3	1	0	1	0	1	0	1	0	0	0	0	0	0	0	1	0	0	0	1	0	1	5	0	0	0	0	0	0	0	0	0	0
Fagus engleriana	0	2	1	0	0	0	0	0	0	0	0	0	0	0	0	3	0	0	0	0	0	0	0	0	0	0	0	0	0	0	2	0	0	0	0	0	0	1	0	0	0	0	0	0	0	0	0	0	0
Fagus hayatae subsp. pashanica	0	0	0	0	0	0	0	0	0	0	0	0	0	0	0	0	0	0	0	0	0	0	0	0	0	0	0	0	0	0	0	0	0	0	1	0	0	0	0	0	0	0	0	0	0	0	0	0	0
Fagus sylvatica	6496	1070	902	146	457	1047	497	345	448	362	83	313	314	300	742	644	650	342	178	587	608	547	659	268	260	796	776	447	410	487	730	1273	274	359	723	523	1283	1498	278	229	460	309	256	363	1038	238	350	804	610
Fraxinus angustifolia	103	21	1	0	7	17	0	19	3	0	0	0	0	0	1	2	1	49	13	32	4	3	8	0	2	5	7	11	3	6	5	7	5	1	7	19	3	16	6	1	0	0	1	0	5	27	44	5	22
Fraxinus angustifolia subsp. oxycarpa	0	0	0	0	0	0	0	0	0	0	0	0	0	0	0	0	0	2	0	0	0	0	0	0	0	0	0	0	0	0	0	0	0	0	0	0	0	0	0	0	0	0	0	0	0	0	1	0	0
Fraxinus excelsior	2	0	0	0	0	0	0	0	0	0	0	0	0	0	0	0	0	0	0	0	0	0	1	0	0	0	0	0	0	0	0	1	0	0	0	0	0	0	0	0	0	0	0	0	0	0	1	0	0
Hedera helix	13	2	0	0	1	5	0	3	0	1	0	0	0	0	0	0	0	0	0	0	2	0	0	3	4	0	4	1	4	2	0	1	0	0	2	0	2	31	2	0	0	0	0	0	2	0	1	0	0
Helianthus sp.	4278	129	47	101	159	108	106	47	333	15	17	3	3	8	35	58	34	140	98	452	407	627	579	233	272	331	61	18	11	26	463	1103	168	65	169	96	132	77	31	4	6	1	486	8	86	77	236	817	435
Holcus lanatus	16	0	0	1	0	2	0	0	0	0	0	0	0	0	0	0	0	0	0	0	0	0	1	0	2	0	0	0	0	0	6	5	4	0	0	0	0	0	0	0	0	0	0	0	0	0	0	0	1
Hordeum vulgare subsp. vulgare	0	0	0	0	0	0	0	0	0	0	0	0	0	0	0	0	0	0	0	0	0	0	0	0	0	0	0	0	0	0	0	0	0	0	0	0	0	0	0	0	0	0	0	0	0	0	0	0	0
Ilex perado	33	0	0	0	0	0	0	0	0	0	0	0	0	0	0	0	0	12	7	0	0	0	0	0	0	0	0	0	0	0	0	0	0	0	3	0	0	0	1	0	1	0	0	0	0	5	16	1	0
Lachnagrostis ammobia	1	0	0	0	0	0	0	0	1	0	0	0	0	0	0	0	0	1	0	0	0	0	0	0	0	0	0	0	0	0	0	0	0	0	4	0	0	0	0	0	0	0	0	0	0	0	0	4	0
Larix kaempferi	1	0	5	0	0	0	0	0	0	0	0	0	0	0	1	2	1	0	0	0	0	0	0	0	0	0	0	0	0	0	0	0	0	1	1	2	0	0	0	0	0	0	0	0	4	0	0	0	0
Larix sibirica	5	0	2	0	1	0	0	0	0	0	0	0	0	0	2	3	1	0	0	0	0	0	0	0	0	0	0	0	0	0	0	1	0	0	1	0	0	2	0	0	0	0	0	0	6	0	0	1	1
Linum usitatissimum	2	0	0	0	0	0	0	0	0	0	0	0	0	0	0	0	0	0	0	0	0	0	0	0	0	0	0	0	0	0	0	0	0	0	0	0	0	0	0	0	0	0	0	0	0	0	0	0	0
Lolium perenne	0	0	0	0	0	0	0	0	1	0	0	0	0	0	0	0	1	0	0	0	0	0	0	0	0	0	0	0	0	0	0	1	1	0	0	0	0	0	0	0	0	0	0	0	0	0	0	0	0
Lolium temulentum	0	0	0	0	0	0	0	0	1	0	0	0	0	0	0	0	0	0	0	0	0	0	2	0	0	0	0	0	0	0	0	0	0	0	0	0	0	0	0	0	0	0	0	0	0	0	0	0	1
Lophozonia obliqua	12	0	3	0	0	0	0	0	0	0	0	0	0	0	5	4	2	0	1	0	0	0	0	0	0	0	0	0	0	0	0	0	0	0	2	0	0	0	0	0	0	0	0	0	12	1	1	2	0
Melochia corchorifolia	93	1	0	1	65	1	0	26	0	0	16	0	7	0	0	0	0	0	0	0	0	52	0	0	0	0	0	0	0	0	1	0	72	63	218	58	1	0	10	0	1	0	24	0	1	0	0	18	0
Nothofagus nervosa	6	0	1	0	0	0	0	0	0	0	0	0	0	0	1	0	1	0	0	0	0	0	0	0	0	0	0	0	0	0	0	0	0	0	0	0	0	0	0	0	0	0	0	0	4	0	0	2	0
Picea rubens	1	0	0	0	0	4	0	0	0	0	0	0	0	0	1	0	0	0	0	0	0	0	0	0	0	0	0	0	0	0	0	0	0	0	0	0	0	0	0	0	0	0	0	0	0	0	0	0	0
Pinus taiwanensis	2	0	0	0	0	0	0	0	0	0	0	0	0	0	0	3	0	0	0	0	0	0	0	0	0	0	0	0	0	0	0	0	0	0	0	0	0	0	0	0	0	0	0	0	0	0	0	0	0
Poa infirma	0	2	0	1	0	0	0	0	0	0	0	0	0	0	0	0	0	0	0	0	0	0	0	0	0	0	0	0	0	0	0	0	0	0	0	0	1	0	0	0	0	0	0	0	0	0	0	0	0
Poa trivialis var. trivialis	78	0	0	0	0	0	0	0	135	0	0	0	0	0	1	0	0	0	0	10	3	0	10	0	0	0	0	0	0	0	0	0	0	0	0	0	0	0	1	0	0	0	0	0	0	0	0	5	12
Prunus avium	385	13	10	3	17	161	1	65	0	0	2	7	2	0	9	54	8	1	0	17	9	18	13	34	138	58	10	15	8	2	6	11	29	9	12	12	1	14	21	0	0	1	4	5	8	0	1	3	7
Prunus cerasifera	1	0	0	0	0	0	0	0	0	0	0	0	0	0	0	0	0	0	0	0	1	0	0	0	0	0	0	0	0	0	0	0	0	0	0	0	0	0	0	0	0	0	0	0	0	0	0	1	0
Prunus domestica subsp. insititia	11	0	0	0	0	0	0	0	1	0	0	0	0	0	0	0	0	1	0	0	2	0	0	0	0	0	0	0	0	0	1	1	0	0	0	0	0	0	0	0	0	0	0	0	0	0	0	2	1
Prunus fordiana	334	5	3	1	25	120	1	42	0	0	5	4	1	0	4	22	2	2	0	15	9	19	4	29	118	44	6	6	5	4	5	6	35	10	7	12	0	18	13	0	0	0	6	4	3	2	0	8	4
Prunus laurocerasus	2	0	0	1	0	0	0	0	0	0	0	0	0	0	0	0	0	0	0	0	0	0	0	0	0	0	0	0	0	0	0	0	0	0	0	0	0	0	0	0	0	0	0	0	0	0	0	0	0
Prunus mandshurica	0	0	0	0	0	0	0	0	0	0	0	0	0	0	0	0	0	0	0	1	1	0	1	0	0	0	1	0	0	0	0	0	0	0	0	0	0	0	0	0	0	0	0	0	0	0	0	0	0
Prunus padus var. commutata	1	0	0	0	0	0	0	0	0	0	0	0	0	0	0	0	0	0	0	0	0	0	0	0	0	0	0	0	0	0	0	0	0	0	0	0	0	0	0	0	0	0	0	0	0	0	0	1	0
Prunus persica	0	0	0	0	0	0	0	0	0	0	0	0	0	0	0	0	1	0	0	3	0	0	0	0	0	0	0	0	0	0	0	0	0	0	0	0	0	0	0	0	0	0	0	0	0	0	0	0	0
Prunus persica f. compressa	0	0	0	0	0	0	0	0	0	0	0	0	0	0	0	0	0	0	0	0	0	0	1	0	0	0	0	0	0	0	0	0	0	0	0	0	0	0	0	0	0	0	0	0	0	0	0	0	0
Prunus pseudocerasus	125	3	2	1	12	59	1	21	1	0	0	0	3	0	3	17	2	0	0	2	4	7	1	8	28	18	0	2	0	0	2	2	9	4	5	4	1	12	8	0	0	0	0	1	5	1	0	1	2
Prunus serotina subsp. capuli	0	0	0	0	0	0	0	0	0	0	0	0	0	0	0	0	0	0	0	0	0	0	0	0	0	1	0	0	0	0	0	0	0	0	0	0	0	0	0	0	0	0	0	0	0	0	0	0	0
Quercus canariensis	8	0	0	0	0	0	0	1	0	0	0	0	0	0	0	0	0	0	0	0	5	0	0	1	0	1	0	0	1	0	2	0	0	0	0	0	0	0	0	0	0	0	0	0	0	0	0	0	0
Quercus cf. castaneifolia Denk 996078	0	0	0	0	1	0	0	0	0	0	0	0	0	1	0	0	0	0	0	0	0	0	0	0	0	0	0	0	0	0	0	0	0	1	0	0	0	0	0	0	0	0	2	0	0	0	0	0	0
Quercus faginea	1	0	0	0	0	0	1	0	0	1	0	0	0	0	0	0	0	0	0	0	0	0	0	0	0	0	0	0	0	0	0	0	0	0	0	0	0	0	0	0	0	0	0	0	0	0	0	0	0
Quercus falcata	0	0	0	0	0	1	0	0	0	0	0	0	0	0	0	0	1	0	0	3	0	0	0	0	0	0	0	1	0	0	0	1	0	0	0	0	0	1	0	0	0	0	0	0	0	0	0	0	0
Quercus hartwissiana	8	0	0	1	0	0	4	0	0	0	0	2	0	1	4	0	0	1	0	0	1	8	0	2	0	0	2	0	0	0	5	4	0	0	0	0	1	0	0	0	0	0	0	0	0	0	0	1	0
Quercus infectoria subsp. boissieri	1	0	0	0	0	0	0	0	0	0	0	0	0	0	0	1	0	0	0	0	0	0	1	0	0	1	0	0	0	0	2	1	0	0	0	0	0	0	0	0	0	0	0	0	1	0	0	0	0
Quercus macranthera	10	0	1	0	3	1	0	0	0	0	1	0	0	0	1	1	3	0	0	0	0	2	0	1	1	0	0	0	1	0	2	1	0	0	1	2	0	0	0	0	0	0	0	0	0	0	0	0	0
Quercus petraea	62	7	2	2	3	3	1	0	1	2	0	1	4	6	8	2	5	4	1	0	2	3	0	6	2	4	2	0	0	0	26	16	2	2	6	1	15	2	0	0	1	2	11	0	4	1	4	0	0
Quercus pubescens	46	6	0	6	3	5	0	1	0	0	0	2	1	3	19	3	0	0	1	1	0	6	0	1	1	1	0	1	0	0	22	34	3	0	1	0	4	4	1	1	0	0	23	0	1	0	1	1	0
Quercus pyrenaica	34	0	0	1	0	3	0	0	0	0	0	0	0	0	0	0	1	0	0	0	0	2	1	1	0	1	0	0	0	0	10	13	1	0	0	1	0	0	0	0	0	0	2	0	0	0	0	0	0
Quercus robur	363	13	10	15	4	47	6	6	4	1	1	14	10	6	15	16	26	20	9	12	20	23	3	8	1	8	1	13	5	3	56	112	10	1	9	3	17	30	5	5	8	4	66	10	37	15	27	4	0
Quercus rubra	1	0	0	0	0	0	0	0	0	0	0	0	0	0	6	1	0	0	0	0	0	0	0	0	0	0	0	0	0	0	0	0	0	0	0	0	0	0	0	0	0	0	0	0	0	0	0	0	0
Quercus serrata	26	0	11	0	1	7	0	1	0	0	0	0	0	4	4	5	8	0	0	0	0	4	0	0	0	0	0	0	1	0	1	5	2	1	3	0	10	2	0	2	2	0	1	0	11	0	2	0	0
Quercus suber	0	0	0	0	1	0	0	0	0	0	0	0	0	0	0	0	0	0	0	0	0	3	0	0	0	0	0	0	0	0	0	0	0	0	0	0	0	0	0	0	0	0	3	0	0	0	0	0	0
Quercus suber x Quercus trojana	0	1	0	0	1	0	0	0	0	0	0	0	0	0	0	0	0	0	0	0	0	4	0	0	0	0	0	0	0	0	0	0	0	1	1	2	0	0	0	0	0	0	4	0	0	0	0	0	0
Quercus vulcanica	1	0	0	0	0	0	0	0	0	0	0	0	0	0	0	0	0	0	0	0	0	0	0	0	0	0	0	0	0	0	0	0	0	0	0	0	0	0	0	0	0	0	0	0	0	0	0	0	0
Ranunculus macounii	0	0	0	0	0	0	0	0	0	0	0	0	0	0	0	0	0	0	0	0	0	0	0	0	0	0	0	0	0	0	0	0	0	0	0	0	0	0	0	0	0	0	0	0	0	0	0	0	0
Rhododendron caucasicum	0	0	0	0	0	0	0	0	0	0	0	0	0	0	0	0	0	0	0	0	0	0	0	0	0	0	0	0	0	0	0	0	0	0	0	0	0	0	0	0	0	0	0	1	0	0	0	0	0
Rhododendron ponticum	1	0	1	0	0	0	0	0	0	0	0	0	0	0	0	0	0	0	0	0	0	0	0	0	0	0	0	0	0	0	0	0	0	0	0	0	0	0	0	0	0	0	0	0	0	0	0	1	0
Ribes hudsonianum	1	0	0	0	0	0	0	0	0	0	0	0	0	0	0	0	0	0	0	0	0	0	0	0	0	0	0	0	0	0	4	1	0	0	0	0	0	0	0	0	0	0	0	0	0	0	0	0	0
Rubus silvaticus	0	0	0	0	0	0	0	0	0	0	0	0	0	0	0	0	0	0	0	0	0	0	0	0	0	0	0	0	0	0	0	0	0	0	0	1	1	0	0	0	0	0	0	0	0	0	0	0	0
Rubus ulmifolius x Rubus caesius	7	0	0	0	0	0	0	0	0	0	0	0	0	0	0	0	0	0	0	0	0	0	0	0	0	0	0	0	0	0	0	2	0	0	0	1	0	0	0	0	0	0	0	0	0	0	0	0	0
Rubus vestitus	1	1	0	0	0	0	0	0	0	0	0	0	0	0	0	0	0	0	0	0	0	0	0	0	0	0	0	0	0	0	0	0	0	0	0	0	3	0	0	0	1	1	0	0	0	0	0	0	0
Rubus wimmerianus	56	0	0	5	1	2	7	0	0	2	0	9	10	6	0	3	1	1	0	0	0	0	3	0	4	1	2	2	1	3	3	14	0	0	1	2	0	0	0	6	6	4	0	4	2	0	0	0	0
Rumex acetosa	0	0	0	0	0	0	0	0	0	0	1	0	0	0	0	0	0	0	0	0	0	0	0	0	0	0	0	0	0	0	0	0	0	0	0	0	0	0	0	0	0	0	0	0	0	0	0	0	0
Salix turczaninowii	1	0	0	0	0	1	0	1	0	0	0	0	0	0	0	0	0	0	0	0	0	0	0	0	1	0	0	0	0	0	0	0	1	0	0	0	0	0	0	0	0	0	0	0	0	0	0	0	0
Salix yezoensis	5	0	0	0	0	1	0	5	1	0	0	0	0	0	0	1	0	0	0	0	1	0	0	0	3	0	0	0	0	0	0	0	1	0	0	0	0	0	3	0	0	0	0	0	0	0	0	1	0
Solanum chmielewskii	2	0	0	0	0	2	0	0	0	0	0	0	0	0	0	0	0	0	0	0	0	0	0	0	0	0	0	0	0	0	1	1	0	0	0	0	0	0	0	0	0	0	0	0	0	0	0	0	0
Sonchus oleraceus	3	0	0	0	0	0	0	0	0	0	0	0	0	0	0	0	0	0	0	0	0	0	0	0	0	2	0	0	0	0	0	0	0	0	0	0	0	0	0	0	0	0	0	0	0	0	0	0	0
Sorbus aucuparia	10	2	0	0	0	8	2	1	0	0	0	0	0	0	0	0	0	1	0	1	0	1	0	3	10	2	0	0	0	0	0	0	0	0	0	8	0	3	0	0	0	0	0	0	0	0	0	0	3
Taxus baccata	52	1	1	2	0	52	0	0	1	0	1	0	0	0	0	0	0	11	3	1	1	1	1	2	1	0	0	0	0	0	0	1	0	0	7	1	1	40	0	0	0	0	0	0	0	7	4	8	0
Taxus x media	0	0	0	0	0	0	0	0	0	0	0	0	0	0	0	0	0	0	0	0	0	0	0	0	0	0	0	0	0	0	0	0	0	0	0	0	0	0	0	0	0	0	0	0	0	0	0	0	0
Tilia platyphyllos	2	0	0	0	3	1	0	0	0	0	0	0	0	0	0	4	1	1	0	0	0	4	0	0	0	1	0	0	0	0	0	0	0	0	0	0	0	4	0	0	0	0	0	0	0	0	0	0	0
Triticum turgidum	6	0	0	0	0	1	0	0	0	0	0	0	0	0	2	0	0	0	0	0	0	0	0	0	0	1	0	0	0	0	0	1	0	0	0	1	0	0	0	0	0	0	0	0	0	0	0	0	0
Triticum turgidum subsp. durum	4	0	0	0	0	1	0	0	0	0	0	0	0	0	2	1	1	0	0	0	0	0	0	0	0	0	0	0	0	0	0	1	0	0	0	0	0	0	0	0	0	0	0	0	2	0	0	0	0
Ulmus rubra	414	16	48	17	19	5	0	0	0	7	2	0	0	1	54	59	56	7	10	11	2	7	1	22	19	15	14	14	7	5	64	178	7	15	72	41	21	4	5	0	0	1	19	0	96	5	5	1	1
uncultured Corylus avellana from ectomycorrhiza	16	6	1	0	7	8	0	0	2	0	0	0	1	0	0	1	0	0	0	8	5	0	3	0	0	2	1	1	0	0	0	1	0	0	0	0	3	4	0	0	0	0	0	0	0	0	0	3	4
uncultured eukaryote	1	0	0	0	0	0	0	2	0	0	0	0	0	0	0	0	0	0	0	0	0	0	0	0	0	0	0	0	0	0	0	0	0	0	0	0	0	0	1	0	0	0	0	0	0	0	0	0	0
uncultured fungus	14	0	0	0	0	48	2	1	0	0	0	4	1	1	2	1	1	5	3	2	0	17	1	2	0	0	3	0	0	0	4	1	0	0	5	1	1	27	0	0	0	1	0	0	0	2	3	4	0
Urochloa trichopus	0	0	0	0	29	0	0	0	0	0	7	0	0	0	0	0	0	0	0	0	2	35	0	0	0	0	0	0	17	0	0	0	41	14	43	39	0	4	0	0	0	0	26	0	0	0	0	0	0
Urtica environmental sample	3	0	0	1	0	0	0	0	0	0	0	0	0	0	0	0	0	0	0	0	0	0	0	0	0	0	0	0	0	0	2	3	0	0	0	0	0	0	0	0	0	0	0	0	0	0	0	0	0
Withania sp. 'ashwagandha'	6	0	0	0	0	0	0	0	0	0	0	0	0	0	0	0	0	0	0	0	0	0	0	0	0	0	0	0	0	0	0	2	0	0	0	0	0	0	0	0	0	0	0	0	0	0	0	0	0
Xanthium strumarium	1	0	0	0	0	0	0	0	0	0	0	0	0	0	0	0	0	0	0	0	0	1	0	0	0	0	0	0	0	0	0	0	0	0	0	0	0	0	0	0	0	0	0	0	0	0	0	1	0
Ziziphora clinopodioides	9	0	0	0	0	0	0	3	0	0	0	0	0	6	6	0	0	0	6	0	0	1	0	2	0	0	0	0	0	0	0	0	0	0	0	0	0	0	1	0	0	0	1	0	0	0	0	0	0
Total reads per sample	14940	1396	1133	325	1133	1885	670	692	1001	397	159	405	429	374	989	972	850	660	359	1234	1205	1754	1359	726	997	1455	898	550	498	547	1598	3008	797	679	1478	1002	1565	1914	458	288	536	375	1060	430	1407	444	755	1805	1236
[truncated: 175 more columns]

## Sheet: Contam removed
Taxon	Blank1	Blank2	Blank3	Blank4	Extractneg1	Extractneg2	Extractneg3	Extractneg4	Extractneg5	Extractneg6	Extractneg7	NA10	NA11	NA12	NA13	NA14	NA15	NA16	NA17	NA18	NA19	NA1	NA20	NA21	NA22	NA23	NA24	NA25	NA26	NA27	NA28	NA29	NA2	NA30	NA31	NA32	NA33	NA34	NA36	NA37	NA38	NA39	NA3	NA40	NA41	NA42	NA43	NA44	NA45
#N/A	0	0	0	0	0	0	0	0	0	0	0	0	0	0	0	0	0	0	0	0	0	0	0	0	0	0	0	0	0	0	0	0	0	0	0	0	0	0	0	0	0	0	0	0	0	0	0	0	0
Abies concolor	0	0	0	0	0	0	0	0	0	0	0	0	0	0	0	0	0	0	0	0	0	0	0	0	0	0	0	0	0	0	0	0	0	0	0	0	0	0	0	0	0	0	0	0	0	0	0	0	0
Abies delavayi	0	0	0	0	0	0	0	0	0	0	0	0	0	0	0	0	0	0	0	0	0	0	0	0	0	0	0	0	0	0	0	0	0	0	0	0	0	0	0	0	0	0	0	0	0	0	0	0	0
Acer campestre	0	0	0	0	0	0	0	0	0	0	0	0	0	0	0	0	0	0	0	0	0	0	0	0	0	0	0	0	0	0	0	0	0	0	0	0	0	0	0	0	0	0	0	0	0	0	0	0	0
Acer pseudoplatanus	0	0	0	0	0	0	0	0	0	0	0	0	0	0	0	0	0	0	0	0	0	0	0	0	0	0	0	0	0	0	0	0	0	0	0	0	0	0	0	0	0	0	0	0	0	0	0	0	0
Agrostis scabra	0	0	0	0	0	0	0	0	0	0	0	0	0	0	0	0	0	0	0	0	0	0	0	0	0	0	0	0	0	0	0	0	0	0	0	0	0	0	0	0	0	0	0	0	0	0	0	0	0
Agrostis stolonifera	0	0	0	0	0	0	0	0	0	0	0	0	0	0	0	0	0	0	0	0	0	0	0	0	0	0	0	0	0	0	0	0	0	0	0	0	0	0	0	0	0	0	0	0	0	0	0	0	0
Alnus rubra	0	0	0	0	0	0	0	0	0	0	0	0	0	0	0	0	0	0	0	0	0	0	0	0	0	0	0	0	0	0	0	0	0	0	0	0	0	0	0	0	0	0	0	0	0	0	0	0	0
Alysicarpus glumaceus	0	0	0	0	0	0	0	0	0	0	0	0	0	0	0	0	0	0	0	0	0	0	0	0	0	0	0	0	0	0	0	0	0	0	0	0	0	0	0	0	0	0	0	0	0	0	0	0	0
Anemone hupehensis	0	0	0	0	0	0	0	0	0	0	0	0	0	0	0	0	0	0	0	0	0	0	0	0	0	0	0	0	0	0	0	0	0	0	0	0	0	0	0	0	0	0	0	0	0	0	0	0	0
angiosperm mycorrhizal host	0	0	0	0	0	0	0	0	0	0	0	0	0	0	0	0	0	0	0	0	0	0	0	0	0	0	0	0	0	0	0	0	0	0	0	0	0	0	0	0	0	0	0	0	0	0	0	0	0
Anthoxanthum odoratum	0	0	0	0	0	0	0	0	0	0	0	0	0	0	0	0	0	0	0	0	0	0	0	0	0	0	0	0	0	0	0	0	0	0	0	0	0	0	0	0	0	0	0	0	0	0	0	0	0
Betula pendula	0	0	0	0	0	0	0	0	0	0	0	0	0	0	0	0	0	0	0	0	0	0	0	0	0	0	0	0	0	0	0	0	0	0	0	0	0	0	0	0	0	0	0	0	0	0	0	0	0
Betula pubescens	0	0	0	0	0	0	0	0	0	0	0	0	0	0	0	0	0	0	0	0	0	0	0	0	0	0	0	0	0	0	0	0	0	0	0	0	0	0	0	0	0	0	0	0	0	0	0	0	0
Bidens alba var. radiata	0	0	0	0	0	0	0	0	0	0	0	0	0	0	0	0	0	0	0	0	0	0	0	0	0	0	0	0	0	0	0	0	0	0	0	0	0	0	0	0	0	0	0	0	0	0	0	0	0
Brassica oleracea var. gongylodes	0	0	0	0	0	0	0	0	0	0	0	0	0	0	0	0	0	0	0	0	0	0	0	0	0	0	0	0	0	0	0	0	0	0	0	0	0	0	0	0	0	0	0	0	0	0	0	0	0
Carpinus betulus	0	0	0	0	0	0	0	0	0	0	0	0	0	0	0	0	0	0	0	0	0	0	0	0	0	0	0	0	0	0	0	0	0	0	0	0	0	0	0	0	0	0	0	0	0	0	0	0	0
Carpinus laxiflora	0	0	0	0	0	0	0	0	0	0	0	0	0	0	0	0	0	0	0	0	0	0	0	0	0	0	0	0	0	0	0	0	0	0	0	0	0	0	0	0	0	0	0	0	0	0	0	0	0
Carpinus londoniana	0	0	0	0	0	0	0	0	0	0	0	0	0	0	0	0	0	0	0	0	0	0	0	0	0	0	0	0	0	0	0	0	0	0	0	0	0	0	0	0	0	0	0	0	0	0	0	0	0
Carpinus polyneura	0	0	0	0	0	0	0	0	0	0	0	0	0	0	0	0	0	0	0	0	0	0	0	0	0	0	0	0	0	0	0	0	0	0	0	0	0	0	0	0	0	0	0	0	0	0	0	0	0
Carpinus tientaiensis	0	0	0	0	0	0	0	0	0	0	0	0	0	0	0	0	0	0	0	0	0	0	0	0	0	0	0	0	0	0	0	0	0	0	0	0	0	0	0	0	0	0	0	0	0	0	0	0	0
Castanea pumila	0	0	0	0	0	0	0	0	0	0	0	0	0	0	0	0	0	0	0	0	0	0	0	0	0	0	0	0	0	0	0	0	0	0	0	0	0	0	0	0	0	0	0	0	0	0	0	0	0
Cerastium fontanum	0	0	0	0	0	0	0	0	0	0	0	0	0	0	0	0	0	0	0	0	0	0	0	0	0	0	0	0	0	0	0	0	0	0	0	0	0	0	0	0	0	0	0	0	0	0	0	0	0
Citrus maxima	0	0	0	0	0	0	0	0	0	0	0	0	0	0	0	0	0	0	0	0	0	0	0	0	0	0	0	0	0	0	0	0	0	0	0	0	0	0	0	0	0	0	0	0	0	0	0	0	0
Citrus x paradisi	0	0	0	0	0	0	0	0	0	0	0	0	0	0	0	0	0	0	0	0	0	0	0	0	0	0	0	0	0	0	0	0	0	0	0	0	0	0	0	0	0	0	0	0	0	0	0	0	0
Corylus avellana	0	0	0	0	0	0	0	0	0	0	0	0	0	0	0	0	0	0	0	0	0	0	0	0	0	0	0	0	0	0	0	0	0	0	0	0	0	0	0	0	0	0	0	0	0	0	0	0	0
Cucumis pubescens	0	0	0	0	0	0	0	0	0	0	0	0	0	0	0	0	0	0	0	0	0	0	0	0	0	0	0	0	0	0	0	0	0	0	0	0	0	0	0	0	0	0	0	0	0	0	0	0	0
Cucumis sativus var. hardwickii	0	0	0	0	0	0	0	0	0	0	0	0	0	0	0	0	0	0	0	0	0	0	0	0	0	0	0	0	0	0	0	0	0	0	0	0	0	0	0	0	0	0	0	0	0	0	0	0	0
Cucurbita pepo	0	0	0	0	0	0	0	0	0	0	0	0	0	0	0	0	0	0	0	0	0	0	0	0	0	0	0	0	0	0	0	0	0	0	0	0	0	0	0	0	0	0	0	0	0	0	0	0	0
Cynosurus cristatus	0	0	0	0	0	0	0	0	0	0	0	0	0	0	0	0	0	0	0	0	0	0	0	0	0	0	0	0	0	0	0	0	0	0	0	0	0	0	0	0	0	0	0	0	0	0	0	0	0
Eucalyptus viminalis	0	0	0	0	0	0	0	0	0	0	0	0	0	0	0	0	0	0	0	0	0	0	0	0	0	0	0	0	0	0	0	0	0	0	0	0	0	0	0	0	0	0	0	0	0	0	0	0	0
Fagus crenata	0	0	0	0	0	0	0	0	0	0	0	0	0	0	0	0	0	0	0	0	0	0	0	0	0	0	0	0	0	0	0	0	0	0	0	0	0	0	0	0	0	0	0	0	0	0	0	0	0
Fagus engleriana	0	0	0	0	0	0	0	0	0	0	0	0	0	0	0	0	0	0	0	0	0	0	0	0	0	0	0	0	0	0	0	0	0	0	0	0	0	0	0	0	0	0	0	0	0	0	0	0	0
Fagus hayatae subsp. pashanica	0	0	0	0	0	0	0	0	0	0	0	0	0	0	0	0	0	0	0	0	0	0	0	0	0	0	0	0	0	0	0	0	0	0	0	0	0	0	0	0	0	0	0	0	0	0	0	0	0
Fagus sylvatica	0	0	0	0	0	0	0	0	0	0	0	0	0	0	0	0	0	0	0	0	0	0	0	0	0	0	0	0	0	0	0	0	0	0	0	0	0	0	0	0	0	0	0	0	0	0	0	0	0
Fraxinus angustifolia	0	0	0	0	0	0	0	0	0	0	0	0	0	0	0	0	0	0	0	0	0	0	0	0	0	0	0	0	0	0	0	0	0	0	0	0	0	0	0	0	0	0	0	0	0	0	0	0	0
Fraxinus angustifolia subsp. oxycarpa	0	0	0	0	0	0	0	0	0	0	0	0	0	0	0	0	0	0	0	0	0	0	0	0	0	0	0	0	0	0	0	0	0	0	0	0	0	0	0	0	0	0	0	0	0	0	0	0	0
Fraxinus excelsior	0	0	0	0	0	0	0	0	0	0	0	0	0	0	0	0	0	0	0	0	0	0	0	0	0	0	0	0	0	0	0	0	0	0	0	0	0	0	0	0	0	0	0	0	0	0	0	0	0
Hedera helix	0	0	0	0	0	0	0	0	0	0	0	0	0	0	0	0	0	0	0	0	0	0	0	0	0	0	0	0	0	0	0	0	0	0	0	0	0	0	0	0	0	0	0	0	0	0	0	0	0
Helianthus sp.	0	0	0	0	0	0	0	0	0	0	0	0	0	0	0	0	0	0	0	0	0	0	0	0	0	0	0	0	0	0	0	0	0	0	0	0	0	0	0	0	0	0	0	0	0	0	0	0	0
Holcus lanatus	0	0	0	0	0	0	0	0	0	0	0	0	0	0	0	0	0	0	0	0	0	0	0	0	0	0	0	0	0	0	0	0	0	0	0	0	0	0	0	0	0	0	0	0	0	0	0	0	0
Hordeum vulgare subsp. vulgare	0	0	0	0	0	0	0	0	0	0	0	0	0	0	0	0	0	0	0	0	0	0	0	0	0	0	0	0	0	0	0	0	0	0	0	0	0	0	0	0	0	0	0	0	0	0	0	0	0
Ilex perado	0	0	0	0	0	0	0	0	0	0	0	0	0	0	0	0	0	0	0	0	0	0	0	0	0	0	0	0	0	0	0	0	0	0	0	0	0	0	0	0	0	0	0	0	0	0	0	0	0
Lachnagrostis ammobia	0	0	0	0	0	0	0	0	0	0	0	0	0	0	0	0	0	0	0	0	0	0	0	0	0	0	0	0	0	0	0	0	0	0	0	0	0	0	0	0	0	0	0	0	0	0	0	0	0
Larix kaempferi	0	0	0	0	0	0	0	0	0	0	0	0	0	0	0	0	0	0	0	0	0	0	0	0	0	0	0	0	0	0	0	0	0	0	0	0	0	0	0	0	0	0	0	0	0	0	0	0	0
Larix sibirica	0	0	0	0	0	0	0	0	0	0	0	0	0	0	0	0	0	0	0	0	0	0	0	0	0	0	0	0	0	0	0	0	0	0	0	0	0	0	0	0	0	0	0	0	0	0	0	0	0
Linum usitatissimum	0	0	0	0	0	0	0	0	0	0	0	0	0	0	0	0	0	0	0	0	0	0	0	0	0	0	0	0	0	0	0	0	0	0	0	0	0	0	0	0	0	0	0	0	0	0	0	0	0
Lolium perenne	0	0	0	0	0	0	0	0	0	0	0	0	0	0	0	0	0	0	0	0	0	0	0	0	0	0	0	0	0	0	0	0	0	0	0	0	0	0	0	0	0	0	0	0	0	0	0	0	0
Lolium temulentum	0	0	0	0	0	0	0	0	0	0	0	0	0	0	0	0	0	0	0	0	0	0	0	0	0	0	0	0	0	0	0	0	0	0	0	0	0	0	0	0	0	0	0	0	0	0	0	0	0
Lophozonia obliqua	0	0	0	0	0	0	0	0	0	0	0	0	0	0	0	0	0	0	0	0	0	0	0	0	0	0	0	0	0	0	0	0	0	0	0	0	0	0	0	0	0	0	0	0	0	0	0	0	0
Melochia corchorifolia	0	0	0	0	0	0	0	0	0	0	0	0	0	0	0	0	0	0	0	0	0	0	0	0	0	0	0	0	0	0	0	0	0	0	0	0	0	0	0	0	0	0	0	0	0	0	0	0	0
Nothofagus nervosa	0	0	0	0	0	0	0	0	0	0	0	0	0	0	0	0	0	0	0	0	0	0	0	0	0	0	0	0	0	0	0	0	0	0	0	0	0	0	0	0	0	0	0	0	0	0	0	0	0
Picea rubens	0	0	0	0	0	0	0	0	0	0	0	0	0	0	0	0	0	0	0	0	0	0	0	0	0	0	0	0	0	0	0	0	0	0	0	0	0	0	0	0	0	0	0	0	0	0	0	0	0
Pinus taiwanensis	0	0	0	0	0	0	0	0	0	0	0	0	0	0	0	0	0	0	0	0	0	0	0	0	0	0	0	0	0	0	0	0	0	0	0	0	0	0	0	0	0	0	0	0	0	0	0	0	0
Poa infirma	0	0	0	0	0	0	0	0	0	0	0	0	0	0	0	0	0	0	0	0	0	0	0	0	0	0	0	0	0	0	0	0	0	0	0	0	0	0	0	0	0	0	0	0	0	0	0	0	0
Poa trivialis var. trivialis	0	0	0	0	0	0	0	0	0	0	0	0	0	0	0	0	0	0	0	0	0	0	0	0	0	0	0	0	0	0	0	0	0	0	0	0	0	0	0	0	0	0	0	0	0	0	0	0	0
Prunus avium	0	0	0	0	0	0	0	0	0	0	0	0	0	0	0	0	0	0	0	0	0	0	0	0	0	0	0	0	0	0	0	0	0	0	0	0	0	0	0	0	0	0	0	0	0	0	0	0	0
Prunus cerasifera	0	0	0	0	0	0	0	0	0	0	0	0	0	0	0	0	0	0	0	0	0	0	0	0	0	0	0	0	0	0	0	0	0	0	0	0	0	0	0	0	0	0	0	0	0	0	0	0	0
Prunus domestica subsp. insititia	0	0	0	0	0	0	0	0	0	0	0	0	0	0	0	0	0	0	0	0	0	0	0	0	0	0	0	0	0	0	0	0	0	0	0	0	0	0	0	0	0	0	0	0	0	0	0	0	0
Prunus fordiana	0	0	0	0	0	0	0	0	0	0	0	0	0	0	0	0	0	0	0	0	0	0	0	0	0	0	0	0	0	0	0	0	0	0	0	0	0	0	0	0	0	0	0	0	0	0	0	0	0
Prunus laurocerasus	0	0	0	0	0	0	0	0	0	0	0	0	0	0	0	0	0	0	0	0	0	0	0	0	0	0	0	0	0	0	0	0	0	0	0	0	0	0	0	0	0	0	0	0	0	0	0	0	0
Prunus mandshurica	0	0	0	0	0	0	0	0	0	0	0	0	0	0	0	0	0	0	0	0	0	0	0	0	0	0	0	0	0	0	0	0	0	0	0	0	0	0	0	0	0	0	0	0	0	0	0	0	0
Prunus padus var. commutata	0	0	0	0	0	0	0	0	0	0	0	0	0	0	0	0	0	0	0	0	0	0	0	0	0	0	0	0	0	0	0	0	0	0	0	0	0	0	0	0	0	0	0	0	0	0	0	0	0
Prunus persica	0	0	0	0	0	0	0	0	0	0	0	0	0	0	0	0	0	0	0	0	0	0	0	0	0	0	0	0	0	0	0	0	0	0	0	0	0	0	0	0	0	0	0	0	0	0	0	0	0
Prunus persica f. compressa	0	0	0	0	0	0	0	0	0	0	0	0	0	0	0	0	0	0	0	0	0	0	0	0	0	0	0	0	0	0	0	0	0	0	0	0	0	0	0	0	0	0	0	0	0	0	0	0	0
Prunus pseudocerasus	0	0	0	0	0	0	0	0	0	0	0	0	0	0	0	0	0	0	0	0	0	0	0	0	0	0	0	0	0	0	0	0	0	0	0	0	0	0	0	0	0	0	0	0	0	0	0	0	0
Prunus serotina subsp. capuli	0	0	0	0	0	0	0	0	0	0	0	0	0	0	0	0	0	0	0	0	0	0	0	0	0	0	0	0	0	0	0	0	0	0	0	0	0	0	0	0	0	0	0	0	0	0	0	0	0
Quercus canariensis	0	0	0	0	0	0	0	0	0	0	0	0	0	0	0	0	0	0	0	0	0	0	0	0	0	0	0	0	0	0	0	0	0	0	0	0	0	0	0	0	0	0	0	0	0	0	0	0	0
Quercus cf. castaneifolia Denk 996078	0	0	0	0	0	0	0	0	0	0	0	0	0	0	0	0	0	0	0	0	0	0	0	0	0	0	0	0	0	0	0	0	0	0	0	0	0	0	0	0	0	0	0	0	0	0	0	0	0
Quercus faginea	0	0	0	0	0	0	0	0	0	0	0	0	0	0	0	0	0	0	0	0	0	0	0	0	0	0	0	0	0	0	0	0	0	0	0	0	0	0	0	0	0	0	0	0	0	0	0	0	0
Quercus falcata	0	0	0	0	0	0	0	0	0	0	0	0	0	0	0	0	0	0	0	0	0	0	0	0	0	0	0	0	0	0	0	0	0	0	0	0	0	0	0	0	0	0	0	0	0	0	0	0	0
Quercus hartwissiana	0	0	0	0	0	0	0	0	0	0	0	0	0	0	0	0	0	0	0	0	0	0	0	0	0	0	0	0	0	0	0	0	0	0	0	0	0	0	0	0	0	0	0	0	0	0	0	0	0
Quercus infectoria subsp. boissieri	0	0	0	0	0	0	0	0	0	0	0	0	0	0	0	0	0	0	0	0	0	0	0	0	0	0	0	0	0	0	0	0	0	0	0	0	0	0	0	0	0	0	0	0	0	0	0	0	0
Quercus macranthera	0	0	0	0	0	0	0	0	0	0	0	0	0	0	0	0	0	0	0	0	0	0	0	0	0	0	0	0	0	0	0	0	0	0	0	0	0	0	0	0	0	0	0	0	0	0	0	0	0
Quercus petraea	0	0	0	0	0	0	0	0	0	0	0	0	0	0	0	0	0	0	0	0	0	0	0	0	0	0	0	0	0	0	0	0	0	0	0	0	0	0	0	0	0	0	0	0	0	0	0	0	0
Quercus pubescens	0	0	0	0	0	0	0	0	0	0	0	0	0	0	0	0	0	0	0	0	0	0	0	0	0	0	0	0	0	0	0	0	0	0	0	0	0	0	0	0	0	0	0	0	0	0	0	0	0
Quercus pyrenaica	0	0	0	0	0	0	0	0	0	0	0	0	0	0	0	0	0	0	0	0	0	0	0	0	0	0	0	0	0	0	0	0	0	0	0	0	0	0	0	0	0	0	0	0	0	0	0	0	0
Quercus robur	0	0	0	0	0	0	0	0	0	0	0	0	0	0	0	0	0	0	0	0	0	0	0	0	0	0	0	0	0	0	0	0	0	0	0	0	0	0	0	0	0	0	0	0	0	0	0	0	0
Quercus rubra	0	0	0	0	0	0	0	0	0	0	0	0	0	0	0	0	0	0	0	0	0	0	0	0	0	0	0	0	0	0	0	0	0	0	0	0	0	0	0	0	0	0	0	0	0	0	0	0	0
Quercus serrata	0	0	0	0	0	0	0	0	0	0	0	0	0	0	0	0	0	0	0	0	0	0	0	0	0	0	0	0	0	0	0	0	0	0	0	0	0	0	0	0	0	0	0	0	0	0	0	0	0
Quercus suber	0	0	0	0	0	0	0	0	0	0	0	0	0	0	0	0	0	0	0	0	0	0	0	0	0	0	0	0	0	0	0	0	0	0	0	0	0	0	0	0	0	0	0	0	0	0	0	0	0
Quercus suber x Quercus trojana	0	0	0	0	0	0	0	0	0	0	0	0	0	0	0	0	0	0	0	0	0	0	0	0	0	0	0	0	0	0	0	0	0	0	0	0	0	0	0	0	0	0	0	0	0	0	0	0	0
Quercus vulcanica	0	0	0	0	0	0	0	0	0	0	0	0	0	0	0	0	0	0	0	0	0	0	0	0	0	0	0	0	0	0	0	0	0	0	0	0	0	0	0	0	0	0	0	0	0	0	0	0	0
Ranunculus macounii	0	0	0	0	0	0	0	0	0	0	0	0	0	0	0	0	0	0	0	0	0	0	0	0	0	0	0	0	0	0	0	0	0	0	0	0	0	0	0	0	0	0	0	0	0	0	0	0	0
Rhododendron caucasicum	0	0	0	0	0	0	0	0	0	0	0	0	0	0	0	0	0	0	0	0	0	0	0	0	0	0	0	0	0	0	0	0	0	0	0	0	0	0	0	0	0	0	0	0	0	0	0	0	0
Rhododendron ponticum	0	0	0	0	0	0	0	0	0	0	0	0	0	0	0	0	0	0	0	0	0	0	0	0	0	0	0	0	0	0	0	0	0	0	0	0	0	0	0	0	0	0	0	0	0	0	0	0	0
Ribes hudsonianum	0	0	0	0	0	0	0	0	0	0	0	0	0	0	0	0	0	0	0	0	0	0	0	0	0	0	0	0	0	0	0	0	0	0	0	0	0	0	0	0	0	0	0	0	0	0	0	0	0
Rubus silvaticus	0	0	0	0	0	0	0	0	0	0	0	0	0	0	0	0	0	0	0	0	0	0	0	0	0	0	0	0	0	0	0	0	0	0	0	0	0	0	0	0	0	0	0	0	0	0	0	0	0
Rubus ulmifolius x Rubus caesius	0	0	0	0	0	0	0	0	0	0	0	0	0	0	0	0	0	0	0	0	0	0	0	0	0	0	0	0	0	0	0	0	0	0	0	0	0	0	0	0	0	0	0	0	0	0	0	0	0
Rubus vestitus	0	0	0	0	0	0	0	0	0	0	0	0	0	0	0	0	0	0	0	0	0	0	0	0	0	0	0	0	0	0	0	0	0	0	0	0	0	0	0	0	0	0	0	0	0	0	0	0	0
Rubus wimmerianus	0	0	0	0	0	0	0	0	0	0	0	0	0	0	0	0	0	0	0	0	0	0	0	0	0	0	0	0	0	0	0	0	0	0	0	0	0	0	0	0	0	0	0	0	0	0	0	0	0
Rumex acetosa	0	0	0	0	0	0	0	0	0	0	0	0	0	0	0	0	0	0	0	0	0	0	0	0	0	0	0	0	0	0	0	0	0	0	0	0	0	0	0	0	0	0	0	0	0	0	0	0	0
Salix turczaninowii	0	0	0	0	0	0	0	0	0	0	0	0	0	0	0	0	0	0	0	0	0	0	0	0	0	0	0	0	0	0	0	0	0	0	0	0	0	0	0	0	0	0	0	0	0	0	0	0	0
Salix yezoensis	0	0	0	0	0	0	0	0	0	0	0	0	0	0	0	0	0	0	0	0	0	0	0	0	0	0	0	0	0	0	0	0	0	0	0	0	0	0	0	0	0	0	0	0	0	0	0	0	0
Solanum chmielewskii	0	0	0	0	0	0	0	0	0	0	0	0	0	0	0	0	0	0	0	0	0	0	0	0	0	0	0	0	0	0	0	0	0	0	0	0	0	0	0	0	0	0	0	0	0	0	0	0	0
Sonchus oleraceus	0	0	0	0	0	0	0	0	0	0	0	0	0	0	0	0	0	0	0	0	0	0	0	0	0	0	0	0	0	0	0	0	0	0	0	0	0	0	0	0	0	0	0	0	0	0	0	0	0
Sorbus aucuparia	0	0	0	0	0	0	0	0	0	0	0	0	0	0	0	0	0	0	0	0	0	0	0	0	0	0	0	0	0	0	0	0	0	0	0	0	0	0	0	0	0	0	0	0	0	0	0	0	0
Taxus baccata	0	0	0	0	0	0	0	0	0	0	0	0	0	0	0	0	0	0	0	0	0	0	0	0	0	0	0	0	0	0	0	0	0	0	0	0	0	0	0	0	0	0	0	0	0	0	0	0	0
Taxus x media	0	0	0	0	0	0	0	0	0	0	0	0	0	0	0	0	0	0	0	0	0	0	0	0	0	0	0	0	0	0	0	0	0	0	0	0	0	0	0	0	0	0	0	0	0	0	0	0	0
Tilia platyphyllos	0	0	0	0	0	0	0	0	0	0	0	0	0	0	0	0	0	0	0	0	0	0	0	0	0	0	0	0	0	0	0	0	0	0	0	0	0	0	0	0	0	0	0	0	0	0	0	0	0
Triticum turgidum	0	0	0	0	0	0	0	0	0	0	0	0	0	0	0	0	0	0	0	0	0	0	0	0	0	0	0	0	0	0	0	0	0	0	0	0	0	0	0	0	0	0	0	0	0	0	0	0	0
Triticum turgidum subsp. durum	0	0	0	0	0	0	0	0	0	0	0	0	0	0	0	0	0	0	0	0	0	0	0	0	0	0	0	0	0	0	0	0	0	0	0	0	0	0	0	0	0	0	0	0	0	0	0	0	0
Ulmus rubra	0	0	0	0	0	0	0	0	0	0	0	0	0	0	0	0	0	0	0	0	0	0	0	0	0	0	0	0	0	0	0	0	0	0	0	0	0	0	0	0	0	0	0	0	0	0	0	0	0
uncultured Corylus avellana from ectomycorrhiza	0	0	0	0	0	0	0	0	0	0	0	0	0	0	0	0	0	0	0	0	0	0	0	0	0	0	0	0	0	0	0	0	0	0	0	0	0	0	0	0	0	0	0	0	0	0	0	0	0
uncultured eukaryote	0	0	0	0	0	0	0	0	0	0	0	0	0	0	0	0	0	0	0	0	0	0	0	0	0	0	0	0	0	0	0	0	0	0	0	0	0	0	0	0	0	0	0	0	0	0	0	0	0
uncultured fungus	0	0	0	0	0	0	0	0	0	0	0	0	0	0	0	0	0	0	0	0	0	0	0	0	0	0	0	0	0	0	0	0	0	0	0	0	0	0	0	0	0	0	0	0	0	0	0	0	0
Urochloa trichopus	0	0	0	0	0	0	0	0	0	0	0	0	0	0	0	0	0	0	0	0	0	0	0	0	0	0	0	0	0	0	0	0	0	0	0	0	0	0	0	0	0	0	0	0	0	0	0	0	0
Urtica environmental sample	0	0	0	0	0	0	0	0	0	0	0	0	0	0	0	0	0	0	0	0	0	0	0	0	0	0	0	0	0	0	0	0	0	0	0	0	0	0	0	0	0	0	0	0	0	0	0	0	0
Withania sp. 'ashwagandha'	0	0	0	0	0	0	0	0	0	0	0	0	0	0	0	0	0	0	0	0	0	0	0	0	0	0	0	0	0	0	0	0	0	0	0	0	0	0	0	0	0	0	0	0	0	0	0	0	0
Xanthium strumarium	0	0	0	0	0	0	0	0	0	0	0	0	0	0	0	0	0	0	0	0	0	0	0	0	0	0	0	0	0	0	0	0	0	0	0	0	0	0	0	0	0	0	0	0	0	0	0	0	0
Ziziphora clinopodioides	0	0	0	0	0	0	0	0	0	0	0	0	0	0	0	0	0	0	0	0	0	0	0	0	0	0	0	0	0	0	0	0	0	0	0	0	0	0	0	0	0	0	0	0	0	0	0	0	0
[truncated: 171 more columns]

## Sheet: FOO per sample
Taxon	Blank1	Blank2	Blank3	Blank4	Extractneg1	Extractneg2	Extractneg3	Extractneg4	Extractneg5	Extractneg6	Extractneg7	NA10	NA11	NA12	NA13	NA14	NA15	NA16	NA17	NA18	NA19	NA1	NA20	NA21	NA22	NA23	NA24	NA25	NA26	NA27	NA28	NA29	NA2	NA30	NA31	NA32	NA33	NA34	NA36	NA37	NA38	NA39	NA3	NA40	NA41	NA42	NA43	NA44	NA45
#N/A	0.00943775	0.00931232	0.00882613	0.00615385	0.0105914	0.00901857	0.00597015	0.0115607	0.001998	0	0.0440252	0.0246914	0.016317	0.0213904	0.0091001	0.00617284	0.0129412	0.0121212	0.0250696	0.0105348	0.00746888	0.0153934	0.00735835	0.0179063	0.0130391	0.00687285	0.00222717	0.0145455	0.0100402	0.00365631	0.00563204	0.0113032	0.0163112	0.0309278	0.0223275	0.0169661	0.00830671	0.00992685	0.0152838	0.0208333	0	0.008	0.0150943	0.00930233	0.00923952	0.00900901	0.0119205	0.00886427	0.00242718
Abies concolor	0.000133869	0	0	0	0	0	0	0	0	0	0	0	0	0	0	0	0	0	0	0	0	0	0	0	0	0	0	0	0	0	0	0	0.00125471	0	0	0	0	0	0	0	0	0	0	0	0	0	0	0	0
Abies delavayi	6.69344e-05	0	0	0	0	0	0	0	0	0	0	0	0	0	0	0	0	0	0	0	0	0	0	0	0	0	0	0	0	0	0	0	0	0	0	0	0	0	0	0	0	0	0	0	0	0	0	0	0
Acer campestre	0.000401606	0	0.00176523	0	0	0	0	0	0.000999001	0.00251889	0	0	0	0	0	0	0	0	0	0.00162075	0	0	0.00147167	0	0	0	0	0	0	0	0	0.000664894	0	0	0	0.000998004	0	0	0	0	0	0	0	0	0	0	0.0013245	0.00110803	0.00242718
Acer pseudoplatanus	0.0019411	0.002149	0	0	0.00176523	0	0	0	0.00599401	0	0	0	0	0	0	0	0	0	0	0.00486224	0.00414938	0	0.00367918	0.00275482	0.00100301	0.000687285	0	0	0	0	0.00250313	0.000332447	0	0	0.00067659	0.00199601	0.00127796	0	0	0.00694444	0	0	0.000943396	0	0.000710732	0	0	0.00277008	0.0121359
Agrostis scabra	0	0	0	0	0	0	0	0	0	0	0	0	0	0	0	0	0	0.00151515	0	0	0	0	0	0	0	0	0	0	0	0	0	0	0	0	0	0	0	0	0	0	0	0	0	0	0	0	0	0.000554017	0
Agrostis stolonifera	0	0	0	0	0	0	0	0	0	0	0	0	0	0	0	0	0	0	0	0	0	0	0	0	0	0	0	0	0	0	0	0	0	0	0	0	0	0	0	0	0	0	0	0	0	0	0.0013245	0	0
Alnus rubra	0.0042838	0	0.0247132	0	0	0	0	0	0.000999001	0	0	0	0	0	0.0232558	0.0205761	0.0188235	0	0	0.000810373	0	0	0	0	0	0.000687285	0	0	0	0	0	0.000332447	0.00125471	0	0.00067659	0.00199601	0	0.000522466	0	0	0	0	0	0.00232558	0.0284293	0	0	0	0.000809061
Alysicarpus glumaceus	0.00127175	0.00573066	0	0	0	0.00318302	0	0	0	0	0	0	0	0	0	0.00205761	0	0	0	0	0	0	0.000735835	0	0.00401204	0	0	0	0	0	0	0	0.00125471	0	0	0.000998004	0.00255591	0	0	0	0	0	0	0	0	0	0	0	0
Anemone hupehensis	0.000133869	0	0	0	0	0	0	0	0	0	0	0	0	0	0	0	0	0	0	0	0	0	0	0	0	0	0	0	0	0	0	0.000332447	0	0	0	0	0	0	0	0	0	0	0	0	0	0	0	0	0
angiosperm mycorrhizal host	0.000200803	0	0	0	0	0.000530504	0	0	0	0	0	0	0	0	0.00303337	0.00617284	0	0	0	0	0	0	0	0	0	0	0	0	0	0	0	0	0	0	0	0	0	0	0	0	0	0	0	0	0	0	0	0	0
Anthoxanthum odoratum	0	0	0	0	0	0	0.00149254	0	0	0	0	0	0	0	0	0	0	0	0	0	0	0	0	0	0	0	0	0	0	0	0	0	0	0	0	0	0	0	0	0	0	0	0	0	0	0	0	0	0
Betula pendula	0.0106426	0.002149	0	0.0153846	0.0573698	0.0164456	0.00149254	0.00867052	0.002997	0	0	0.00987654	0.002331	0.0026738	0.00707786	0.00411523	0.00117647	0.0121212	0.00835655	0.0089141	0.006639	0.0798176	0.00294334	0.0151515	0.00702106	0.00756014	0.00111359	0.0145455	0.00401606	0.00731261	0.0244055	0.0169548	0.0263488	0.0103093	0.0175913	0.00998004	0.00127796	0.00940439	0.0131004	0	0.00559701	0	0.0301887	0	0.00142146	0.00900901	0.00794702	0.00443213	0
Betula pubescens	0.0147925	0	0	0.0153846	0.0670786	0.0450928	0.00597015	0.0130058	0.001998	0	0.0251572	0.00987654	0.013986	0	0.00505561	0.00102881	0.00117647	0.0151515	0.0139276	0.00486224	0.00912863	0.063854	0	0.0137741	0.00501505	0.00756014	0.00556793	0.00363636	0.0120482	0.00365631	0.0325407	0.0232713	0.0288582	0.0132548	0.0128552	0.00798403	0.000638978	0.0240334	0.0152838	0	0.00186567	0	0.0283019	0.00232558	0.000710732	0.00675676	0.00662252	0.0066482	0.00161812
Bidens alba var. radiata	0	0	0	0	0	0	0	0	0	0	0	0	0	0	0	0	0	0	0	0	0	0	0	0	0	0	0	0	0	0	0	0	0	0.00147275	0.00135318	0.000998004	0	0	0	0	0	0	0	0	0	0	0	0	0
Brassica oleracea var. gongylodes	0.000468541	0	0	0	0	0	0	0.00578035	0	0	0	0	0.002331	0.00802139	0.00303337	0	0	0	0	0	0	0	0	0	0	0	0	0	0	0	0	0	0	0	0	0	0	0	0.00436681	0	0	0	0	0	0	0	0	0	0
Carpinus betulus	0.0706827	0.0451289	0.0326567	0.0215385	0.132392	0.0116711	0.041791	0.105491	0.04995	0.0125945	0.0691824	0.0666667	0.130536	0.0508021	0.0091001	0.0205761	0.0117647	0.0454545	0.0334262	0.028363	0.06639	0.0416192	0.0309051	0.0826446	0.0932798	0.0859107	0	0	0.0220884	0	0.0419274	0.0139628	0.0853199	0.131075	0.0588633	0.126747	0.0255591	0.0161964	0.0938865	0.107639	0.0764925	0.122667	0.040566	0.0651163	0.0156361	0.117117	0.0476821	0.032687	0.0857605
Carpinus laxiflora	0.00147256	0.00143266	0	0	0.00353045	0.000530504	0.00298507	0	0.000999001	0	0.00628931	0.00246914	0.002331	0	0.00101112	0	0	0.00151515	0	0	0	0.00171038	0	0.00413223	0.00501505	0.00137457	0	0	0	0.00182815	0.000625782	0	0.00250941	0.00589102	0.00270636	0.000998004	0.00127796	0.00104493	0	0.00347222	0.00559701	0.00266667	0.000943396	0	0	0	0	0.000554017	0.00161812
Carpinus londoniana	0.000803213	0.00143266	0.000882613	0	0.00353045	0.000530504	0.00149254	0	0.000999001	0	0	0	0	0	0	0	0	0	0	0	0.000829876	0.00114025	0	0	0.00200602	0	0	0	0	0	0.000625782	0	0.00250941	0.00147275	0.00067659	0	0	0.00104493	0	0	0.00186567	0.00266667	0.00188679	0	0	0	0	0.000554017	0
Carpinus polyneura	0	0	0	0	0	0	0	0	0	0	0	0	0	0	0	0	0	0	0	0	0	0	0	0	0	0	0	0	0	0	0	0	0	0	0	0	0	0	0	0	0	0	0	0	0	0	0	0	0
Carpinus tientaiensis	0.000133869	0	0	0	0	0	0	0	0.000999001	0	0	0	0	0	0	0	0	0	0	0.000810373	0.000829876	0	0	0	0	0	0	0	0	0	0	0	0	0	0	0.000998004	0	0	0.00218341	0	0	0	0	0	0	0	0	0	0
Castanea pumila	0	0	0	0	0	0	0	0	0	0	0	0	0	0	0	0	0	0	0	0	0	0	0	0	0	0	0	0	0	0	0	0	0	0	0	0	0	0	0	0	0	0	0	0	0	0	0	0	0
Cerastium fontanum	0	0	0	0	0	0	0	0	0	0	0	0	0	0	0	0	0	0	0	0	0	0	0.000735835	0	0	0	0	0	0	0	0	0	0	0	0	0	0	0	0	0	0	0	0	0	0	0	0	0	0
Citrus maxima	0.000200803	0	0	0	0	0	0	0	0	0	0	0	0	0	0	0	0	0	0	0	0	0	0	0	0	0.000687285	0	0	0	0	0	0	0	0	0	0	0	0	0	0	0	0	0	0	0	0	0	0	0
Citrus x paradisi	0.000133869	0	0	0	0	0	0	0	0	0	0	0	0	0	0	0	0	0	0	0	0	0.000570125	0	0	0	0	0	0	0	0	0	0	0	0	0	0	0	0	0	0	0	0	0	0	0	0	0	0	0
Corylus avellana	6.69344e-05	0.000716332	0	0	0	0	0	0	0	0	0	0	0	0	0	0	0	0	0	0	0.000829876	0	0	0	0	0	0	0	0	0	0	0	0	0	0	0	0	0	0	0	0.00186567	0	0	0	0	0	0	0	0
Cucumis pubescens	6.69344e-05	0	0	0	0	0	0	0	0	0	0	0	0	0	0.00101112	0	0	0	0	0	0	0	0	0	0	0	0	0	0	0	0	0	0	0	0	0	0	0	0	0	0	0	0	0	0	0	0	0	0
Cucumis sativus var. hardwickii	0	0	0	0	0	0	0	0	0	0	0	0	0	0	0	0.00102881	0	0	0	0	0	0	0	0	0	0	0	0	0	0	0	0	0	0	0	0	0	0	0	0	0	0	0	0	0	0	0	0	0
Cucurbita pepo	0	0	0	0	0	0	0	0	0	0	0	0	0	0	0	0	0	0	0	0	0	0	0	0	0	0	0	0	0	0	0	0	0	0	0	0	0	0	0	0	0	0	0	0	0	0	0	0	0
Cynosurus cristatus	0.000267738	0	0	0	0	0	0	0	0	0	0	0	0	0	0	0	0	0	0	0	0	0	0	0	0	0	0	0	0	0	0	0	0	0	0	0	0	0	0	0	0	0	0	0	0	0	0	0	0
Eucalyptus viminalis	0	0	0	0	0	0	0	0	0	0	0	0	0	0	0	0	0	0	0	0	0	0	0	0	0	0	0	0	0	0	0	0	0	0	0	0	0	0	0	0	0	0	0	0	0	0	0	0	0
Fagus crenata	0.000401606	0	0.00264784	0	0	0	0	0.00289017	0	0	0	0	0	0	0	0.00102881	0.00352941	0.00151515	0	0.000810373	0	0.000570125	0	0.00137741	0	0	0	0	0	0	0	0.000332447	0	0	0	0.000998004	0	0.000522466	0.010917	0	0	0	0	0	0	0	0	0	0
Fagus engleriana	0	0.00143266	0.000882613	0	0	0	0	0	0	0	0	0	0	0	0	0.00308642	0	0	0	0	0	0	0	0	0	0	0	0	0	0	0.00125156	0	0	0	0	0	0	0.000522466	0	0	0	0	0	0	0	0	0	0	0
Fagus hayatae subsp. pashanica	0	0	0	0	0	0	0	0	0	0	0	0	0	0	0	0	0	0	0	0	0	0	0	0	0	0	0	0	0	0	0	0	0	0	0.00067659	0	0	0	0	0	0	0	0	0	0	0	0	0	0
Fagus sylvatica	0.434806	0.766476	0.796117	0.449231	0.403354	0.555438	0.741791	0.498555	0.447552	0.911839	0.522013	0.77284	0.731935	0.802139	0.750253	0.662551	0.764706	0.518182	0.495822	0.475689	0.504564	0.311859	0.484915	0.369146	0.260782	0.547079	0.864143	0.812727	0.823293	0.890311	0.456821	0.423205	0.343789	0.528719	0.489175	0.521956	0.819808	0.782654	0.606987	0.795139	0.858209	0.824	0.241509	0.844186	0.73774	0.536036	0.463576	0.445429	0.493528
Fraxinus angustifolia	0.00689424	0.015043	0.000882613	0	0.00617829	0.00901857	0	0.0274566	0.002997	0	0	0	0	0	0.00101112	0.00205761	0.00117647	0.0742424	0.0362117	0.0259319	0.0033195	0.00171038	0.00588668	0	0.00200602	0.00343643	0.0077951	0.02	0.0060241	0.0109689	0.00312891	0.00232713	0.00627353	0.00147275	0.00473613	0.0189621	0.00191693	0.00835946	0.0131004	0.00347222	0	0	0.000943396	0	0.00355366	0.0608108	0.0582781	0.00277008	0.0177994
Fraxinus angustifolia subsp. oxycarpa	0	0	0	0	0	0	0	0	0	0	0	0	0	0	0	0	0	0.0030303	0	0	0	0	0	0	0	0	0	0	0	0	0	0	0	0	0	0	0	0	0	0	0	0	0	0	0	0	0.0013245	0	0
Fraxinus excelsior	0.000133869	0	0	0	0	0	0	0	0	0	0	0	0	0	0	0	0	0	0	0	0	0	0.000735835	0	0	0	0	0	0	0	0	0.000332447	0	0	0	0	0	0	0	0	0	0	0	0	0	0	0.0013245	0	0
Hedera helix	0.000870147	0.00143266	0	0	0.000882613	0.00265252	0	0.00433526	0	0.00251889	0	0	0	0	0	0	0	0	0	0	0.00165975	0	0	0.00413223	0.00401204	0	0.00445434	0.00181818	0.00803213	0.00365631	0	0.000332447	0	0	0.00135318	0	0.00127796	0.0161964	0.00436681	0	0	0	0	0	0.00142146	0	0.0013245	0	0
Helianthus sp.	0.286345	0.0924069	0.0414828	0.310769	0.140335	0.0572944	0.158209	0.0679191	0.332667	0.0377834	0.106918	0.00740741	0.00699301	0.0213904	0.0353893	0.0596708	0.04	0.212121	0.272981	0.366288	0.337759	0.357469	0.426049	0.320937	0.272818	0.227491	0.0679287	0.0327273	0.0220884	0.047532	0.289737	0.366689	0.21079	0.095729	0.114344	0.0958084	0.084345	0.0402299	0.0676856	0.0138889	0.011194	0.00266667	0.458491	0.0186047	0.061123	0.173423	0.312583	0.452632	0.351942
Holcus lanatus	0.00107095	0	0	0.00307692	0	0.00106101	0	0	0	0	0	0	0	0	0	0	0	0	0	0	0	0	0.000735835	0	0.00200602	0	0	0	0	0	0.00375469	0.00166223	0.00501882	0	0	0	0	0	0	0	0	0	0	0	0	0	0	0	0.000809061
Hordeum vulgare subsp. vulgare	0	0	0	0	0	0	0	0	0	0	0	0	0	0	0	0	0	0	0	0	0	0	0	0	0	0	0	0	0	0	0	0	0	0	0	0	0	0	0	0	0	0	0	0	0	0	0	0	0
Ilex perado	0.00220884	0	0	0	0	0	0	0	0	0	0	0	0	0	0	0	0	0.0181818	0.0194986	0	0	0	0	0	0	0	0	0	0	0	0	0	0	0	0.00202977	0	0	0	0.00218341	0	0.00186567	0	0	0	0	0.0112613	0.0211921	0.000554017	0
Lachnagrostis ammobia	6.69344e-05	0	0	0	0	0	0	0	0.000999001	0	0	0	0	0	0	0	0	0.00151515	0	0	0	0	0	0	0	0	0	0	0	0	0	0	0	0	0.00270636	0	0	0	0	0	0	0	0	0	0	0	0	0.00221607	0
Larix kaempferi	6.69344e-05	0	0.00441306	0	0	0	0	0	0	0	0	0	0	0	0.00101112	0.00205761	0.00117647	0	0	0	0	0	0	0	0	0	0	0	0	0	0	0	0	0.00147275	0.00067659	0.00199601	0	0	0	0	0	0	0	0	0.00284293	0	0	0	0
Larix sibirica	0.000334672	0	0.00176523	0	0.000882613	0	0	0	0	0	0	0	0	0	0.00202224	0.00308642	0.00117647	0	0	0	0	0	0	0	0	0	0	0	0	0	0	0.000332447	0	0	0.00067659	0	0	0.00104493	0	0	0	0	0	0	0.00426439	0	0	0.000554017	0.000809061
Linum usitatissimum	0.000133869	0	0	0	0	0	0	0	0	0	0	0	0	0	0	0	0	0	0	0	0	0	0	0	0	0	0	0	0	0	0	0	0	0	0	0	0	0	0	0	0	0	0	0	0	0	0	0	0
Lolium perenne	0	0	0	0	0	0	0	0	0.000999001	0	0	0	0	0	0	0	0.00117647	0	0	0	0	0	0	0	0	0	0	0	0	0	0	0.000332447	0.00125471	0	0	0	0	0	0	0	0	0	0	0	0	0	0	0	0
Lolium temulentum	0	0	0	0	0	0	0	0	0.000999001	0	0	0	0	0	0	0	0	0	0	0	0	0	0.00147167	0	0	0	0	0	0	0	0	0	0	0	0	0	0	0	0	0	0	0	0	0	0	0	0	0	0.000809061
Lophozonia obliqua	0.000803213	0	0.00264784	0	0	0	0	0	0	0	0	0	0	0	0.00505561	0.00411523	0.00235294	0	0.00278552	0	0	0	0	0	0	0	0	0	0	0	0	0	0	0	0.00135318	0	0	0	0	0	0	0	0	0	0.00852878	0.00225225	0.0013245	0.00110803	0
Melochia corchorifolia	0.0062249	0.000716332	0	0.00307692	0.0573698	0.000530504	0	0.0375723	0	0	0.100629	0	0.016317	0	0	0	0	0	0	0	0	0.0296465	0	0	0	0	0	0	0	0	0.000625782	0	0.0903388	0.0927835	0.147497	0.0578842	0.000638978	0	0.0218341	0	0.00186567	0	0.0226415	0	0.000710732	0	0	0.0099723	0
Nothofagus nervosa	0.000401606	0	0.000882613	0	0	0	0	0	0	0	0	0	0	0	0.00101112	0	0.00117647	0	0	0	0	0	0	0	0	0	0	0	0	0	0	0	0	0	0	0	0	0	0	0	0	0	0	0	0.00284293	0	0	0.00110803	0
Picea rubens	6.69344e-05	0	0	0	0	0.00212202	0	0	0	0	0	0	0	0	0.00101112	0	0	0	0	0	0	0	0	0	0	0	0	0	0	0	0	0	0	0	0	0	0	0	0	0	0	0	0	0	0	0	0	0	0
Pinus taiwanensis	0.000133869	0	0	0	0	0	0	0	0	0	0	0	0	0	0	0.00308642	0	0	0	0	0	0	0	0	0	0	0	0	0	0	0	0	0	0	0	0	0	0	0	0	0	0	0	0	0	0	0	0	0
Poa infirma	0	0.00143266	0	0.00307692	0	0	0	0	0	0	0	0	0	0	0	0	0	0	0	0	0	0	0	0	0	0	0	0	0	0	0	0	0	0	0	0	0.000638978	0	0	0	0	0	0	0	0	0	0	0	0
Poa trivialis var. trivialis	0.00522088	0	0	0	0	0	0	0	0.134865	0	0	0	0	0	0.00101112	0	0	0	0	0.00810373	0.00248963	0	0.00735835	0	0	0	0	0	0	0	0	0	0	0	0	0	0	0	0.00218341	0	0	0	0	0	0	0	0	0.00277008	0.00970874
Prunus avium	0.0257697	0.00931232	0.00882613	0.00923077	0.0150044	0.0854111	0.00149254	0.0939306	0	0	0.0125786	0.017284	0.004662	0	0.0091001	0.0555556	0.00941176	0.00151515	0	0.0137763	0.00746888	0.0102623	0.00956586	0.046832	0.138415	0.0398625	0.0111359	0.0272727	0.0160643	0.00365631	0.00375469	0.00365691	0.0363864	0.0132548	0.00811908	0.011976	0.000638978	0.00731452	0.0458515	0	0	0.00266667	0.00377358	0.0116279	0.00568586	0	0.0013245	0.00166205	0.00566343
Prunus cerasifera	6.69344e-05	0	0	0	0	0	0	0	0	0	0	0	0	0	0	0	0	0	0	0	0.000829876	0	0	0	0	0	0	0	0	0	0	0	0	0	0	0	0	0	0	0	0	0	0	0	0	0	0	0.000554017	0
Prunus domestica subsp. insititia	0.000736278	0	0	0	0	0	0	0	0.000999001	0	0	0	0	0	0	0	0	0.00151515	0	0	0.00165975	0	0	0	0	0	0	0	0	0	0.000625782	0.000332447	0	0	0	0	0	0	0	0	0	0	0	0	0	0	0	0.00110803	0.000809061
Prunus fordiana	0.0223561	0.00358166	0.00264784	0.00307692	0.0220653	0.0636605	0.00149254	0.0606936	0	0	0.0314465	0.00987654	0.002331	0	0.00404449	0.0226337	0.00235294	0.0030303	0	0.0121556	0.00746888	0.0108324	0.00294334	0.0399449	0.118355	0.0302405	0.00668151	0.0109091	0.0100402	0.00731261	0.00312891	0.00199468	0.0439147	0.0147275	0.00473613	0.011976	0	0.00940439	0.0283843	0	0	0	0.00566038	0.00930233	0.0021322	0.0045045	0	0.00443213	0.00323625
Prunus laurocerasus	0.000133869	0	0	0.00307692	0	0	0	0	0	0	0	0	0	0	0	0	0	0	0	0	0	0	0	0	0	0	0	0	0	0	0	0	0	0	0	0	0	0	0	0	0	0	0	0	0	0	0	0	0
Prunus mandshurica	0	0	0	0	0	0	0	0	0	0	0	0	0	0	0	0	0	0	0	0.000810373	0.000829876	0	0.000735835	0	0	0	0.00111359	0	0	0	0	0	0	0	0	0	0	0	0	0	0	0	0	0	0	0	0	0	0
Prunus padus var. commutata	6.69344e-05	0	0	0	0	0	0	0	0	0	0	0	0	0	0	0	0	0	0	0	0	0	0	0	0	0	0	0	0	0	0	0	0	0	0	0	0	0	0	0	0	0	0	0	0	0	0	0.000554017	0
Prunus persica	0	0	0	0	0	0	0	0	0	0	0	0	0	0	0	0	0.00117647	0	0	0.00243112	0	0	0	0	0	0	0	0	0	0	0	0	0	0	0	0	0	0	0	0	0	0	0	0	0	0	0	0	0
Prunus persica f. compressa	0	0	0	0	0	0	0	0	0	0	0	0	0	0	0	0	0	0	0	0	0	0	0.000735835	0	0	0	0	0	0	0	0	0	0	0	0	0	0	0	0	0	0	0	0	0	0	0	0	0	0
Prunus pseudocerasus	0.0083668	0.002149	0.00176523	0.00307692	0.0105914	0.0312997	0.00149254	0.0303468	0.000999001	0	0	0	0.00699301	0	0.00303337	0.0174897	0.00235294	0	0	0.00162075	0.0033195	0.00399088	0.000735835	0.0110193	0.0280843	0.0123711	0	0.00363636	0	0	0.00125156	0.000664894	0.0112923	0.00589102	0.00338295	0.00399202	0.000638978	0.00626959	0.0174672	0	0	0	0	0.00232558	0.00355366	0.00225225	0	0.000554017	0.00161812
Prunus serotina subsp. capuli	0	0	0	0	0	0	0	0	0	0	0	0	0	0	0	0	0	0	0	0	0	0	0	0	0	0.000687285	0	0	0	0	0	0	0	0	0	0	0	0	0	0	0	0	0	0	0	0	0	0	0
Quercus canariensis	0.000535475	0	0	0	0	0	0	0.00144509	0	0	0	0	0	0	0	0	0	0	0	0	0.00414938	0	0	0.00137741	0	0.000687285	0	0	0.00200803	0	0.00125156	0	0	0	0	0	0	0	0	0	0	0	0	0	0	0	0	0	0
Quercus cf. castaneifolia Denk 996078	0	0	0	0	0.000882613	0	0	0	0	0	0	0	0	0.0026738	0	0	0	0	0	0	0	0	0	0	0	0	0	0	0	0	0	0	0	0.00147275	0	0	0	0	0	0	0	0	0.00188679	0	0	0	0	0	0
Quercus faginea	6.69344e-05	0	0	0	0	0	0.00149254	0	0	0.00251889	0	0	0	0	0	0	0	0	0	0	0	0	0	0	0	0	0	0	0	0	0	0	0	0	0	0	0	0	0	0	0	0	0	0	0	0	0	0	0
Quercus falcata	0	0	0	0	0	0.000530504	0	0	0	0	0	0	0	0	0	0	0.00117647	0	0	0.00243112	0	0	0	0	0	0	0	0.00181818	0	0	0	0.000332447	0	0	0	0	0	0.000522466	0	0	0	0	0	0	0	0	0	0	0
Quercus hartwissiana	0.000535475	0	0	0.00307692	0	0	0.00597015	0	0	0	0	0.00493827	0	0.0026738	0.00404449	0	0	0.00151515	0	0	0.000829876	0.004561	0	0.00275482	0	0	0.00222717	0	0	0	0.00312891	0.00132979	0	0	0	0	0.000638978	0	0	0	0	0	0	0	0	0	0	0.000554017	0
Quercus infectoria subsp. boissieri	6.69344e-05	0	0	0	0	0	0	0	0	0	0	0	0	0	0	0.00102881	0	0	0	0	0	0	0.000735835	0	0	0.000687285	0	0	0	0	0.00125156	0.000332447	0	0	0	0	0	0	0	0	0	0	0	0	0.000710732	0	0	0	0
Quercus macranthera	0.000669344	0	0.000882613	0	0.00264784	0.000530504	0	0	0	0	0.00628931	0	0	0	0.00101112	0.00102881	0.00352941	0	0	0	0	0.00114025	0	0.00137741	0.00100301	0	0	0	0.00200803	0	0.00125156	0.000332447	0	0	0.00067659	0.00199601	0	0	0	0	0	0	0	0	0	0	0	0	0
Quercus petraea	0.00414993	0.00501433	0.00176523	0.00615385	0.00264784	0.00159151	0.00149254	0	0.000999001	0.00503778	0	0.00246914	0.00932401	0.0160428	0.00808898	0.00205761	0.00588235	0.00606061	0.00278552	0	0.00165975	0.00171038	0	0.00826446	0.00200602	0.00274914	0.00222717	0	0	0	0.0162703	0.00531915	0.00250941	0.00294551	0.00405954	0.000998004	0.00958466	0.00104493	0	0	0.00186567	0.00533333	0.0103774	0	0.00284293	0.00225225	0.00529801	0	0
Quercus pubescens	0.00307898	0.00429799	0	0.0184615	0.00264784	0.00265252	0	0.00144509	0	0	0	0.00493827	0.002331	0.00802139	0.0192113	0.00308642	0	0	0.00278552	0.000810373	0	0.00342075	0	0.00137741	0.00100301	0.000687285	0	0.00181818	0	0	0.0137672	0.0113032	0.00376412	0	0.00067659	0	0.00255591	0.00208986	0.00218341	0.00347222	0	0	0.0216981	0	0.000710732	0	0.0013245	0.000554017	0
Quercus pyrenaica	0.00227577	0	0	0.00307692	0	0.00159151	0	0	0	0	0	0	0	0	0	0	0.00117647	0	0	0	0	0.00114025	0.000735835	0.00137741	0	0.000687285	0	0	0	0	0.00625782	0.00432181	0.00125471	0	0	0.000998004	0	0	0	0	0	0	0.00188679	0	0	0	0	0	0
Quercus robur	0.0242972	0.00931232	0.00882613	0.0461538	0.00353045	0.0249337	0.00895522	0.00867052	0.003996	0.00251889	0.00628931	0.0345679	0.02331	0.0160428	0.0151668	0.0164609	0.0305882	0.030303	0.0250696	0.00972447	0.0165975	0.0131129	0.00220751	0.0110193	0.00100301	0.00549828	0.00111359	0.0236364	0.0100402	0.00548446	0.0350438	0.037234	0.0125471	0.00147275	0.00608931	0.00299401	0.0108626	0.015674	0.010917	0.0173611	0.0149254	0.0106667	0.0622642	0.0232558	0.0262971	0.0337838	0.0357616	0.00221607	0
Quercus rubra	6.69344e-05	0	0	0	0	0	0	0	0	0	0	0	0	0	0.00606673	0.00102881	0	0	0	0	0	0	0	0	0	0	0	0	0	0	0	0	0	0	0	0	0	0	0	0	0	0	0	0	0	0	0	0	0
Quercus serrata	0.00174029	0	0.00970874	0	0.000882613	0.00371353	0	0.00144509	0	0	0	0	0	0.0106952	0.00404449	0.00514403	0.00941176	0	0	0	0	0.0022805	0	0	0	0	0	0	0.00200803	0	0.000625782	0.00166223	0.00250941	0.00147275	0.00202977	0	0.00638978	0.00104493	0	0.00694444	0.00373134	0	0.000943396	0	0.00781805	0	0.00264901	0	0
Quercus suber	0	0	0	0	0.000882613	0	0	0	0	0	0	0	0	0	0	0	0	0	0	0	0	0.00171038	0	0	0	0	0	0	0	0	0	0	0	0	0	0	0	0	0	0	0	0	0.00283019	0	0	0	0	0	0
Quercus suber x Quercus trojana	0	0.000716332	0	0	0.000882613	0	0	0	0	0	0	0	0	0	0	0	0	0	0	0	0	0.0022805	0	0	0	0	0	0	0	0	0	0	0	0.00147275	0.00067659	0.00199601	0	0	0	0	0	0	0.00377358	0	0	0	0	0	0
Quercus vulcanica	6.69344e-05	0	0	0	0	0	0	0	0	0	0	0	0	0	0	0	0	0	0	0	0	0	0	0	0	0	0	0	0	0	0	0	0	0	0	0	0	0	0	0	0	0	0	0	0	0	0	0	0
Ranunculus macounii	0	0	0	0	0	0	0	0	0	0	0	0	0	0	0	0	0	0	0	0	0	0	0	0	0	0	0	0	0	0	0	0	0	0	0	0	0	0	0	0	0	0	0	0	0	0	0	0	0
Rhododendron caucasicum	0	0	0	0	0	0	0	0	0	0	0	0	0	0	0	0	0	0	0	0	0	0	0	0	0	0	0	0	0	0	0	0	0	0	0	0	0	0	0	0	0	0	0	0.00232558	0	0	0	0	0
Rhododendron ponticum	6.69344e-05	0	0.000882613	0	0	0	0	0	0	0	0	0	0	0	0	0	0	0	0	0	0	0	0	0	0	0	0	0	0	0	0	0	0	0	0	0	0	0	0	0	0	0	0	0	0	0	0	0.000554017	0
Ribes hudsonianum	6.69344e-05	0	0	0	0	0	0	0	0	0	0	0	0	0	0	0	0	0	0	0	0	0	0	0	0	0	0	0	0	0	0.00250313	0.000332447	0	0	0	0	0	0	0	0	0	0	0	0	0	0	0	0	0
Rubus silvaticus	0	0	0	0	0	0	0	0	0	0	0	0	0	0	0	0	0	0	0	0	0	0	0	0	0	0	0	0	0	0	0	0	0	0	0	0.000998004	0.000638978	0	0	0	0	0	0	0	0	0	0	0	0
Rubus ulmifolius x Rubus caesius	0.000468541	0	0	0	0	0	0	0	0	0	0	0	0	0	0	0	0	0	0	0	0	0	0	0	0	0	0	0	0	0	0	0.000664894	0	0	0	0.000998004	0	0	0	0	0	0	0	0	0	0	0	0	0
Rubus vestitus	6.69344e-05	0.000716332	0	0	0	0	0	0	0	0	0	0	0	0	0	0	0	0	0	0	0	0	0	0	0	0	0	0	0	0	0	0	0	0	0	0	0.00191693	0	0	0	0.00186567	0.00266667	0	0	0	0	0	0	0
Rubus wimmerianus	0.00374833	0	0	0.0153846	0.000882613	0.00106101	0.0104478	0	0	0.00503778	0	0.0222222	0.02331	0.0160428	0	0.00308642	0.00117647	0.00151515	0	0	0	0	0.00220751	0	0.00401204	0.000687285	0.00222717	0.00363636	0.00200803	0.00548446	0.00187735	0.00465426	0	0	0.00067659	0.00199601	0	0	0	0.0208333	0.011194	0.0106667	0	0.00930233	0.00142146	0	0	0	0
Rumex acetosa	0	0	0	0	0	0	0	0	0	0	0.00628931	0	0	0	0	0	0	0	0	0	0	0	0	0	0	0	0	0	0	0	0	0	0	0	0	0	0	0	0	0	0	0	0	0	0	0	0	0	0
Salix turczaninowii	6.69344e-05	0	0	0	0	0.000530504	0	0.00144509	0	0	0	0	0	0	0	0	0	0	0	0	0	0	0	0	0.00100301	0	0	0	0	0	0	0	0.00125471	0	0	0	0	0	0	0	0	0	0	0	0	0	0	0	0
Salix yezoensis	0.000334672	0	0	0	0	0.000530504	0	0.00722543	0.000999001	0	0	0	0	0	0	0.00102881	0	0	0	0	0.000829876	0	0	0	0.00300903	0	0	0	0	0	0	0	0.00125471	0	0	0	0	0	0.00655022	0	0	0	0	0	0	0	0	0.000554017	0
Solanum chmielewskii	0.000133869	0	0	0	0	0.00106101	0	0	0	0	0	0	0	0	0	0	0	0	0	0	0	0	0	0	0	0	0	0	0	0	0.000625782	0.000332447	0	0	0	0	0	0	0	0	0	0	0	0	0	0	0	0	0
Sonchus oleraceus	0.000200803	0	0	0	0	0	0	0	0	0	0	0	0	0	0	0	0	0	0	0	0	0	0	0	0	0.00137457	0	0	0	0	0	0	0	0	0	0	0	0	0	0	0	0	0	0	0	0	0	0	0
Sorbus aucuparia	0.000669344	0.00143266	0	0	0	0.00424403	0.00298507	0.00144509	0	0	0	0	0	0	0	0	0	0.00151515	0	0.000810373	0	0.000570125	0	0.00413223	0.0100301	0.00137457	0	0	0	0	0	0	0	0	0	0.00798403	0	0.0015674	0	0	0	0	0	0	0	0	0	0	0.00242718
Taxus baccata	0.00348059	0.000716332	0.000882613	0.00615385	0	0.0275862	0	0	0.000999001	0	0.00628931	0	0	0	0	0	0	0.0166667	0.00835655	0.000810373	0.000829876	0.000570125	0.000735835	0.00275482	0.00100301	0	0	0	0	0	0	0.000332447	0	0	0.00473613	0.000998004	0.000638978	0.0208986	0	0	0	0	0	0	0	0.0157658	0.00529801	0.00443213	0
Taxus x media	0	0	0	0	0	0	0	0	0	0	0	0	0	0	0	0	0	0	0	0	0	0	0	0	0	0	0	0	0	0	0	0	0	0	0	0	0	0	0	0	0	0	0	0	0	0	0	0	0
Tilia platyphyllos	0.000133869	0	0	0	0.00264784	0.000530504	0	0	0	0	0	0	0	0	0	0.00411523	0.00117647	0.00151515	0	0	0	0.0022805	0	0	0	0.000687285	0	0	0	0	0	0	0	0	0	0	0	0.00208986	0	0	0	0	0	0	0	0	0	0	0
Triticum turgidum	0.000401606	0	0	0	0	0.000530504	0	0	0	0	0	0	0	0	0.00202224	0	0	0	0	0	0	0	0	0	0	0.000687285	0	0	0	0	0	0.000332447	0	0	0	0.000998004	0	0	0	0	0	0	0	0	0	0	0	0	0
Triticum turgidum subsp. durum	0.000267738	0	0	0	0	0.000530504	0	0	0	0	0	0	0	0	0.00202224	0.00102881	0.00117647	0	0	0	0	0	0	0	0	0	0	0	0	0	0	0.000332447	0	0	0	0	0	0	0	0	0	0	0	0	0.00142146	0	0	0	0
Ulmus rubra	0.0277108	0.0114613	0.0423654	0.0523077	0.0167696	0.00265252	0	0	0	0.0176322	0.0125786	0	0	0.0026738	0.0546006	0.0606996	0.0658824	0.0106061	0.0278552	0.0089141	0.00165975	0.00399088	0.000735835	0.030303	0.0190572	0.0103093	0.0155902	0.0254545	0.0140562	0.00914077	0.0400501	0.0591755	0.00878294	0.0220913	0.0487145	0.0409182	0.0134185	0.00208986	0.010917	0	0	0.00266667	0.0179245	0	0.0682303	0.0112613	0.00662252	0.000554017	0.000809061
uncultured Corylus avellana from ectomycorrhiza	0.00107095	0.00429799	0.000882613	0	0.00617829	0.00424403	0	0	0.001998	0	0	0	0.002331	0	0	0.00102881	0	0	0	0.00648298	0.00414938	0	0.00220751	0	0	0.00137457	0.00111359	0.00181818	0	0	0	0.000332447	0	0	0	0	0.00191693	0.00208986	0	0	0	0	0	0	0	0	0	0.00166205	0.00323625
uncultured eukaryote	6.69344e-05	0	0	0	0	0	0	0.00289017	0	0	0	0	0	0	0	0	0	0	0	0	0	0	0	0	0	0	0	0	0	0	0	0	0	0	0	0	0	0	0.00218341	0	0	0	0	0	0	0	0	0	0
uncultured fungus	0.000937082	0	0	0	0	0.0254642	0.00298507	0.00144509	0	0	0	0.00987654	0.002331	0.0026738	0.00202224	0.00102881	0.00117647	0.00757576	0.00835655	0.00162075	0	0.00969213	0.000735835	0.00275482	0	0	0.00334076	0	0	0	0.00250313	0.000332447	0	0	0.00338295	0.000998004	0.000638978	0.0141066	0	0	0	0.00266667	0	0	0	0.0045045	0.00397351	0.00221607	0
Urochloa trichopus	0	0	0	0	0.0255958	0	0	0	0	0	0.0440252	0	0	0	0	0	0	0	0	0	0.00165975	0.0199544	0	0	0	0	0	0	0.0341365	0	0	0	0.0514429	0.0206186	0.0290934	0.0389222	0	0.00208986	0	0	0	0	0.0245283	0	0	0	0	0	0
Urtica environmental sample	0.000200803	0	0	0.00307692	0	0	0	0	0	0	0	0	0	0	0	0	0	0	0	0	0	0	0	0	0	0	0	0	0	0	0.00125156	0.00099734	0	0	0	0	0	0	0	0	0	0	0	0	0	0	0	0	0
Withania sp. 'ashwagandha'	0.000401606	0	0	0	0	0	0	0	0	0	0	0	0	0	0	0	0	0	0	0	0	0	0	0	0	0	0	0	0	0	0	0.000664894	0	0	0	0	0	0	0	0	0	0	0	0	0	0	0	0	0
Xanthium strumarium	6.69344e-05	0	0	0	0	0	0	0	0	0	0	0	0	0	0	0	0	0	0	0	0	0.000570125	0	0	0	0	0	0	0	0	0	0	0	0	0	0	0	0	0	0	0	0	0	0	0	0	0	0.000554017	0
Ziziphora clinopodioides	0.00060241	0	0	0	0	0	0	0.00433526	0	0	0	0	0	0.0160428	0.00606673	0	0	0	0.0167131	0	0	0.000570125	0	0.00275482	0	0	0	0	0	0	0	0	0	0	0	0	0	0	0.00218341	0	0	0	0.000943396	0	0	0	0	0	0
[truncated: 171 more columns]

## Sheet: % per sample
Taxon	Blank1	Blank2	Blank3	Blank4	Extractneg1	Extractneg2	Extractneg3	Extractneg4	Extractneg5	Extractneg6	Extractneg7	NA10	NA11	NA12	NA13	NA14	NA15	NA16	NA17	NA18	NA19	NA1	NA20	NA21	NA22	NA23	NA24	NA25	NA26	NA27	NA28	NA29	NA2	NA30	NA31	NA32	NA33	NA34	NA36	NA37	NA38	NA39	NA3	NA40	NA41	NA42	NA43	NA44	NA45
#N/A	0.943775	0.931232	0.882613	0.615385	1.05914	0.901857	0.597015	1.15607	0.1998	0	4.40252	2.46914	1.6317	2.13904	0.91001	0.617284	1.29412	1.21212	2.50696	1.05348	0.746888	1.53934	0.735835	1.79063	1.30391	0.687285	0.222717	1.45455	1.00402	0.365631	0.563204	1.13032	1.63112	3.09278	2.23275	1.69661	0.830671	0.992685	1.52838	2.08333	0	0.8	1.50943	0.930233	0.923952	0.900901	1.19205	0.886427	0.242718
Abies concolor	0.0133869	0	0	0	0	0	0	0	0	0	0	0	0	0	0	0	0	0	0	0	0	0	0	0	0	0	0	0	0	0	0	0	0.125471	0	0	0	0	0	0	0	0	0	0	0	0	0	0	0	0
Abies delavayi	0.00669344	0	0	0	0	0	0	0	0	0	0	0	0	0	0	0	0	0	0	0	0	0	0	0	0	0	0	0	0	0	0	0	0	0	0	0	0	0	0	0	0	0	0	0	0	0	0	0	0
Acer campestre	0.0401606	0	0.176523	0	0	0	0	0	0.0999001	0.251889	0	0	0	0	0	0	0	0	0	0.162075	0	0	0.147167	0	0	0	0	0	0	0	0	0.0664894	0	0	0	0.0998004	0	0	0	0	0	0	0	0	0	0	0.13245	0.110803	0.242718
Acer pseudoplatanus	0.19411	0.2149	0	0	0.176523	0	0	0	0.599401	0	0	0	0	0	0	0	0	0	0	0.486224	0.414938	0	0.367918	0.275482	0.100301	0.0687285	0	0	0	0	0.250313	0.0332447	0	0	0.067659	0.199601	0.127796	0	0	0.694444	0	0	0.0943396	0	0.0710732	0	0	0.277008	1.21359
Agrostis scabra	0	0	0	0	0	0	0	0	0	0	0	0	0	0	0	0	0	0.151515	0	0	0	0	0	0	0	0	0	0	0	0	0	0	0	0	0	0	0	0	0	0	0	0	0	0	0	0	0	0.0554017	0
Agrostis stolonifera	0	0	0	0	0	0	0	0	0	0	0	0	0	0	0	0	0	0	0	0	0	0	0	0	0	0	0	0	0	0	0	0	0	0	0	0	0	0	0	0	0	0	0	0	0	0	0.13245	0	0
Alnus rubra	0.42838	0	2.47132	0	0	0	0	0	0.0999001	0	0	0	0	0	2.32558	2.05761	1.88235	0	0	0.0810373	0	0	0	0	0	0.0687285	0	0	0	0	0	0.0332447	0.125471	0	0.067659	0.199601	0	0.0522466	0	0	0	0	0	0.232558	2.84293	0	0	0	0.0809061
Alysicarpus glumaceus	0.127175	0.573066	0	0	0	0.318302	0	0	0	0	0	0	0	0	0	0.205761	0	0	0	0	0	0	0.0735835	0	0.401204	0	0	0	0	0	0	0	0.125471	0	0	0.0998004	0.255591	0	0	0	0	0	0	0	0	0	0	0	0
Anemone hupehensis	0.0133869	0	0	0	0	0	0	0	0	0	0	0	0	0	0	0	0	0	0	0	0	0	0	0	0	0	0	0	0	0	0	0.0332447	0	0	0	0	0	0	0	0	0	0	0	0	0	0	0	0	0
angiosperm mycorrhizal host	0.0200803	0	0	0	0	0.0530504	0	0	0	0	0	0	0	0	0.303337	0.617284	0	0	0	0	0	0	0	0	0	0	0	0	0	0	0	0	0	0	0	0	0	0	0	0	0	0	0	0	0	0	0	0	0
Anthoxanthum odoratum	0	0	0	0	0	0	0.149254	0	0	0	0	0	0	0	0	0	0	0	0	0	0	0	0	0	0	0	0	0	0	0	0	0	0	0	0	0	0	0	0	0	0	0	0	0	0	0	0	0	0
Betula pendula	1.06426	0.2149	0	1.53846	5.73698	1.64456	0.149254	0.867052	0.2997	0	0	0.987654	0.2331	0.26738	0.707786	0.411523	0.117647	1.21212	0.835655	0.89141	0.6639	7.98176	0.294334	1.51515	0.702106	0.756014	0.111359	1.45455	0.401606	0.731261	2.44055	1.69548	2.63488	1.03093	1.75913	0.998004	0.127796	0.940439	1.31004	0	0.559701	0	3.01887	0	0.142146	0.900901	0.794702	0.443213	0
Betula pubescens	1.47925	0	0	1.53846	6.70786	4.50928	0.597015	1.30058	0.1998	0	2.51572	0.987654	1.3986	0	0.505561	0.102881	0.117647	1.51515	1.39276	0.486224	0.912863	6.3854	0	1.37741	0.501505	0.756014	0.556793	0.363636	1.20482	0.365631	3.25407	2.32713	2.88582	1.32548	1.28552	0.798403	0.0638978	2.40334	1.52838	0	0.186567	0	2.83019	0.232558	0.0710732	0.675676	0.662252	0.66482	0.161812
Bidens alba var. radiata	0	0	0	0	0	0	0	0	0	0	0	0	0	0	0	0	0	0	0	0	0	0	0	0	0	0	0	0	0	0	0	0	0	0.147275	0.135318	0.0998004	0	0	0	0	0	0	0	0	0	0	0	0	0
Brassica oleracea var. gongylodes	0.0468541	0	0	0	0	0	0	0.578035	0	0	0	0	0.2331	0.802139	0.303337	0	0	0	0	0	0	0	0	0	0	0	0	0	0	0	0	0	0	0	0	0	0	0	0.436681	0	0	0	0	0	0	0	0	0	0
Carpinus betulus	7.06827	4.51289	3.26567	2.15385	13.2392	1.16711	4.1791	10.5491	4.995	1.25945	6.91824	6.66667	13.0536	5.08021	0.91001	2.05761	1.17647	4.54545	3.34262	2.8363	6.639	4.16192	3.09051	8.26446	9.32798	8.59107	0	0	2.20884	0	4.19274	1.39628	8.53199	13.1075	5.88633	12.6747	2.55591	1.61964	9.38865	10.7639	7.64925	12.2667	4.0566	6.51163	1.56361	11.7117	4.76821	3.2687	8.57605
Carpinus laxiflora	0.147256	0.143266	0	0	0.353045	0.0530504	0.298507	0	0.0999001	0	0.628931	0.246914	0.2331	0	0.101112	0	0	0.151515	0	0	0	0.171038	0	0.413223	0.501505	0.137457	0	0	0	0.182815	0.0625782	0	0.250941	0.589102	0.270636	0.0998004	0.127796	0.104493	0	0.347222	0.559701	0.266667	0.0943396	0	0	0	0	0.0554017	0.161812
Carpinus londoniana	0.0803213	0.143266	0.0882613	0	0.353045	0.0530504	0.149254	0	0.0999001	0	0	0	0	0	0	0	0	0	0	0	0.0829876	0.114025	0	0	0.200602	0	0	0	0	0	0.0625782	0	0.250941	0.147275	0.067659	0	0	0.104493	0	0	0.186567	0.266667	0.188679	0	0	0	0	0.0554017	0
Carpinus polyneura	0	0	0	0	0	0	0	0	0	0	0	0	0	0	0	0	0	0	0	0	0	0	0	0	0	0	0	0	0	0	0	0	0	0	0	0	0	0	0	0	0	0	0	0	0	0	0	0	0
Carpinus tientaiensis	0.0133869	0	0	0	0	0	0	0	0.0999001	0	0	0	0	0	0	0	0	0	0	0.0810373	0.0829876	0	0	0	0	0	0	0	0	0	0	0	0	0	0	0.0998004	0	0	0.218341	0	0	0	0	0	0	0	0	0	0
Castanea pumila	0	0	0	0	0	0	0	0	0	0	0	0	0	0	0	0	0	0	0	0	0	0	0	0	0	0	0	0	0	0	0	0	0	0	0	0	0	0	0	0	0	0	0	0	0	0	0	0	0
Cerastium fontanum	0	0	0	0	0	0	0	0	0	0	0	0	0	0	0	0	0	0	0	0	0	0	0.0735835	0	0	0	0	0	0	0	0	0	0	0	0	0	0	0	0	0	0	0	0	0	0	0	0	0	0
Citrus maxima	0.0200803	0	0	0	0	0	0	0	0	0	0	0	0	0	0	0	0	0	0	0	0	0	0	0	0	0.0687285	0	0	0	0	0	0	0	0	0	0	0	0	0	0	0	0	0	0	0	0	0	0	0
Citrus x paradisi	0.0133869	0	0	0	0	0	0	0	0	0	0	0	0	0	0	0	0	0	0	0	0	0.0570125	0	0	0	0	0	0	0	0	0	0	0	0	0	0	0	0	0	0	0	0	0	0	0	0	0	0	0
Corylus avellana	0.00669344	0.0716332	0	0	0	0	0	0	0	0	0	0	0	0	0	0	0	0	0	0	0.0829876	0	0	0	0	0	0	0	0	0	0	0	0	0	0	0	0	0	0	0	0.186567	0	0	0	0	0	0	0	0
Cucumis pubescens	0.00669344	0	0	0	0	0	0	0	0	0	0	0	0	0	0.101112	0	0	0	0	0	0	0	0	0	0	0	0	0	0	0	0	0	0	0	0	0	0	0	0	0	0	0	0	0	0	0	0	0	0
Cucumis sativus var. hardwickii	0	0	0	0	0	0	0	0	0	0	0	0	0	0	0	0.102881	0	0	0	0	0	0	0	0	0	0	0	0	0	0	0	0	0	0	0	0	0	0	0	0	0	0	0	0	0	0	0	0	0
Cucurbita pepo	0	0	0	0	0	0	0	0	0	0	0	0	0	0	0	0	0	0	0	0	0	0	0	0	0	0	0	0	0	0	0	0	0	0	0	0	0	0	0	0	0	0	0	0	0	0	0	0	0
Cynosurus cristatus	0.0267738	0	0	0	0	0	0	0	0	0	0	0	0	0	0	0	0	0	0	0	0	0	0	0	0	0	0	0	0	0	0	0	0	0	0	0	0	0	0	0	0	0	0	0	0	0	0	0	0
Eucalyptus viminalis	0	0	0	0	0	0	0	0	0	0	0	0	0	0	0	0	0	0	0	0	0	0	0	0	0	0	0	0	0	0	0	0	0	0	0	0	0	0	0	0	0	0	0	0	0	0	0	0	0
Fagus crenata	0.0401606	0	0.264784	0	0	0	0	0.289017	0	0	0	0	0	0	0	0.102881	0.352941	0.151515	0	0.0810373	0	0.0570125	0	0.137741	0	0	0	0	0	0	0	0.0332447	0	0	0	0.0998004	0	0.0522466	1.0917	0	0	0	0	0	0	0	0	0	0
Fagus engleriana	0	0.143266	0.0882613	0	0	0	0	0	0	0	0	0	0	0	0	0.308642	0	0	0	0	0	0	0	0	0	0	0	0	0	0	0.125156	0	0	0	0	0	0	0.0522466	0	0	0	0	0	0	0	0	0	0	0
Fagus hayatae subsp. pashanica	0	0	0	0	0	0	0	0	0	0	0	0	0	0	0	0	0	0	0	0	0	0	0	0	0	0	0	0	0	0	0	0	0	0	0.067659	0	0	0	0	0	0	0	0	0	0	0	0	0	0
Fagus sylvatica	43.4806	76.6476	79.6117	44.9231	40.3354	55.5438	74.1791	49.8555	44.7552	91.1839	52.2013	77.284	73.1935	80.2139	75.0253	66.2551	76.4706	51.8182	49.5822	47.5689	50.4564	31.1859	48.4915	36.9146	26.0782	54.7079	86.4143	81.2727	82.3293	89.0311	45.6821	42.3205	34.3789	52.8719	48.9175	52.1956	81.9808	78.2654	60.6987	79.5139	85.8209	82.4	24.1509	84.4186	73.774	53.6036	46.3576	44.5429	49.3528
Fraxinus angustifolia	0.689424	1.5043	0.0882613	0	0.617829	0.901857	0	2.74566	0.2997	0	0	0	0	0	0.101112	0.205761	0.117647	7.42424	3.62117	2.59319	0.33195	0.171038	0.588668	0	0.200602	0.343643	0.77951	2	0.60241	1.09689	0.312891	0.232713	0.627353	0.147275	0.473613	1.89621	0.191693	0.835946	1.31004	0.347222	0	0	0.0943396	0	0.355366	6.08108	5.82781	0.277008	1.77994
Fraxinus angustifolia subsp. oxycarpa	0	0	0	0	0	0	0	0	0	0	0	0	0	0	0	0	0	0.30303	0	0	0	0	0	0	0	0	0	0	0	0	0	0	0	0	0	0	0	0	0	0	0	0	0	0	0	0	0.13245	0	0
Fraxinus excelsior	0.0133869	0	0	0	0	0	0	0	0	0	0	0	0	0	0	0	0	0	0	0	0	0	0.0735835	0	0	0	0	0	0	0	0	0.0332447	0	0	0	0	0	0	0	0	0	0	0	0	0	0	0.13245	0	0
Hedera helix	0.0870147	0.143266	0	0	0.0882613	0.265252	0	0.433526	0	0.251889	0	0	0	0	0	0	0	0	0	0	0.165975	0	0	0.413223	0.401204	0	0.445434	0.181818	0.803213	0.365631	0	0.0332447	0	0	0.135318	0	0.127796	1.61964	0.436681	0	0	0	0	0	0.142146	0	0.13245	0	0
Helianthus sp.	28.6345	9.24069	4.14828	31.0769	14.0335	5.72944	15.8209	6.79191	33.2667	3.77834	10.6918	0.740741	0.699301	2.13904	3.53893	5.96708	4	21.2121	27.2981	36.6288	33.7759	35.7469	42.6049	32.0937	27.2818	22.7491	6.79287	3.27273	2.20884	4.7532	28.9737	36.6689	21.079	9.5729	11.4344	9.58084	8.4345	4.02299	6.76856	1.38889	1.1194	0.266667	45.8491	1.86047	6.1123	17.3423	31.2583	45.2632	35.1942
Holcus lanatus	0.107095	0	0	0.307692	0	0.106101	0	0	0	0	0	0	0	0	0	0	0	0	0	0	0	0	0.0735835	0	0.200602	0	0	0	0	0	0.375469	0.166223	0.501882	0	0	0	0	0	0	0	0	0	0	0	0	0	0	0	0.0809061
Hordeum vulgare subsp. vulgare	0	0	0	0	0	0	0	0	0	0	0	0	0	0	0	0	0	0	0	0	0	0	0	0	0	0	0	0	0	0	0	0	0	0	0	0	0	0	0	0	0	0	0	0	0	0	0	0	0
Ilex perado	0.220884	0	0	0	0	0	0	0	0	0	0	0	0	0	0	0	0	1.81818	1.94986	0	0	0	0	0	0	0	0	0	0	0	0	0	0	0	0.202977	0	0	0	0.218341	0	0.186567	0	0	0	0	1.12613	2.11921	0.0554017	0
Lachnagrostis ammobia	0.00669344	0	0	0	0	0	0	0	0.0999001	0	0	0	0	0	0	0	0	0.151515	0	0	0	0	0	0	0	0	0	0	0	0	0	0	0	0	0.270636	0	0	0	0	0	0	0	0	0	0	0	0	0.221607	0
Larix kaempferi	0.00669344	0	0.441306	0	0	0	0	0	0	0	0	0	0	0	0.101112	0.205761	0.117647	0	0	0	0	0	0	0	0	0	0	0	0	0	0	0	0	0.147275	0.067659	0.199601	0	0	0	0	0	0	0	0	0.284293	0	0	0	0
Larix sibirica	0.0334672	0	0.176523	0	0.0882613	0	0	0	0	0	0	0	0	0	0.202224	0.308642	0.117647	0	0	0	0	0	0	0	0	0	0	0	0	0	0	0.0332447	0	0	0.067659	0	0	0.104493	0	0	0	0	0	0	0.426439	0	0	0.0554017	0.0809061
Linum usitatissimum	0.0133869	0	0	0	0	0	0	0	0	0	0	0	0	0	0	0	0	0	0	0	0	0	0	0	0	0	0	0	0	0	0	0	0	0	0	0	0	0	0	0	0	0	0	0	0	0	0	0	0
Lolium perenne	0	0	0	0	0	0	0	0	0.0999001	0	0	0	0	0	0	0	0.117647	0	0	0	0	0	0	0	0	0	0	0	0	0	0	0.0332447	0.125471	0	0	0	0	0	0	0	0	0	0	0	0	0	0	0	0
Lolium temulentum	0	0	0	0	0	0	0	0	0.0999001	0	0	0	0	0	0	0	0	0	0	0	0	0	0.147167	0	0	0	0	0	0	0	0	0	0	0	0	0	0	0	0	0	0	0	0	0	0	0	0	0	0.0809061
Lophozonia obliqua	0.0803213	0	0.264784	0	0	0	0	0	0	0	0	0	0	0	0.505561	0.411523	0.235294	0	0.278552	0	0	0	0	0	0	0	0	0	0	0	0	0	0	0	0.135318	0	0	0	0	0	0	0	0	0	0.852878	0.225225	0.13245	0.110803	0
Melochia corchorifolia	0.62249	0.0716332	0	0.307692	5.73698	0.0530504	0	3.75723	0	0	10.0629	0	1.6317	0	0	0	0	0	0	0	0	2.96465	0	0	0	0	0	0	0	0	0.0625782	0	9.03388	9.27835	14.7497	5.78842	0.0638978	0	2.18341	0	0.186567	0	2.26415	0	0.0710732	0	0	0.99723	0
Nothofagus nervosa	0.0401606	0	0.0882613	0	0	0	0	0	0	0	0	0	0	0	0.101112	0	0.117647	0	0	0	0	0	0	0	0	0	0	0	0	0	0	0	0	0	0	0	0	0	0	0	0	0	0	0	0.284293	0	0	0.110803	0
Picea rubens	0.00669344	0	0	0	0	0.212202	0	0	0	0	0	0	0	0	0.101112	0	0	0	0	0	0	0	0	0	0	0	0	0	0	0	0	0	0	0	0	0	0	0	0	0	0	0	0	0	0	0	0	0	0
Pinus taiwanensis	0.0133869	0	0	0	0	0	0	0	0	0	0	0	0	0	0	0.308642	0	0	0	0	0	0	0	0	0	0	0	0	0	0	0	0	0	0	0	0	0	0	0	0	0	0	0	0	0	0	0	0	0
Poa infirma	0	0.143266	0	0.307692	0	0	0	0	0	0	0	0	0	0	0	0	0	0	0	0	0	0	0	0	0	0	0	0	0	0	0	0	0	0	0	0	0.0638978	0	0	0	0	0	0	0	0	0	0	0	0
Poa trivialis var. trivialis	0.522088	0	0	0	0	0	0	0	13.4865	0	0	0	0	0	0.101112	0	0	0	0	0.810373	0.248963	0	0.735835	0	0	0	0	0	0	0	0	0	0	0	0	0	0	0	0.218341	0	0	0	0	0	0	0	0	0.277008	0.970874
Prunus avium	2.57697	0.931232	0.882613	0.923077	1.50044	8.54111	0.149254	9.39306	0	0	1.25786	1.7284	0.4662	0	0.91001	5.55556	0.941176	0.151515	0	1.37763	0.746888	1.02623	0.956586	4.6832	13.8415	3.98625	1.11359	2.72727	1.60643	0.365631	0.375469	0.365691	3.63864	1.32548	0.811908	1.1976	0.0638978	0.731452	4.58515	0	0	0.266667	0.377358	1.16279	0.568586	0	0.13245	0.166205	0.566343
Prunus cerasifera	0.00669344	0	0	0	0	0	0	0	0	0	0	0	0	0	0	0	0	0	0	0	0.0829876	0	0	0	0	0	0	0	0	0	0	0	0	0	0	0	0	0	0	0	0	0	0	0	0	0	0	0.0554017	0
Prunus domestica subsp. insititia	0.0736278	0	0	0	0	0	0	0	0.0999001	0	0	0	0	0	0	0	0	0.151515	0	0	0.165975	0	0	0	0	0	0	0	0	0	0.0625782	0.0332447	0	0	0	0	0	0	0	0	0	0	0	0	0	0	0	0.110803	0.0809061
Prunus fordiana	2.23561	0.358166	0.264784	0.307692	2.20653	6.36605	0.149254	6.06936	0	0	3.14465	0.987654	0.2331	0	0.404449	2.26337	0.235294	0.30303	0	1.21556	0.746888	1.08324	0.294334	3.99449	11.8355	3.02405	0.668151	1.09091	1.00402	0.731261	0.312891	0.199468	4.39147	1.47275	0.473613	1.1976	0	0.940439	2.83843	0	0	0	0.566038	0.930233	0.21322	0.45045	0	0.443213	0.323625
Prunus laurocerasus	0.0133869	0	0	0.307692	0	0	0	0	0	0	0	0	0	0	0	0	0	0	0	0	0	0	0	0	0	0	0	0	0	0	0	0	0	0	0	0	0	0	0	0	0	0	0	0	0	0	0	0	0
Prunus mandshurica	0	0	0	0	0	0	0	0	0	0	0	0	0	0	0	0	0	0	0	0.0810373	0.0829876	0	0.0735835	0	0	0	0.111359	0	0	0	0	0	0	0	0	0	0	0	0	0	0	0	0	0	0	0	0	0	0
Prunus padus var. commutata	0.00669344	0	0	0	0	0	0	0	0	0	0	0	0	0	0	0	0	0	0	0	0	0	0	0	0	0	0	0	0	0	0	0	0	0	0	0	0	0	0	0	0	0	0	0	0	0	0	0.0554017	0
Prunus persica	0	0	0	0	0	0	0	0	0	0	0	0	0	0	0	0	0.117647	0	0	0.243112	0	0	0	0	0	0	0	0	0	0	0	0	0	0	0	0	0	0	0	0	0	0	0	0	0	0	0	0	0
Prunus persica f. compressa	0	0	0	0	0	0	0	0	0	0	0	0	0	0	0	0	0	0	0	0	0	0	0.0735835	0	0	0	0	0	0	0	0	0	0	0	0	0	0	0	0	0	0	0	0	0	0	0	0	0	0
Prunus pseudocerasus	0.83668	0.2149	0.176523	0.307692	1.05914	3.12997	0.149254	3.03468	0.0999001	0	0	0	0.699301	0	0.303337	1.74897	0.235294	0	0	0.162075	0.33195	0.399088	0.0735835	1.10193	2.80843	1.23711	0	0.363636	0	0	0.125156	0.0664894	1.12923	0.589102	0.338295	0.399202	0.0638978	0.626959	1.74672	0	0	0	0	0.232558	0.355366	0.225225	0	0.0554017	0.161812
Prunus serotina subsp. capuli	0	0	0	0	0	0	0	0	0	0	0	0	0	0	0	0	0	0	0	0	0	0	0	0	0	0.0687285	0	0	0	0	0	0	0	0	0	0	0	0	0	0	0	0	0	0	0	0	0	0	0
Quercus canariensis	0.0535475	0	0	0	0	0	0	0.144509	0	0	0	0	0	0	0	0	0	0	0	0	0.414938	0	0	0.137741	0	0.0687285	0	0	0.200803	0	0.125156	0	0	0	0	0	0	0	0	0	0	0	0	0	0	0	0	0	0
Quercus cf. castaneifolia Denk 996078	0	0	0	0	0.0882613	0	0	0	0	0	0	0	0	0.26738	0	0	0	0	0	0	0	0	0	0	0	0	0	0	0	0	0	0	0	0.147275	0	0	0	0	0	0	0	0	0.188679	0	0	0	0	0	0
Quercus faginea	0.00669344	0	0	0	0	0	0.149254	0	0	0.251889	0	0	0	0	0	0	0	0	0	0	0	0	0	0	0	0	0	0	0	0	0	0	0	0	0	0	0	0	0	0	0	0	0	0	0	0	0	0	0
Quercus falcata	0	0	0	0	0	0.0530504	0	0	0	0	0	0	0	0	0	0	0.117647	0	0	0.243112	0	0	0	0	0	0	0	0.181818	0	0	0	0.0332447	0	0	0	0	0	0.0522466	0	0	0	0	0	0	0	0	0	0	0
Quercus hartwissiana	0.0535475	0	0	0.307692	0	0	0.597015	0	0	0	0	0.493827	0	0.26738	0.404449	0	0	0.151515	0	0	0.0829876	0.4561	0	0.275482	0	0	0.222717	0	0	0	0.312891	0.132979	0	0	0	0	0.0638978	0	0	0	0	0	0	0	0	0	0	0.0554017	0
Quercus infectoria subsp. boissieri	0.00669344	0	0	0	0	0	0	0	0	0	0	0	0	0	0	0.102881	0	0	0	0	0	0	0.0735835	0	0	0.0687285	0	0	0	0	0.125156	0.0332447	0	0	0	0	0	0	0	0	0	0	0	0	0.0710732	0	0	0	0
Quercus macranthera	0.0669344	0	0.0882613	0	0.264784	0.0530504	0	0	0	0	0.628931	0	0	0	0.101112	0.102881	0.352941	0	0	0	0	0.114025	0	0.137741	0.100301	0	0	0	0.200803	0	0.125156	0.0332447	0	0	0.067659	0.199601	0	0	0	0	0	0	0	0	0	0	0	0	0
Quercus petraea	0.414993	0.501433	0.176523	0.615385	0.264784	0.159151	0.149254	0	0.0999001	0.503778	0	0.246914	0.932401	1.60428	0.808898	0.205761	0.588235	0.606061	0.278552	0	0.165975	0.171038	0	0.826446	0.200602	0.274914	0.222717	0	0	0	1.62703	0.531915	0.250941	0.294551	0.405954	0.0998004	0.958466	0.104493	0	0	0.186567	0.533333	1.03774	0	0.284293	0.225225	0.529801	0	0
Quercus pubescens	0.307898	0.429799	0	1.84615	0.264784	0.265252	0	0.144509	0	0	0	0.493827	0.2331	0.802139	1.92113	0.308642	0	0	0.278552	0.0810373	0	0.342075	0	0.137741	0.100301	0.0687285	0	0.181818	0	0	1.37672	1.13032	0.376412	0	0.067659	0	0.255591	0.208986	0.218341	0.347222	0	0	2.16981	0	0.0710732	0	0.13245	0.0554017	0
Quercus pyrenaica	0.227577	0	0	0.307692	0	0.159151	0	0	0	0	0	0	0	0	0	0	0.117647	0	0	0	0	0.114025	0.0735835	0.137741	0	0.0687285	0	0	0	0	0.625782	0.432181	0.125471	0	0	0.0998004	0	0	0	0	0	0	0.188679	0	0	0	0	0	0
Quercus robur	2.42972	0.931232	0.882613	4.61538	0.353045	2.49337	0.895522	0.867052	0.3996	0.251889	0.628931	3.45679	2.331	1.60428	1.51668	1.64609	3.05882	3.0303	2.50696	0.972447	1.65975	1.31129	0.220751	1.10193	0.100301	0.549828	0.111359	2.36364	1.00402	0.548446	3.50438	3.7234	1.25471	0.147275	0.608931	0.299401	1.08626	1.5674	1.0917	1.73611	1.49254	1.06667	6.22642	2.32558	2.62971	3.37838	3.57616	0.221607	0
Quercus rubra	0.00669344	0	0	0	0	0	0	0	0	0	0	0	0	0	0.606673	0.102881	0	0	0	0	0	0	0	0	0	0	0	0	0	0	0	0	0	0	0	0	0	0	0	0	0	0	0	0	0	0	0	0	0
Quercus serrata	0.174029	0	0.970874	0	0.0882613	0.371353	0	0.144509	0	0	0	0	0	1.06952	0.404449	0.514403	0.941176	0	0	0	0	0.22805	0	0	0	0	0	0	0.200803	0	0.0625782	0.166223	0.250941	0.147275	0.202977	0	0.638978	0.104493	0	0.694444	0.373134	0	0.0943396	0	0.781805	0	0.264901	0	0
Quercus suber	0	0	0	0	0.0882613	0	0	0	0	0	0	0	0	0	0	0	0	0	0	0	0	0.171038	0	0	0	0	0	0	0	0	0	0	0	0	0	0	0	0	0	0	0	0	0.283019	0	0	0	0	0	0
Quercus suber x Quercus trojana	0	0.0716332	0	0	0.0882613	0	0	0	0	0	0	0	0	0	0	0	0	0	0	0	0	0.22805	0	0	0	0	0	0	0	0	0	0	0	0.147275	0.067659	0.199601	0	0	0	0	0	0	0.377358	0	0	0	0	0	0
Quercus vulcanica	0.00669344	0	0	0	0	0	0	0	0	0	0	0	0	0	0	0	0	0	0	0	0	0	0	0	0	0	0	0	0	0	0	0	0	0	0	0	0	0	0	0	0	0	0	0	0	0	0	0	0
Ranunculus macounii	0	0	0	0	0	0	0	0	0	0	0	0	0	0	0	0	0	0	0	0	0	0	0	0	0	0	0	0	0	0	0	0	0	0	0	0	0	0	0	0	0	0	0	0	0	0	0	0	0
Rhododendron caucasicum	0	0	0	0	0	0	0	0	0	0	0	0	0	0	0	0	0	0	0	0	0	0	0	0	0	0	0	0	0	0	0	0	0	0	0	0	0	0	0	0	0	0	0	0.232558	0	0	0	0	0
Rhododendron ponticum	0.00669344	0	0.0882613	0	0	0	0	0	0	0	0	0	0	0	0	0	0	0	0	0	0	0	0	0	0	0	0	0	0	0	0	0	0	0	0	0	0	0	0	0	0	0	0	0	0	0	0	0.0554017	0
Ribes hudsonianum	0.00669344	0	0	0	0	0	0	0	0	0	0	0	0	0	0	0	0	0	0	0	0	0	0	0	0	0	0	0	0	0	0.250313	0.0332447	0	0	0	0	0	0	0	0	0	0	0	0	0	0	0	0	0
Rubus silvaticus	0	0	0	0	0	0	0	0	0	0	0	0	0	0	0	0	0	0	0	0	0	0	0	0	0	0	0	0	0	0	0	0	0	0	0	0.0998004	0.0638978	0	0	0	0	0	0	0	0	0	0	0	0
Rubus ulmifolius x Rubus caesius	0.0468541	0	0	0	0	0	0	0	0	0	0	0	0	0	0	0	0	0	0	0	0	0	0	0	0	0	0	0	0	0	0	0.0664894	0	0	0	0.0998004	0	0	0	0	0	0	0	0	0	0	0	0	0
Rubus vestitus	0.00669344	0.0716332	0	0	0	0	0	0	0	0	0	0	0	0	0	0	0	0	0	0	0	0	0	0	0	0	0	0	0	0	0	0	0	0	0	0	0.191693	0	0	0	0.186567	0.266667	0	0	0	0	0	0	0
Rubus wimmerianus	0.374833	0	0	1.53846	0.0882613	0.106101	1.04478	0	0	0.503778	0	2.22222	2.331	1.60428	0	0.308642	0.117647	0.151515	0	0	0	0	0.220751	0	0.401204	0.0687285	0.222717	0.363636	0.200803	0.548446	0.187735	0.465426	0	0	0.067659	0.199601	0	0	0	2.08333	1.1194	1.06667	0	0.930233	0.142146	0	0	0	0
Rumex acetosa	0	0	0	0	0	0	0	0	0	0	0.628931	0	0	0	0	0	0	0	0	0	0	0	0	0	0	0	0	0	0	0	0	0	0	0	0	0	0	0	0	0	0	0	0	0	0	0	0	0	0
Salix turczaninowii	0.00669344	0	0	0	0	0.0530504	0	0.144509	0	0	0	0	0	0	0	0	0	0	0	0	0	0	0	0	0.100301	0	0	0	0	0	0	0	0.125471	0	0	0	0	0	0	0	0	0	0	0	0	0	0	0	0
Salix yezoensis	0.0334672	0	0	0	0	0.0530504	0	0.722543	0.0999001	0	0	0	0	0	0	0.102881	0	0	0	0	0.0829876	0	0	0	0.300903	0	0	0	0	0	0	0	0.125471	0	0	0	0	0	0.655022	0	0	0	0	0	0	0	0	0.0554017	0
Solanum chmielewskii	0.0133869	0	0	0	0	0.106101	0	0	0	0	0	0	0	0	0	0	0	0	0	0	0	0	0	0	0	0	0	0	0	0	0.0625782	0.0332447	0	0	0	0	0	0	0	0	0	0	0	0	0	0	0	0	0
Sonchus oleraceus	0.0200803	0	0	0	0	0	0	0	0	0	0	0	0	0	0	0	0	0	0	0	0	0	0	0	0	0.137457	0	0	0	0	0	0	0	0	0	0	0	0	0	0	0	0	0	0	0	0	0	0	0
Sorbus aucuparia	0.0669344	0.143266	0	0	0	0.424403	0.298507	0.144509	0	0	0	0	0	0	0	0	0	0.151515	0	0.0810373	0	0.0570125	0	0.413223	1.00301	0.137457	0	0	0	0	0	0	0	0	0	0.798403	0	0.15674	0	0	0	0	0	0	0	0	0	0	0.242718
Taxus baccata	0.348059	0.0716332	0.0882613	0.615385	0	2.75862	0	0	0.0999001	0	0.628931	0	0	0	0	0	0	1.66667	0.835655	0.0810373	0.0829876	0.0570125	0.0735835	0.275482	0.100301	0	0	0	0	0	0	0.0332447	0	0	0.473613	0.0998004	0.0638978	2.08986	0	0	0	0	0	0	0	1.57658	0.529801	0.443213	0
Taxus x media	0	0	0	0	0	0	0	0	0	0	0	0	0	0	0	0	0	0	0	0	0	0	0	0	0	0	0	0	0	0	0	0	0	0	0	0	0	0	0	0	0	0	0	0	0	0	0	0	0
Tilia platyphyllos	0.0133869	0	0	0	0.264784	0.0530504	0	0	0	0	0	0	0	0	0	0.411523	0.117647	0.151515	0	0	0	0.22805	0	0	0	0.0687285	0	0	0	0	0	0	0	0	0	0	0	0.208986	0	0	0	0	0	0	0	0	0	0	0
Triticum turgidum	0.0401606	0	0	0	0	0.0530504	0	0	0	0	0	0	0	0	0.202224	0	0	0	0	0	0	0	0	0	0	0.0687285	0	0	0	0	0	0.0332447	0	0	0	0.0998004	0	0	0	0	0	0	0	0	0	0	0	0	0
Triticum turgidum subsp. durum	0.0267738	0	0	0	0	0.0530504	0	0	0	0	0	0	0	0	0.202224	0.102881	0.117647	0	0	0	0	0	0	0	0	0	0	0	0	0	0	0.0332447	0	0	0	0	0	0	0	0	0	0	0	0	0.142146	0	0	0	0
Ulmus rubra	2.77108	1.14613	4.23654	5.23077	1.67696	0.265252	0	0	0	1.76322	1.25786	0	0	0.26738	5.46006	6.06996	6.58824	1.06061	2.78552	0.89141	0.165975	0.399088	0.0735835	3.0303	1.90572	1.03093	1.55902	2.54545	1.40562	0.914077	4.00501	5.91755	0.878294	2.20913	4.87145	4.09182	1.34185	0.208986	1.0917	0	0	0.266667	1.79245	0	6.82303	1.12613	0.662252	0.0554017	0.0809061
uncultured Corylus avellana from ectomycorrhiza	0.107095	0.429799	0.0882613	0	0.617829	0.424403	0	0	0.1998	0	0	0	0.2331	0	0	0.102881	0	0	0	0.648298	0.414938	0	0.220751	0	0	0.137457	0.111359	0.181818	0	0	0	0.0332447	0	0	0	0	0.191693	0.208986	0	0	0	0	0	0	0	0	0	0.166205	0.323625
uncultured eukaryote	0.00669344	0	0	0	0	0	0	0.289017	0	0	0	0	0	0	0	0	0	0	0	0	0	0	0	0	0	0	0	0	0	0	0	0	0	0	0	0	0	0	0.218341	0	0	0	0	0	0	0	0	0	0
uncultured fungus	0.0937082	0	0	0	0	2.54642	0.298507	0.144509	0	0	0	0.987654	0.2331	0.26738	0.202224	0.102881	0.117647	0.757576	0.835655	0.162075	0	0.969213	0.0735835	0.275482	0	0	0.334076	0	0	0	0.250313	0.0332447	0	0	0.338295	0.0998004	0.0638978	1.41066	0	0	0	0.266667	0	0	0	0.45045	0.397351	0.221607	0
Urochloa trichopus	0	0	0	0	2.55958	0	0	0	0	0	4.40252	0	0	0	0	0	0	0	0	0	0.165975	1.99544	0	0	0	0	0	0	3.41365	0	0	0	5.14429	2.06186	2.90934	3.89222	0	0.208986	0	0	0	0	2.45283	0	0	0	0	0	0
Urtica environmental sample	0.0200803	0	0	0.307692	0	0	0	0	0	0	0	0	0	0	0	0	0	0	0	0	0	0	0	0	0	0	0	0	0	0	0.125156	0.099734	0	0	0	0	0	0	0	0	0	0	0	0	0	0	0	0	0
Withania sp. 'ashwagandha'	0.0401606	0	0	0	0	0	0	0	0	0	0	0	0	0	0	0	0	0	0	0	0	0	0	0	0	0	0	0	0	0	0	0.0664894	0	0	0	0	0	0	0	0	0	0	0	0	0	0	0	0	0
Xanthium strumarium	0.00669344	0	0	0	0	0	0	0	0	0	0	0	0	0	0	0	0	0	0	0	0	0.0570125	0	0	0	0	0	0	0	0	0	0	0	0	0	0	0	0	0	0	0	0	0	0	0	0	0	0.0554017	0
Ziziphora clinopodioides	0.060241	0	0	0	0	0	0	0.433526	0	0	0	0	0	1.60428	0.606673	0	0	0	1.67131	0	0	0.0570125	0	0.275482	0	0	0	0	0	0	0	0	0	0	0	0	0	0	0.218341	0	0	0	0.0943396	0	0	0	0	0	0
[truncated: 171 more columns]

## Sheet: > 1% occurrence per sample
Taxon	Blank1	Blank2	Blank3	Blank4	Extractneg1	Extractneg2	Extractneg3	Extractneg4	Extractneg5	Extractneg6	Extractneg7	NA10	NA11	NA12	NA13	NA14	NA15	NA16	NA17	NA18	NA19	NA1	NA20	NA21	NA22	NA23	NA24	NA25	NA26	NA27	NA28	NA29	NA2	NA30	NA31	NA32	NA33	NA34	NA36	NA37	NA38	NA39	NA3	NA40	NA41	NA42	NA43	NA44	NA45
#N/A	0.943775	0.931232	0.882613	0.615385	1.05914	0.901857	0.597015	1.15607	0.1998	0	4.40252	2.46914	1.6317	2.13904	0.91001	0.617284	1.29412	1.21212	2.50696	1.05348	0.746888	1.53934	0.735835	1.79063	1.30391	0.687285	0.222717	1.45455	1.00402	0.365631	0.563204	1.13032	1.63112	3.09278	2.23275	1.69661	0.830671	0.992685	1.52838	2.08333	0	0.8	1.50943	0.930233	0.923952	0.900901	1.19205	0.886427	0.242718
Abies concolor	0.0133869	0	0	0	0	0	0	0	0	0	0	0	0	0	0	0	0	0	0	0	0	0	0	0	0	0	0	0	0	0	0	0	0.125471	0	0	0	0	0	0	0	0	0	0	0	0	0	0	0	0
Abies delavayi	0.00669344	0	0	0	0	0	0	0	0	0	0	0	0	0	0	0	0	0	0	0	0	0	0	0	0	0	0	0	0	0	0	0	0	0	0	0	0	0	0	0	0	0	0	0	0	0	0	0	0
Acer campestre	0.0401606	0	0.176523	0	0	0	0	0	0.0999001	0.251889	0	0	0	0	0	0	0	0	0	0.162075	0	0	0.147167	0	0	0	0	0	0	0	0	0.0664894	0	0	0	0.0998004	0	0	0	0	0	0	0	0	0	0	0.13245	0.110803	0.242718
Acer pseudoplatanus	0.19411	0.2149	0	0	0.176523	0	0	0	0.599401	0	0	0	0	0	0	0	0	0	0	0.486224	0.414938	0	0.367918	0.275482	0.100301	0.0687285	0	0	0	0	0.250313	0.0332447	0	0	0.067659	0.199601	0.127796	0	0	0.694444	0	0	0.0943396	0	0.0710732	0	0	0.277008	1.21359
Agrostis scabra	0	0	0	0	0	0	0	0	0	0	0	0	0	0	0	0	0	0.151515	0	0	0	0	0	0	0	0	0	0	0	0	0	0	0	0	0	0	0	0	0	0	0	0	0	0	0	0	0	0.0554017	0
Agrostis stolonifera	0	0	0	0	0	0	0	0	0	0	0	0	0	0	0	0	0	0	0	0	0	0	0	0	0	0	0	0	0	0	0	0	0	0	0	0	0	0	0	0	0	0	0	0	0	0	0.13245	0	0
Alnus rubra	0.42838	0	2.47132	0	0	0	0	0	0.0999001	0	0	0	0	0	2.32558	2.05761	1.88235	0	0	0.0810373	0	0	0	0	0	0.0687285	0	0	0	0	0	0.0332447	0.125471	0	0.067659	0.199601	0	0.0522466	0	0	0	0	0	0.232558	2.84293	0	0	0	0.0809061
Alysicarpus glumaceus	0.127175	0.573066	0	0	0	0.318302	0	0	0	0	0	0	0	0	0	0.205761	0	0	0	0	0	0	0.0735835	0	0.401204	0	0	0	0	0	0	0	0.125471	0	0	0.0998004	0.255591	0	0	0	0	0	0	0	0	0	0	0	0
Anemone hupehensis	0.0133869	0	0	0	0	0	0	0	0	0	0	0	0	0	0	0	0	0	0	0	0	0	0	0	0	0	0	0	0	0	0	0.0332447	0	0	0	0	0	0	0	0	0	0	0	0	0	0	0	0	0
angiosperm mycorrhizal host	0.0200803	0	0	0	0	0.0530504	0	0	0	0	0	0	0	0	0.303337	0.617284	0	0	0	0	0	0	0	0	0	0	0	0	0	0	0	0	0	0	0	0	0	0	0	0	0	0	0	0	0	0	0	0	0
Anthoxanthum odoratum	0	0	0	0	0	0	0.149254	0	0	0	0	0	0	0	0	0	0	0	0	0	0	0	0	0	0	0	0	0	0	0	0	0	0	0	0	0	0	0	0	0	0	0	0	0	0	0	0	0	0
Betula pendula	1.06426	0.2149	0	1.53846	5.73698	1.64456	0.149254	0.867052	0.2997	0	0	0.987654	0.2331	0.26738	0.707786	0.411523	0.117647	1.21212	0.835655	0.89141	0.6639	7.98176	0.294334	1.51515	0.702106	0.756014	0.111359	1.45455	0.401606	0.731261	2.44055	1.69548	2.63488	1.03093	1.75913	0.998004	0.127796	0.940439	1.31004	0	0.559701	0	3.01887	0	0.142146	0.900901	0.794702	0.443213	0
Betula pubescens	1.47925	0	0	1.53846	6.70786	4.50928	0.597015	1.30058	0.1998	0	2.51572	0.987654	1.3986	0	0.505561	0.102881	0.117647	1.51515	1.39276	0.486224	0.912863	6.3854	0	1.37741	0.501505	0.756014	0.556793	0.363636	1.20482	0.365631	3.25407	2.32713	2.88582	1.32548	1.28552	0.798403	0.0638978	2.40334	1.52838	0	0.186567	0	2.83019	0.232558	0.0710732	0.675676	0.662252	0.66482	0.161812
Bidens alba var. radiata	0	0	0	0	0	0	0	0	0	0	0	0	0	0	0	0	0	0	0	0	0	0	0	0	0	0	0	0	0	0	0	0	0	0.147275	0.135318	0.0998004	0	0	0	0	0	0	0	0	0	0	0	0	0
Brassica oleracea var. gongylodes	0.0468541	0	0	0	0	0	0	0.578035	0	0	0	0	0.2331	0.802139	0.303337	0	0	0	0	0	0	0	0	0	0	0	0	0	0	0	0	0	0	0	0	0	0	0	0.436681	0	0	0	0	0	0	0	0	0	0
Carpinus betulus	7.06827	4.51289	3.26567	2.15385	13.2392	1.16711	4.1791	10.5491	4.995	1.25945	6.91824	6.66667	13.0536	5.08021	0.91001	2.05761	1.17647	4.54545	3.34262	2.8363	6.639	4.16192	3.09051	8.26446	9.32798	8.59107	0	0	2.20884	0	4.19274	1.39628	8.53199	13.1075	5.88633	12.6747	2.55591	1.61964	9.38865	10.7639	7.64925	12.2667	4.0566	6.51163	1.56361	11.7117	4.76821	3.2687	8.57605
Carpinus laxiflora	0.147256	0.143266	0	0	0.353045	0.0530504	0.298507	0	0.0999001	0	0.628931	0.246914	0.2331	0	0.101112	0	0	0.151515	0	0	0	0.171038	0	0.413223	0.501505	0.137457	0	0	0	0.182815	0.0625782	0	0.250941	0.589102	0.270636	0.0998004	0.127796	0.104493	0	0.347222	0.559701	0.266667	0.0943396	0	0	0	0	0.0554017	0.161812
Carpinus londoniana	0.0803213	0.143266	0.0882613	0	0.353045	0.0530504	0.149254	0	0.0999001	0	0	0	0	0	0	0	0	0	0	0	0.0829876	0.114025	0	0	0.200602	0	0	0	0	0	0.0625782	0	0.250941	0.147275	0.067659	0	0	0.104493	0	0	0.186567	0.266667	0.188679	0	0	0	0	0.0554017	0
Carpinus polyneura	0	0	0	0	0	0	0	0	0	0	0	0	0	0	0	0	0	0	0	0	0	0	0	0	0	0	0	0	0	0	0	0	0	0	0	0	0	0	0	0	0	0	0	0	0	0	0	0	0
Carpinus tientaiensis	0.0133869	0	0	0	0	0	0	0	0.0999001	0	0	0	0	0	0	0	0	0	0	0.0810373	0.0829876	0	0	0	0	0	0	0	0	0	0	0	0	0	0	0.0998004	0	0	0.218341	0	0	0	0	0	0	0	0	0	0
Castanea pumila	0	0	0	0	0	0	0	0	0	0	0	0	0	0	0	0	0	0	0	0	0	0	0	0	0	0	0	0	0	0	0	0	0	0	0	0	0	0	0	0	0	0	0	0	0	0	0	0	0
Cerastium fontanum	0	0	0	0	0	0	0	0	0	0	0	0	0	0	0	0	0	0	0	0	0	0	0.0735835	0	0	0	0	0	0	0	0	0	0	0	0	0	0	0	0	0	0	0	0	0	0	0	0	0	0
Citrus maxima	0.0200803	0	0	0	0	0	0	0	0	0	0	0	0	0	0	0	0	0	0	0	0	0	0	0	0	0.0687285	0	0	0	0	0	0	0	0	0	0	0	0	0	0	0	0	0	0	0	0	0	0	0
Citrus x paradisi	0.0133869	0	0	0	0	0	0	0	0	0	0	0	0	0	0	0	0	0	0	0	0	0.0570125	0	0	0	0	0	0	0	0	0	0	0	0	0	0	0	0	0	0	0	0	0	0	0	0	0	0	0
Corylus avellana	0.00669344	0.0716332	0	0	0	0	0	0	0	0	0	0	0	0	0	0	0	0	0	0	0.0829876	0	0	0	0	0	0	0	0	0	0	0	0	0	0	0	0	0	0	0	0.186567	0	0	0	0	0	0	0	0
Cucumis pubescens	0.00669344	0	0	0	0	0	0	0	0	0	0	0	0	0	0.101112	0	0	0	0	0	0	0	0	0	0	0	0	0	0	0	0	0	0	0	0	0	0	0	0	0	0	0	0	0	0	0	0	0	0
Cucumis sativus var. hardwickii	0	0	0	0	0	0	0	0	0	0	0	0	0	0	0	0.102881	0	0	0	0	0	0	0	0	0	0	0	0	0	0	0	0	0	0	0	0	0	0	0	0	0	0	0	0	0	0	0	0	0
Cucurbita pepo	0	0	0	0	0	0	0	0	0	0	0	0	0	0	0	0	0	0	0	0	0	0	0	0	0	0	0	0	0	0	0	0	0	0	0	0	0	0	0	0	0	0	0	0	0	0	0	0	0
Cynosurus cristatus	0.0267738	0	0	0	0	0	0	0	0	0	0	0	0	0	0	0	0	0	0	0	0	0	0	0	0	0	0	0	0	0	0	0	0	0	0	0	0	0	0	0	0	0	0	0	0	0	0	0	0
Eucalyptus viminalis	0	0	0	0	0	0	0	0	0	0	0	0	0	0	0	0	0	0	0	0	0	0	0	0	0	0	0	0	0	0	0	0	0	0	0	0	0	0	0	0	0	0	0	0	0	0	0	0	0
Fagus crenata	0.0401606	0	0.264784	0	0	0	0	0.289017	0	0	0	0	0	0	0	0.102881	0.352941	0.151515	0	0.0810373	0	0.0570125	0	0.137741	0	0	0	0	0	0	0	0.0332447	0	0	0	0.0998004	0	0.0522466	1.0917	0	0	0	0	0	0	0	0	0	0
Fagus engleriana	0	0.143266	0.0882613	0	0	0	0	0	0	0	0	0	0	0	0	0.308642	0	0	0	0	0	0	0	0	0	0	0	0	0	0	0.125156	0	0	0	0	0	0	0.0522466	0	0	0	0	0	0	0	0	0	0	0
Fagus hayatae subsp. pashanica	0	0	0	0	0	0	0	0	0	0	0	0	0	0	0	0	0	0	0	0	0	0	0	0	0	0	0	0	0	0	0	0	0	0	0.067659	0	0	0	0	0	0	0	0	0	0	0	0	0	0
Fagus sylvatica	43.4806	76.6476	79.6117	44.9231	40.3354	55.5438	74.1791	49.8555	44.7552	91.1839	52.2013	77.284	73.1935	80.2139	75.0253	66.2551	76.4706	51.8182	49.5822	47.5689	50.4564	31.1859	48.4915	36.9146	26.0782	54.7079	86.4143	81.2727	82.3293	89.0311	45.6821	42.3205	34.3789	52.8719	48.9175	52.1956	81.9808	78.2654	60.6987	79.5139	85.8209	82.4	24.1509	84.4186	73.774	53.6036	46.3576	44.5429	49.3528
Fraxinus angustifolia	0.689424	1.5043	0.0882613	0	0.617829	0.901857	0	2.74566	0.2997	0	0	0	0	0	0.101112	0.205761	0.117647	7.42424	3.62117	2.59319	0.33195	0.171038	0.588668	0	0.200602	0.343643	0.77951	2	0.60241	1.09689	0.312891	0.232713	0.627353	0.147275	0.473613	1.89621	0.191693	0.835946	1.31004	0.347222	0	0	0.0943396	0	0.355366	6.08108	5.82781	0.277008	1.77994
Fraxinus angustifolia subsp. oxycarpa	0	0	0	0	0	0	0	0	0	0	0	0	0	0	0	0	0	0.30303	0	0	0	0	0	0	0	0	0	0	0	0	0	0	0	0	0	0	0	0	0	0	0	0	0	0	0	0	0.13245	0	0
Fraxinus excelsior	0.0133869	0	0	0	0	0	0	0	0	0	0	0	0	0	0	0	0	0	0	0	0	0	0.0735835	0	0	0	0	0	0	0	0	0.0332447	0	0	0	0	0	0	0	0	0	0	0	0	0	0	0.13245	0	0
Hedera helix	0.0870147	0.143266	0	0	0.0882613	0.265252	0	0.433526	0	0.251889	0	0	0	0	0	0	0	0	0	0	0.165975	0	0	0.413223	0.401204	0	0.445434	0.181818	0.803213	0.365631	0	0.0332447	0	0	0.135318	0	0.127796	1.61964	0.436681	0	0	0	0	0	0.142146	0	0.13245	0	0
Helianthus sp.	28.6345	9.24069	4.14828	31.0769	14.0335	5.72944	15.8209	6.79191	33.2667	3.77834	10.6918	0.740741	0.699301	2.13904	3.53893	5.96708	4	21.2121	27.2981	36.6288	33.7759	35.7469	42.6049	32.0937	27.2818	22.7491	6.79287	3.27273	2.20884	4.7532	28.9737	36.6689	21.079	9.5729	11.4344	9.58084	8.4345	4.02299	6.76856	1.38889	1.1194	0.266667	45.8491	1.86047	6.1123	17.3423	31.2583	45.2632	35.1942
Holcus lanatus	0.107095	0	0	0.307692	0	0.106101	0	0	0	0	0	0	0	0	0	0	0	0	0	0	0	0	0.0735835	0	0.200602	0	0	0	0	0	0.375469	0.166223	0.501882	0	0	0	0	0	0	0	0	0	0	0	0	0	0	0	0.0809061
Hordeum vulgare subsp. vulgare	0	0	0	0	0	0	0	0	0	0	0	0	0	0	0	0	0	0	0	0	0	0	0	0	0	0	0	0	0	0	0	0	0	0	0	0	0	0	0	0	0	0	0	0	0	0	0	0	0
Ilex perado	0.220884	0	0	0	0	0	0	0	0	0	0	0	0	0	0	0	0	1.81818	1.94986	0	0	0	0	0	0	0	0	0	0	0	0	0	0	0	0.202977	0	0	0	0.218341	0	0.186567	0	0	0	0	1.12613	2.11921	0.0554017	0
Lachnagrostis ammobia	0.00669344	0	0	0	0	0	0	0	0.0999001	0	0	0	0	0	0	0	0	0.151515	0	0	0	0	0	0	0	0	0	0	0	0	0	0	0	0	0.270636	0	0	0	0	0	0	0	0	0	0	0	0	0.221607	0
Larix kaempferi	0.00669344	0	0.441306	0	0	0	0	0	0	0	0	0	0	0	0.101112	0.205761	0.117647	0	0	0	0	0	0	0	0	0	0	0	0	0	0	0	0	0.147275	0.067659	0.199601	0	0	0	0	0	0	0	0	0.284293	0	0	0	0
Larix sibirica	0.0334672	0	0.176523	0	0.0882613	0	0	0	0	0	0	0	0	0	0.202224	0.308642	0.117647	0	0	0	0	0	0	0	0	0	0	0	0	0	0	0.0332447	0	0	0.067659	0	0	0.104493	0	0	0	0	0	0	0.426439	0	0	0.0554017	0.0809061
Linum usitatissimum	0.0133869	0	0	0	0	0	0	0	0	0	0	0	0	0	0	0	0	0	0	0	0	0	0	0	0	0	0	0	0	0	0	0	0	0	0	0	0	0	0	0	0	0	0	0	0	0	0	0	0
Lolium perenne	0	0	0	0	0	0	0	0	0.0999001	0	0	0	0	0	0	0	0.117647	0	0	0	0	0	0	0	0	0	0	0	0	0	0	0.0332447	0.125471	0	0	0	0	0	0	0	0	0	0	0	0	0	0	0	0
Lolium temulentum	0	0	0	0	0	0	0	0	0.0999001	0	0	0	0	0	0	0	0	0	0	0	0	0	0.147167	0	0	0	0	0	0	0	0	0	0	0	0	0	0	0	0	0	0	0	0	0	0	0	0	0	0.0809061
Lophozonia obliqua	0.0803213	0	0.264784	0	0	0	0	0	0	0	0	0	0	0	0.505561	0.411523	0.235294	0	0.278552	0	0	0	0	0	0	0	0	0	0	0	0	0	0	0	0.135318	0	0	0	0	0	0	0	0	0	0.852878	0.225225	0.13245	0.110803	0
Melochia corchorifolia	0.62249	0.0716332	0	0.307692	5.73698	0.0530504	0	3.75723	0	0	10.0629	0	1.6317	0	0	0	0	0	0	0	0	2.96465	0	0	0	0	0	0	0	0	0.0625782	0	9.03388	9.27835	14.7497	5.78842	0.0638978	0	2.18341	0	0.186567	0	2.26415	0	0.0710732	0	0	0.99723	0
Nothofagus nervosa	0.0401606	0	0.0882613	0	0	0	0	0	0	0	0	0	0	0	0.101112	0	0.117647	0	0	0	0	0	0	0	0	0	0	0	0	0	0	0	0	0	0	0	0	0	0	0	0	0	0	0	0.284293	0	0	0.110803	0
Picea rubens	0.00669344	0	0	0	0	0.212202	0	0	0	0	0	0	0	0	0.101112	0	0	0	0	0	0	0	0	0	0	0	0	0	0	0	0	0	0	0	0	0	0	0	0	0	0	0	0	0	0	0	0	0	0
Pinus taiwanensis	0.0133869	0	0	0	0	0	0	0	0	0	0	0	0	0	0	0.308642	0	0	0	0	0	0	0	0	0	0	0	0	0	0	0	0	0	0	0	0	0	0	0	0	0	0	0	0	0	0	0	0	0
Poa infirma	0	0.143266	0	0.307692	0	0	0	0	0	0	0	0	0	0	0	0	0	0	0	0	0	0	0	0	0	0	0	0	0	0	0	0	0	0	0	0	0.0638978	0	0	0	0	0	0	0	0	0	0	0	0
Poa trivialis var. trivialis	0.522088	0	0	0	0	0	0	0	13.4865	0	0	0	0	0	0.101112	0	0	0	0	0.810373	0.248963	0	0.735835	0	0	0	0	0	0	0	0	0	0	0	0	0	0	0	0.218341	0	0	0	0	0	0	0	0	0.277008	0.970874
Prunus avium	2.57697	0.931232	0.882613	0.923077	1.50044	8.54111	0.149254	9.39306	0	0	1.25786	1.7284	0.4662	0	0.91001	5.55556	0.941176	0.151515	0	1.37763	0.746888	1.02623	0.956586	4.6832	13.8415	3.98625	1.11359	2.72727	1.60643	0.365631	0.375469	0.365691	3.63864	1.32548	0.811908	1.1976	0.0638978	0.731452	4.58515	0	0	0.266667	0.377358	1.16279	0.568586	0	0.13245	0.166205	0.566343
Prunus cerasifera	0.00669344	0	0	0	0	0	0	0	0	0	0	0	0	0	0	0	0	0	0	0	0.0829876	0	0	0	0	0	0	0	0	0	0	0	0	0	0	0	0	0	0	0	0	0	0	0	0	0	0	0.0554017	0
Prunus domestica subsp. insititia	0.0736278	0	0	0	0	0	0	0	0.0999001	0	0	0	0	0	0	0	0	0.151515	0	0	0.165975	0	0	0	0	0	0	0	0	0	0.0625782	0.0332447	0	0	0	0	0	0	0	0	0	0	0	0	0	0	0	0.110803	0.0809061
Prunus fordiana	2.23561	0.358166	0.264784	0.307692	2.20653	6.36605	0.149254	6.06936	0	0	3.14465	0.987654	0.2331	0	0.404449	2.26337	0.235294	0.30303	0	1.21556	0.746888	1.08324	0.294334	3.99449	11.8355	3.02405	0.668151	1.09091	1.00402	0.731261	0.312891	0.199468	4.39147	1.47275	0.473613	1.1976	0	0.940439	2.83843	0	0	0	0.566038	0.930233	0.21322	0.45045	0	0.443213	0.323625
Prunus laurocerasus	0.0133869	0	0	0.307692	0	0	0	0	0	0	0	0	0	0	0	0	0	0	0	0	0	0	0	0	0	0	0	0	0	0	0	0	0	0	0	0	0	0	0	0	0	0	0	0	0	0	0	0	0
Prunus mandshurica	0	0	0	0	0	0	0	0	0	0	0	0	0	0	0	0	0	0	0	0.0810373	0.0829876	0	0.0735835	0	0	0	0.111359	0	0	0	0	0	0	0	0	0	0	0	0	0	0	0	0	0	0	0	0	0	0
Prunus padus var. commutata	0.00669344	0	0	0	0	0	0	0	0	0	0	0	0	0	0	0	0	0	0	0	0	0	0	0	0	0	0	0	0	0	0	0	0	0	0	0	0	0	0	0	0	0	0	0	0	0	0	0.0554017	0
Prunus persica	0	0	0	0	0	0	0	0	0	0	0	0	0	0	0	0	0.117647	0	0	0.243112	0	0	0	0	0	0	0	0	0	0	0	0	0	0	0	0	0	0	0	0	0	0	0	0	0	0	0	0	0
Prunus persica f. compressa	0	0	0	0	0	0	0	0	0	0	0	0	0	0	0	0	0	0	0	0	0	0	0.0735835	0	0	0	0	0	0	0	0	0	0	0	0	0	0	0	0	0	0	0	0	0	0	0	0	0	0
Prunus pseudocerasus	0.83668	0.2149	0.176523	0.307692	1.05914	3.12997	0.149254	3.03468	0.0999001	0	0	0	0.699301	0	0.303337	1.74897	0.235294	0	0	0.162075	0.33195	0.399088	0.0735835	1.10193	2.80843	1.23711	0	0.363636	0	0	0.125156	0.0664894	1.12923	0.589102	0.338295	0.399202	0.0638978	0.626959	1.74672	0	0	0	0	0.232558	0.355366	0.225225	0	0.0554017	0.161812
Prunus serotina subsp. capuli	0	0	0	0	0	0	0	0	0	0	0	0	0	0	0	0	0	0	0	0	0	0	0	0	0	0.0687285	0	0	0	0	0	0	0	0	0	0	0	0	0	0	0	0	0	0	0	0	0	0	0
Quercus canariensis	0.0535475	0	0	0	0	0	0	0.144509	0	0	0	0	0	0	0	0	0	0	0	0	0.414938	0	0	0.137741	0	0.0687285	0	0	0.200803	0	0.125156	0	0	0	0	0	0	0	0	0	0	0	0	0	0	0	0	0	0
Quercus cf. castaneifolia Denk 996078	0	0	0	0	0.0882613	0	0	0	0	0	0	0	0	0.26738	0	0	0	0	0	0	0	0	0	0	0	0	0	0	0	0	0	0	0	0.147275	0	0	0	0	0	0	0	0	0.188679	0	0	0	0	0	0
Quercus faginea	0.00669344	0	0	0	0	0	0.149254	0	0	0.251889	0	0	0	0	0	0	0	0	0	0	0	0	0	0	0	0	0	0	0	0	0	0	0	0	0	0	0	0	0	0	0	0	0	0	0	0	0	0	0
Quercus falcata	0	0	0	0	0	0.0530504	0	0	0	0	0	0	0	0	0	0	0.117647	0	0	0.243112	0	0	0	0	0	0	0	0.181818	0	0	0	0.0332447	0	0	0	0	0	0.0522466	0	0	0	0	0	0	0	0	0	0	0
Quercus hartwissiana	0.0535475	0	0	0.307692	0	0	0.597015	0	0	0	0	0.493827	0	0.26738	0.404449	0	0	0.151515	0	0	0.0829876	0.4561	0	0.275482	0	0	0.222717	0	0	0	0.312891	0.132979	0	0	0	0	0.0638978	0	0	0	0	0	0	0	0	0	0	0.0554017	0
Quercus infectoria subsp. boissieri	0.00669344	0	0	0	0	0	0	0	0	0	0	0	0	0	0	0.102881	0	0	0	0	0	0	0.0735835	0	0	0.0687285	0	0	0	0	0.125156	0.0332447	0	0	0	0	0	0	0	0	0	0	0	0	0.0710732	0	0	0	0
Quercus macranthera	0.0669344	0	0.0882613	0	0.264784	0.0530504	0	0	0	0	0.628931	0	0	0	0.101112	0.102881	0.352941	0	0	0	0	0.114025	0	0.137741	0.100301	0	0	0	0.200803	0	0.125156	0.0332447	0	0	0.067659	0.199601	0	0	0	0	0	0	0	0	0	0	0	0	0
Quercus petraea	0.414993	0.501433	0.176523	0.615385	0.264784	0.159151	0.149254	0	0.0999001	0.503778	0	0.246914	0.932401	1.60428	0.808898	0.205761	0.588235	0.606061	0.278552	0	0.165975	0.171038	0	0.826446	0.200602	0.274914	0.222717	0	0	0	1.62703	0.531915	0.250941	0.294551	0.405954	0.0998004	0.958466	0.104493	0	0	0.186567	0.533333	1.03774	0	0.284293	0.225225	0.529801	0	0
Quercus pubescens	0.307898	0.429799	0	1.84615	0.264784	0.265252	0	0.144509	0	0	0	0.493827	0.2331	0.802139	1.92113	0.308642	0	0	0.278552	0.0810373	0	0.342075	0	0.137741	0.100301	0.0687285	0	0.181818	0	0	1.37672	1.13032	0.376412	0	0.067659	0	0.255591	0.208986	0.218341	0.347222	0	0	2.16981	0	0.0710732	0	0.13245	0.0554017	0
Quercus pyrenaica	0.227577	0	0	0.307692	0	0.159151	0	0	0	0	0	0	0	0	0	0	0.117647	0	0	0	0	0.114025	0.0735835	0.137741	0	0.0687285	0	0	0	0	0.625782	0.432181	0.125471	0	0	0.0998004	0	0	0	0	0	0	0.188679	0	0	0	0	0	0
Quercus robur	2.42972	0.931232	0.882613	4.61538	0.353045	2.49337	0.895522	0.867052	0.3996	0.251889	0.628931	3.45679	2.331	1.60428	1.51668	1.64609	3.05882	3.0303	2.50696	0.972447	1.65975	1.31129	0.220751	1.10193	0.100301	0.549828	0.111359	2.36364	1.00402	0.548446	3.50438	3.7234	1.25471	0.147275	0.608931	0.299401	1.08626	1.5674	1.0917	1.73611	1.49254	1.06667	6.22642	2.32558	2.62971	3.37838	3.57616	0.221607	0
Quercus rubra	0.00669344	0	0	0	0	0	0	0	0	0	0	0	0	0	0.606673	0.102881	0	0	0	0	0	0	0	0	0	0	0	0	0	0	0	0	0	0	0	0	0	0	0	0	0	0	0	0	0	0	0	0	0
Quercus serrata	0.174029	0	0.970874	0	0.0882613	0.371353	0	0.144509	0	0	0	0	0	1.06952	0.404449	0.514403	0.941176	0	0	0	0	0.22805	0	0	0	0	0	0	0.200803	0	0.0625782	0.166223	0.250941	0.147275	0.202977	0	0.638978	0.104493	0	0.694444	0.373134	0	0.0943396	0	0.781805	0	0.264901	0	0
Quercus suber	0	0	0	0	0.0882613	0	0	0	0	0	0	0	0	0	0	0	0	0	0	0	0	0.171038	0	0	0	0	0	0	0	0	0	0	0	0	0	0	0	0	0	0	0	0	0.283019	0	0	0	0	0	0
Quercus suber x Quercus trojana	0	0.0716332	0	0	0.0882613	0	0	0	0	0	0	0	0	0	0	0	0	0	0	0	0	0.22805	0	0	0	0	0	0	0	0	0	0	0	0.147275	0.067659	0.199601	0	0	0	0	0	0	0.377358	0	0	0	0	0	0
Quercus vulcanica	0.00669344	0	0	0	0	0	0	0	0	0	0	0	0	0	0	0	0	0	0	0	0	0	0	0	0	0	0	0	0	0	0	0	0	0	0	0	0	0	0	0	0	0	0	0	0	0	0	0	0
Ranunculus macounii	0	0	0	0	0	0	0	0	0	0	0	0	0	0	0	0	0	0	0	0	0	0	0	0	0	0	0	0	0	0	0	0	0	0	0	0	0	0	0	0	0	0	0	0	0	0	0	0	0
Rhododendron caucasicum	0	0	0	0	0	0	0	0	0	0	0	0	0	0	0	0	0	0	0	0	0	0	0	0	0	0	0	0	0	0	0	0	0	0	0	0	0	0	0	0	0	0	0	0.232558	0	0	0	0	0
Rhododendron ponticum	0.00669344	0	0.0882613	0	0	0	0	0	0	0	0	0	0	0	0	0	0	0	0	0	0	0	0	0	0	0	0	0	0	0	0	0	0	0	0	0	0	0	0	0	0	0	0	0	0	0	0	0.0554017	0
Ribes hudsonianum	0.00669344	0	0	0	0	0	0	0	0	0	0	0	0	0	0	0	0	0	0	0	0	0	0	0	0	0	0	0	0	0	0.250313	0.0332447	0	0	0	0	0	0	0	0	0	0	0	0	0	0	0	0	0
Rubus silvaticus	0	0	0	0	0	0	0	0	0	0	0	0	0	0	0	0	0	0	0	0	0	0	0	0	0	0	0	0	0	0	0	0	0	0	0	0.0998004	0.0638978	0	0	0	0	0	0	0	0	0	0	0	0
Rubus ulmifolius x Rubus caesius	0.0468541	0	0	0	0	0	0	0	0	0	0	0	0	0	0	0	0	0	0	0	0	0	0	0	0	0	0	0	0	0	0	0.0664894	0	0	0	0.0998004	0	0	0	0	0	0	0	0	0	0	0	0	0
Rubus vestitus	0.00669344	0.0716332	0	0	0	0	0	0	0	0	0	0	0	0	0	0	0	0	0	0	0	0	0	0	0	0	0	0	0	0	0	0	0	0	0	0	0.191693	0	0	0	0.186567	0.266667	0	0	0	0	0	0	0
Rubus wimmerianus	0.374833	0	0	1.53846	0.0882613	0.106101	1.04478	0	0	0.503778	0	2.22222	2.331	1.60428	0	0.308642	0.117647	0.151515	0	0	0	0	0.220751	0	0.401204	0.0687285	0.222717	0.363636	0.200803	0.548446	0.187735	0.465426	0	0	0.067659	0.199601	0	0	0	2.08333	1.1194	1.06667	0	0.930233	0.142146	0	0	0	0
Rumex acetosa	0	0	0	0	0	0	0	0	0	0	0.628931	0	0	0	0	0	0	0	0	0	0	0	0	0	0	0	0	0	0	0	0	0	0	0	0	0	0	0	0	0	0	0	0	0	0	0	0	0	0
Salix turczaninowii	0.00669344	0	0	0	0	0.0530504	0	0.144509	0	0	0	0	0	0	0	0	0	0	0	0	0	0	0	0	0.100301	0	0	0	0	0	0	0	0.125471	0	0	0	0	0	0	0	0	0	0	0	0	0	0	0	0
Salix yezoensis	0.0334672	0	0	0	0	0.0530504	0	0.722543	0.0999001	0	0	0	0	0	0	0.102881	0	0	0	0	0.0829876	0	0	0	0.300903	0	0	0	0	0	0	0	0.125471	0	0	0	0	0	0.655022	0	0	0	0	0	0	0	0	0.0554017	0
Solanum chmielewskii	0.0133869	0	0	0	0	0.106101	0	0	0	0	0	0	0	0	0	0	0	0	0	0	0	0	0	0	0	0	0	0	0	0	0.0625782	0.0332447	0	0	0	0	0	0	0	0	0	0	0	0	0	0	0	0	0
Sonchus oleraceus	0.0200803	0	0	0	0	0	0	0	0	0	0	0	0	0	0	0	0	0	0	0	0	0	0	0	0	0.137457	0	0	0	0	0	0	0	0	0	0	0	0	0	0	0	0	0	0	0	0	0	0	0
Sorbus aucuparia	0.0669344	0.143266	0	0	0	0.424403	0.298507	0.144509	0	0	0	0	0	0	0	0	0	0.151515	0	0.0810373	0	0.0570125	0	0.413223	1.00301	0.137457	0	0	0	0	0	0	0	0	0	0.798403	0	0.15674	0	0	0	0	0	0	0	0	0	0	0.242718
Taxus baccata	0.348059	0.0716332	0.0882613	0.615385	0	2.75862	0	0	0.0999001	0	0.628931	0	0	0	0	0	0	1.66667	0.835655	0.0810373	0.0829876	0.0570125	0.0735835	0.275482	0.100301	0	0	0	0	0	0	0.0332447	0	0	0.473613	0.0998004	0.0638978	2.08986	0	0	0	0	0	0	0	1.57658	0.529801	0.443213	0
Taxus x media	0	0	0	0	0	0	0	0	0	0	0	0	0	0	0	0	0	0	0	0	0	0	0	0	0	0	0	0	0	0	0	0	0	0	0	0	0	0	0	0	0	0	0	0	0	0	0	0	0
Tilia platyphyllos	0.0133869	0	0	0	0.264784	0.0530504	0	0	0	0	0	0	0	0	0	0.411523	0.117647	0.151515	0	0	0	0.22805	0	0	0	0.0687285	0	0	0	0	0	0	0	0	0	0	0	0.208986	0	0	0	0	0	0	0	0	0	0	0
Triticum turgidum	0.0401606	0	0	0	0	0.0530504	0	0	0	0	0	0	0	0	0.202224	0	0	0	0	0	0	0	0	0	0	0.0687285	0	0	0	0	0	0.0332447	0	0	0	0.0998004	0	0	0	0	0	0	0	0	0	0	0	0	0
Triticum turgidum subsp. durum	0.0267738	0	0	0	0	0.0530504	0	0	0	0	0	0	0	0	0.202224	0.102881	0.117647	0	0	0	0	0	0	0	0	0	0	0	0	0	0	0.0332447	0	0	0	0	0	0	0	0	0	0	0	0	0.142146	0	0	0	0
Ulmus rubra	2.77108	1.14613	4.23654	5.23077	1.67696	0.265252	0	0	0	1.76322	1.25786	0	0	0.26738	5.46006	6.06996	6.58824	1.06061	2.78552	0.89141	0.165975	0.399088	0.0735835	3.0303	1.90572	1.03093	1.55902	2.54545	1.40562	0.914077	4.00501	5.91755	0.878294	2.20913	4.87145	4.09182	1.34185	0.208986	1.0917	0	0	0.266667	1.79245	0	6.82303	1.12613	0.662252	0.0554017	0.0809061
uncultured Corylus avellana from ectomycorrhiza	0.107095	0.429799	0.0882613	0	0.617829	0.424403	0	0	0.1998	0	0	0	0.2331	0	0	0.102881	0	0	0	0.648298	0.414938	0	0.220751	0	0	0.137457	0.111359	0.181818	0	0	0	0.0332447	0	0	0	0	0.191693	0.208986	0	0	0	0	0	0	0	0	0	0.166205	0.323625
uncultured eukaryote	0.00669344	0	0	0	0	0	0	0.289017	0	0	0	0	0	0	0	0	0	0	0	0	0	0	0	0	0	0	0	0	0	0	0	0	0	0	0	0	0	0	0.218341	0	0	0	0	0	0	0	0	0	0
uncultured fungus	0.0937082	0	0	0	0	2.54642	0.298507	0.144509	0	0	0	0.987654	0.2331	0.26738	0.202224	0.102881	0.117647	0.757576	0.835655	0.162075	0	0.969213	0.0735835	0.275482	0	0	0.334076	0	0	0	0.250313	0.0332447	0	0	0.338295	0.0998004	0.0638978	1.41066	0	0	0	0.266667	0	0	0	0.45045	0.397351	0.221607	0
Urochloa trichopus	0	0	0	0	2.55958	0	0	0	0	0	4.40252	0	0	0	0	0	0	0	0	0	0.165975	1.99544	0	0	0	0	0	0	3.41365	0	0	0	5.14429	2.06186	2.90934	3.89222	0	0.208986	0	0	0	0	2.45283	0	0	0	0	0	0
Urtica environmental sample	0.0200803	0	0	0.307692	0	0	0	0	0	0	0	0	0	0	0	0	0	0	0	0	0	0	0	0	0	0	0	0	0	0	0.125156	0.099734	0	0	0	0	0	0	0	0	0	0	0	0	0	0	0	0	0
Withania sp. 'ashwagandha'	0.0401606	0	0	0	0	0	0	0	0	0	0	0	0	0	0	0	0	0	0	0	0	0	0	0	0	0	0	0	0	0	0	0.0664894	0	0	0	0	0	0	0	0	0	0	0	0	0	0	0	0	0
Xanthium strumarium	0.00669344	0	0	0	0	0	0	0	0	0	0	0	0	0	0	0	0	0	0	0	0	0.0570125	0	0	0	0	0	0	0	0	0	0	0	0	0	0	0	0	0	0	0	0	0	0	0	0	0	0.0554017	0
Ziziphora clinopodioides	0.060241	0	0	0	0	0	0	0.433526	0	0	0	0	0	1.60428	0.606673	0	0	0	1.67131	0	0	0.0570125	0	0.275482	0	0	0	0	0	0	0	0	0	0	0	0	0	0	0.218341	0	0	0	0.0943396	0	0	0	0	0	0
[truncated: 171 more columns]

## Sheet: > 2% occurrence per sample
Taxon	Blank1	Blank2	Blank3	Blank4	Extractneg1	Extractneg2	Extractneg3	Extractneg4	Extractneg5	Extractneg6	Extractneg7	NA10	NA11	NA12	NA13	NA14	NA15	NA16	NA17	NA18	NA19	NA1	NA20	NA21	NA22	NA23	NA24	NA25	NA26	NA27	NA28	NA29	NA2	NA30	NA31	NA32	NA33	NA34	NA36	NA37	NA38	NA39	NA3	NA40	NA41	NA42	NA43	NA44	NA45
#N/A	0.943775	0.931232	0.882613	0.615385	1.05914	0.901857	0.597015	1.15607	0.1998	0	4.40252	2.46914	1.6317	2.13904	0.91001	0.617284	1.29412	1.21212	2.50696	1.05348	0.746888	1.53934	0.735835	1.79063	1.30391	0.687285	0.222717	1.45455	1.00402	0.365631	0.563204	1.13032	1.63112	3.09278	2.23275	1.69661	0.830671	0.992685	1.52838	2.08333	0	0.8	1.50943	0.930233	0.923952	0.900901	1.19205	0.886427	0.242718
Abies concolor	0.0133869	0	0	0	0	0	0	0	0	0	0	0	0	0	0	0	0	0	0	0	0	0	0	0	0	0	0	0	0	0	0	0	0.125471	0	0	0	0	0	0	0	0	0	0	0	0	0	0	0	0
Abies delavayi	0.00669344	0	0	0	0	0	0	0	0	0	0	0	0	0	0	0	0	0	0	0	0	0	0	0	0	0	0	0	0	0	0	0	0	0	0	0	0	0	0	0	0	0	0	0	0	0	0	0	0
Acer campestre	0.0401606	0	0.176523	0	0	0	0	0	0.0999001	0.251889	0	0	0	0	0	0	0	0	0	0.162075	0	0	0.147167	0	0	0	0	0	0	0	0	0.0664894	0	0	0	0.0998004	0	0	0	0	0	0	0	0	0	0	0.13245	0.110803	0.242718
Acer pseudoplatanus	0.19411	0.2149	0	0	0.176523	0	0	0	0.599401	0	0	0	0	0	0	0	0	0	0	0.486224	0.414938	0	0.367918	0.275482	0.100301	0.0687285	0	0	0	0	0.250313	0.0332447	0	0	0.067659	0.199601	0.127796	0	0	0.694444	0	0	0.0943396	0	0.0710732	0	0	0.277008	1.21359
Agrostis scabra	0	0	0	0	0	0	0	0	0	0	0	0	0	0	0	0	0	0.151515	0	0	0	0	0	0	0	0	0	0	0	0	0	0	0	0	0	0	0	0	0	0	0	0	0	0	0	0	0	0.0554017	0
Agrostis stolonifera	0	0	0	0	0	0	0	0	0	0	0	0	0	0	0	0	0	0	0	0	0	0	0	0	0	0	0	0	0	0	0	0	0	0	0	0	0	0	0	0	0	0	0	0	0	0	0.13245	0	0
Alnus rubra	0.42838	0	2.47132	0	0	0	0	0	0.0999001	0	0	0	0	0	2.32558	2.05761	1.88235	0	0	0.0810373	0	0	0	0	0	0.0687285	0	0	0	0	0	0.0332447	0.125471	0	0.067659	0.199601	0	0.0522466	0	0	0	0	0	0.232558	2.84293	0	0	0	0.0809061
Alysicarpus glumaceus	0.127175	0.573066	0	0	0	0.318302	0	0	0	0	0	0	0	0	0	0.205761	0	0	0	0	0	0	0.0735835	0	0.401204	0	0	0	0	0	0	0	0.125471	0	0	0.0998004	0.255591	0	0	0	0	0	0	0	0	0	0	0	0
Anemone hupehensis	0.0133869	0	0	0	0	0	0	0	0	0	0	0	0	0	0	0	0	0	0	0	0	0	0	0	0	0	0	0	0	0	0	0.0332447	0	0	0	0	0	0	0	0	0	0	0	0	0	0	0	0	0
angiosperm mycorrhizal host	0.0200803	0	0	0	0	0.0530504	0	0	0	0	0	0	0	0	0.303337	0.617284	0	0	0	0	0	0	0	0	0	0	0	0	0	0	0	0	0	0	0	0	0	0	0	0	0	0	0	0	0	0	0	0	0
Anthoxanthum odoratum	0	0	0	0	0	0	0.149254	0	0	0	0	0	0	0	0	0	0	0	0	0	0	0	0	0	0	0	0	0	0	0	0	0	0	0	0	0	0	0	0	0	0	0	0	0	0	0	0	0	0
Betula pendula	1.06426	0.2149	0	1.53846	5.73698	1.64456	0.149254	0.867052	0.2997	0	0	0.987654	0.2331	0.26738	0.707786	0.411523	0.117647	1.21212	0.835655	0.89141	0.6639	7.98176	0.294334	1.51515	0.702106	0.756014	0.111359	1.45455	0.401606	0.731261	2.44055	1.69548	2.63488	1.03093	1.75913	0.998004	0.127796	0.940439	1.31004	0	0.559701	0	3.01887	0	0.142146	0.900901	0.794702	0.443213	0
Betula pubescens	1.47925	0	0	1.53846	6.70786	4.50928	0.597015	1.30058	0.1998	0	2.51572	0.987654	1.3986	0	0.505561	0.102881	0.117647	1.51515	1.39276	0.486224	0.912863	6.3854	0	1.37741	0.501505	0.756014	0.556793	0.363636	1.20482	0.365631	3.25407	2.32713	2.88582	1.32548	1.28552	0.798403	0.0638978	2.40334	1.52838	0	0.186567	0	2.83019	0.232558	0.0710732	0.675676	0.662252	0.66482	0.161812
Bidens alba var. radiata	0	0	0	0	0	0	0	0	0	0	0	0	0	0	0	0	0	0	0	0	0	0	0	0	0	0	0	0	0	0	0	0	0	0.147275	0.135318	0.0998004	0	0	0	0	0	0	0	0	0	0	0	0	0
Brassica oleracea var. gongylodes	0.0468541	0	0	0	0	0	0	0.578035	0	0	0	0	0.2331	0.802139	0.303337	0	0	0	0	0	0	0	0	0	0	0	0	0	0	0	0	0	0	0	0	0	0	0	0.436681	0	0	0	0	0	0	0	0	0	0
Carpinus betulus	7.06827	4.51289	3.26567	2.15385	13.2392	1.16711	4.1791	10.5491	4.995	1.25945	6.91824	6.66667	13.0536	5.08021	0.91001	2.05761	1.17647	4.54545	3.34262	2.8363	6.639	4.16192	3.09051	8.26446	9.32798	8.59107	0	0	2.20884	0	4.19274	1.39628	8.53199	13.1075	5.88633	12.6747	2.55591	1.61964	9.38865	10.7639	7.64925	12.2667	4.0566	6.51163	1.56361	11.7117	4.76821	3.2687	8.57605
Carpinus laxiflora	0.147256	0.143266	0	0	0.353045	0.0530504	0.298507	0	0.0999001	0	0.628931	0.246914	0.2331	0	0.101112	0	0	0.151515	0	0	0	0.171038	0	0.413223	0.501505	0.137457	0	0	0	0.182815	0.0625782	0	0.250941	0.589102	0.270636	0.0998004	0.127796	0.104493	0	0.347222	0.559701	0.266667	0.0943396	0	0	0	0	0.0554017	0.161812
Carpinus londoniana	0.0803213	0.143266	0.0882613	0	0.353045	0.0530504	0.149254	0	0.0999001	0	0	0	0	0	0	0	0	0	0	0	0.0829876	0.114025	0	0	0.200602	0	0	0	0	0	0.0625782	0	0.250941	0.147275	0.067659	0	0	0.104493	0	0	0.186567	0.266667	0.188679	0	0	0	0	0.0554017	0
Carpinus polyneura	0	0	0	0	0	0	0	0	0	0	0	0	0	0	0	0	0	0	0	0	0	0	0	0	0	0	0	0	0	0	0	0	0	0	0	0	0	0	0	0	0	0	0	0	0	0	0	0	0
Carpinus tientaiensis	0.0133869	0	0	0	0	0	0	0	0.0999001	0	0	0	0	0	0	0	0	0	0	0.0810373	0.0829876	0	0	0	0	0	0	0	0	0	0	0	0	0	0	0.0998004	0	0	0.218341	0	0	0	0	0	0	0	0	0	0
Castanea pumila	0	0	0	0	0	0	0	0	0	0	0	0	0	0	0	0	0	0	0	0	0	0	0	0	0	0	0	0	0	0	0	0	0	0	0	0	0	0	0	0	0	0	0	0	0	0	0	0	0
Cerastium fontanum	0	0	0	0	0	0	0	0	0	0	0	0	0	0	0	0	0	0	0	0	0	0	0.0735835	0	0	0	0	0	0	0	0	0	0	0	0	0	0	0	0	0	0	0	0	0	0	0	0	0	0
Citrus maxima	0.0200803	0	0	0	0	0	0	0	0	0	0	0	0	0	0	0	0	0	0	0	0	0	0	0	0	0.0687285	0	0	0	0	0	0	0	0	0	0	0	0	0	0	0	0	0	0	0	0	0	0	0
Citrus x paradisi	0.0133869	0	0	0	0	0	0	0	0	0	0	0	0	0	0	0	0	0	0	0	0	0.0570125	0	0	0	0	0	0	0	0	0	0	0	0	0	0	0	0	0	0	0	0	0	0	0	0	0	0	0
Corylus avellana	0.00669344	0.0716332	0	0	0	0	0	0	0	0	0	0	0	0	0	0	0	0	0	0	0.0829876	0	0	0	0	0	0	0	0	0	0	0	0	0	0	0	0	0	0	0	0.186567	0	0	0	0	0	0	0	0
Cucumis pubescens	0.00669344	0	0	0	0	0	0	0	0	0	0	0	0	0	0.101112	0	0	0	0	0	0	0	0	0	0	0	0	0	0	0	0	0	0	0	0	0	0	0	0	0	0	0	0	0	0	0	0	0	0
Cucumis sativus var. hardwickii	0	0	0	0	0	0	0	0	0	0	0	0	0	0	0	0.102881	0	0	0	0	0	0	0	0	0	0	0	0	0	0	0	0	0	0	0	0	0	0	0	0	0	0	0	0	0	0	0	0	0
Cucurbita pepo	0	0	0	0	0	0	0	0	0	0	0	0	0	0	0	0	0	0	0	0	0	0	0	0	0	0	0	0	0	0	0	0	0	0	0	0	0	0	0	0	0	0	0	0	0	0	0	0	0
Cynosurus cristatus	0.0267738	0	0	0	0	0	0	0	0	0	0	0	0	0	0	0	0	0	0	0	0	0	0	0	0	0	0	0	0	0	0	0	0	0	0	0	0	0	0	0	0	0	0	0	0	0	0	0	0
Eucalyptus viminalis	0	0	0	0	0	0	0	0	0	0	0	0	0	0	0	0	0	0	0	0	0	0	0	0	0	0	0	0	0	0	0	0	0	0	0	0	0	0	0	0	0	0	0	0	0	0	0	0	0
Fagus crenata	0.0401606	0	0.264784	0	0	0	0	0.289017	0	0	0	0	0	0	0	0.102881	0.352941	0.151515	0	0.0810373	0	0.0570125	0	0.137741	0	0	0	0	0	0	0	0.0332447	0	0	0	0.0998004	0	0.0522466	1.0917	0	0	0	0	0	0	0	0	0	0
Fagus engleriana	0	0.143266	0.0882613	0	0	0	0	0	0	0	0	0	0	0	0	0.308642	0	0	0	0	0	0	0	0	0	0	0	0	0	0	0.125156	0	0	0	0	0	0	0.0522466	0	0	0	0	0	0	0	0	0	0	0
Fagus hayatae subsp. pashanica	0	0	0	0	0	0	0	0	0	0	0	0	0	0	0	0	0	0	0	0	0	0	0	0	0	0	0	0	0	0	0	0	0	0	0.067659	0	0	0	0	0	0	0	0	0	0	0	0	0	0
Fagus sylvatica	43.4806	76.6476	79.6117	44.9231	40.3354	55.5438	74.1791	49.8555	44.7552	91.1839	52.2013	77.284	73.1935	80.2139	75.0253	66.2551	76.4706	51.8182	49.5822	47.5689	50.4564	31.1859	48.4915	36.9146	26.0782	54.7079	86.4143	81.2727	82.3293	89.0311	45.6821	42.3205	34.3789	52.8719	48.9175	52.1956	81.9808	78.2654	60.6987	79.5139	85.8209	82.4	24.1509	84.4186	73.774	53.6036	46.3576	44.5429	49.3528
Fraxinus angustifolia	0.689424	1.5043	0.0882613	0	0.617829	0.901857	0	2.74566	0.2997	0	0	0	0	0	0.101112	0.205761	0.117647	7.42424	3.62117	2.59319	0.33195	0.171038	0.588668	0	0.200602	0.343643	0.77951	2	0.60241	1.09689	0.312891	0.232713	0.627353	0.147275	0.473613	1.89621	0.191693	0.835946	1.31004	0.347222	0	0	0.0943396	0	0.355366	6.08108	5.82781	0.277008	1.77994
Fraxinus angustifolia subsp. oxycarpa	0	0	0	0	0	0	0	0	0	0	0	0	0	0	0	0	0	0.30303	0	0	0	0	0	0	0	0	0	0	0	0	0	0	0	0	0	0	0	0	0	0	0	0	0	0	0	0	0.13245	0	0
Fraxinus excelsior	0.0133869	0	0	0	0	0	0	0	0	0	0	0	0	0	0	0	0	0	0	0	0	0	0.0735835	0	0	0	0	0	0	0	0	0.0332447	0	0	0	0	0	0	0	0	0	0	0	0	0	0	0.13245	0	0
Hedera helix	0.0870147	0.143266	0	0	0.0882613	0.265252	0	0.433526	0	0.251889	0	0	0	0	0	0	0	0	0	0	0.165975	0	0	0.413223	0.401204	0	0.445434	0.181818	0.803213	0.365631	0	0.0332447	0	0	0.135318	0	0.127796	1.61964	0.436681	0	0	0	0	0	0.142146	0	0.13245	0	0
Helianthus sp.	28.6345	9.24069	4.14828	31.0769	14.0335	5.72944	15.8209	6.79191	33.2667	3.77834	10.6918	0.740741	0.699301	2.13904	3.53893	5.96708	4	21.2121	27.2981	36.6288	33.7759	35.7469	42.6049	32.0937	27.2818	22.7491	6.79287	3.27273	2.20884	4.7532	28.9737	36.6689	21.079	9.5729	11.4344	9.58084	8.4345	4.02299	6.76856	1.38889	1.1194	0.266667	45.8491	1.86047	6.1123	17.3423	31.2583	45.2632	35.1942
Holcus lanatus	0.107095	0	0	0.307692	0	0.106101	0	0	0	0	0	0	0	0	0	0	0	0	0	0	0	0	0.0735835	0	0.200602	0	0	0	0	0	0.375469	0.166223	0.501882	0	0	0	0	0	0	0	0	0	0	0	0	0	0	0	0.0809061
Hordeum vulgare subsp. vulgare	0	0	0	0	0	0	0	0	0	0	0	0	0	0	0	0	0	0	0	0	0	0	0	0	0	0	0	0	0	0	0	0	0	0	0	0	0	0	0	0	0	0	0	0	0	0	0	0	0
Ilex perado	0.220884	0	0	0	0	0	0	0	0	0	0	0	0	0	0	0	0	1.81818	1.94986	0	0	0	0	0	0	0	0	0	0	0	0	0	0	0	0.202977	0	0	0	0.218341	0	0.186567	0	0	0	0	1.12613	2.11921	0.0554017	0
Lachnagrostis ammobia	0.00669344	0	0	0	0	0	0	0	0.0999001	0	0	0	0	0	0	0	0	0.151515	0	0	0	0	0	0	0	0	0	0	0	0	0	0	0	0	0.270636	0	0	0	0	0	0	0	0	0	0	0	0	0.221607	0
Larix kaempferi	0.00669344	0	0.441306	0	0	0	0	0	0	0	0	0	0	0	0.101112	0.205761	0.117647	0	0	0	0	0	0	0	0	0	0	0	0	0	0	0	0	0.147275	0.067659	0.199601	0	0	0	0	0	0	0	0	0.284293	0	0	0	0
Larix sibirica	0.0334672	0	0.176523	0	0.0882613	0	0	0	0	0	0	0	0	0	0.202224	0.308642	0.117647	0	0	0	0	0	0	0	0	0	0	0	0	0	0	0.0332447	0	0	0.067659	0	0	0.104493	0	0	0	0	0	0	0.426439	0	0	0.0554017	0.0809061
Linum usitatissimum	0.0133869	0	0	0	0	0	0	0	0	0	0	0	0	0	0	0	0	0	0	0	0	0	0	0	0	0	0	0	0	0	0	0	0	0	0	0	0	0	0	0	0	0	0	0	0	0	0	0	0
Lolium perenne	0	0	0	0	0	0	0	0	0.0999001	0	0	0	0	0	0	0	0.117647	0	0	0	0	0	0	0	0	0	0	0	0	0	0	0.0332447	0.125471	0	0	0	0	0	0	0	0	0	0	0	0	0	0	0	0
Lolium temulentum	0	0	0	0	0	0	0	0	0.0999001	0	0	0	0	0	0	0	0	0	0	0	0	0	0.147167	0	0	0	0	0	0	0	0	0	0	0	0	0	0	0	0	0	0	0	0	0	0	0	0	0	0.0809061
Lophozonia obliqua	0.0803213	0	0.264784	0	0	0	0	0	0	0	0	0	0	0	0.505561	0.411523	0.235294	0	0.278552	0	0	0	0	0	0	0	0	0	0	0	0	0	0	0	0.135318	0	0	0	0	0	0	0	0	0	0.852878	0.225225	0.13245	0.110803	0
Melochia corchorifolia	0.62249	0.0716332	0	0.307692	5.73698	0.0530504	0	3.75723	0	0	10.0629	0	1.6317	0	0	0	0	0	0	0	0	2.96465	0	0	0	0	0	0	0	0	0.0625782	0	9.03388	9.27835	14.7497	5.78842	0.0638978	0	2.18341	0	0.186567	0	2.26415	0	0.0710732	0	0	0.99723	0
Nothofagus nervosa	0.0401606	0	0.0882613	0	0	0	0	0	0	0	0	0	0	0	0.101112	0	0.117647	0	0	0	0	0	0	0	0	0	0	0	0	0	0	0	0	0	0	0	0	0	0	0	0	0	0	0	0.284293	0	0	0.110803	0
Picea rubens	0.00669344	0	0	0	0	0.212202	0	0	0	0	0	0	0	0	0.101112	0	0	0	0	0	0	0	0	0	0	0	0	0	0	0	0	0	0	0	0	0	0	0	0	0	0	0	0	0	0	0	0	0	0
Pinus taiwanensis	0.0133869	0	0	0	0	0	0	0	0	0	0	0	0	0	0	0.308642	0	0	0	0	0	0	0	0	0	0	0	0	0	0	0	0	0	0	0	0	0	0	0	0	0	0	0	0	0	0	0	0	0
Poa infirma	0	0.143266	0	0.307692	0	0	0	0	0	0	0	0	0	0	0	0	0	0	0	0	0	0	0	0	0	0	0	0	0	0	0	0	0	0	0	0	0.0638978	0	0	0	0	0	0	0	0	0	0	0	0
Poa trivialis var. trivialis	0.522088	0	0	0	0	0	0	0	13.4865	0	0	0	0	0	0.101112	0	0	0	0	0.810373	0.248963	0	0.735835	0	0	0	0	0	0	0	0	0	0	0	0	0	0	0	0.218341	0	0	0	0	0	0	0	0	0.277008	0.970874
Prunus avium	2.57697	0.931232	0.882613	0.923077	1.50044	8.54111	0.149254	9.39306	0	0	1.25786	1.7284	0.4662	0	0.91001	5.55556	0.941176	0.151515	0	1.37763	0.746888	1.02623	0.956586	4.6832	13.8415	3.98625	1.11359	2.72727	1.60643	0.365631	0.375469	0.365691	3.63864	1.32548	0.811908	1.1976	0.0638978	0.731452	4.58515	0	0	0.266667	0.377358	1.16279	0.568586	0	0.13245	0.166205	0.566343
Prunus cerasifera	0.00669344	0	0	0	0	0	0	0	0	0	0	0	0	0	0	0	0	0	0	0	0.0829876	0	0	0	0	0	0	0	0	0	0	0	0	0	0	0	0	0	0	0	0	0	0	0	0	0	0	0.0554017	0
Prunus domestica subsp. insititia	0.0736278	0	0	0	0	0	0	0	0.0999001	0	0	0	0	0	0	0	0	0.151515	0	0	0.165975	0	0	0	0	0	0	0	0	0	0.0625782	0.0332447	0	0	0	0	0	0	0	0	0	0	0	0	0	0	0	0.110803	0.0809061
Prunus fordiana	2.23561	0.358166	0.264784	0.307692	2.20653	6.36605	0.149254	6.06936	0	0	3.14465	0.987654	0.2331	0	0.404449	2.26337	0.235294	0.30303	0	1.21556	0.746888	1.08324	0.294334	3.99449	11.8355	3.02405	0.668151	1.09091	1.00402	0.731261	0.312891	0.199468	4.39147	1.47275	0.473613	1.1976	0	0.940439	2.83843	0	0	0	0.566038	0.930233	0.21322	0.45045	0	0.443213	0.323625
Prunus laurocerasus	0.0133869	0	0	0.307692	0	0	0	0	0	0	0	0	0	0	0	0	0	0	0	0	0	0	0	0	0	0	0	0	0	0	0	0	0	0	0	0	0	0	0	0	0	0	0	0	0	0	0	0	0
Prunus mandshurica	0	0	0	0	0	0	0	0	0	0	0	0	0	0	0	0	0	0	0	0.0810373	0.0829876	0	0.0735835	0	0	0	0.111359	0	0	0	0	0	0	0	0	0	0	0	0	0	0	0	0	0	0	0	0	0	0
Prunus padus var. commutata	0.00669344	0	0	0	0	0	0	0	0	0	0	0	0	0	0	0	0	0	0	0	0	0	0	0	0	0	0	0	0	0	0	0	0	0	0	0	0	0	0	0	0	0	0	0	0	0	0	0.0554017	0
Prunus persica	0	0	0	0	0	0	0	0	0	0	0	0	0	0	0	0	0.117647	0	0	0.243112	0	0	0	0	0	0	0	0	0	0	0	0	0	0	0	0	0	0	0	0	0	0	0	0	0	0	0	0	0
Prunus persica f. compressa	0	0	0	0	0	0	0	0	0	0	0	0	0	0	0	0	0	0	0	0	0	0	0.0735835	0	0	0	0	0	0	0	0	0	0	0	0	0	0	0	0	0	0	0	0	0	0	0	0	0	0
Prunus pseudocerasus	0.83668	0.2149	0.176523	0.307692	1.05914	3.12997	0.149254	3.03468	0.0999001	0	0	0	0.699301	0	0.303337	1.74897	0.235294	0	0	0.162075	0.33195	0.399088	0.0735835	1.10193	2.80843	1.23711	0	0.363636	0	0	0.125156	0.0664894	1.12923	0.589102	0.338295	0.399202	0.0638978	0.626959	1.74672	0	0	0	0	0.232558	0.355366	0.225225	0	0.0554017	0.161812
Prunus serotina subsp. capuli	0	0	0	0	0	0	0	0	0	0	0	0	0	0	0	0	0	0	0	0	0	0	0	0	0	0.0687285	0	0	0	0	0	0	0	0	0	0	0	0	0	0	0	0	0	0	0	0	0	0	0
Quercus canariensis	0.0535475	0	0	0	0	0	0	0.144509	0	0	0	0	0	0	0	0	0	0	0	0	0.414938	0	0	0.137741	0	0.0687285	0	0	0.200803	0	0.125156	0	0	0	0	0	0	0	0	0	0	0	0	0	0	0	0	0	0
Quercus cf. castaneifolia Denk 996078	0	0	0	0	0.0882613	0	0	0	0	0	0	0	0	0.26738	0	0	0	0	0	0	0	0	0	0	0	0	0	0	0	0	0	0	0	0.147275	0	0	0	0	0	0	0	0	0.188679	0	0	0	0	0	0
Quercus faginea	0.00669344	0	0	0	0	0	0.149254	0	0	0.251889	0	0	0	0	0	0	0	0	0	0	0	0	0	0	0	0	0	0	0	0	0	0	0	0	0	0	0	0	0	0	0	0	0	0	0	0	0	0	0
Quercus falcata	0	0	0	0	0	0.0530504	0	0	0	0	0	0	0	0	0	0	0.117647	0	0	0.243112	0	0	0	0	0	0	0	0.181818	0	0	0	0.0332447	0	0	0	0	0	0.0522466	0	0	0	0	0	0	0	0	0	0	0
Quercus hartwissiana	0.0535475	0	0	0.307692	0	0	0.597015	0	0	0	0	0.493827	0	0.26738	0.404449	0	0	0.151515	0	0	0.0829876	0.4561	0	0.275482	0	0	0.222717	0	0	0	0.312891	0.132979	0	0	0	0	0.0638978	0	0	0	0	0	0	0	0	0	0	0.0554017	0
Quercus infectoria subsp. boissieri	0.00669344	0	0	0	0	0	0	0	0	0	0	0	0	0	0	0.102881	0	0	0	0	0	0	0.0735835	0	0	0.0687285	0	0	0	0	0.125156	0.0332447	0	0	0	0	0	0	0	0	0	0	0	0	0.0710732	0	0	0	0
Quercus macranthera	0.0669344	0	0.0882613	0	0.264784	0.0530504	0	0	0	0	0.628931	0	0	0	0.101112	0.102881	0.352941	0	0	0	0	0.114025	0	0.137741	0.100301	0	0	0	0.200803	0	0.125156	0.0332447	0	0	0.067659	0.199601	0	0	0	0	0	0	0	0	0	0	0	0	0
Quercus petraea	0.414993	0.501433	0.176523	0.615385	0.264784	0.159151	0.149254	0	0.0999001	0.503778	0	0.246914	0.932401	1.60428	0.808898	0.205761	0.588235	0.606061	0.278552	0	0.165975	0.171038	0	0.826446	0.200602	0.274914	0.222717	0	0	0	1.62703	0.531915	0.250941	0.294551	0.405954	0.0998004	0.958466	0.104493	0	0	0.186567	0.533333	1.03774	0	0.284293	0.225225	0.529801	0	0
Quercus pubescens	0.307898	0.429799	0	1.84615	0.264784	0.265252	0	0.144509	0	0	0	0.493827	0.2331	0.802139	1.92113	0.308642	0	0	0.278552	0.0810373	0	0.342075	0	0.137741	0.100301	0.0687285	0	0.181818	0	0	1.37672	1.13032	0.376412	0	0.067659	0	0.255591	0.208986	0.218341	0.347222	0	0	2.16981	0	0.0710732	0	0.13245	0.0554017	0
Quercus pyrenaica	0.227577	0	0	0.307692	0	0.159151	0	0	0	0	0	0	0	0	0	0	0.117647	0	0	0	0	0.114025	0.0735835	0.137741	0	0.0687285	0	0	0	0	0.625782	0.432181	0.125471	0	0	0.0998004	0	0	0	0	0	0	0.188679	0	0	0	0	0	0
Quercus robur	2.42972	0.931232	0.882613	4.61538	0.353045	2.49337	0.895522	0.867052	0.3996	0.251889	0.628931	3.45679	2.331	1.60428	1.51668	1.64609	3.05882	3.0303	2.50696	0.972447	1.65975	1.31129	0.220751	1.10193	0.100301	0.549828	0.111359	2.36364	1.00402	0.548446	3.50438	3.7234	1.25471	0.147275	0.608931	0.299401	1.08626	1.5674	1.0917	1.73611	1.49254	1.06667	6.22642	2.32558	2.62971	3.37838	3.57616	0.221607	0
Quercus rubra	0.00669344	0	0	0	0	0	0	0	0	0	0	0	0	0	0.606673	0.102881	0	0	0	0	0	0	0	0	0	0	0	0	0	0	0	0	0	0	0	0	0	0	0	0	0	0	0	0	0	0	0	0	0
Quercus serrata	0.174029	0	0.970874	0	0.0882613	0.371353	0	0.144509	0	0	0	0	0	1.06952	0.404449	0.514403	0.941176	0	0	0	0	0.22805	0	0	0	0	0	0	0.200803	0	0.0625782	0.166223	0.250941	0.147275	0.202977	0	0.638978	0.104493	0	0.694444	0.373134	0	0.0943396	0	0.781805	0	0.264901	0	0
Quercus suber	0	0	0	0	0.0882613	0	0	0	0	0	0	0	0	0	0	0	0	0	0	0	0	0.171038	0	0	0	0	0	0	0	0	0	0	0	0	0	0	0	0	0	0	0	0	0.283019	0	0	0	0	0	0
Quercus suber x Quercus trojana	0	0.0716332	0	0	0.0882613	0	0	0	0	0	0	0	0	0	0	0	0	0	0	0	0	0.22805	0	0	0	0	0	0	0	0	0	0	0	0.147275	0.067659	0.199601	0	0	0	0	0	0	0.377358	0	0	0	0	0	0
Quercus vulcanica	0.00669344	0	0	0	0	0	0	0	0	0	0	0	0	0	0	0	0	0	0	0	0	0	0	0	0	0	0	0	0	0	0	0	0	0	0	0	0	0	0	0	0	0	0	0	0	0	0	0	0
Ranunculus macounii	0	0	0	0	0	0	0	0	0	0	0	0	0	0	0	0	0	0	0	0	0	0	0	0	0	0	0	0	0	0	0	0	0	0	0	0	0	0	0	0	0	0	0	0	0	0	0	0	0
Rhododendron caucasicum	0	0	0	0	0	0	0	0	0	0	0	0	0	0	0	0	0	0	0	0	0	0	0	0	0	0	0	0	0	0	0	0	0	0	0	0	0	0	0	0	0	0	0	0.232558	0	0	0	0	0
Rhododendron ponticum	0.00669344	0	0.0882613	0	0	0	0	0	0	0	0	0	0	0	0	0	0	0	0	0	0	0	0	0	0	0	0	0	0	0	0	0	0	0	0	0	0	0	0	0	0	0	0	0	0	0	0	0.0554017	0
Ribes hudsonianum	0.00669344	0	0	0	0	0	0	0	0	0	0	0	0	0	0	0	0	0	0	0	0	0	0	0	0	0	0	0	0	0	0.250313	0.0332447	0	0	0	0	0	0	0	0	0	0	0	0	0	0	0	0	0
Rubus silvaticus	0	0	0	0	0	0	0	0	0	0	0	0	0	0	0	0	0	0	0	0	0	0	0	0	0	0	0	0	0	0	0	0	0	0	0	0.0998004	0.0638978	0	0	0	0	0	0	0	0	0	0	0	0
Rubus ulmifolius x Rubus caesius	0.0468541	0	0	0	0	0	0	0	0	0	0	0	0	0	0	0	0	0	0	0	0	0	0	0	0	0	0	0	0	0	0	0.0664894	0	0	0	0.0998004	0	0	0	0	0	0	0	0	0	0	0	0	0
Rubus vestitus	0.00669344	0.0716332	0	0	0	0	0	0	0	0	0	0	0	0	0	0	0	0	0	0	0	0	0	0	0	0	0	0	0	0	0	0	0	0	0	0	0.191693	0	0	0	0.186567	0.266667	0	0	0	0	0	0	0
Rubus wimmerianus	0.374833	0	0	1.53846	0.0882613	0.106101	1.04478	0	0	0.503778	0	2.22222	2.331	1.60428	0	0.308642	0.117647	0.151515	0	0	0	0	0.220751	0	0.401204	0.0687285	0.222717	0.363636	0.200803	0.548446	0.187735	0.465426	0	0	0.067659	0.199601	0	0	0	2.08333	1.1194	1.06667	0	0.930233	0.142146	0	0	0	0
Rumex acetosa	0	0	0	0	0	0	0	0	0	0	0.628931	0	0	0	0	0	0	0	0	0	0	0	0	0	0	0	0	0	0	0	0	0	0	0	0	0	0	0	0	0	0	0	0	0	0	0	0	0	0
Salix turczaninowii	0.00669344	0	0	0	0	0.0530504	0	0.144509	0	0	0	0	0	0	0	0	0	0	0	0	0	0	0	0	0.100301	0	0	0	0	0	0	0	0.125471	0	0	0	0	0	0	0	0	0	0	0	0	0	0	0	0
Salix yezoensis	0.0334672	0	0	0	0	0.0530504	0	0.722543	0.0999001	0	0	0	0	0	0	0.102881	0	0	0	0	0.0829876	0	0	0	0.300903	0	0	0	0	0	0	0	0.125471	0	0	0	0	0	0.655022	0	0	0	0	0	0	0	0	0.0554017	0
Solanum chmielewskii	0.0133869	0	0	0	0	0.106101	0	0	0	0	0	0	0	0	0	0	0	0	0	0	0	0	0	0	0	0	0	0	0	0	0.0625782	0.0332447	0	0	0	0	0	0	0	0	0	0	0	0	0	0	0	0	0
Sonchus oleraceus	0.0200803	0	0	0	0	0	0	0	0	0	0	0	0	0	0	0	0	0	0	0	0	0	0	0	0	0.137457	0	0	0	0	0	0	0	0	0	0	0	0	0	0	0	0	0	0	0	0	0	0	0
Sorbus aucuparia	0.0669344	0.143266	0	0	0	0.424403	0.298507	0.144509	0	0	0	0	0	0	0	0	0	0.151515	0	0.0810373	0	0.0570125	0	0.413223	1.00301	0.137457	0	0	0	0	0	0	0	0	0	0.798403	0	0.15674	0	0	0	0	0	0	0	0	0	0	0.242718
Taxus baccata	0.348059	0.0716332	0.0882613	0.615385	0	2.75862	0	0	0.0999001	0	0.628931	0	0	0	0	0	0	1.66667	0.835655	0.0810373	0.0829876	0.0570125	0.0735835	0.275482	0.100301	0	0	0	0	0	0	0.0332447	0	0	0.473613	0.0998004	0.0638978	2.08986	0	0	0	0	0	0	0	1.57658	0.529801	0.443213	0
Taxus x media	0	0	0	0	0	0	0	0	0	0	0	0	0	0	0	0	0	0	0	0	0	0	0	0	0	0	0	0	0	0	0	0	0	0	0	0	0	0	0	0	0	0	0	0	0	0	0	0	0
Tilia platyphyllos	0.0133869	0	0	0	0.264784	0.0530504	0	0	0	0	0	0	0	0	0	0.411523	0.117647	0.151515	0	0	0	0.22805	0	0	0	0.0687285	0	0	0	0	0	0	0	0	0	0	0	0.208986	0	0	0	0	0	0	0	0	0	0	0
Triticum turgidum	0.0401606	0	0	0	0	0.0530504	0	0	0	0	0	0	0	0	0.202224	0	0	0	0	0	0	0	0	0	0	0.0687285	0	0	0	0	0	0.0332447	0	0	0	0.0998004	0	0	0	0	0	0	0	0	0	0	0	0	0
Triticum turgidum subsp. durum	0.0267738	0	0	0	0	0.0530504	0	0	0	0	0	0	0	0	0.202224	0.102881	0.117647	0	0	0	0	0	0	0	0	0	0	0	0	0	0	0.0332447	0	0	0	0	0	0	0	0	0	0	0	0	0.142146	0	0	0	0
Ulmus rubra	2.77108	1.14613	4.23654	5.23077	1.67696	0.265252	0	0	0	1.76322	1.25786	0	0	0.26738	5.46006	6.06996	6.58824	1.06061	2.78552	0.89141	0.165975	0.399088	0.0735835	3.0303	1.90572	1.03093	1.55902	2.54545	1.40562	0.914077	4.00501	5.91755	0.878294	2.20913	4.87145	4.09182	1.34185	0.208986	1.0917	0	0	0.266667	1.79245	0	6.82303	1.12613	0.662252	0.0554017	0.0809061
uncultured Corylus avellana from ectomycorrhiza	0.107095	0.429799	0.0882613	0	0.617829	0.424403	0	0	0.1998	0	0	0	0.2331	0	0	0.102881	0	0	0	0.648298	0.414938	0	0.220751	0	0	0.137457	0.111359	0.181818	0	0	0	0.0332447	0	0	0	0	0.191693	0.208986	0	0	0	0	0	0	0	0	0	0.166205	0.323625
uncultured eukaryote	0.00669344	0	0	0	0	0	0	0.289017	0	0	0	0	0	0	0	0	0	0	0	0	0	0	0	0	0	0	0	0	0	0	0	0	0	0	0	0	0	0	0.218341	0	0	0	0	0	0	0	0	0	0
uncultured fungus	0.0937082	0	0	0	0	2.54642	0.298507	0.144509	0	0	0	0.987654	0.2331	0.26738	0.202224	0.102881	0.117647	0.757576	0.835655	0.162075	0	0.969213	0.0735835	0.275482	0	0	0.334076	0	0	0	0.250313	0.0332447	0	0	0.338295	0.0998004	0.0638978	1.41066	0	0	0	0.266667	0	0	0	0.45045	0.397351	0.221607	0
Urochloa trichopus	0	0	0	0	2.55958	0	0	0	0	0	4.40252	0	0	0	0	0	0	0	0	0	0.165975	1.99544	0	0	0	0	0	0	3.41365	0	0	0	5.14429	2.06186	2.90934	3.89222	0	0.208986	0	0	0	0	2.45283	0	0	0	0	0	0
Urtica environmental sample	0.0200803	0	0	0.307692	0	0	0	0	0	0	0	0	0	0	0	0	0	0	0	0	0	0	0	0	0	0	0	0	0	0	0.125156	0.099734	0	0	0	0	0	0	0	0	0	0	0	0	0	0	0	0	0
Withania sp. 'ashwagandha'	0.0401606	0	0	0	0	0	0	0	0	0	0	0	0	0	0	0	0	0	0	0	0	0	0	0	0	0	0	0	0	0	0	0.0664894	0	0	0	0	0	0	0	0	0	0	0	0	0	0	0	0	0
Xanthium strumarium	0.00669344	0	0	0	0	0	0	0	0	0	0	0	0	0	0	0	0	0	0	0	0	0.0570125	0	0	0	0	0	0	0	0	0	0	0	0	0	0	0	0	0	0	0	0	0	0	0	0	0	0.0554017	0
Ziziphora clinopodioides	0.060241	0	0	0	0	0	0	0.433526	0	0	0	0	0	1.60428	0.606673	0	0	0	1.67131	0	0	0.0570125	0	0.275482	0	0	0	0	0	0	0	0	0	0	0	0	0	0	0.218341	0	0	0	0.0943396	0	0	0	0	0	0
[truncated: 171 more columns]

## Sheet: > 3% occurrence per sample
Taxon	Blank1	Blank2	Blank3	Blank4	Extractneg1	Extractneg2	Extractneg3	Extractneg4	Extractneg5	Extractneg6	Extractneg7	NA10	NA11	NA12	NA13	NA14	NA15	NA16	NA17	NA18	NA19	NA1	NA20	NA21	NA22	NA23	NA24	NA25	NA26	NA27	NA28	NA29	NA2	NA30	NA31	NA32	NA33	NA34	NA36	NA37	NA38	NA39	NA3	NA40	NA41	NA42	NA43	NA44	NA45
#N/A	0.943775	0.931232	0.882613	0.615385	1.05914	0.901857	0.597015	1.15607	0.1998	0	4.40252	2.46914	1.6317	2.13904	0.91001	0.617284	1.29412	1.21212	2.50696	1.05348	0.746888	1.53934	0.735835	1.79063	1.30391	0.687285	0.222717	1.45455	1.00402	0.365631	0.563204	1.13032	1.63112	3.09278	2.23275	1.69661	0.830671	0.992685	1.52838	2.08333	0	0.8	1.50943	0.930233	0.923952	0.900901	1.19205	0.886427	0.242718
Abies concolor	0.0133869	0	0	0	0	0	0	0	0	0	0	0	0	0	0	0	0	0	0	0	0	0	0	0	0	0	0	0	0	0	0	0	0.125471	0	0	0	0	0	0	0	0	0	0	0	0	0	0	0	0
Abies delavayi	0.00669344	0	0	0	0	0	0	0	0	0	0	0	0	0	0	0	0	0	0	0	0	0	0	0	0	0	0	0	0	0	0	0	0	0	0	0	0	0	0	0	0	0	0	0	0	0	0	0	0
Acer campestre	0.0401606	0	0.176523	0	0	0	0	0	0.0999001	0.251889	0	0	0	0	0	0	0	0	0	0.162075	0	0	0.147167	0	0	0	0	0	0	0	0	0.0664894	0	0	0	0.0998004	0	0	0	0	0	0	0	0	0	0	0.13245	0.110803	0.242718
Acer pseudoplatanus	0.19411	0.2149	0	0	0.176523	0	0	0	0.599401	0	0	0	0	0	0	0	0	0	0	0.486224	0.414938	0	0.367918	0.275482	0.100301	0.0687285	0	0	0	0	0.250313	0.0332447	0	0	0.067659	0.199601	0.127796	0	0	0.694444	0	0	0.0943396	0	0.0710732	0	0	0.277008	1.21359
Agrostis scabra	0	0	0	0	0	0	0	0	0	0	0	0	0	0	0	0	0	0.151515	0	0	0	0	0	0	0	0	0	0	0	0	0	0	0	0	0	0	0	0	0	0	0	0	0	0	0	0	0	0.0554017	0
Agrostis stolonifera	0	0	0	0	0	0	0	0	0	0	0	0	0	0	0	0	0	0	0	0	0	0	0	0	0	0	0	0	0	0	0	0	0	0	0	0	0	0	0	0	0	0	0	0	0	0	0.13245	0	0
Alnus rubra	0.42838	0	2.47132	0	0	0	0	0	0.0999001	0	0	0	0	0	2.32558	2.05761	1.88235	0	0	0.0810373	0	0	0	0	0	0.0687285	0	0	0	0	0	0.0332447	0.125471	0	0.067659	0.199601	0	0.0522466	0	0	0	0	0	0.232558	2.84293	0	0	0	0.0809061
Alysicarpus glumaceus	0.127175	0.573066	0	0	0	0.318302	0	0	0	0	0	0	0	0	0	0.205761	0	0	0	0	0	0	0.0735835	0	0.401204	0	0	0	0	0	0	0	0.125471	0	0	0.0998004	0.255591	0	0	0	0	0	0	0	0	0	0	0	0
Anemone hupehensis	0.0133869	0	0	0	0	0	0	0	0	0	0	0	0	0	0	0	0	0	0	0	0	0	0	0	0	0	0	0	0	0	0	0.0332447	0	0	0	0	0	0	0	0	0	0	0	0	0	0	0	0	0
angiosperm mycorrhizal host	0.0200803	0	0	0	0	0.0530504	0	0	0	0	0	0	0	0	0.303337	0.617284	0	0	0	0	0	0	0	0	0	0	0	0	0	0	0	0	0	0	0	0	0	0	0	0	0	0	0	0	0	0	0	0	0
Anthoxanthum odoratum	0	0	0	0	0	0	0.149254	0	0	0	0	0	0	0	0	0	0	0	0	0	0	0	0	0	0	0	0	0	0	0	0	0	0	0	0	0	0	0	0	0	0	0	0	0	0	0	0	0	0
Betula pendula	1.06426	0.2149	0	1.53846	5.73698	1.64456	0.149254	0.867052	0.2997	0	0	0.987654	0.2331	0.26738	0.707786	0.411523	0.117647	1.21212	0.835655	0.89141	0.6639	7.98176	0.294334	1.51515	0.702106	0.756014	0.111359	1.45455	0.401606	0.731261	2.44055	1.69548	2.63488	1.03093	1.75913	0.998004	0.127796	0.940439	1.31004	0	0.559701	0	3.01887	0	0.142146	0.900901	0.794702	0.443213	0
Betula pubescens	1.47925	0	0	1.53846	6.70786	4.50928	0.597015	1.30058	0.1998	0	2.51572	0.987654	1.3986	0	0.505561	0.102881	0.117647	1.51515	1.39276	0.486224	0.912863	6.3854	0	1.37741	0.501505	0.756014	0.556793	0.363636	1.20482	0.365631	3.25407	2.32713	2.88582	1.32548	1.28552	0.798403	0.0638978	2.40334	1.52838	0	0.186567	0	2.83019	0.232558	0.0710732	0.675676	0.662252	0.66482	0.161812
Bidens alba var. radiata	0	0	0	0	0	0	0	0	0	0	0	0	0	0	0	0	0	0	0	0	0	0	0	0	0	0	0	0	0	0	0	0	0	0.147275	0.135318	0.0998004	0	0	0	0	0	0	0	0	0	0	0	0	0
Brassica oleracea var. gongylodes	0.0468541	0	0	0	0	0	0	0.578035	0	0	0	0	0.2331	0.802139	0.303337	0	0	0	0	0	0	0	0	0	0	0	0	0	0	0	0	0	0	0	0	0	0	0	0.436681	0	0	0	0	0	0	0	0	0	0
Carpinus betulus	7.06827	4.51289	3.26567	2.15385	13.2392	1.16711	4.1791	10.5491	4.995	1.25945	6.91824	6.66667	13.0536	5.08021	0.91001	2.05761	1.17647	4.54545	3.34262	2.8363	6.639	4.16192	3.09051	8.26446	9.32798	8.59107	0	0	2.20884	0	4.19274	1.39628	8.53199	13.1075	5.88633	12.6747	2.55591	1.61964	9.38865	10.7639	7.64925	12.2667	4.0566	6.51163	1.56361	11.7117	4.76821	3.2687	8.57605
Carpinus laxiflora	0.147256	0.143266	0	0	0.353045	0.0530504	0.298507	0	0.0999001	0	0.628931	0.246914	0.2331	0	0.101112	0	0	0.151515	0	0	0	0.171038	0	0.413223	0.501505	0.137457	0	0	0	0.182815	0.0625782	0	0.250941	0.589102	0.270636	0.0998004	0.127796	0.104493	0	0.347222	0.559701	0.266667	0.0943396	0	0	0	0	0.0554017	0.161812
Carpinus londoniana	0.0803213	0.143266	0.0882613	0	0.353045	0.0530504	0.149254	0	0.0999001	0	0	0	0	0	0	0	0	0	0	0	0.0829876	0.114025	0	0	0.200602	0	0	0	0	0	0.0625782	0	0.250941	0.147275	0.067659	0	0	0.104493	0	0	0.186567	0.266667	0.188679	0	0	0	0	0.0554017	0
Carpinus polyneura	0	0	0	0	0	0	0	0	0	0	0	0	0	0	0	0	0	0	0	0	0	0	0	0	0	0	0	0	0	0	0	0	0	0	0	0	0	0	0	0	0	0	0	0	0	0	0	0	0
Carpinus tientaiensis	0.0133869	0	0	0	0	0	0	0	0.0999001	0	0	0	0	0	0	0	0	0	0	0.0810373	0.0829876	0	0	0	0	0	0	0	0	0	0	0	0	0	0	0.0998004	0	0	0.218341	0	0	0	0	0	0	0	0	0	0
Castanea pumila	0	0	0	0	0	0	0	0	0	0	0	0	0	0	0	0	0	0	0	0	0	0	0	0	0	0	0	0	0	0	0	0	0	0	0	0	0	0	0	0	0	0	0	0	0	0	0	0	0
Cerastium fontanum	0	0	0	0	0	0	0	0	0	0	0	0	0	0	0	0	0	0	0	0	0	0	0.0735835	0	0	0	0	0	0	0	0	0	0	0	0	0	0	0	0	0	0	0	0	0	0	0	0	0	0
Citrus maxima	0.0200803	0	0	0	0	0	0	0	0	0	0	0	0	0	0	0	0	0	0	0	0	0	0	0	0	0.0687285	0	0	0	0	0	0	0	0	0	0	0	0	0	0	0	0	0	0	0	0	0	0	0
Citrus x paradisi	0.0133869	0	0	0	0	0	0	0	0	0	0	0	0	0	0	0	0	0	0	0	0	0.0570125	0	0	0	0	0	0	0	0	0	0	0	0	0	0	0	0	0	0	0	0	0	0	0	0	0	0	0
Corylus avellana	0.00669344	0.0716332	0	0	0	0	0	0	0	0	0	0	0	0	0	0	0	0	0	0	0.0829876	0	0	0	0	0	0	0	0	0	0	0	0	0	0	0	0	0	0	0	0.186567	0	0	0	0	0	0	0	0
Cucumis pubescens	0.00669344	0	0	0	0	0	0	0	0	0	0	0	0	0	0.101112	0	0	0	0	0	0	0	0	0	0	0	0	0	0	0	0	0	0	0	0	0	0	0	0	0	0	0	0	0	0	0	0	0	0
Cucumis sativus var. hardwickii	0	0	0	0	0	0	0	0	0	0	0	0	0	0	0	0.102881	0	0	0	0	0	0	0	0	0	0	0	0	0	0	0	0	0	0	0	0	0	0	0	0	0	0	0	0	0	0	0	0	0
Cucurbita pepo	0	0	0	0	0	0	0	0	0	0	0	0	0	0	0	0	0	0	0	0	0	0	0	0	0	0	0	0	0	0	0	0	0	0	0	0	0	0	0	0	0	0	0	0	0	0	0	0	0
Cynosurus cristatus	0.0267738	0	0	0	0	0	0	0	0	0	0	0	0	0	0	0	0	0	0	0	0	0	0	0	0	0	0	0	0	0	0	0	0	0	0	0	0	0	0	0	0	0	0	0	0	0	0	0	0
Eucalyptus viminalis	0	0	0	0	0	0	0	0	0	0	0	0	0	0	0	0	0	0	0	0	0	0	0	0	0	0	0	0	0	0	0	0	0	0	0	0	0	0	0	0	0	0	0	0	0	0	0	0	0
Fagus crenata	0.0401606	0	0.264784	0	0	0	0	0.289017	0	0	0	0	0	0	0	0.102881	0.352941	0.151515	0	0.0810373	0	0.0570125	0	0.137741	0	0	0	0	0	0	0	0.0332447	0	0	0	0.0998004	0	0.0522466	1.0917	0	0	0	0	0	0	0	0	0	0
Fagus engleriana	0	0.143266	0.0882613	0	0	0	0	0	0	0	0	0	0	0	0	0.308642	0	0	0	0	0	0	0	0	0	0	0	0	0	0	0.125156	0	0	0	0	0	0	0.0522466	0	0	0	0	0	0	0	0	0	0	0
Fagus hayatae subsp. pashanica	0	0	0	0	0	0	0	0	0	0	0	0	0	0	0	0	0	0	0	0	0	0	0	0	0	0	0	0	0	0	0	0	0	0	0.067659	0	0	0	0	0	0	0	0	0	0	0	0	0	0
Fagus sylvatica	43.4806	76.6476	79.6117	44.9231	40.3354	55.5438	74.1791	49.8555	44.7552	91.1839	52.2013	77.284	73.1935	80.2139	75.0253	66.2551	76.4706	51.8182	49.5822	47.5689	50.4564	31.1859	48.4915	36.9146	26.0782	54.7079	86.4143	81.2727	82.3293	89.0311	45.6821	42.3205	34.3789	52.8719	48.9175	52.1956	81.9808	78.2654	60.6987	79.5139	85.8209	82.4	24.1509	84.4186	73.774	53.6036	46.3576	44.5429	49.3528
Fraxinus angustifolia	0.689424	1.5043	0.0882613	0	0.617829	0.901857	0	2.74566	0.2997	0	0	0	0	0	0.101112	0.205761	0.117647	7.42424	3.62117	2.59319	0.33195	0.171038	0.588668	0	0.200602	0.343643	0.77951	2	0.60241	1.09689	0.312891	0.232713	0.627353	0.147275	0.473613	1.89621	0.191693	0.835946	1.31004	0.347222	0	0	0.0943396	0	0.355366	6.08108	5.82781	0.277008	1.77994
Fraxinus angustifolia subsp. oxycarpa	0	0	0	0	0	0	0	0	0	0	0	0	0	0	0	0	0	0.30303	0	0	0	0	0	0	0	0	0	0	0	0	0	0	0	0	0	0	0	0	0	0	0	0	0	0	0	0	0.13245	0	0
Fraxinus excelsior	0.0133869	0	0	0	0	0	0	0	0	0	0	0	0	0	0	0	0	0	0	0	0	0	0.0735835	0	0	0	0	0	0	0	0	0.0332447	0	0	0	0	0	0	0	0	0	0	0	0	0	0	0.13245	0	0
Hedera helix	0.0870147	0.143266	0	0	0.0882613	0.265252	0	0.433526	0	0.251889	0	0	0	0	0	0	0	0	0	0	0.165975	0	0	0.413223	0.401204	0	0.445434	0.181818	0.803213	0.365631	0	0.0332447	0	0	0.135318	0	0.127796	1.61964	0.436681	0	0	0	0	0	0.142146	0	0.13245	0	0
Helianthus sp.	28.6345	9.24069	4.14828	31.0769	14.0335	5.72944	15.8209	6.79191	33.2667	3.77834	10.6918	0.740741	0.699301	2.13904	3.53893	5.96708	4	21.2121	27.2981	36.6288	33.7759	35.7469	42.6049	32.0937	27.2818	22.7491	6.79287	3.27273	2.20884	4.7532	28.9737	36.6689	21.079	9.5729	11.4344	9.58084	8.4345	4.02299	6.76856	1.38889	1.1194	0.266667	45.8491	1.86047	6.1123	17.3423	31.2583	45.2632	35.1942
Holcus lanatus	0.107095	0	0	0.307692	0	0.106101	0	0	0	0	0	0	0	0	0	0	0	0	0	0	0	0	0.0735835	0	0.200602	0	0	0	0	0	0.375469	0.166223	0.501882	0	0	0	0	0	0	0	0	0	0	0	0	0	0	0	0.0809061
Hordeum vulgare subsp. vulgare	0	0	0	0	0	0	0	0	0	0	0	0	0	0	0	0	0	0	0	0	0	0	0	0	0	0	0	0	0	0	0	0	0	0	0	0	0	0	0	0	0	0	0	0	0	0	0	0	0
Ilex perado	0.220884	0	0	0	0	0	0	0	0	0	0	0	0	0	0	0	0	1.81818	1.94986	0	0	0	0	0	0	0	0	0	0	0	0	0	0	0	0.202977	0	0	0	0.218341	0	0.186567	0	0	0	0	1.12613	2.11921	0.0554017	0
Lachnagrostis ammobia	0.00669344	0	0	0	0	0	0	0	0.0999001	0	0	0	0	0	0	0	0	0.151515	0	0	0	0	0	0	0	0	0	0	0	0	0	0	0	0	0.270636	0	0	0	0	0	0	0	0	0	0	0	0	0.221607	0
Larix kaempferi	0.00669344	0	0.441306	0	0	0	0	0	0	0	0	0	0	0	0.101112	0.205761	0.117647	0	0	0	0	0	0	0	0	0	0	0	0	0	0	0	0	0.147275	0.067659	0.199601	0	0	0	0	0	0	0	0	0.284293	0	0	0	0
Larix sibirica	0.0334672	0	0.176523	0	0.0882613	0	0	0	0	0	0	0	0	0	0.202224	0.308642	0.117647	0	0	0	0	0	0	0	0	0	0	0	0	0	0	0.0332447	0	0	0.067659	0	0	0.104493	0	0	0	0	0	0	0.426439	0	0	0.0554017	0.0809061
Linum usitatissimum	0.0133869	0	0	0	0	0	0	0	0	0	0	0	0	0	0	0	0	0	0	0	0	0	0	0	0	0	0	0	0	0	0	0	0	0	0	0	0	0	0	0	0	0	0	0	0	0	0	0	0
Lolium perenne	0	0	0	0	0	0	0	0	0.0999001	0	0	0	0	0	0	0	0.117647	0	0	0	0	0	0	0	0	0	0	0	0	0	0	0.0332447	0.125471	0	0	0	0	0	0	0	0	0	0	0	0	0	0	0	0
Lolium temulentum	0	0	0	0	0	0	0	0	0.0999001	0	0	0	0	0	0	0	0	0	0	0	0	0	0.147167	0	0	0	0	0	0	0	0	0	0	0	0	0	0	0	0	0	0	0	0	0	0	0	0	0	0.0809061
Lophozonia obliqua	0.0803213	0	0.264784	0	0	0	0	0	0	0	0	0	0	0	0.505561	0.411523	0.235294	0	0.278552	0	0	0	0	0	0	0	0	0	0	0	0	0	0	0	0.135318	0	0	0	0	0	0	0	0	0	0.852878	0.225225	0.13245	0.110803	0
Melochia corchorifolia	0.62249	0.0716332	0	0.307692	5.73698	0.0530504	0	3.75723	0	0	10.0629	0	1.6317	0	0	0	0	0	0	0	0	2.96465	0	0	0	0	0	0	0	0	0.0625782	0	9.03388	9.27835	14.7497	5.78842	0.0638978	0	2.18341	0	0.186567	0	2.26415	0	0.0710732	0	0	0.99723	0
Nothofagus nervosa	0.0401606	0	0.0882613	0	0	0	0	0	0	0	0	0	0	0	0.101112	0	0.117647	0	0	0	0	0	0	0	0	0	0	0	0	0	0	0	0	0	0	0	0	0	0	0	0	0	0	0	0.284293	0	0	0.110803	0
Picea rubens	0.00669344	0	0	0	0	0.212202	0	0	0	0	0	0	0	0	0.101112	0	0	0	0	0	0	0	0	0	0	0	0	0	0	0	0	0	0	0	0	0	0	0	0	0	0	0	0	0	0	0	0	0	0
Pinus taiwanensis	0.0133869	0	0	0	0	0	0	0	0	0	0	0	0	0	0	0.308642	0	0	0	0	0	0	0	0	0	0	0	0	0	0	0	0	0	0	0	0	0	0	0	0	0	0	0	0	0	0	0	0	0
Poa infirma	0	0.143266	0	0.307692	0	0	0	0	0	0	0	0	0	0	0	0	0	0	0	0	0	0	0	0	0	0	0	0	0	0	0	0	0	0	0	0	0.0638978	0	0	0	0	0	0	0	0	0	0	0	0
Poa trivialis var. trivialis	0.522088	0	0	0	0	0	0	0	13.4865	0	0	0	0	0	0.101112	0	0	0	0	0.810373	0.248963	0	0.735835	0	0	0	0	0	0	0	0	0	0	0	0	0	0	0	0.218341	0	0	0	0	0	0	0	0	0.277008	0.970874
Prunus avium	2.57697	0.931232	0.882613	0.923077	1.50044	8.54111	0.149254	9.39306	0	0	1.25786	1.7284	0.4662	0	0.91001	5.55556	0.941176	0.151515	0	1.37763	0.746888	1.02623	0.956586	4.6832	13.8415	3.98625	1.11359	2.72727	1.60643	0.365631	0.375469	0.365691	3.63864	1.32548	0.811908	1.1976	0.0638978	0.731452	4.58515	0	0	0.266667	0.377358	1.16279	0.568586	0	0.13245	0.166205	0.566343
Prunus cerasifera	0.00669344	0	0	0	0	0	0	0	0	0	0	0	0	0	0	0	0	0	0	0	0.0829876	0	0	0	0	0	0	0	0	0	0	0	0	0	0	0	0	0	0	0	0	0	0	0	0	0	0	0.0554017	0
Prunus domestica subsp. insititia	0.0736278	0	0	0	0	0	0	0	0.0999001	0	0	0	0	0	0	0	0	0.151515	0	0	0.165975	0	0	0	0	0	0	0	0	0	0.0625782	0.0332447	0	0	0	0	0	0	0	0	0	0	0	0	0	0	0	0.110803	0.0809061
Prunus fordiana	2.23561	0.358166	0.264784	0.307692	2.20653	6.36605	0.149254	6.06936	0	0	3.14465	0.987654	0.2331	0	0.404449	2.26337	0.235294	0.30303	0	1.21556	0.746888	1.08324	0.294334	3.99449	11.8355	3.02405	0.668151	1.09091	1.00402	0.731261	0.312891	0.199468	4.39147	1.47275	0.473613	1.1976	0	0.940439	2.83843	0	0	0	0.566038	0.930233	0.21322	0.45045	0	0.443213	0.323625
Prunus laurocerasus	0.0133869	0	0	0.307692	0	0	0	0	0	0	0	0	0	0	0	0	0	0	0	0	0	0	0	0	0	0	0	0	0	0	0	0	0	0	0	0	0	0	0	0	0	0	0	0	0	0	0	0	0
Prunus mandshurica	0	0	0	0	0	0	0	0	0	0	0	0	0	0	0	0	0	0	0	0.0810373	0.0829876	0	0.0735835	0	0	0	0.111359	0	0	0	0	0	0	0	0	0	0	0	0	0	0	0	0	0	0	0	0	0	0
Prunus padus var. commutata	0.00669344	0	0	0	0	0	0	0	0	0	0	0	0	0	0	0	0	0	0	0	0	0	0	0	0	0	0	0	0	0	0	0	0	0	0	0	0	0	0	0	0	0	0	0	0	0	0	0.0554017	0
Prunus persica	0	0	0	0	0	0	0	0	0	0	0	0	0	0	0	0	0.117647	0	0	0.243112	0	0	0	0	0	0	0	0	0	0	0	0	0	0	0	0	0	0	0	0	0	0	0	0	0	0	0	0	0
Prunus persica f. compressa	0	0	0	0	0	0	0	0	0	0	0	0	0	0	0	0	0	0	0	0	0	0	0.0735835	0	0	0	0	0	0	0	0	0	0	0	0	0	0	0	0	0	0	0	0	0	0	0	0	0	0
Prunus pseudocerasus	0.83668	0.2149	0.176523	0.307692	1.05914	3.12997	0.149254	3.03468	0.0999001	0	0	0	0.699301	0	0.303337	1.74897	0.235294	0	0	0.162075	0.33195	0.399088	0.0735835	1.10193	2.80843	1.23711	0	0.363636	0	0	0.125156	0.0664894	1.12923	0.589102	0.338295	0.399202	0.0638978	0.626959	1.74672	0	0	0	0	0.232558	0.355366	0.225225	0	0.0554017	0.161812
Prunus serotina subsp. capuli	0	0	0	0	0	0	0	0	0	0	0	0	0	0	0	0	0	0	0	0	0	0	0	0	0	0.0687285	0	0	0	0	0	0	0	0	0	0	0	0	0	0	0	0	0	0	0	0	0	0	0
Quercus canariensis	0.0535475	0	0	0	0	0	0	0.144509	0	0	0	0	0	0	0	0	0	0	0	0	0.414938	0	0	0.137741	0	0.0687285	0	0	0.200803	0	0.125156	0	0	0	0	0	0	0	0	0	0	0	0	0	0	0	0	0	0
Quercus cf. castaneifolia Denk 996078	0	0	0	0	0.0882613	0	0	0	0	0	0	0	0	0.26738	0	0	0	0	0	0	0	0	0	0	0	0	0	0	0	0	0	0	0	0.147275	0	0	0	0	0	0	0	0	0.188679	0	0	0	0	0	0
Quercus faginea	0.00669344	0	0	0	0	0	0.149254	0	0	0.251889	0	0	0	0	0	0	0	0	0	0	0	0	0	0	0	0	0	0	0	0	0	0	0	0	0	0	0	0	0	0	0	0	0	0	0	0	0	0	0
Quercus falcata	0	0	0	0	0	0.0530504	0	0	0	0	0	0	0	0	0	0	0.117647	0	0	0.243112	0	0	0	0	0	0	0	0.181818	0	0	0	0.0332447	0	0	0	0	0	0.0522466	0	0	0	0	0	0	0	0	0	0	0
Quercus hartwissiana	0.0535475	0	0	0.307692	0	0	0.597015	0	0	0	0	0.493827	0	0.26738	0.404449	0	0	0.151515	0	0	0.0829876	0.4561	0	0.275482	0	0	0.222717	0	0	0	0.312891	0.132979	0	0	0	0	0.0638978	0	0	0	0	0	0	0	0	0	0	0.0554017	0
Quercus infectoria subsp. boissieri	0.00669344	0	0	0	0	0	0	0	0	0	0	0	0	0	0	0.102881	0	0	0	0	0	0	0.0735835	0	0	0.0687285	0	0	0	0	0.125156	0.0332447	0	0	0	0	0	0	0	0	0	0	0	0	0.0710732	0	0	0	0
Quercus macranthera	0.0669344	0	0.0882613	0	0.264784	0.0530504	0	0	0	0	0.628931	0	0	0	0.101112	0.102881	0.352941	0	0	0	0	0.114025	0	0.137741	0.100301	0	0	0	0.200803	0	0.125156	0.0332447	0	0	0.067659	0.199601	0	0	0	0	0	0	0	0	0	0	0	0	0
Quercus petraea	0.414993	0.501433	0.176523	0.615385	0.264784	0.159151	0.149254	0	0.0999001	0.503778	0	0.246914	0.932401	1.60428	0.808898	0.205761	0.588235	0.606061	0.278552	0	0.165975	0.171038	0	0.826446	0.200602	0.274914	0.222717	0	0	0	1.62703	0.531915	0.250941	0.294551	0.405954	0.0998004	0.958466	0.104493	0	0	0.186567	0.533333	1.03774	0	0.284293	0.225225	0.529801	0	0
Quercus pubescens	0.307898	0.429799	0	1.84615	0.264784	0.265252	0	0.144509	0	0	0	0.493827	0.2331	0.802139	1.92113	0.308642	0	0	0.278552	0.0810373	0	0.342075	0	0.137741	0.100301	0.0687285	0	0.181818	0	0	1.37672	1.13032	0.376412	0	0.067659	0	0.255591	0.208986	0.218341	0.347222	0	0	2.16981	0	0.0710732	0	0.13245	0.0554017	0
Quercus pyrenaica	0.227577	0	0	0.307692	0	0.159151	0	0	0	0	0	0	0	0	0	0	0.117647	0	0	0	0	0.114025	0.0735835	0.137741	0	0.0687285	0	0	0	0	0.625782	0.432181	0.125471	0	0	0.0998004	0	0	0	0	0	0	0.188679	0	0	0	0	0	0
Quercus robur	2.42972	0.931232	0.882613	4.61538	0.353045	2.49337	0.895522	0.867052	0.3996	0.251889	0.628931	3.45679	2.331	1.60428	1.51668	1.64609	3.05882	3.0303	2.50696	0.972447	1.65975	1.31129	0.220751	1.10193	0.100301	0.549828	0.111359	2.36364	1.00402	0.548446	3.50438	3.7234	1.25471	0.147275	0.608931	0.299401	1.08626	1.5674	1.0917	1.73611	1.49254	1.06667	6.22642	2.32558	2.62971	3.37838	3.57616	0.221607	0
Quercus rubra	0.00669344	0	0	0	0	0	0	0	0	0	0	0	0	0	0.606673	0.102881	0	0	0	0	0	0	0	0	0	0	0	0	0	0	0	0	0	0	0	0	0	0	0	0	0	0	0	0	0	0	0	0	0
Quercus serrata	0.174029	0	0.970874	0	0.0882613	0.371353	0	0.144509	0	0	0	0	0	1.06952	0.404449	0.514403	0.941176	0	0	0	0	0.22805	0	0	0	0	0	0	0.200803	0	0.0625782	0.166223	0.250941	0.147275	0.202977	0	0.638978	0.104493	0	0.694444	0.373134	0	0.0943396	0	0.781805	0	0.264901	0	0
Quercus suber	0	0	0	0	0.0882613	0	0	0	0	0	0	0	0	0	0	0	0	0	0	0	0	0.171038	0	0	0	0	0	0	0	0	0	0	0	0	0	0	0	0	0	0	0	0	0.283019	0	0	0	0	0	0
Quercus suber x Quercus trojana	0	0.0716332	0	0	0.0882613	0	0	0	0	0	0	0	0	0	0	0	0	0	0	0	0	0.22805	0	0	0	0	0	0	0	0	0	0	0	0.147275	0.067659	0.199601	0	0	0	0	0	0	0.377358	0	0	0	0	0	0
Quercus vulcanica	0.00669344	0	0	0	0	0	0	0	0	0	0	0	0	0	0	0	0	0	0	0	0	0	0	0	0	0	0	0	0	0	0	0	0	0	0	0	0	0	0	0	0	0	0	0	0	0	0	0	0
Ranunculus macounii	0	0	0	0	0	0	0	0	0	0	0	0	0	0	0	0	0	0	0	0	0	0	0	0	0	0	0	0	0	0	0	0	0	0	0	0	0	0	0	0	0	0	0	0	0	0	0	0	0
Rhododendron caucasicum	0	0	0	0	0	0	0	0	0	0	0	0	0	0	0	0	0	0	0	0	0	0	0	0	0	0	0	0	0	0	0	0	0	0	0	0	0	0	0	0	0	0	0	0.232558	0	0	0	0	0
Rhododendron ponticum	0.00669344	0	0.0882613	0	0	0	0	0	0	0	0	0	0	0	0	0	0	0	0	0	0	0	0	0	0	0	0	0	0	0	0	0	0	0	0	0	0	0	0	0	0	0	0	0	0	0	0	0.0554017	0
Ribes hudsonianum	0.00669344	0	0	0	0	0	0	0	0	0	0	0	0	0	0	0	0	0	0	0	0	0	0	0	0	0	0	0	0	0	0.250313	0.0332447	0	0	0	0	0	0	0	0	0	0	0	0	0	0	0	0	0
Rubus silvaticus	0	0	0	0	0	0	0	0	0	0	0	0	0	0	0	0	0	0	0	0	0	0	0	0	0	0	0	0	0	0	0	0	0	0	0	0.0998004	0.0638978	0	0	0	0	0	0	0	0	0	0	0	0
Rubus ulmifolius x Rubus caesius	0.0468541	0	0	0	0	0	0	0	0	0	0	0	0	0	0	0	0	0	0	0	0	0	0	0	0	0	0	0	0	0	0	0.0664894	0	0	0	0.0998004	0	0	0	0	0	0	0	0	0	0	0	0	0
Rubus vestitus	0.00669344	0.0716332	0	0	0	0	0	0	0	0	0	0	0	0	0	0	0	0	0	0	0	0	0	0	0	0	0	0	0	0	0	0	0	0	0	0	0.191693	0	0	0	0.186567	0.266667	0	0	0	0	0	0	0
Rubus wimmerianus	0.374833	0	0	1.53846	0.0882613	0.106101	1.04478	0	0	0.503778	0	2.22222	2.331	1.60428	0	0.308642	0.117647	0.151515	0	0	0	0	0.220751	0	0.401204	0.0687285	0.222717	0.363636	0.200803	0.548446	0.187735	0.465426	0	0	0.067659	0.199601	0	0	0	2.08333	1.1194	1.06667	0	0.930233	0.142146	0	0	0	0
Rumex acetosa	0	0	0	0	0	0	0	0	0	0	0.628931	0	0	0	0	0	0	0	0	0	0	0	0	0	0	0	0	0	0	0	0	0	0	0	0	0	0	0	0	0	0	0	0	0	0	0	0	0	0
Salix turczaninowii	0.00669344	0	0	0	0	0.0530504	0	0.144509	0	0	0	0	0	0	0	0	0	0	0	0	0	0	0	0	0.100301	0	0	0	0	0	0	0	0.125471	0	0	0	0	0	0	0	0	0	0	0	0	0	0	0	0
Salix yezoensis	0.0334672	0	0	0	0	0.0530504	0	0.722543	0.0999001	0	0	0	0	0	0	0.102881	0	0	0	0	0.0829876	0	0	0	0.300903	0	0	0	0	0	0	0	0.125471	0	0	0	0	0	0.655022	0	0	0	0	0	0	0	0	0.0554017	0
Solanum chmielewskii	0.0133869	0	0	0	0	0.106101	0	0	0	0	0	0	0	0	0	0	0	0	0	0	0	0	0	0	0	0	0	0	0	0	0.0625782	0.0332447	0	0	0	0	0	0	0	0	0	0	0	0	0	0	0	0	0
Sonchus oleraceus	0.0200803	0	0	0	0	0	0	0	0	0	0	0	0	0	0	0	0	0	0	0	0	0	0	0	0	0.137457	0	0	0	0	0	0	0	0	0	0	0	0	0	0	0	0	0	0	0	0	0	0	0
Sorbus aucuparia	0.0669344	0.143266	0	0	0	0.424403	0.298507	0.144509	0	0	0	0	0	0	0	0	0	0.151515	0	0.0810373	0	0.0570125	0	0.413223	1.00301	0.137457	0	0	0	0	0	0	0	0	0	0.798403	0	0.15674	0	0	0	0	0	0	0	0	0	0	0.242718
Taxus baccata	0.348059	0.0716332	0.0882613	0.615385	0	2.75862	0	0	0.0999001	0	0.628931	0	0	0	0	0	0	1.66667	0.835655	0.0810373	0.0829876	0.0570125	0.0735835	0.275482	0.100301	0	0	0	0	0	0	0.0332447	0	0	0.473613	0.0998004	0.0638978	2.08986	0	0	0	0	0	0	0	1.57658	0.529801	0.443213	0
Taxus x media	0	0	0	0	0	0	0	0	0	0	0	0	0	0	0	0	0	0	0	0	0	0	0	0	0	0	0	0	0	0	0	0	0	0	0	0	0	0	0	0	0	0	0	0	0	0	0	0	0
Tilia platyphyllos	0.0133869	0	0	0	0.264784	0.0530504	0	0	0	0	0	0	0	0	0	0.411523	0.117647	0.151515	0	0	0	0.22805	0	0	0	0.0687285	0	0	0	0	0	0	0	0	0	0	0	0.208986	0	0	0	0	0	0	0	0	0	0	0
Triticum turgidum	0.0401606	0	0	0	0	0.0530504	0	0	0	0	0	0	0	0	0.202224	0	0	0	0	0	0	0	0	0	0	0.0687285	0	0	0	0	0	0.0332447	0	0	0	0.0998004	0	0	0	0	0	0	0	0	0	0	0	0	0
Triticum turgidum subsp. durum	0.0267738	0	0	0	0	0.0530504	0	0	0	0	0	0	0	0	0.202224	0.102881	0.117647	0	0	0	0	0	0	0	0	0	0	0	0	0	0	0.0332447	0	0	0	0	0	0	0	0	0	0	0	0	0.142146	0	0	0	0
Ulmus rubra	2.77108	1.14613	4.23654	5.23077	1.67696	0.265252	0	0	0	1.76322	1.25786	0	0	0.26738	5.46006	6.06996	6.58824	1.06061	2.78552	0.89141	0.165975	0.399088	0.0735835	3.0303	1.90572	1.03093	1.55902	2.54545	1.40562	0.914077	4.00501	5.91755	0.878294	2.20913	4.87145	4.09182	1.34185	0.208986	1.0917	0	0	0.266667	1.79245	0	6.82303	1.12613	0.662252	0.0554017	0.0809061
uncultured Corylus avellana from ectomycorrhiza	0.107095	0.429799	0.0882613	0	0.617829	0.424403	0	0	0.1998	0	0	0	0.2331	0	0	0.102881	0	0	0	0.648298	0.414938	0	0.220751	0	0	0.137457	0.111359	0.181818	0	0	0	0.0332447	0	0	0	0	0.191693	0.208986	0	0	0	0	0	0	0	0	0	0.166205	0.323625
uncultured eukaryote	0.00669344	0	0	0	0	0	0	0.289017	0	0	0	0	0	0	0	0	0	0	0	0	0	0	0	0	0	0	0	0	0	0	0	0	0	0	0	0	0	0	0.218341	0	0	0	0	0	0	0	0	0	0
uncultured fungus	0.0937082	0	0	0	0	2.54642	0.298507	0.144509	0	0	0	0.987654	0.2331	0.26738	0.202224	0.102881	0.117647	0.757576	0.835655	0.162075	0	0.969213	0.0735835	0.275482	0	0	0.334076	0	0	0	0.250313	0.0332447	0	0	0.338295	0.0998004	0.0638978	1.41066	0	0	0	0.266667	0	0	0	0.45045	0.397351	0.221607	0
Urochloa trichopus	0	0	0	0	2.55958	0	0	0	0	0	4.40252	0	0	0	0	0	0	0	0	0	0.165975	1.99544	0	0	0	0	0	0	3.41365	0	0	0	5.14429	2.06186	2.90934	3.89222	0	0.208986	0	0	0	0	2.45283	0	0	0	0	0	0
Urtica environmental sample	0.0200803	0	0	0.307692	0	0	0	0	0	0	0	0	0	0	0	0	0	0	0	0	0	0	0	0	0	0	0	0	0	0	0.125156	0.099734	0	0	0	0	0	0	0	0	0	0	0	0	0	0	0	0	0
Withania sp. 'ashwagandha'	0.0401606	0	0	0	0	0	0	0	0	0	0	0	0	0	0	0	0	0	0	0	0	0	0	0	0	0	0	0	0	0	0	0.0664894	0	0	0	0	0	0	0	0	0	0	0	0	0	0	0	0	0
Xanthium strumarium	0.00669344	0	0	0	0	0	0	0	0	0	0	0	0	0	0	0	0	0	0	0	0	0.0570125	0	0	0	0	0	0	0	0	0	0	0	0	0	0	0	0	0	0	0	0	0	0	0	0	0	0.0554017	0
Ziziphora clinopodioides	0.060241	0	0	0	0	0	0	0.433526	0	0	0	0	0	1.60428	0.606673	0	0	0	1.67131	0	0	0.0570125	0	0.275482	0	0	0	0	0	0	0	0	0	0	0	0	0	0	0.218341	0	0	0	0.0943396	0	0	0	0	0	0
[truncated: 171 more columns]

## Sheet: > 4 occurrence per sample 
Taxon	Blank1	Blank2	Blank3	Blank4	Extractneg1	Extractneg2	Extractneg3	Extractneg4	Extractneg5	Extractneg6	Extractneg7	NA10	NA11	NA12	NA13	NA14	NA15	NA16	NA17	NA18	NA19	NA1	NA20	NA21	NA22	NA23	NA24	NA25	NA26	NA27	NA28	NA29	NA2	NA30	NA31	NA32	NA33	NA34	NA36	NA37	NA38	NA39	NA3	NA40	NA41	NA42	NA43	NA44	NA45
#N/A	0.943775	0.931232	0.882613	0.615385	1.05914	0.901857	0.597015	1.15607	0.1998	0	4.40252	2.46914	1.6317	2.13904	0.91001	0.617284	1.29412	1.21212	2.50696	1.05348	0.746888	1.53934	0.735835	1.79063	1.30391	0.687285	0.222717	1.45455	1.00402	0.365631	0.563204	1.13032	1.63112	3.09278	2.23275	1.69661	0.830671	0.992685	1.52838	2.08333	0	0.8	1.50943	0.930233	0.923952	0.900901	1.19205	0.886427	0.242718
Abies concolor	0.0133869	0	0	0	0	0	0	0	0	0	0	0	0	0	0	0	0	0	0	0	0	0	0	0	0	0	0	0	0	0	0	0	0.125471	0	0	0	0	0	0	0	0	0	0	0	0	0	0	0	0
Abies delavayi	0.00669344	0	0	0	0	0	0	0	0	0	0	0	0	0	0	0	0	0	0	0	0	0	0	0	0	0	0	0	0	0	0	0	0	0	0	0	0	0	0	0	0	0	0	0	0	0	0	0	0
Acer campestre	0.0401606	0	0.176523	0	0	0	0	0	0.0999001	0.251889	0	0	0	0	0	0	0	0	0	0.162075	0	0	0.147167	0	0	0	0	0	0	0	0	0.0664894	0	0	0	0.0998004	0	0	0	0	0	0	0	0	0	0	0.13245	0.110803	0.242718
Acer pseudoplatanus	0.19411	0.2149	0	0	0.176523	0	0	0	0.599401	0	0	0	0	0	0	0	0	0	0	0.486224	0.414938	0	0.367918	0.275482	0.100301	0.0687285	0	0	0	0	0.250313	0.0332447	0	0	0.067659	0.199601	0.127796	0	0	0.694444	0	0	0.0943396	0	0.0710732	0	0	0.277008	1.21359
Agrostis scabra	0	0	0	0	0	0	0	0	0	0	0	0	0	0	0	0	0	0.151515	0	0	0	0	0	0	0	0	0	0	0	0	0	0	0	0	0	0	0	0	0	0	0	0	0	0	0	0	0	0.0554017	0
Agrostis stolonifera	0	0	0	0	0	0	0	0	0	0	0	0	0	0	0	0	0	0	0	0	0	0	0	0	0	0	0	0	0	0	0	0	0	0	0	0	0	0	0	0	0	0	0	0	0	0	0.13245	0	0
Alnus rubra	0.42838	0	2.47132	0	0	0	0	0	0.0999001	0	0	0	0	0	2.32558	2.05761	1.88235	0	0	0.0810373	0	0	0	0	0	0.0687285	0	0	0	0	0	0.0332447	0.125471	0	0.067659	0.199601	0	0.0522466	0	0	0	0	0	0.232558	2.84293	0	0	0	0.0809061
Alysicarpus glumaceus	0.127175	0.573066	0	0	0	0.318302	0	0	0	0	0	0	0	0	0	0.205761	0	0	0	0	0	0	0.0735835	0	0.401204	0	0	0	0	0	0	0	0.125471	0	0	0.0998004	0.255591	0	0	0	0	0	0	0	0	0	0	0	0
Anemone hupehensis	0.0133869	0	0	0	0	0	0	0	0	0	0	0	0	0	0	0	0	0	0	0	0	0	0	0	0	0	0	0	0	0	0	0.0332447	0	0	0	0	0	0	0	0	0	0	0	0	0	0	0	0	0
angiosperm mycorrhizal host	0.0200803	0	0	0	0	0.0530504	0	0	0	0	0	0	0	0	0.303337	0.617284	0	0	0	0	0	0	0	0	0	0	0	0	0	0	0	0	0	0	0	0	0	0	0	0	0	0	0	0	0	0	0	0	0
Anthoxanthum odoratum	0	0	0	0	0	0	0.149254	0	0	0	0	0	0	0	0	0	0	0	0	0	0	0	0	0	0	0	0	0	0	0	0	0	0	0	0	0	0	0	0	0	0	0	0	0	0	0	0	0	0
Betula pendula	1.06426	0.2149	0	1.53846	5.73698	1.64456	0.149254	0.867052	0.2997	0	0	0.987654	0.2331	0.26738	0.707786	0.411523	0.117647	1.21212	0.835655	0.89141	0.6639	7.98176	0.294334	1.51515	0.702106	0.756014	0.111359	1.45455	0.401606	0.731261	2.44055	1.69548	2.63488	1.03093	1.75913	0.998004	0.127796	0.940439	1.31004	0	0.559701	0	3.01887	0	0.142146	0.900901	0.794702	0.443213	0
Betula pubescens	1.47925	0	0	1.53846	6.70786	4.50928	0.597015	1.30058	0.1998	0	2.51572	0.987654	1.3986	0	0.505561	0.102881	0.117647	1.51515	1.39276	0.486224	0.912863	6.3854	0	1.37741	0.501505	0.756014	0.556793	0.363636	1.20482	0.365631	3.25407	2.32713	2.88582	1.32548	1.28552	0.798403	0.0638978	2.40334	1.52838	0	0.186567	0	2.83019	0.232558	0.0710732	0.675676	0.662252	0.66482	0.161812
Bidens alba var. radiata	0	0	0	0	0	0	0	0	0	0	0	0	0	0	0	0	0	0	0	0	0	0	0	0	0	0	0	0	0	0	0	0	0	0.147275	0.135318	0.0998004	0	0	0	0	0	0	0	0	0	0	0	0	0
Brassica oleracea var. gongylodes	0.0468541	0	0	0	0	0	0	0.578035	0	0	0	0	0.2331	0.802139	0.303337	0	0	0	0	0	0	0	0	0	0	0	0	0	0	0	0	0	0	0	0	0	0	0	0.436681	0	0	0	0	0	0	0	0	0	0
Carpinus betulus	7.06827	4.51289	3.26567	2.15385	13.2392	1.16711	4.1791	10.5491	4.995	1.25945	6.91824	6.66667	13.0536	5.08021	0.91001	2.05761	1.17647	4.54545	3.34262	2.8363	6.639	4.16192	3.09051	8.26446	9.32798	8.59107	0	0	2.20884	0	4.19274	1.39628	8.53199	13.1075	5.88633	12.6747	2.55591	1.61964	9.38865	10.7639	7.64925	12.2667	4.0566	6.51163	1.56361	11.7117	4.76821	3.2687	8.57605
Carpinus laxiflora	0.147256	0.143266	0	0	0.353045	0.0530504	0.298507	0	0.0999001	0	0.628931	0.246914	0.2331	0	0.101112	0	0	0.151515	0	0	0	0.171038	0	0.413223	0.501505	0.137457	0	0	0	0.182815	0.0625782	0	0.250941	0.589102	0.270636	0.0998004	0.127796	0.104493	0	0.347222	0.559701	0.266667	0.0943396	0	0	0	0	0.0554017	0.161812
Carpinus londoniana	0.0803213	0.143266	0.0882613	0	0.353045	0.0530504	0.149254	0	0.0999001	0	0	0	0	0	0	0	0	0	0	0	0.0829876	0.114025	0	0	0.200602	0	0	0	0	0	0.0625782	0	0.250941	0.147275	0.067659	0	0	0.104493	0	0	0.186567	0.266667	0.188679	0	0	0	0	0.0554017	0
Carpinus polyneura	0	0	0	0	0	0	0	0	0	0	0	0	0	0	0	0	0	0	0	0	0	0	0	0	0	0	0	0	0	0	0	0	0	0	0	0	0	0	0	0	0	0	0	0	0	0	0	0	0
Carpinus tientaiensis	0.0133869	0	0	0	0	0	0	0	0.0999001	0	0	0	0	0	0	0	0	0	0	0.0810373	0.0829876	0	0	0	0	0	0	0	0	0	0	0	0	0	0	0.0998004	0	0	0.218341	0	0	0	0	0	0	0	0	0	0
Castanea pumila	0	0	0	0	0	0	0	0	0	0	0	0	0	0	0	0	0	0	0	0	0	0	0	0	0	0	0	0	0	0	0	0	0	0	0	0	0	0	0	0	0	0	0	0	0	0	0	0	0
Cerastium fontanum	0	0	0	0	0	0	0	0	0	0	0	0	0	0	0	0	0	0	0	0	0	0	0.0735835	0	0	0	0	0	0	0	0	0	0	0	0	0	0	0	0	0	0	0	0	0	0	0	0	0	0
Citrus maxima	0.0200803	0	0	0	0	0	0	0	0	0	0	0	0	0	0	0	0	0	0	0	0	0	0	0	0	0.0687285	0	0	0	0	0	0	0	0	0	0	0	0	0	0	0	0	0	0	0	0	0	0	0
Citrus x paradisi	0.0133869	0	0	0	0	0	0	0	0	0	0	0	0	0	0	0	0	0	0	0	0	0.0570125	0	0	0	0	0	0	0	0	0	0	0	0	0	0	0	0	0	0	0	0	0	0	0	0	0	0	0
Corylus avellana	0.00669344	0.0716332	0	0	0	0	0	0	0	0	0	0	0	0	0	0	0	0	0	0	0.0829876	0	0	0	0	0	0	0	0	0	0	0	0	0	0	0	0	0	0	0	0.186567	0	0	0	0	0	0	0	0
Cucumis pubescens	0.00669344	0	0	0	0	0	0	0	0	0	0	0	0	0	0.101112	0	0	0	0	0	0	0	0	0	0	0	0	0	0	0	0	0	0	0	0	0	0	0	0	0	0	0	0	0	0	0	0	0	0
Cucumis sativus var. hardwickii	0	0	0	0	0	0	0	0	0	0	0	0	0	0	0	0.102881	0	0	0	0	0	0	0	0	0	0	0	0	0	0	0	0	0	0	0	0	0	0	0	0	0	0	0	0	0	0	0	0	0
Cucurbita pepo	0	0	0	0	0	0	0	0	0	0	0	0	0	0	0	0	0	0	0	0	0	0	0	0	0	0	0	0	0	0	0	0	0	0	0	0	0	0	0	0	0	0	0	0	0	0	0	0	0
Cynosurus cristatus	0.0267738	0	0	0	0	0	0	0	0	0	0	0	0	0	0	0	0	0	0	0	0	0	0	0	0	0	0	0	0	0	0	0	0	0	0	0	0	0	0	0	0	0	0	0	0	0	0	0	0
Eucalyptus viminalis	0	0	0	0	0	0	0	0	0	0	0	0	0	0	0	0	0	0	0	0	0	0	0	0	0	0	0	0	0	0	0	0	0	0	0	0	0	0	0	0	0	0	0	0	0	0	0	0	0
Fagus crenata	0.0401606	0	0.264784	0	0	0	0	0.289017	0	0	0	0	0	0	0	0.102881	0.352941	0.151515	0	0.0810373	0	0.0570125	0	0.137741	0	0	0	0	0	0	0	0.0332447	0	0	0	0.0998004	0	0.0522466	1.0917	0	0	0	0	0	0	0	0	0	0
Fagus engleriana	0	0.143266	0.0882613	0	0	0	0	0	0	0	0	0	0	0	0	0.308642	0	0	0	0	0	0	0	0	0	0	0	0	0	0	0.125156	0	0	0	0	0	0	0.0522466	0	0	0	0	0	0	0	0	0	0	0
Fagus hayatae subsp. pashanica	0	0	0	0	0	0	0	0	0	0	0	0	0	0	0	0	0	0	0	0	0	0	0	0	0	0	0	0	0	0	0	0	0	0	0.067659	0	0	0	0	0	0	0	0	0	0	0	0	0	0
Fagus sylvatica	43.4806	76.6476	79.6117	44.9231	40.3354	55.5438	74.1791	49.8555	44.7552	91.1839	52.2013	77.284	73.1935	80.2139	75.0253	66.2551	76.4706	51.8182	49.5822	47.5689	50.4564	31.1859	48.4915	36.9146	26.0782	54.7079	86.4143	81.2727	82.3293	89.0311	45.6821	42.3205	34.3789	52.8719	48.9175	52.1956	81.9808	78.2654	60.6987	79.5139	85.8209	82.4	24.1509	84.4186	73.774	53.6036	46.3576	44.5429	49.3528
Fraxinus angustifolia	0.689424	1.5043	0.0882613	0	0.617829	0.901857	0	2.74566	0.2997	0	0	0	0	0	0.101112	0.205761	0.117647	7.42424	3.62117	2.59319	0.33195	0.171038	0.588668	0	0.200602	0.343643	0.77951	2	0.60241	1.09689	0.312891	0.232713	0.627353	0.147275	0.473613	1.89621	0.191693	0.835946	1.31004	0.347222	0	0	0.0943396	0	0.355366	6.08108	5.82781	0.277008	1.77994
Fraxinus angustifolia subsp. oxycarpa	0	0	0	0	0	0	0	0	0	0	0	0	0	0	0	0	0	0.30303	0	0	0	0	0	0	0	0	0	0	0	0	0	0	0	0	0	0	0	0	0	0	0	0	0	0	0	0	0.13245	0	0
Fraxinus excelsior	0.0133869	0	0	0	0	0	0	0	0	0	0	0	0	0	0	0	0	0	0	0	0	0	0.0735835	0	0	0	0	0	0	0	0	0.0332447	0	0	0	0	0	0	0	0	0	0	0	0	0	0	0.13245	0	0
Hedera helix	0.0870147	0.143266	0	0	0.0882613	0.265252	0	0.433526	0	0.251889	0	0	0	0	0	0	0	0	0	0	0.165975	0	0	0.413223	0.401204	0	0.445434	0.181818	0.803213	0.365631	0	0.0332447	0	0	0.135318	0	0.127796	1.61964	0.436681	0	0	0	0	0	0.142146	0	0.13245	0	0
Helianthus sp.	28.6345	9.24069	4.14828	31.0769	14.0335	5.72944	15.8209	6.79191	33.2667	3.77834	10.6918	0.740741	0.699301	2.13904	3.53893	5.96708	4	21.2121	27.2981	36.6288	33.7759	35.7469	42.6049	32.0937	27.2818	22.7491	6.79287	3.27273	2.20884	4.7532	28.9737	36.6689	21.079	9.5729	11.4344	9.58084	8.4345	4.02299	6.76856	1.38889	1.1194	0.266667	45.8491	1.86047	6.1123	17.3423	31.2583	45.2632	35.1942
Holcus lanatus	0.107095	0	0	0.307692	0	0.106101	0	0	0	0	0	0	0	0	0	0	0	0	0	0	0	0	0.0735835	0	0.200602	0	0	0	0	0	0.375469	0.166223	0.501882	0	0	0	0	0	0	0	0	0	0	0	0	0	0	0	0.0809061
Hordeum vulgare subsp. vulgare	0	0	0	0	0	0	0	0	0	0	0	0	0	0	0	0	0	0	0	0	0	0	0	0	0	0	0	0	0	0	0	0	0	0	0	0	0	0	0	0	0	0	0	0	0	0	0	0	0
Ilex perado	0.220884	0	0	0	0	0	0	0	0	0	0	0	0	0	0	0	0	1.81818	1.94986	0	0	0	0	0	0	0	0	0	0	0	0	0	0	0	0.202977	0	0	0	0.218341	0	0.186567	0	0	0	0	1.12613	2.11921	0.0554017	0
Lachnagrostis ammobia	0.00669344	0	0	0	0	0	0	0	0.0999001	0	0	0	0	0	0	0	0	0.151515	0	0	0	0	0	0	0	0	0	0	0	0	0	0	0	0	0.270636	0	0	0	0	0	0	0	0	0	0	0	0	0.221607	0
Larix kaempferi	0.00669344	0	0.441306	0	0	0	0	0	0	0	0	0	0	0	0.101112	0.205761	0.117647	0	0	0	0	0	0	0	0	0	0	0	0	0	0	0	0	0.147275	0.067659	0.199601	0	0	0	0	0	0	0	0	0.284293	0	0	0	0
Larix sibirica	0.0334672	0	0.176523	0	0.0882613	0	0	0	0	0	0	0	0	0	0.202224	0.308642	0.117647	0	0	0	0	0	0	0	0	0	0	0	0	0	0	0.0332447	0	0	0.067659	0	0	0.104493	0	0	0	0	0	0	0.426439	0	0	0.0554017	0.0809061
Linum usitatissimum	0.0133869	0	0	0	0	0	0	0	0	0	0	0	0	0	0	0	0	0	0	0	0	0	0	0	0	0	0	0	0	0	0	0	0	0	0	0	0	0	0	0	0	0	0	0	0	0	0	0	0
Lolium perenne	0	0	0	0	0	0	0	0	0.0999001	0	0	0	0	0	0	0	0.117647	0	0	0	0	0	0	0	0	0	0	0	0	0	0	0.0332447	0.125471	0	0	0	0	0	0	0	0	0	0	0	0	0	0	0	0
Lolium temulentum	0	0	0	0	0	0	0	0	0.0999001	0	0	0	0	0	0	0	0	0	0	0	0	0	0.147167	0	0	0	0	0	0	0	0	0	0	0	0	0	0	0	0	0	0	0	0	0	0	0	0	0	0.0809061
Lophozonia obliqua	0.0803213	0	0.264784	0	0	0	0	0	0	0	0	0	0	0	0.505561	0.411523	0.235294	0	0.278552	0	0	0	0	0	0	0	0	0	0	0	0	0	0	0	0.135318	0	0	0	0	0	0	0	0	0	0.852878	0.225225	0.13245	0.110803	0
Melochia corchorifolia	0.62249	0.0716332	0	0.307692	5.73698	0.0530504	0	3.75723	0	0	10.0629	0	1.6317	0	0	0	0	0	0	0	0	2.96465	0	0	0	0	0	0	0	0	0.0625782	0	9.03388	9.27835	14.7497	5.78842	0.0638978	0	2.18341	0	0.186567	0	2.26415	0	0.0710732	0	0	0.99723	0
Nothofagus nervosa	0.0401606	0	0.0882613	0	0	0	0	0	0	0	0	0	0	0	0.101112	0	0.117647	0	0	0	0	0	0	0	0	0	0	0	0	0	0	0	0	0	0	0	0	0	0	0	0	0	0	0	0.284293	0	0	0.110803	0
Picea rubens	0.00669344	0	0	0	0	0.212202	0	0	0	0	0	0	0	0	0.101112	0	0	0	0	0	0	0	0	0	0	0	0	0	0	0	0	0	0	0	0	0	0	0	0	0	0	0	0	0	0	0	0	0	0
Pinus taiwanensis	0.0133869	0	0	0	0	0	0	0	0	0	0	0	0	0	0	0.308642	0	0	0	0	0	0	0	0	0	0	0	0	0	0	0	0	0	0	0	0	0	0	0	0	0	0	0	0	0	0	0	0	0
Poa infirma	0	0.143266	0	0.307692	0	0	0	0	0	0	0	0	0	0	0	0	0	0	0	0	0	0	0	0	0	0	0	0	0	0	0	0	0	0	0	0	0.0638978	0	0	0	0	0	0	0	0	0	0	0	0
Poa trivialis var. trivialis	0.522088	0	0	0	0	0	0	0	13.4865	0	0	0	0	0	0.101112	0	0	0	0	0.810373	0.248963	0	0.735835	0	0	0	0	0	0	0	0	0	0	0	0	0	0	0	0.218341	0	0	0	0	0	0	0	0	0.277008	0.970874
Prunus avium	2.57697	0.931232	0.882613	0.923077	1.50044	8.54111	0.149254	9.39306	0	0	1.25786	1.7284	0.4662	0	0.91001	5.55556	0.941176	0.151515	0	1.37763	0.746888	1.02623	0.956586	4.6832	13.8415	3.98625	1.11359	2.72727	1.60643	0.365631	0.375469	0.365691	3.63864	1.32548	0.811908	1.1976	0.0638978	0.731452	4.58515	0	0	0.266667	0.377358	1.16279	0.568586	0	0.13245	0.166205	0.566343
Prunus cerasifera	0.00669344	0	0	0	0	0	0	0	0	0	0	0	0	0	0	0	0	0	0	0	0.0829876	0	0	0	0	0	0	0	0	0	0	0	0	0	0	0	0	0	0	0	0	0	0	0	0	0	0	0.0554017	0
Prunus domestica subsp. insititia	0.0736278	0	0	0	0	0	0	0	0.0999001	0	0	0	0	0	0	0	0	0.151515	0	0	0.165975	0	0	0	0	0	0	0	0	0	0.0625782	0.0332447	0	0	0	0	0	0	0	0	0	0	0	0	0	0	0	0.110803	0.0809061
Prunus fordiana	2.23561	0.358166	0.264784	0.307692	2.20653	6.36605	0.149254	6.06936	0	0	3.14465	0.987654	0.2331	0	0.404449	2.26337	0.235294	0.30303	0	1.21556	0.746888	1.08324	0.294334	3.99449	11.8355	3.02405	0.668151	1.09091	1.00402	0.731261	0.312891	0.199468	4.39147	1.47275	0.473613	1.1976	0	0.940439	2.83843	0	0	0	0.566038	0.930233	0.21322	0.45045	0	0.443213	0.323625
Prunus laurocerasus	0.0133869	0	0	0.307692	0	0	0	0	0	0	0	0	0	0	0	0	0	0	0	0	0	0	0	0	0	0	0	0	0	0	0	0	0	0	0	0	0	0	0	0	0	0	0	0	0	0	0	0	0
Prunus mandshurica	0	0	0	0	0	0	0	0	0	0	0	0	0	0	0	0	0	0	0	0.0810373	0.0829876	0	0.0735835	0	0	0	0.111359	0	0	0	0	0	0	0	0	0	0	0	0	0	0	0	0	0	0	0	0	0	0
Prunus padus var. commutata	0.00669344	0	0	0	0	0	0	0	0	0	0	0	0	0	0	0	0	0	0	0	0	0	0	0	0	0	0	0	0	0	0	0	0	0	0	0	0	0	0	0	0	0	0	0	0	0	0	0.0554017	0
Prunus persica	0	0	0	0	0	0	0	0	0	0	0	0	0	0	0	0	0.117647	0	0	0.243112	0	0	0	0	0	0	0	0	0	0	0	0	0	0	0	0	0	0	0	0	0	0	0	0	0	0	0	0	0
Prunus persica f. compressa	0	0	0	0	0	0	0	0	0	0	0	0	0	0	0	0	0	0	0	0	0	0	0.0735835	0	0	0	0	0	0	0	0	0	0	0	0	0	0	0	0	0	0	0	0	0	0	0	0	0	0
Prunus pseudocerasus	0.83668	0.2149	0.176523	0.307692	1.05914	3.12997	0.149254	3.03468	0.0999001	0	0	0	0.699301	0	0.303337	1.74897	0.235294	0	0	0.162075	0.33195	0.399088	0.0735835	1.10193	2.80843	1.23711	0	0.363636	0	0	0.125156	0.0664894	1.12923	0.589102	0.338295	0.399202	0.0638978	0.626959	1.74672	0	0	0	0	0.232558	0.355366	0.225225	0	0.0554017	0.161812
Prunus serotina subsp. capuli	0	0	0	0	0	0	0	0	0	0	0	0	0	0	0	0	0	0	0	0	0	0	0	0	0	0.0687285	0	0	0	0	0	0	0	0	0	0	0	0	0	0	0	0	0	0	0	0	0	0	0
Quercus canariensis	0.0535475	0	0	0	0	0	0	0.144509	0	0	0	0	0	0	0	0	0	0	0	0	0.414938	0	0	0.137741	0	0.0687285	0	0	0.200803	0	0.125156	0	0	0	0	0	0	0	0	0	0	0	0	0	0	0	0	0	0
Quercus cf. castaneifolia Denk 996078	0	0	0	0	0.0882613	0	0	0	0	0	0	0	0	0.26738	0	0	0	0	0	0	0	0	0	0	0	0	0	0	0	0	0	0	0	0.147275	0	0	0	0	0	0	0	0	0.188679	0	0	0	0	0	0
Quercus faginea	0.00669344	0	0	0	0	0	0.149254	0	0	0.251889	0	0	0	0	0	0	0	0	0	0	0	0	0	0	0	0	0	0	0	0	0	0	0	0	0	0	0	0	0	0	0	0	0	0	0	0	0	0	0
Quercus falcata	0	0	0	0	0	0.0530504	0	0	0	0	0	0	0	0	0	0	0.117647	0	0	0.243112	0	0	0	0	0	0	0	0.181818	0	0	0	0.0332447	0	0	0	0	0	0.0522466	0	0	0	0	0	0	0	0	0	0	0
Quercus hartwissiana	0.0535475	0	0	0.307692	0	0	0.597015	0	0	0	0	0.493827	0	0.26738	0.404449	0	0	0.151515	0	0	0.0829876	0.4561	0	0.275482	0	0	0.222717	0	0	0	0.312891	0.132979	0	0	0	0	0.0638978	0	0	0	0	0	0	0	0	0	0	0.0554017	0
Quercus infectoria subsp. boissieri	0.00669344	0	0	0	0	0	0	0	0	0	0	0	0	0	0	0.102881	0	0	0	0	0	0	0.0735835	0	0	0.0687285	0	0	0	0	0.125156	0.0332447	0	0	0	0	0	0	0	0	0	0	0	0	0.0710732	0	0	0	0
Quercus macranthera	0.0669344	0	0.0882613	0	0.264784	0.0530504	0	0	0	0	0.628931	0	0	0	0.101112	0.102881	0.352941	0	0	0	0	0.114025	0	0.137741	0.100301	0	0	0	0.200803	0	0.125156	0.0332447	0	0	0.067659	0.199601	0	0	0	0	0	0	0	0	0	0	0	0	0
Quercus petraea	0.414993	0.501433	0.176523	0.615385	0.264784	0.159151	0.149254	0	0.0999001	0.503778	0	0.246914	0.932401	1.60428	0.808898	0.205761	0.588235	0.606061	0.278552	0	0.165975	0.171038	0	0.826446	0.200602	0.274914	0.222717	0	0	0	1.62703	0.531915	0.250941	0.294551	0.405954	0.0998004	0.958466	0.104493	0	0	0.186567	0.533333	1.03774	0	0.284293	0.225225	0.529801	0	0
Quercus pubescens	0.307898	0.429799	0	1.84615	0.264784	0.265252	0	0.144509	0	0	0	0.493827	0.2331	0.802139	1.92113	0.308642	0	0	0.278552	0.0810373	0	0.342075	0	0.137741	0.100301	0.0687285	0	0.181818	0	0	1.37672	1.13032	0.376412	0	0.067659	0	0.255591	0.208986	0.218341	0.347222	0	0	2.16981	0	0.0710732	0	0.13245	0.0554017	0
Quercus pyrenaica	0.227577	0	0	0.307692	0	0.159151	0	0	0	0	0	0	0	0	0	0	0.117647	0	0	0	0	0.114025	0.0735835	0.137741	0	0.0687285	0	0	0	0	0.625782	0.432181	0.125471	0	0	0.0998004	0	0	0	0	0	0	0.188679	0	0	0	0	0	0
Quercus robur	2.42972	0.931232	0.882613	4.61538	0.353045	2.49337	0.895522	0.867052	0.3996	0.251889	0.628931	3.45679	2.331	1.60428	1.51668	1.64609	3.05882	3.0303	2.50696	0.972447	1.65975	1.31129	0.220751	1.10193	0.100301	0.549828	0.111359	2.36364	1.00402	0.548446	3.50438	3.7234	1.25471	0.147275	0.608931	0.299401	1.08626	1.5674	1.0917	1.73611	1.49254	1.06667	6.22642	2.32558	2.62971	3.37838	3.57616	0.221607	0
Quercus rubra	0.00669344	0	0	0	0	0	0	0	0	0	0	0	0	0	0.606673	0.102881	0	0	0	0	0	0	0	0	0	0	0	0	0	0	0	0	0	0	0	0	0	0	0	0	0	0	0	0	0	0	0	0	0
Quercus serrata	0.174029	0	0.970874	0	0.0882613	0.371353	0	0.144509	0	0	0	0	0	1.06952	0.404449	0.514403	0.941176	0	0	0	0	0.22805	0	0	0	0	0	0	0.200803	0	0.0625782	0.166223	0.250941	0.147275	0.202977	0	0.638978	0.104493	0	0.694444	0.373134	0	0.0943396	0	0.781805	0	0.264901	0	0
Quercus suber	0	0	0	0	0.0882613	0	0	0	0	0	0	0	0	0	0	0	0	0	0	0	0	0.171038	0	0	0	0	0	0	0	0	0	0	0	0	0	0	0	0	0	0	0	0	0.283019	0	0	0	0	0	0
Quercus suber x Quercus trojana	0	0.0716332	0	0	0.0882613	0	0	0	0	0	0	0	0	0	0	0	0	0	0	0	0	0.22805	0	0	0	0	0	0	0	0	0	0	0	0.147275	0.067659	0.199601	0	0	0	0	0	0	0.377358	0	0	0	0	0	0
Quercus vulcanica	0.00669344	0	0	0	0	0	0	0	0	0	0	0	0	0	0	0	0	0	0	0	0	0	0	0	0	0	0	0	0	0	0	0	0	0	0	0	0	0	0	0	0	0	0	0	0	0	0	0	0
Ranunculus macounii	0	0	0	0	0	0	0	0	0	0	0	0	0	0	0	0	0	0	0	0	0	0	0	0	0	0	0	0	0	0	0	0	0	0	0	0	0	0	0	0	0	0	0	0	0	0	0	0	0
Rhododendron caucasicum	0	0	0	0	0	0	0	0	0	0	0	0	0	0	0	0	0	0	0	0	0	0	0	0	0	0	0	0	0	0	0	0	0	0	0	0	0	0	0	0	0	0	0	0.232558	0	0	0	0	0
Rhododendron ponticum	0.00669344	0	0.0882613	0	0	0	0	0	0	0	0	0	0	0	0	0	0	0	0	0	0	0	0	0	0	0	0	0	0	0	0	0	0	0	0	0	0	0	0	0	0	0	0	0	0	0	0	0.0554017	0
Ribes hudsonianum	0.00669344	0	0	0	0	0	0	0	0	0	0	0	0	0	0	0	0	0	0	0	0	0	0	0	0	0	0	0	0	0	0.250313	0.0332447	0	0	0	0	0	0	0	0	0	0	0	0	0	0	0	0	0
Rubus silvaticus	0	0	0	0	0	0	0	0	0	0	0	0	0	0	0	0	0	0	0	0	0	0	0	0	0	0	0	0	0	0	0	0	0	0	0	0.0998004	0.0638978	0	0	0	0	0	0	0	0	0	0	0	0
Rubus ulmifolius x Rubus caesius	0.0468541	0	0	0	0	0	0	0	0	0	0	0	0	0	0	0	0	0	0	0	0	0	0	0	0	0	0	0	0	0	0	0.0664894	0	0	0	0.0998004	0	0	0	0	0	0	0	0	0	0	0	0	0
Rubus vestitus	0.00669344	0.0716332	0	0	0	0	0	0	0	0	0	0	0	0	0	0	0	0	0	0	0	0	0	0	0	0	0	0	0	0	0	0	0	0	0	0	0.191693	0	0	0	0.186567	0.266667	0	0	0	0	0	0	0
Rubus wimmerianus	0.374833	0	0	1.53846	0.0882613	0.106101	1.04478	0	0	0.503778	0	2.22222	2.331	1.60428	0	0.308642	0.117647	0.151515	0	0	0	0	0.220751	0	0.401204	0.0687285	0.222717	0.363636	0.200803	0.548446	0.187735	0.465426	0	0	0.067659	0.199601	0	0	0	2.08333	1.1194	1.06667	0	0.930233	0.142146	0	0	0	0
Rumex acetosa	0	0	0	0	0	0	0	0	0	0	0.628931	0	0	0	0	0	0	0	0	0	0	0	0	0	0	0	0	0	0	0	0	0	0	0	0	0	0	0	0	0	0	0	0	0	0	0	0	0	0
Salix turczaninowii	0.00669344	0	0	0	0	0.0530504	0	0.144509	0	0	0	0	0	0	0	0	0	0	0	0	0	0	0	0	0.100301	0	0	0	0	0	0	0	0.125471	0	0	0	0	0	0	0	0	0	0	0	0	0	0	0	0
Salix yezoensis	0.0334672	0	0	0	0	0.0530504	0	0.722543	0.0999001	0	0	0	0	0	0	0.102881	0	0	0	0	0.0829876	0	0	0	0.300903	0	0	0	0	0	0	0	0.125471	0	0	0	0	0	0.655022	0	0	0	0	0	0	0	0	0.0554017	0
Solanum chmielewskii	0.0133869	0	0	0	0	0.106101	0	0	0	0	0	0	0	0	0	0	0	0	0	0	0	0	0	0	0	0	0	0	0	0	0.0625782	0.0332447	0	0	0	0	0	0	0	0	0	0	0	0	0	0	0	0	0
Sonchus oleraceus	0.0200803	0	0	0	0	0	0	0	0	0	0	0	0	0	0	0	0	0	0	0	0	0	0	0	0	0.137457	0	0	0	0	0	0	0	0	0	0	0	0	0	0	0	0	0	0	0	0	0	0	0
Sorbus aucuparia	0.0669344	0.143266	0	0	0	0.424403	0.298507	0.144509	0	0	0	0	0	0	0	0	0	0.151515	0	0.0810373	0	0.0570125	0	0.413223	1.00301	0.137457	0	0	0	0	0	0	0	0	0	0.798403	0	0.15674	0	0	0	0	0	0	0	0	0	0	0.242718
Taxus baccata	0.348059	0.0716332	0.0882613	0.615385	0	2.75862	0	0	0.0999001	0	0.628931	0	0	0	0	0	0	1.66667	0.835655	0.0810373	0.0829876	0.0570125	0.0735835	0.275482	0.100301	0	0	0	0	0	0	0.0332447	0	0	0.473613	0.0998004	0.0638978	2.08986	0	0	0	0	0	0	0	1.57658	0.529801	0.443213	0
Taxus x media	0	0	0	0	0	0	0	0	0	0	0	0	0	0	0	0	0	0	0	0	0	0	0	0	0	0	0	0	0	0	0	0	0	0	0	0	0	0	0	0	0	0	0	0	0	0	0	0	0
Tilia platyphyllos	0.0133869	0	0	0	0.264784	0.0530504	0	0	0	0	0	0	0	0	0	0.411523	0.117647	0.151515	0	0	0	0.22805	0	0	0	0.0687285	0	0	0	0	0	0	0	0	0	0	0	0.208986	0	0	0	0	0	0	0	0	0	0	0
Triticum turgidum	0.0401606	0	0	0	0	0.0530504	0	0	0	0	0	0	0	0	0.202224	0	0	0	0	0	0	0	0	0	0	0.0687285	0	0	0	0	0	0.0332447	0	0	0	0.0998004	0	0	0	0	0	0	0	0	0	0	0	0	0
Triticum turgidum subsp. durum	0.0267738	0	0	0	0	0.0530504	0	0	0	0	0	0	0	0	0.202224	0.102881	0.117647	0	0	0	0	0	0	0	0	0	0	0	0	0	0	0.0332447	0	0	0	0	0	0	0	0	0	0	0	0	0.142146	0	0	0	0
Ulmus rubra	2.77108	1.14613	4.23654	5.23077	1.67696	0.265252	0	0	0	1.76322	1.25786	0	0	0.26738	5.46006	6.06996	6.58824	1.06061	2.78552	0.89141	0.165975	0.399088	0.0735835	3.0303	1.90572	1.03093	1.55902	2.54545	1.40562	0.914077	4.00501	5.91755	0.878294	2.20913	4.87145	4.09182	1.34185	0.208986	1.0917	0	0	0.266667	1.79245	0	6.82303	1.12613	0.662252	0.0554017	0.0809061
uncultured Corylus avellana from ectomycorrhiza	0.107095	0.429799	0.0882613	0	0.617829	0.424403	0	0	0.1998	0	0	0	0.2331	0	0	0.102881	0	0	0	0.648298	0.414938	0	0.220751	0	0	0.137457	0.111359	0.181818	0	0	0	0.0332447	0	0	0	0	0.191693	0.208986	0	0	0	0	0	0	0	0	0	0.166205	0.323625
uncultured eukaryote	0.00669344	0	0	0	0	0	0	0.289017	0	0	0	0	0	0	0	0	0	0	0	0	0	0	0	0	0	0	0	0	0	0	0	0	0	0	0	0	0	0	0.218341	0	0	0	0	0	0	0	0	0	0
uncultured fungus	0.0937082	0	0	0	0	2.54642	0.298507	0.144509	0	0	0	0.987654	0.2331	0.26738	0.202224	0.102881	0.117647	0.757576	0.835655	0.162075	0	0.969213	0.0735835	0.275482	0	0	0.334076	0	0	0	0.250313	0.0332447	0	0	0.338295	0.0998004	0.0638978	1.41066	0	0	0	0.266667	0	0	0	0.45045	0.397351	0.221607	0
Urochloa trichopus	0	0	0	0	2.55958	0	0	0	0	0	4.40252	0	0	0	0	0	0	0	0	0	0.165975	1.99544	0	0	0	0	0	0	3.41365	0	0	0	5.14429	2.06186	2.90934	3.89222	0	0.208986	0	0	0	0	2.45283	0	0	0	0	0	0
Urtica environmental sample	0.0200803	0	0	0.307692	0	0	0	0	0	0	0	0	0	0	0	0	0	0	0	0	0	0	0	0	0	0	0	0	0	0	0.125156	0.099734	0	0	0	0	0	0	0	0	0	0	0	0	0	0	0	0	0
Withania sp. 'ashwagandha'	0.0401606	0	0	0	0	0	0	0	0	0	0	0	0	0	0	0	0	0	0	0	0	0	0	0	0	0	0	0	0	0	0	0.0664894	0	0	0	0	0	0	0	0	0	0	0	0	0	0	0	0	0
Xanthium strumarium	0.00669344	0	0	0	0	0	0	0	0	0	0	0	0	0	0	0	0	0	0	0	0	0.0570125	0	0	0	0	0	0	0	0	0	0	0	0	0	0	0	0	0	0	0	0	0	0	0	0	0	0.0554017	0
Ziziphora clinopodioides	0.060241	0	0	0	0	0	0	0.433526	0	0	0	0	0	1.60428	0.606673	0	0	0	1.67131	0	0	0.0570125	0	0.275482	0	0	0	0	0	0	0	0	0	0	0	0	0	0	0.218341	0	0	0	0.0943396	0	0	0	0	0	0
[truncated: 171 more columns]

## Sheet: >5 occurrence per sample
Taxon	Blank1	Blank2	Blank3	Blank4	Extractneg1	Extractneg2	Extractneg3	Extractneg4	Extractneg5	Extractneg6	Extractneg7	NA10	NA11	NA12	NA13	NA14	NA15	NA16	NA17	NA18	NA19	NA1	NA20	NA21	NA22	NA23	NA24	NA25	NA26	NA27	NA28	NA29	NA2	NA30	NA31	NA32	NA33	NA34	NA36	NA37	NA38	NA39	NA3	NA40	NA41	NA42	NA43	NA44	NA45
#N/A	0.943775	0.931232	0.882613	0.615385	1.05914	0.901857	0.597015	1.15607	0.1998	0	4.40252	2.46914	1.6317	2.13904	0.91001	0.617284	1.29412	1.21212	2.50696	1.05348	0.746888	1.53934	0.735835	1.79063	1.30391	0.687285	0.222717	1.45455	1.00402	0.365631	0.563204	1.13032	1.63112	3.09278	2.23275	1.69661	0.830671	0.992685	1.52838	2.08333	0	0.8	1.50943	0.930233	0.923952	0.900901	1.19205	0.886427	0.242718
Abies concolor	0.0133869	0	0	0	0	0	0	0	0	0	0	0	0	0	0	0	0	0	0	0	0	0	0	0	0	0	0	0	0	0	0	0	0.125471	0	0	0	0	0	0	0	0	0	0	0	0	0	0	0	0
Abies delavayi	0.00669344	0	0	0	0	0	0	0	0	0	0	0	0	0	0	0	0	0	0	0	0	0	0	0	0	0	0	0	0	0	0	0	0	0	0	0	0	0	0	0	0	0	0	0	0	0	0	0	0
Acer campestre	0.0401606	0	0.176523	0	0	0	0	0	0.0999001	0.251889	0	0	0	0	0	0	0	0	0	0.162075	0	0	0.147167	0	0	0	0	0	0	0	0	0.0664894	0	0	0	0.0998004	0	0	0	0	0	0	0	0	0	0	0.13245	0.110803	0.242718
Acer pseudoplatanus	0.19411	0.2149	0	0	0.176523	0	0	0	0.599401	0	0	0	0	0	0	0	0	0	0	0.486224	0.414938	0	0.367918	0.275482	0.100301	0.0687285	0	0	0	0	0.250313	0.0332447	0	0	0.067659	0.199601	0.127796	0	0	0.694444	0	0	0.0943396	0	0.0710732	0	0	0.277008	1.21359
Agrostis scabra	0	0	0	0	0	0	0	0	0	0	0	0	0	0	0	0	0	0.151515	0	0	0	0	0	0	0	0	0	0	0	0	0	0	0	0	0	0	0	0	0	0	0	0	0	0	0	0	0	0.0554017	0
Agrostis stolonifera	0	0	0	0	0	0	0	0	0	0	0	0	0	0	0	0	0	0	0	0	0	0	0	0	0	0	0	0	0	0	0	0	0	0	0	0	0	0	0	0	0	0	0	0	0	0	0.13245	0	0
Alnus rubra	0.42838	0	2.47132	0	0	0	0	0	0.0999001	0	0	0	0	0	2.32558	2.05761	1.88235	0	0	0.0810373	0	0	0	0	0	0.0687285	0	0	0	0	0	0.0332447	0.125471	0	0.067659	0.199601	0	0.0522466	0	0	0	0	0	0.232558	2.84293	0	0	0	0.0809061
Alysicarpus glumaceus	0.127175	0.573066	0	0	0	0.318302	0	0	0	0	0	0	0	0	0	0.205761	0	0	0	0	0	0	0.0735835	0	0.401204	0	0	0	0	0	0	0	0.125471	0	0	0.0998004	0.255591	0	0	0	0	0	0	0	0	0	0	0	0
Anemone hupehensis	0.0133869	0	0	0	0	0	0	0	0	0	0	0	0	0	0	0	0	0	0	0	0	0	0	0	0	0	0	0	0	0	0	0.0332447	0	0	0	0	0	0	0	0	0	0	0	0	0	0	0	0	0
angiosperm mycorrhizal host	0.0200803	0	0	0	0	0.0530504	0	0	0	0	0	0	0	0	0.303337	0.617284	0	0	0	0	0	0	0	0	0	0	0	0	0	0	0	0	0	0	0	0	0	0	0	0	0	0	0	0	0	0	0	0	0
Anthoxanthum odoratum	0	0	0	0	0	0	0.149254	0	0	0	0	0	0	0	0	0	0	0	0	0	0	0	0	0	0	0	0	0	0	0	0	0	0	0	0	0	0	0	0	0	0	0	0	0	0	0	0	0	0
Betula pendula	1.06426	0.2149	0	1.53846	5.73698	1.64456	0.149254	0.867052	0.2997	0	0	0.987654	0.2331	0.26738	0.707786	0.411523	0.117647	1.21212	0.835655	0.89141	0.6639	7.98176	0.294334	1.51515	0.702106	0.756014	0.111359	1.45455	0.401606	0.731261	2.44055	1.69548	2.63488	1.03093	1.75913	0.998004	0.127796	0.940439	1.31004	0	0.559701	0	3.01887	0	0.142146	0.900901	0.794702	0.443213	0
Betula pubescens	1.47925	0	0	1.53846	6.70786	4.50928	0.597015	1.30058	0.1998	0	2.51572	0.987654	1.3986	0	0.505561	0.102881	0.117647	1.51515	1.39276	0.486224	0.912863	6.3854	0	1.37741	0.501505	0.756014	0.556793	0.363636	1.20482	0.365631	3.25407	2.32713	2.88582	1.32548	1.28552	0.798403	0.0638978	2.40334	1.52838	0	0.186567	0	2.83019	0.232558	0.0710732	0.675676	0.662252	0.66482	0.161812
Bidens alba var. radiata	0	0	0	0	0	0	0	0	0	0	0	0	0	0	0	0	0	0	0	0	0	0	0	0	0	0	0	0	0	0	0	0	0	0.147275	0.135318	0.0998004	0	0	0	0	0	0	0	0	0	0	0	0	0
Brassica oleracea var. gongylodes	0.0468541	0	0	0	0	0	0	0.578035	0	0	0	0	0.2331	0.802139	0.303337	0	0	0	0	0	0	0	0	0	0	0	0	0	0	0	0	0	0	0	0	0	0	0	0.436681	0	0	0	0	0	0	0	0	0	0
Carpinus betulus	7.06827	4.51289	3.26567	2.15385	13.2392	1.16711	4.1791	10.5491	4.995	1.25945	6.91824	6.66667	13.0536	5.08021	0.91001	2.05761	1.17647	4.54545	3.34262	2.8363	6.639	4.16192	3.09051	8.26446	9.32798	8.59107	0	0	2.20884	0	4.19274	1.39628	8.53199	13.1075	5.88633	12.6747	2.55591	1.61964	9.38865	10.7639	7.64925	12.2667	4.0566	6.51163	1.56361	11.7117	4.76821	3.2687	8.57605
Carpinus laxiflora	0.147256	0.143266	0	0	0.353045	0.0530504	0.298507	0	0.0999001	0	0.628931	0.246914	0.2331	0	0.101112	0	0	0.151515	0	0	0	0.171038	0	0.413223	0.501505	0.137457	0	0	0	0.182815	0.0625782	0	0.250941	0.589102	0.270636	0.0998004	0.127796	0.104493	0	0.347222	0.559701	0.266667	0.0943396	0	0	0	0	0.0554017	0.161812
Carpinus londoniana	0.0803213	0.143266	0.0882613	0	0.353045	0.0530504	0.149254	0	0.0999001	0	0	0	0	0	0	0	0	0	0	0	0.0829876	0.114025	0	0	0.200602	0	0	0	0	0	0.0625782	0	0.250941	0.147275	0.067659	0	0	0.104493	0	0	0.186567	0.266667	0.188679	0	0	0	0	0.0554017	0
Carpinus polyneura	0	0	0	0	0	0	0	0	0	0	0	0	0	0	0	0	0	0	0	0	0	0	0	0	0	0	0	0	0	0	0	0	0	0	0	0	0	0	0	0	0	0	0	0	0	0	0	0	0
Carpinus tientaiensis	0.0133869	0	0	0	0	0	0	0	0.0999001	0	0	0	0	0	0	0	0	0	0	0.0810373	0.0829876	0	0	0	0	0	0	0	0	0	0	0	0	0	0	0.0998004	0	0	0.218341	0	0	0	0	0	0	0	0	0	0
Castanea pumila	0	0	0	0	0	0	0	0	0	0	0	0	0	0	0	0	0	0	0	0	0	0	0	0	0	0	0	0	0	0	0	0	0	0	0	0	0	0	0	0	0	0	0	0	0	0	0	0	0
Cerastium fontanum	0	0	0	0	0	0	0	0	0	0	0	0	0	0	0	0	0	0	0	0	0	0	0.0735835	0	0	0	0	0	0	0	0	0	0	0	0	0	0	0	0	0	0	0	0	0	0	0	0	0	0
Citrus maxima	0.0200803	0	0	0	0	0	0	0	0	0	0	0	0	0	0	0	0	0	0	0	0	0	0	0	0	0.0687285	0	0	0	0	0	0	0	0	0	0	0	0	0	0	0	0	0	0	0	0	0	0	0
Citrus x paradisi	0.0133869	0	0	0	0	0	0	0	0	0	0	0	0	0	0	0	0	0	0	0	0	0.0570125	0	0	0	0	0	0	0	0	0	0	0	0	0	0	0	0	0	0	0	0	0	0	0	0	0	0	0
Corylus avellana	0.00669344	0.0716332	0	0	0	0	0	0	0	0	0	0	0	0	0	0	0	0	0	0	0.0829876	0	0	0	0	0	0	0	0	0	0	0	0	0	0	0	0	0	0	0	0.186567	0	0	0	0	0	0	0	0
Cucumis pubescens	0.00669344	0	0	0	0	0	0	0	0	0	0	0	0	0	0.101112	0	0	0	0	0	0	0	0	0	0	0	0	0	0	0	0	0	0	0	0	0	0	0	0	0	0	0	0	0	0	0	0	0	0
Cucumis sativus var. hardwickii	0	0	0	0	0	0	0	0	0	0	0	0	0	0	0	0.102881	0	0	0	0	0	0	0	0	0	0	0	0	0	0	0	0	0	0	0	0	0	0	0	0	0	0	0	0	0	0	0	0	0
Cucurbita pepo	0	0	0	0	0	0	0	0	0	0	0	0	0	0	0	0	0	0	0	0	0	0	0	0	0	0	0	0	0	0	0	0	0	0	0	0	0	0	0	0	0	0	0	0	0	0	0	0	0
Cynosurus cristatus	0.0267738	0	0	0	0	0	0	0	0	0	0	0	0	0	0	0	0	0	0	0	0	0	0	0	0	0	0	0	0	0	0	0	0	0	0	0	0	0	0	0	0	0	0	0	0	0	0	0	0
Eucalyptus viminalis	0	0	0	0	0	0	0	0	0	0	0	0	0	0	0	0	0	0	0	0	0	0	0	0	0	0	0	0	0	0	0	0	0	0	0	0	0	0	0	0	0	0	0	0	0	0	0	0	0
Fagus crenata	0.0401606	0	0.264784	0	0	0	0	0.289017	0	0	0	0	0	0	0	0.102881	0.352941	0.151515	0	0.0810373	0	0.0570125	0	0.137741	0	0	0	0	0	0	0	0.0332447	0	0	0	0.0998004	0	0.0522466	1.0917	0	0	0	0	0	0	0	0	0	0
Fagus engleriana	0	0.143266	0.0882613	0	0	0	0	0	0	0	0	0	0	0	0	0.308642	0	0	0	0	0	0	0	0	0	0	0	0	0	0	0.125156	0	0	0	0	0	0	0.0522466	0	0	0	0	0	0	0	0	0	0	0
Fagus hayatae subsp. pashanica	0	0	0	0	0	0	0	0	0	0	0	0	0	0	0	0	0	0	0	0	0	0	0	0	0	0	0	0	0	0	0	0	0	0	0.067659	0	0	0	0	0	0	0	0	0	0	0	0	0	0
Fagus sylvatica	43.4806	76.6476	79.6117	44.9231	40.3354	55.5438	74.1791	49.8555	44.7552	91.1839	52.2013	77.284	73.1935	80.2139	75.0253	66.2551	76.4706	51.8182	49.5822	47.5689	50.4564	31.1859	48.4915	36.9146	26.0782	54.7079	86.4143	81.2727	82.3293	89.0311	45.6821	42.3205	34.3789	52.8719	48.9175	52.1956	81.9808	78.2654	60.6987	79.5139	85.8209	82.4	24.1509	84.4186	73.774	53.6036	46.3576	44.5429	49.3528
Fraxinus angustifolia	0.689424	1.5043	0.0882613	0	0.617829	0.901857	0	2.74566	0.2997	0	0	0	0	0	0.101112	0.205761	0.117647	7.42424	3.62117	2.59319	0.33195	0.171038	0.588668	0	0.200602	0.343643	0.77951	2	0.60241	1.09689	0.312891	0.232713	0.627353	0.147275	0.473613	1.89621	0.191693	0.835946	1.31004	0.347222	0	0	0.0943396	0	0.355366	6.08108	5.82781	0.277008	1.77994
Fraxinus angustifolia subsp. oxycarpa	0	0	0	0	0	0	0	0	0	0	0	0	0	0	0	0	0	0.30303	0	0	0	0	0	0	0	0	0	0	0	0	0	0	0	0	0	0	0	0	0	0	0	0	0	0	0	0	0.13245	0	0
Fraxinus excelsior	0.0133869	0	0	0	0	0	0	0	0	0	0	0	0	0	0	0	0	0	0	0	0	0	0.0735835	0	0	0	0	0	0	0	0	0.0332447	0	0	0	0	0	0	0	0	0	0	0	0	0	0	0.13245	0	0
Hedera helix	0.0870147	0.143266	0	0	0.0882613	0.265252	0	0.433526	0	0.251889	0	0	0	0	0	0	0	0	0	0	0.165975	0	0	0.413223	0.401204	0	0.445434	0.181818	0.803213	0.365631	0	0.0332447	0	0	0.135318	0	0.127796	1.61964	0.436681	0	0	0	0	0	0.142146	0	0.13245	0	0
Helianthus sp.	28.6345	9.24069	4.14828	31.0769	14.0335	5.72944	15.8209	6.79191	33.2667	3.77834	10.6918	0.740741	0.699301	2.13904	3.53893	5.96708	4	21.2121	27.2981	36.6288	33.7759	35.7469	42.6049	32.0937	27.2818	22.7491	6.79287	3.27273	2.20884	4.7532	28.9737	36.6689	21.079	9.5729	11.4344	9.58084	8.4345	4.02299	6.76856	1.38889	1.1194	0.266667	45.8491	1.86047	6.1123	17.3423	31.2583	45.2632	35.1942
Holcus lanatus	0.107095	0	0	0.307692	0	0.106101	0	0	0	0	0	0	0	0	0	0	0	0	0	0	0	0	0.0735835	0	0.200602	0	0	0	0	0	0.375469	0.166223	0.501882	0	0	0	0	0	0	0	0	0	0	0	0	0	0	0	0.0809061
Hordeum vulgare subsp. vulgare	0	0	0	0	0	0	0	0	0	0	0	0	0	0	0	0	0	0	0	0	0	0	0	0	0	0	0	0	0	0	0	0	0	0	0	0	0	0	0	0	0	0	0	0	0	0	0	0	0
Ilex perado	0.220884	0	0	0	0	0	0	0	0	0	0	0	0	0	0	0	0	1.81818	1.94986	0	0	0	0	0	0	0	0	0	0	0	0	0	0	0	0.202977	0	0	0	0.218341	0	0.186567	0	0	0	0	1.12613	2.11921	0.0554017	0
Lachnagrostis ammobia	0.00669344	0	0	0	0	0	0	0	0.0999001	0	0	0	0	0	0	0	0	0.151515	0	0	0	0	0	0	0	0	0	0	0	0	0	0	0	0	0.270636	0	0	0	0	0	0	0	0	0	0	0	0	0.221607	0
Larix kaempferi	0.00669344	0	0.441306	0	0	0	0	0	0	0	0	0	0	0	0.101112	0.205761	0.117647	0	0	0	0	0	0	0	0	0	0	0	0	0	0	0	0	0.147275	0.067659	0.199601	0	0	0	0	0	0	0	0	0.284293	0	0	0	0
Larix sibirica	0.0334672	0	0.176523	0	0.0882613	0	0	0	0	0	0	0	0	0	0.202224	0.308642	0.117647	0	0	0	0	0	0	0	0	0	0	0	0	0	0	0.0332447	0	0	0.067659	0	0	0.104493	0	0	0	0	0	0	0.426439	0	0	0.0554017	0.0809061
Linum usitatissimum	0.0133869	0	0	0	0	0	0	0	0	0	0	0	0	0	0	0	0	0	0	0	0	0	0	0	0	0	0	0	0	0	0	0	0	0	0	0	0	0	0	0	0	0	0	0	0	0	0	0	0
Lolium perenne	0	0	0	0	0	0	0	0	0.0999001	0	0	0	0	0	0	0	0.117647	0	0	0	0	0	0	0	0	0	0	0	0	0	0	0.0332447	0.125471	0	0	0	0	0	0	0	0	0	0	0	0	0	0	0	0
Lolium temulentum	0	0	0	0	0	0	0	0	0.0999001	0	0	0	0	0	0	0	0	0	0	0	0	0	0.147167	0	0	0	0	0	0	0	0	0	0	0	0	0	0	0	0	0	0	0	0	0	0	0	0	0	0.0809061
Lophozonia obliqua	0.0803213	0	0.264784	0	0	0	0	0	0	0	0	0	0	0	0.505561	0.411523	0.235294	0	0.278552	0	0	0	0	0	0	0	0	0	0	0	0	0	0	0	0.135318	0	0	0	0	0	0	0	0	0	0.852878	0.225225	0.13245	0.110803	0
Melochia corchorifolia	0.62249	0.0716332	0	0.307692	5.73698	0.0530504	0	3.75723	0	0	10.0629	0	1.6317	0	0	0	0	0	0	0	0	2.96465	0	0	0	0	0	0	0	0	0.0625782	0	9.03388	9.27835	14.7497	5.78842	0.0638978	0	2.18341	0	0.186567	0	2.26415	0	0.0710732	0	0	0.99723	0
Nothofagus nervosa	0.0401606	0	0.0882613	0	0	0	0	0	0	0	0	0	0	0	0.101112	0	0.117647	0	0	0	0	0	0	0	0	0	0	0	0	0	0	0	0	0	0	0	0	0	0	0	0	0	0	0	0.284293	0	0	0.110803	0
Picea rubens	0.00669344	0	0	0	0	0.212202	0	0	0	0	0	0	0	0	0.101112	0	0	0	0	0	0	0	0	0	0	0	0	0	0	0	0	0	0	0	0	0	0	0	0	0	0	0	0	0	0	0	0	0	0
Pinus taiwanensis	0.0133869	0	0	0	0	0	0	0	0	0	0	0	0	0	0	0.308642	0	0	0	0	0	0	0	0	0	0	0	0	0	0	0	0	0	0	0	0	0	0	0	0	0	0	0	0	0	0	0	0	0
Poa infirma	0	0.143266	0	0.307692	0	0	0	0	0	0	0	0	0	0	0	0	0	0	0	0	0	0	0	0	0	0	0	0	0	0	0	0	0	0	0	0	0.0638978	0	0	0	0	0	0	0	0	0	0	0	0
Poa trivialis var. trivialis	0.522088	0	0	0	0	0	0	0	13.4865	0	0	0	0	0	0.101112	0	0	0	0	0.810373	0.248963	0	0.735835	0	0	0	0	0	0	0	0	0	0	0	0	0	0	0	0.218341	0	0	0	0	0	0	0	0	0.277008	0.970874
Prunus avium	2.57697	0.931232	0.882613	0.923077	1.50044	8.54111	0.149254	9.39306	0	0	1.25786	1.7284	0.4662	0	0.91001	5.55556	0.941176	0.151515	0	1.37763	0.746888	1.02623	0.956586	4.6832	13.8415	3.98625	1.11359	2.72727	1.60643	0.365631	0.375469	0.365691	3.63864	1.32548	0.811908	1.1976	0.0638978	0.731452	4.58515	0	0	0.266667	0.377358	1.16279	0.568586	0	0.13245	0.166205	0.566343
Prunus cerasifera	0.00669344	0	0	0	0	0	0	0	0	0	0	0	0	0	0	0	0	0	0	0	0.0829876	0	0	0	0	0	0	0	0	0	0	0	0	0	0	0	0	0	0	0	0	0	0	0	0	0	0	0.0554017	0
Prunus domestica subsp. insititia	0.0736278	0	0	0	0	0	0	0	0.0999001	0	0	0	0	0	0	0	0	0.151515	0	0	0.165975	0	0	0	0	0	0	0	0	0	0.0625782	0.0332447	0	0	0	0	0	0	0	0	0	0	0	0	0	0	0	0.110803	0.0809061
Prunus fordiana	2.23561	0.358166	0.264784	0.307692	2.20653	6.36605	0.149254	6.06936	0	0	3.14465	0.987654	0.2331	0	0.404449	2.26337	0.235294	0.30303	0	1.21556	0.746888	1.08324	0.294334	3.99449	11.8355	3.02405	0.668151	1.09091	1.00402	0.731261	0.312891	0.199468	4.39147	1.47275	0.473613	1.1976	0	0.940439	2.83843	0	0	0	0.566038	0.930233	0.21322	0.45045	0	0.443213	0.323625
Prunus laurocerasus	0.0133869	0	0	0.307692	0	0	0	0	0	0	0	0	0	0	0	0	0	0	0	0	0	0	0	0	0	0	0	0	0	0	0	0	0	0	0	0	0	0	0	0	0	0	0	0	0	0	0	0	0
Prunus mandshurica	0	0	0	0	0	0	0	0	0	0	0	0	0	0	0	0	0	0	0	0.0810373	0.0829876	0	0.0735835	0	0	0	0.111359	0	0	0	0	0	0	0	0	0	0	0	0	0	0	0	0	0	0	0	0	0	0
Prunus padus var. commutata	0.00669344	0	0	0	0	0	0	0	0	0	0	0	0	0	0	0	0	0	0	0	0	0	0	0	0	0	0	0	0	0	0	0	0	0	0	0	0	0	0	0	0	0	0	0	0	0	0	0.0554017	0
Prunus persica	0	0	0	0	0	0	0	0	0	0	0	0	0	0	0	0	0.117647	0	0	0.243112	0	0	0	0	0	0	0	0	0	0	0	0	0	0	0	0	0	0	0	0	0	0	0	0	0	0	0	0	0
Prunus persica f. compressa	0	0	0	0	0	0	0	0	0	0	0	0	0	0	0	0	0	0	0	0	0	0	0.0735835	0	0	0	0	0	0	0	0	0	0	0	0	0	0	0	0	0	0	0	0	0	0	0	0	0	0
Prunus pseudocerasus	0.83668	0.2149	0.176523	0.307692	1.05914	3.12997	0.149254	3.03468	0.0999001	0	0	0	0.699301	0	0.303337	1.74897	0.235294	0	0	0.162075	0.33195	0.399088	0.0735835	1.10193	2.80843	1.23711	0	0.363636	0	0	0.125156	0.0664894	1.12923	0.589102	0.338295	0.399202	0.0638978	0.626959	1.74672	0	0	0	0	0.232558	0.355366	0.225225	0	0.0554017	0.161812
Prunus serotina subsp. capuli	0	0	0	0	0	0	0	0	0	0	0	0	0	0	0	0	0	0	0	0	0	0	0	0	0	0.0687285	0	0	0	0	0	0	0	0	0	0	0	0	0	0	0	0	0	0	0	0	0	0	0
Quercus canariensis	0.0535475	0	0	0	0	0	0	0.144509	0	0	0	0	0	0	0	0	0	0	0	0	0.414938	0	0	0.137741	0	0.0687285	0	0	0.200803	0	0.125156	0	0	0	0	0	0	0	0	0	0	0	0	0	0	0	0	0	0
Quercus cf. castaneifolia Denk 996078	0	0	0	0	0.0882613	0	0	0	0	0	0	0	0	0.26738	0	0	0	0	0	0	0	0	0	0	0	0	0	0	0	0	0	0	0	0.147275	0	0	0	0	0	0	0	0	0.188679	0	0	0	0	0	0
Quercus faginea	0.00669344	0	0	0	0	0	0.149254	0	0	0.251889	0	0	0	0	0	0	0	0	0	0	0	0	0	0	0	0	0	0	0	0	0	0	0	0	0	0	0	0	0	0	0	0	0	0	0	0	0	0	0
Quercus falcata	0	0	0	0	0	0.0530504	0	0	0	0	0	0	0	0	0	0	0.117647	0	0	0.243112	0	0	0	0	0	0	0	0.181818	0	0	0	0.0332447	0	0	0	0	0	0.0522466	0	0	0	0	0	0	0	0	0	0	0
Quercus hartwissiana	0.0535475	0	0	0.307692	0	0	0.597015	0	0	0	0	0.493827	0	0.26738	0.404449	0	0	0.151515	0	0	0.0829876	0.4561	0	0.275482	0	0	0.222717	0	0	0	0.312891	0.132979	0	0	0	0	0.0638978	0	0	0	0	0	0	0	0	0	0	0.0554017	0
Quercus infectoria subsp. boissieri	0.00669344	0	0	0	0	0	0	0	0	0	0	0	0	0	0	0.102881	0	0	0	0	0	0	0.0735835	0	0	0.0687285	0	0	0	0	0.125156	0.0332447	0	0	0	0	0	0	0	0	0	0	0	0	0.0710732	0	0	0	0
Quercus macranthera	0.0669344	0	0.0882613	0	0.264784	0.0530504	0	0	0	0	0.628931	0	0	0	0.101112	0.102881	0.352941	0	0	0	0	0.114025	0	0.137741	0.100301	0	0	0	0.200803	0	0.125156	0.0332447	0	0	0.067659	0.199601	0	0	0	0	0	0	0	0	0	0	0	0	0
Quercus petraea	0.414993	0.501433	0.176523	0.615385	0.264784	0.159151	0.149254	0	0.0999001	0.503778	0	0.246914	0.932401	1.60428	0.808898	0.205761	0.588235	0.606061	0.278552	0	0.165975	0.171038	0	0.826446	0.200602	0.274914	0.222717	0	0	0	1.62703	0.531915	0.250941	0.294551	0.405954	0.0998004	0.958466	0.104493	0	0	0.186567	0.533333	1.03774	0	0.284293	0.225225	0.529801	0	0
Quercus pubescens	0.307898	0.429799	0	1.84615	0.264784	0.265252	0	0.144509	0	0	0	0.493827	0.2331	0.802139	1.92113	0.308642	0	0	0.278552	0.0810373	0	0.342075	0	0.137741	0.100301	0.0687285	0	0.181818	0	0	1.37672	1.13032	0.376412	0	0.067659	0	0.255591	0.208986	0.218341	0.347222	0	0	2.16981	0	0.0710732	0	0.13245	0.0554017	0
Quercus pyrenaica	0.227577	0	0	0.307692	0	0.159151	0	0	0	0	0	0	0	0	0	0	0.117647	0	0	0	0	0.114025	0.0735835	0.137741	0	0.0687285	0	0	0	0	0.625782	0.432181	0.125471	0	0	0.0998004	0	0	0	0	0	0	0.188679	0	0	0	0	0	0
Quercus robur	2.42972	0.931232	0.882613	4.61538	0.353045	2.49337	0.895522	0.867052	0.3996	0.251889	0.628931	3.45679	2.331	1.60428	1.51668	1.64609	3.05882	3.0303	2.50696	0.972447	1.65975	1.31129	0.220751	1.10193	0.100301	0.549828	0.111359	2.36364	1.00402	0.548446	3.50438	3.7234	1.25471	0.147275	0.608931	0.299401	1.08626	1.5674	1.0917	1.73611	1.49254	1.06667	6.22642	2.32558	2.62971	3.37838	3.57616	0.221607	0
Quercus rubra	0.00669344	0	0	0	0	0	0	0	0	0	0	0	0	0	0.606673	0.102881	0	0	0	0	0	0	0	0	0	0	0	0	0	0	0	0	0	0	0	0	0	0	0	0	0	0	0	0	0	0	0	0	0
Quercus serrata	0.174029	0	0.970874	0	0.0882613	0.371353	0	0.144509	0	0	0	0	0	1.06952	0.404449	0.514403	0.941176	0	0	0	0	0.22805	0	0	0	0	0	0	0.200803	0	0.0625782	0.166223	0.250941	0.147275	0.202977	0	0.638978	0.104493	0	0.694444	0.373134	0	0.0943396	0	0.781805	0	0.264901	0	0
Quercus suber	0	0	0	0	0.0882613	0	0	0	0	0	0	0	0	0	0	0	0	0	0	0	0	0.171038	0	0	0	0	0	0	0	0	0	0	0	0	0	0	0	0	0	0	0	0	0.283019	0	0	0	0	0	0
Quercus suber x Quercus trojana	0	0.0716332	0	0	0.0882613	0	0	0	0	0	0	0	0	0	0	0	0	0	0	0	0	0.22805	0	0	0	0	0	0	0	0	0	0	0	0.147275	0.067659	0.199601	0	0	0	0	0	0	0.377358	0	0	0	0	0	0
Quercus vulcanica	0.00669344	0	0	0	0	0	0	0	0	0	0	0	0	0	0	0	0	0	0	0	0	0	0	0	0	0	0	0	0	0	0	0	0	0	0	0	0	0	0	0	0	0	0	0	0	0	0	0	0
Ranunculus macounii	0	0	0	0	0	0	0	0	0	0	0	0	0	0	0	0	0	0	0	0	0	0	0	0	0	0	0	0	0	0	0	0	0	0	0	0	0	0	0	0	0	0	0	0	0	0	0	0	0
Rhododendron caucasicum	0	0	0	0	0	0	0	0	0	0	0	0	0	0	0	0	0	0	0	0	0	0	0	0	0	0	0	0	0	0	0	0	0	0	0	0	0	0	0	0	0	0	0	0.232558	0	0	0	0	0
Rhododendron ponticum	0.00669344	0	0.0882613	0	0	0	0	0	0	0	0	0	0	0	0	0	0	0	0	0	0	0	0	0	0	0	0	0	0	0	0	0	0	0	0	0	0	0	0	0	0	0	0	0	0	0	0	0.0554017	0
Ribes hudsonianum	0.00669344	0	0	0	0	0	0	0	0	0	0	0	0	0	0	0	0	0	0	0	0	0	0	0	0	0	0	0	0	0	0.250313	0.0332447	0	0	0	0	0	0	0	0	0	0	0	0	0	0	0	0	0
Rubus silvaticus	0	0	0	0	0	0	0	0	0	0	0	0	0	0	0	0	0	0	0	0	0	0	0	0	0	0	0	0	0	0	0	0	0	0	0	0.0998004	0.0638978	0	0	0	0	0	0	0	0	0	0	0	0
Rubus ulmifolius x Rubus caesius	0.0468541	0	0	0	0	0	0	0	0	0	0	0	0	0	0	0	0	0	0	0	0	0	0	0	0	0	0	0	0	0	0	0.0664894	0	0	0	0.0998004	0	0	0	0	0	0	0	0	0	0	0	0	0
Rubus vestitus	0.00669344	0.0716332	0	0	0	0	0	0	0	0	0	0	0	0	0	0	0	0	0	0	0	0	0	0	0	0	0	0	0	0	0	0	0	0	0	0	0.191693	0	0	0	0.186567	0.266667	0	0	0	0	0	0	0
Rubus wimmerianus	0.374833	0	0	1.53846	0.0882613	0.106101	1.04478	0	0	0.503778	0	2.22222	2.331	1.60428	0	0.308642	0.117647	0.151515	0	0	0	0	0.220751	0	0.401204	0.0687285	0.222717	0.363636	0.200803	0.548446	0.187735	0.465426	0	0	0.067659	0.199601	0	0	0	2.08333	1.1194	1.06667	0	0.930233	0.142146	0	0	0	0
Rumex acetosa	0	0	0	0	0	0	0	0	0	0	0.628931	0	0	0	0	0	0	0	0	0	0	0	0	0	0	0	0	0	0	0	0	0	0	0	0	0	0	0	0	0	0	0	0	0	0	0	0	0	0
Salix turczaninowii	0.00669344	0	0	0	0	0.0530504	0	0.144509	0	0	0	0	0	0	0	0	0	0	0	0	0	0	0	0	0.100301	0	0	0	0	0	0	0	0.125471	0	0	0	0	0	0	0	0	0	0	0	0	0	0	0	0
Salix yezoensis	0.0334672	0	0	0	0	0.0530504	0	0.722543	0.0999001	0	0	0	0	0	0	0.102881	0	0	0	0	0.0829876	0	0	0	0.300903	0	0	0	0	0	0	0	0.125471	0	0	0	0	0	0.655022	0	0	0	0	0	0	0	0	0.0554017	0
Solanum chmielewskii	0.0133869	0	0	0	0	0.106101	0	0	0	0	0	0	0	0	0	0	0	0	0	0	0	0	0	0	0	0	0	0	0	0	0.0625782	0.0332447	0	0	0	0	0	0	0	0	0	0	0	0	0	0	0	0	0
Sonchus oleraceus	0.0200803	0	0	0	0	0	0	0	0	0	0	0	0	0	0	0	0	0	0	0	0	0	0	0	0	0.137457	0	0	0	0	0	0	0	0	0	0	0	0	0	0	0	0	0	0	0	0	0	0	0
Sorbus aucuparia	0.0669344	0.143266	0	0	0	0.424403	0.298507	0.144509	0	0	0	0	0	0	0	0	0	0.151515	0	0.0810373	0	0.0570125	0	0.413223	1.00301	0.137457	0	0	0	0	0	0	0	0	0	0.798403	0	0.15674	0	0	0	0	0	0	0	0	0	0	0.242718
Taxus baccata	0.348059	0.0716332	0.0882613	0.615385	0	2.75862	0	0	0.0999001	0	0.628931	0	0	0	0	0	0	1.66667	0.835655	0.0810373	0.0829876	0.0570125	0.0735835	0.275482	0.100301	0	0	0	0	0	0	0.0332447	0	0	0.473613	0.0998004	0.0638978	2.08986	0	0	0	0	0	0	0	1.57658	0.529801	0.443213	0
Taxus x media	0	0	0	0	0	0	0	0	0	0	0	0	0	0	0	0	0	0	0	0	0	0	0	0	0	0	0	0	0	0	0	0	0	0	0	0	0	0	0	0	0	0	0	0	0	0	0	0	0
Tilia platyphyllos	0.0133869	0	0	0	0.264784	0.0530504	0	0	0	0	0	0	0	0	0	0.411523	0.117647	0.151515	0	0	0	0.22805	0	0	0	0.0687285	0	0	0	0	0	0	0	0	0	0	0	0.208986	0	0	0	0	0	0	0	0	0	0	0
Triticum turgidum	0.0401606	0	0	0	0	0.0530504	0	0	0	0	0	0	0	0	0.202224	0	0	0	0	0	0	0	0	0	0	0.0687285	0	0	0	0	0	0.0332447	0	0	0	0.0998004	0	0	0	0	0	0	0	0	0	0	0	0	0
Triticum turgidum subsp. durum	0.0267738	0	0	0	0	0.0530504	0	0	0	0	0	0	0	0	0.202224	0.102881	0.117647	0	0	0	0	0	0	0	0	0	0	0	0	0	0	0.0332447	0	0	0	0	0	0	0	0	0	0	0	0	0.142146	0	0	0	0
Ulmus rubra	2.77108	1.14613	4.23654	5.23077	1.67696	0.265252	0	0	0	1.76322	1.25786	0	0	0.26738	5.46006	6.06996	6.58824	1.06061	2.78552	0.89141	0.165975	0.399088	0.0735835	3.0303	1.90572	1.03093	1.55902	2.54545	1.40562	0.914077	4.00501	5.91755	0.878294	2.20913	4.87145	4.09182	1.34185	0.208986	1.0917	0	0	0.266667	1.79245	0	6.82303	1.12613	0.662252	0.0554017	0.0809061
uncultured Corylus avellana from ectomycorrhiza	0.107095	0.429799	0.0882613	0	0.617829	0.424403	0	0	0.1998	0	0	0	0.2331	0	0	0.102881	0	0	0	0.648298	0.414938	0	0.220751	0	0	0.137457	0.111359	0.181818	0	0	0	0.0332447	0	0	0	0	0.191693	0.208986	0	0	0	0	0	0	0	0	0	0.166205	0.323625
uncultured eukaryote	0.00669344	0	0	0	0	0	0	0.289017	0	0	0	0	0	0	0	0	0	0	0	0	0	0	0	0	0	0	0	0	0	0	0	0	0	0	0	0	0	0	0.218341	0	0	0	0	0	0	0	0	0	0
uncultured fungus	0.0937082	0	0	0	0	2.54642	0.298507	0.144509	0	0	0	0.987654	0.2331	0.26738	0.202224	0.102881	0.117647	0.757576	0.835655	0.162075	0	0.969213	0.0735835	0.275482	0	0	0.334076	0	0	0	0.250313	0.0332447	0	0	0.338295	0.0998004	0.0638978	1.41066	0	0	0	0.266667	0	0	0	0.45045	0.397351	0.221607	0
Urochloa trichopus	0	0	0	0	2.55958	0	0	0	0	0	4.40252	0	0	0	0	0	0	0	0	0	0.165975	1.99544	0	0	0	0	0	0	3.41365	0	0	0	5.14429	2.06186	2.90934	3.89222	0	0.208986	0	0	0	0	2.45283	0	0	0	0	0	0
Urtica environmental sample	0.0200803	0	0	0.307692	0	0	0	0	0	0	0	0	0	0	0	0	0	0	0	0	0	0	0	0	0	0	0	0	0	0	0.125156	0.099734	0	0	0	0	0	0	0	0	0	0	0	0	0	0	0	0	0
Withania sp. 'ashwagandha'	0.0401606	0	0	0	0	0	0	0	0	0	0	0	0	0	0	0	0	0	0	0	0	0	0	0	0	0	0	0	0	0	0	0.0664894	0	0	0	0	0	0	0	0	0	0	0	0	0	0	0	0	0
Xanthium strumarium	0.00669344	0	0	0	0	0	0	0	0	0	0	0	0	0	0	0	0	0	0	0	0	0.0570125	0	0	0	0	0	0	0	0	0	0	0	0	0	0	0	0	0	0	0	0	0	0	0	0	0	0.0554017	0
Ziziphora clinopodioides	0.060241	0	0	0	0	0	0	0.433526	0	0	0	0	0	1.60428	0.606673	0	0	0	1.67131	0	0	0.0570125	0	0.275482	0	0	0	0	0	0	0	0	0	0	0	0	0	0	0.218341	0	0	0	0.0943396	0	0	0	0	0	0
[truncated: 171 more columns]

## Sheet: >8 occurrence per sample
Taxon	Blank1	Blank2	Blank3	Blank4	Extractneg1	Extractneg2	Extractneg3	Extractneg4	Extractneg5	Extractneg6	Extractneg7	NA10	NA11	NA12	NA13	NA14	NA15	NA16	NA17	NA18	NA19	NA1	NA20	NA21	NA22	NA23	NA24	NA25	NA26	NA27	NA28	NA29	NA2	NA30	NA31	NA32	NA33	NA34	NA36	NA37	NA38	NA39	NA3	NA40	NA41	NA42	NA43	NA44	NA45
#N/A	0.943775	0.931232	0.882613	0.615385	1.05914	0.901857	0.597015	1.15607	0.1998	0	4.40252	2.46914	1.6317	2.13904	0.91001	0.617284	1.29412	1.21212	2.50696	1.05348	0.746888	1.53934	0.735835	1.79063	1.30391	0.687285	0.222717	1.45455	1.00402	0.365631	0.563204	1.13032	1.63112	3.09278	2.23275	1.69661	0.830671	0.992685	1.52838	2.08333	0	0.8	1.50943	0.930233	0.923952	0.900901	1.19205	0.886427	0.242718
Abies concolor	0.0133869	0	0	0	0	0	0	0	0	0	0	0	0	0	0	0	0	0	0	0	0	0	0	0	0	0	0	0	0	0	0	0	0.125471	0	0	0	0	0	0	0	0	0	0	0	0	0	0	0	0
Abies delavayi	0.00669344	0	0	0	0	0	0	0	0	0	0	0	0	0	0	0	0	0	0	0	0	0	0	0	0	0	0	0	0	0	0	0	0	0	0	0	0	0	0	0	0	0	0	0	0	0	0	0	0
Acer campestre	0.0401606	0	0.176523	0	0	0	0	0	0.0999001	0.251889	0	0	0	0	0	0	0	0	0	0.162075	0	0	0.147167	0	0	0	0	0	0	0	0	0.0664894	0	0	0	0.0998004	0	0	0	0	0	0	0	0	0	0	0.13245	0.110803	0.242718
Acer pseudoplatanus	0.19411	0.2149	0	0	0.176523	0	0	0	0.599401	0	0	0	0	0	0	0	0	0	0	0.486224	0.414938	0	0.367918	0.275482	0.100301	0.0687285	0	0	0	0	0.250313	0.0332447	0	0	0.067659	0.199601	0.127796	0	0	0.694444	0	0	0.0943396	0	0.0710732	0	0	0.277008	1.21359
Agrostis scabra	0	0	0	0	0	0	0	0	0	0	0	0	0	0	0	0	0	0.151515	0	0	0	0	0	0	0	0	0	0	0	0	0	0	0	0	0	0	0	0	0	0	0	0	0	0	0	0	0	0.0554017	0
Agrostis stolonifera	0	0	0	0	0	0	0	0	0	0	0	0	0	0	0	0	0	0	0	0	0	0	0	0	0	0	0	0	0	0	0	0	0	0	0	0	0	0	0	0	0	0	0	0	0	0	0.13245	0	0
Alnus rubra	0.42838	0	2.47132	0	0	0	0	0	0.0999001	0	0	0	0	0	2.32558	2.05761	1.88235	0	0	0.0810373	0	0	0	0	0	0.0687285	0	0	0	0	0	0.0332447	0.125471	0	0.067659	0.199601	0	0.0522466	0	0	0	0	0	0.232558	2.84293	0	0	0	0.0809061
Alysicarpus glumaceus	0.127175	0.573066	0	0	0	0.318302	0	0	0	0	0	0	0	0	0	0.205761	0	0	0	0	0	0	0.0735835	0	0.401204	0	0	0	0	0	0	0	0.125471	0	0	0.0998004	0.255591	0	0	0	0	0	0	0	0	0	0	0	0
Anemone hupehensis	0.0133869	0	0	0	0	0	0	0	0	0	0	0	0	0	0	0	0	0	0	0	0	0	0	0	0	0	0	0	0	0	0	0.0332447	0	0	0	0	0	0	0	0	0	0	0	0	0	0	0	0	0
angiosperm mycorrhizal host	0.0200803	0	0	0	0	0.0530504	0	0	0	0	0	0	0	0	0.303337	0.617284	0	0	0	0	0	0	0	0	0	0	0	0	0	0	0	0	0	0	0	0	0	0	0	0	0	0	0	0	0	0	0	0	0
Anthoxanthum odoratum	0	0	0	0	0	0	0.149254	0	0	0	0	0	0	0	0	0	0	0	0	0	0	0	0	0	0	0	0	0	0	0	0	0	0	0	0	0	0	0	0	0	0	0	0	0	0	0	0	0	0
Betula pendula	1.06426	0.2149	0	1.53846	5.73698	1.64456	0.149254	0.867052	0.2997	0	0	0.987654	0.2331	0.26738	0.707786	0.411523	0.117647	1.21212	0.835655	0.89141	0.6639	7.98176	0.294334	1.51515	0.702106	0.756014	0.111359	1.45455	0.401606	0.731261	2.44055	1.69548	2.63488	1.03093	1.75913	0.998004	0.127796	0.940439	1.31004	0	0.559701	0	3.01887	0	0.142146	0.900901	0.794702	0.443213	0
Betula pubescens	1.47925	0	0	1.53846	6.70786	4.50928	0.597015	1.30058	0.1998	0	2.51572	0.987654	1.3986	0	0.505561	0.102881	0.117647	1.51515	1.39276	0.486224	0.912863	6.3854	0	1.37741	0.501505	0.756014	0.556793	0.363636	1.20482	0.365631	3.25407	2.32713	2.88582	1.32548	1.28552	0.798403	0.0638978	2.40334	1.52838	0	0.186567	0	2.83019	0.232558	0.0710732	0.675676	0.662252	0.66482	0.161812
Bidens alba var. radiata	0	0	0	0	0	0	0	0	0	0	0	0	0	0	0	0	0	0	0	0	0	0	0	0	0	0	0	0	0	0	0	0	0	0.147275	0.135318	0.0998004	0	0	0	0	0	0	0	0	0	0	0	0	0
Brassica oleracea var. gongylodes	0.0468541	0	0	0	0	0	0	0.578035	0	0	0	0	0.2331	0.802139	0.303337	0	0	0	0	0	0	0	0	0	0	0	0	0	0	0	0	0	0	0	0	0	0	0	0.436681	0	0	0	0	0	0	0	0	0	0
Carpinus betulus	7.06827	4.51289	3.26567	2.15385	13.2392	1.16711	4.1791	10.5491	4.995	1.25945	6.91824	6.66667	13.0536	5.08021	0.91001	2.05761	1.17647	4.54545	3.34262	2.8363	6.639	4.16192	3.09051	8.26446	9.32798	8.59107	0	0	2.20884	0	4.19274	1.39628	8.53199	13.1075	5.88633	12.6747	2.55591	1.61964	9.38865	10.7639	7.64925	12.2667	4.0566	6.51163	1.56361	11.7117	4.76821	3.2687	8.57605
Carpinus laxiflora	0.147256	0.143266	0	0	0.353045	0.0530504	0.298507	0	0.0999001	0	0.628931	0.246914	0.2331	0	0.101112	0	0	0.151515	0	0	0	0.171038	0	0.413223	0.501505	0.137457	0	0	0	0.182815	0.0625782	0	0.250941	0.589102	0.270636	0.0998004	0.127796	0.104493	0	0.347222	0.559701	0.266667	0.0943396	0	0	0	0	0.0554017	0.161812
Carpinus londoniana	0.0803213	0.143266	0.0882613	0	0.353045	0.0530504	0.149254	0	0.0999001	0	0	0	0	0	0	0	0	0	0	0	0.0829876	0.114025	0	0	0.200602	0	0	0	0	0	0.0625782	0	0.250941	0.147275	0.067659	0	0	0.104493	0	0	0.186567	0.266667	0.188679	0	0	0	0	0.0554017	0
Carpinus polyneura	0	0	0	0	0	0	0	0	0	0	0	0	0	0	0	0	0	0	0	0	0	0	0	0	0	0	0	0	0	0	0	0	0	0	0	0	0	0	0	0	0	0	0	0	0	0	0	0	0
Carpinus tientaiensis	0.0133869	0	0	0	0	0	0	0	0.0999001	0	0	0	0	0	0	0	0	0	0	0.0810373	0.0829876	0	0	0	0	0	0	0	0	0	0	0	0	0	0	0.0998004	0	0	0.218341	0	0	0	0	0	0	0	0	0	0
Castanea pumila	0	0	0	0	0	0	0	0	0	0	0	0	0	0	0	0	0	0	0	0	0	0	0	0	0	0	0	0	0	0	0	0	0	0	0	0	0	0	0	0	0	0	0	0	0	0	0	0	0
Cerastium fontanum	0	0	0	0	0	0	0	0	0	0	0	0	0	0	0	0	0	0	0	0	0	0	0.0735835	0	0	0	0	0	0	0	0	0	0	0	0	0	0	0	0	0	0	0	0	0	0	0	0	0	0
Citrus maxima	0.0200803	0	0	0	0	0	0	0	0	0	0	0	0	0	0	0	0	0	0	0	0	0	0	0	0	0.0687285	0	0	0	0	0	0	0	0	0	0	0	0	0	0	0	0	0	0	0	0	0	0	0
Citrus x paradisi	0.0133869	0	0	0	0	0	0	0	0	0	0	0	0	0	0	0	0	0	0	0	0	0.0570125	0	0	0	0	0	0	0	0	0	0	0	0	0	0	0	0	0	0	0	0	0	0	0	0	0	0	0
Corylus avellana	0.00669344	0.0716332	0	0	0	0	0	0	0	0	0	0	0	0	0	0	0	0	0	0	0.0829876	0	0	0	0	0	0	0	0	0	0	0	0	0	0	0	0	0	0	0	0.186567	0	0	0	0	0	0	0	0
Cucumis pubescens	0.00669344	0	0	0	0	0	0	0	0	0	0	0	0	0	0.101112	0	0	0	0	0	0	0	0	0	0	0	0	0	0	0	0	0	0	0	0	0	0	0	0	0	0	0	0	0	0	0	0	0	0
Cucumis sativus var. hardwickii	0	0	0	0	0	0	0	0	0	0	0	0	0	0	0	0.102881	0	0	0	0	0	0	0	0	0	0	0	0	0	0	0	0	0	0	0	0	0	0	0	0	0	0	0	0	0	0	0	0	0
Cucurbita pepo	0	0	0	0	0	0	0	0	0	0	0	0	0	0	0	0	0	0	0	0	0	0	0	0	0	0	0	0	0	0	0	0	0	0	0	0	0	0	0	0	0	0	0	0	0	0	0	0	0
Cynosurus cristatus	0.0267738	0	0	0	0	0	0	0	0	0	0	0	0	0	0	0	0	0	0	0	0	0	0	0	0	0	0	0	0	0	0	0	0	0	0	0	0	0	0	0	0	0	0	0	0	0	0	0	0
Eucalyptus viminalis	0	0	0	0	0	0	0	0	0	0	0	0	0	0	0	0	0	0	0	0	0	0	0	0	0	0	0	0	0	0	0	0	0	0	0	0	0	0	0	0	0	0	0	0	0	0	0	0	0
Fagus crenata	0.0401606	0	0.264784	0	0	0	0	0.289017	0	0	0	0	0	0	0	0.102881	0.352941	0.151515	0	0.0810373	0	0.0570125	0	0.137741	0	0	0	0	0	0	0	0.0332447	0	0	0	0.0998004	0	0.0522466	1.0917	0	0	0	0	0	0	0	0	0	0
Fagus engleriana	0	0.143266	0.0882613	0	0	0	0	0	0	0	0	0	0	0	0	0.308642	0	0	0	0	0	0	0	0	0	0	0	0	0	0	0.125156	0	0	0	0	0	0	0.0522466	0	0	0	0	0	0	0	0	0	0	0
Fagus hayatae subsp. pashanica	0	0	0	0	0	0	0	0	0	0	0	0	0	0	0	0	0	0	0	0	0	0	0	0	0	0	0	0	0	0	0	0	0	0	0.067659	0	0	0	0	0	0	0	0	0	0	0	0	0	0
Fagus sylvatica	43.4806	76.6476	79.6117	44.9231	40.3354	55.5438	74.1791	49.8555	44.7552	91.1839	52.2013	77.284	73.1935	80.2139	75.0253	66.2551	76.4706	51.8182	49.5822	47.5689	50.4564	31.1859	48.4915	36.9146	26.0782	54.7079	86.4143	81.2727	82.3293	89.0311	45.6821	42.3205	34.3789	52.8719	48.9175	52.1956	81.9808	78.2654	60.6987	79.5139	85.8209	82.4	24.1509	84.4186	73.774	53.6036	46.3576	44.5429	49.3528
Fraxinus angustifolia	0.689424	1.5043	0.0882613	0	0.617829	0.901857	0	2.74566	0.2997	0	0	0	0	0	0.101112	0.205761	0.117647	7.42424	3.62117	2.59319	0.33195	0.171038	0.588668	0	0.200602	0.343643	0.77951	2	0.60241	1.09689	0.312891	0.232713	0.627353	0.147275	0.473613	1.89621	0.191693	0.835946	1.31004	0.347222	0	0	0.0943396	0	0.355366	6.08108	5.82781	0.277008	1.77994
Fraxinus angustifolia subsp. oxycarpa	0	0	0	0	0	0	0	0	0	0	0	0	0	0	0	0	0	0.30303	0	0	0	0	0	0	0	0	0	0	0	0	0	0	0	0	0	0	0	0	0	0	0	0	0	0	0	0	0.13245	0	0
Fraxinus excelsior	0.0133869	0	0	0	0	0	0	0	0	0	0	0	0	0	0	0	0	0	0	0	0	0	0.0735835	0	0	0	0	0	0	0	0	0.0332447	0	0	0	0	0	0	0	0	0	0	0	0	0	0	0.13245	0	0
Hedera helix	0.0870147	0.143266	0	0	0.0882613	0.265252	0	0.433526	0	0.251889	0	0	0	0	0	0	0	0	0	0	0.165975	0	0	0.413223	0.401204	0	0.445434	0.181818	0.803213	0.365631	0	0.0332447	0	0	0.135318	0	0.127796	1.61964	0.436681	0	0	0	0	0	0.142146	0	0.13245	0	0
Helianthus sp.	28.6345	9.24069	4.14828	31.0769	14.0335	5.72944	15.8209	6.79191	33.2667	3.77834	10.6918	0.740741	0.699301	2.13904	3.53893	5.96708	4	21.2121	27.2981	36.6288	33.7759	35.7469	42.6049	32.0937	27.2818	22.7491	6.79287	3.27273	2.20884	4.7532	28.9737	36.6689	21.079	9.5729	11.4344	9.58084	8.4345	4.02299	6.76856	1.38889	1.1194	0.266667	45.8491	1.86047	6.1123	17.3423	31.2583	45.2632	35.1942
Holcus lanatus	0.107095	0	0	0.307692	0	0.106101	0	0	0	0	0	0	0	0	0	0	0	0	0	0	0	0	0.0735835	0	0.200602	0	0	0	0	0	0.375469	0.166223	0.501882	0	0	0	0	0	0	0	0	0	0	0	0	0	0	0	0.0809061
Hordeum vulgare subsp. vulgare	0	0	0	0	0	0	0	0	0	0	0	0	0	0	0	0	0	0	0	0	0	0	0	0	0	0	0	0	0	0	0	0	0	0	0	0	0	0	0	0	0	0	0	0	0	0	0	0	0
Ilex perado	0.220884	0	0	0	0	0	0	0	0	0	0	0	0	0	0	0	0	1.81818	1.94986	0	0	0	0	0	0	0	0	0	0	0	0	0	0	0	0.202977	0	0	0	0.218341	0	0.186567	0	0	0	0	1.12613	2.11921	0.0554017	0
Lachnagrostis ammobia	0.00669344	0	0	0	0	0	0	0	0.0999001	0	0	0	0	0	0	0	0	0.151515	0	0	0	0	0	0	0	0	0	0	0	0	0	0	0	0	0.270636	0	0	0	0	0	0	0	0	0	0	0	0	0.221607	0
Larix kaempferi	0.00669344	0	0.441306	0	0	0	0	0	0	0	0	0	0	0	0.101112	0.205761	0.117647	0	0	0	0	0	0	0	0	0	0	0	0	0	0	0	0	0.147275	0.067659	0.199601	0	0	0	0	0	0	0	0	0.284293	0	0	0	0
Larix sibirica	0.0334672	0	0.176523	0	0.0882613	0	0	0	0	0	0	0	0	0	0.202224	0.308642	0.117647	0	0	0	0	0	0	0	0	0	0	0	0	0	0	0.0332447	0	0	0.067659	0	0	0.104493	0	0	0	0	0	0	0.426439	0	0	0.0554017	0.0809061
Linum usitatissimum	0.0133869	0	0	0	0	0	0	0	0	0	0	0	0	0	0	0	0	0	0	0	0	0	0	0	0	0	0	0	0	0	0	0	0	0	0	0	0	0	0	0	0	0	0	0	0	0	0	0	0
Lolium perenne	0	0	0	0	0	0	0	0	0.0999001	0	0	0	0	0	0	0	0.117647	0	0	0	0	0	0	0	0	0	0	0	0	0	0	0.0332447	0.125471	0	0	0	0	0	0	0	0	0	0	0	0	0	0	0	0
Lolium temulentum	0	0	0	0	0	0	0	0	0.0999001	0	0	0	0	0	0	0	0	0	0	0	0	0	0.147167	0	0	0	0	0	0	0	0	0	0	0	0	0	0	0	0	0	0	0	0	0	0	0	0	0	0.0809061
Lophozonia obliqua	0.0803213	0	0.264784	0	0	0	0	0	0	0	0	0	0	0	0.505561	0.411523	0.235294	0	0.278552	0	0	0	0	0	0	0	0	0	0	0	0	0	0	0	0.135318	0	0	0	0	0	0	0	0	0	0.852878	0.225225	0.13245	0.110803	0
Melochia corchorifolia	0.62249	0.0716332	0	0.307692	5.73698	0.0530504	0	3.75723	0	0	10.0629	0	1.6317	0	0	0	0	0	0	0	0	2.96465	0	0	0	0	0	0	0	0	0.0625782	0	9.03388	9.27835	14.7497	5.78842	0.0638978	0	2.18341	0	0.186567	0	2.26415	0	0.0710732	0	0	0.99723	0
Nothofagus nervosa	0.0401606	0	0.0882613	0	0	0	0	0	0	0	0	0	0	0	0.101112	0	0.117647	0	0	0	0	0	0	0	0	0	0	0	0	0	0	0	0	0	0	0	0	0	0	0	0	0	0	0	0.284293	0	0	0.110803	0
Picea rubens	0.00669344	0	0	0	0	0.212202	0	0	0	0	0	0	0	0	0.101112	0	0	0	0	0	0	0	0	0	0	0	0	0	0	0	0	0	0	0	0	0	0	0	0	0	0	0	0	0	0	0	0	0	0
Pinus taiwanensis	0.0133869	0	0	0	0	0	0	0	0	0	0	0	0	0	0	0.308642	0	0	0	0	0	0	0	0	0	0	0	0	0	0	0	0	0	0	0	0	0	0	0	0	0	0	0	0	0	0	0	0	0
Poa infirma	0	0.143266	0	0.307692	0	0	0	0	0	0	0	0	0	0	0	0	0	0	0	0	0	0	0	0	0	0	0	0	0	0	0	0	0	0	0	0	0.0638978	0	0	0	0	0	0	0	0	0	0	0	0
Poa trivialis var. trivialis	0.522088	0	0	0	0	0	0	0	13.4865	0	0	0	0	0	0.101112	0	0	0	0	0.810373	0.248963	0	0.735835	0	0	0	0	0	0	0	0	0	0	0	0	0	0	0	0.218341	0	0	0	0	0	0	0	0	0.277008	0.970874
Prunus avium	2.57697	0.931232	0.882613	0.923077	1.50044	8.54111	0.149254	9.39306	0	0	1.25786	1.7284	0.4662	0	0.91001	5.55556	0.941176	0.151515	0	1.37763	0.746888	1.02623	0.956586	4.6832	13.8415	3.98625	1.11359	2.72727	1.60643	0.365631	0.375469	0.365691	3.63864	1.32548	0.811908	1.1976	0.0638978	0.731452	4.58515	0	0	0.266667	0.377358	1.16279	0.568586	0	0.13245	0.166205	0.566343
Prunus cerasifera	0.00669344	0	0	0	0	0	0	0	0	0	0	0	0	0	0	0	0	0	0	0	0.0829876	0	0	0	0	0	0	0	0	0	0	0	0	0	0	0	0	0	0	0	0	0	0	0	0	0	0	0.0554017	0
Prunus domestica subsp. insititia	0.0736278	0	0	0	0	0	0	0	0.0999001	0	0	0	0	0	0	0	0	0.151515	0	0	0.165975	0	0	0	0	0	0	0	0	0	0.0625782	0.0332447	0	0	0	0	0	0	0	0	0	0	0	0	0	0	0	0.110803	0.0809061
Prunus fordiana	2.23561	0.358166	0.264784	0.307692	2.20653	6.36605	0.149254	6.06936	0	0	3.14465	0.987654	0.2331	0	0.404449	2.26337	0.235294	0.30303	0	1.21556	0.746888	1.08324	0.294334	3.99449	11.8355	3.02405	0.668151	1.09091	1.00402	0.731261	0.312891	0.199468	4.39147	1.47275	0.473613	1.1976	0	0.940439	2.83843	0	0	0	0.566038	0.930233	0.21322	0.45045	0	0.443213	0.323625
Prunus laurocerasus	0.0133869	0	0	0.307692	0	0	0	0	0	0	0	0	0	0	0	0	0	0	0	0	0	0	0	0	0	0	0	0	0	0	0	0	0	0	0	0	0	0	0	0	0	0	0	0	0	0	0	0	0
Prunus mandshurica	0	0	0	0	0	0	0	0	0	0	0	0	0	0	0	0	0	0	0	0.0810373	0.0829876	0	0.0735835	0	0	0	0.111359	0	0	0	0	0	0	0	0	0	0	0	0	0	0	0	0	0	0	0	0	0	0
Prunus padus var. commutata	0.00669344	0	0	0	0	0	0	0	0	0	0	0	0	0	0	0	0	0	0	0	0	0	0	0	0	0	0	0	0	0	0	0	0	0	0	0	0	0	0	0	0	0	0	0	0	0	0	0.0554017	0
Prunus persica	0	0	0	0	0	0	0	0	0	0	0	0	0	0	0	0	0.117647	0	0	0.243112	0	0	0	0	0	0	0	0	0	0	0	0	0	0	0	0	0	0	0	0	0	0	0	0	0	0	0	0	0
Prunus persica f. compressa	0	0	0	0	0	0	0	0	0	0	0	0	0	0	0	0	0	0	0	0	0	0	0.0735835	0	0	0	0	0	0	0	0	0	0	0	0	0	0	0	0	0	0	0	0	0	0	0	0	0	0
Prunus pseudocerasus	0.83668	0.2149	0.176523	0.307692	1.05914	3.12997	0.149254	3.03468	0.0999001	0	0	0	0.699301	0	0.303337	1.74897	0.235294	0	0	0.162075	0.33195	0.399088	0.0735835	1.10193	2.80843	1.23711	0	0.363636	0	0	0.125156	0.0664894	1.12923	0.589102	0.338295	0.399202	0.0638978	0.626959	1.74672	0	0	0	0	0.232558	0.355366	0.225225	0	0.0554017	0.161812
Prunus serotina subsp. capuli	0	0	0	0	0	0	0	0	0	0	0	0	0	0	0	0	0	0	0	0	0	0	0	0	0	0.0687285	0	0	0	0	0	0	0	0	0	0	0	0	0	0	0	0	0	0	0	0	0	0	0
Quercus canariensis	0.0535475	0	0	0	0	0	0	0.144509	0	0	0	0	0	0	0	0	0	0	0	0	0.414938	0	0	0.137741	0	0.0687285	0	0	0.200803	0	0.125156	0	0	0	0	0	0	0	0	0	0	0	0	0	0	0	0	0	0
Quercus cf. castaneifolia Denk 996078	0	0	0	0	0.0882613	0	0	0	0	0	0	0	0	0.26738	0	0	0	0	0	0	0	0	0	0	0	0	0	0	0	0	0	0	0	0.147275	0	0	0	0	0	0	0	0	0.188679	0	0	0	0	0	0
Quercus faginea	0.00669344	0	0	0	0	0	0.149254	0	0	0.251889	0	0	0	0	0	0	0	0	0	0	0	0	0	0	0	0	0	0	0	0	0	0	0	0	0	0	0	0	0	0	0	0	0	0	0	0	0	0	0
Quercus falcata	0	0	0	0	0	0.0530504	0	0	0	0	0	0	0	0	0	0	0.117647	0	0	0.243112	0	0	0	0	0	0	0	0.181818	0	0	0	0.0332447	0	0	0	0	0	0.0522466	0	0	0	0	0	0	0	0	0	0	0
Quercus hartwissiana	0.0535475	0	0	0.307692	0	0	0.597015	0	0	0	0	0.493827	0	0.26738	0.404449	0	0	0.151515	0	0	0.0829876	0.4561	0	0.275482	0	0	0.222717	0	0	0	0.312891	0.132979	0	0	0	0	0.0638978	0	0	0	0	0	0	0	0	0	0	0.0554017	0
Quercus infectoria subsp. boissieri	0.00669344	0	0	0	0	0	0	0	0	0	0	0	0	0	0	0.102881	0	0	0	0	0	0	0.0735835	0	0	0.0687285	0	0	0	0	0.125156	0.0332447	0	0	0	0	0	0	0	0	0	0	0	0	0.0710732	0	0	0	0
Quercus macranthera	0.0669344	0	0.0882613	0	0.264784	0.0530504	0	0	0	0	0.628931	0	0	0	0.101112	0.102881	0.352941	0	0	0	0	0.114025	0	0.137741	0.100301	0	0	0	0.200803	0	0.125156	0.0332447	0	0	0.067659	0.199601	0	0	0	0	0	0	0	0	0	0	0	0	0
Quercus petraea	0.414993	0.501433	0.176523	0.615385	0.264784	0.159151	0.149254	0	0.0999001	0.503778	0	0.246914	0.932401	1.60428	0.808898	0.205761	0.588235	0.606061	0.278552	0	0.165975	0.171038	0	0.826446	0.200602	0.274914	0.222717	0	0	0	1.62703	0.531915	0.250941	0.294551	0.405954	0.0998004	0.958466	0.104493	0	0	0.186567	0.533333	1.03774	0	0.284293	0.225225	0.529801	0	0
Quercus pubescens	0.307898	0.429799	0	1.84615	0.264784	0.265252	0	0.144509	0	0	0	0.493827	0.2331	0.802139	1.92113	0.308642	0	0	0.278552	0.0810373	0	0.342075	0	0.137741	0.100301	0.0687285	0	0.181818	0	0	1.37672	1.13032	0.376412	0	0.067659	0	0.255591	0.208986	0.218341	0.347222	0	0	2.16981	0	0.0710732	0	0.13245	0.0554017	0
Quercus pyrenaica	0.227577	0	0	0.307692	0	0.159151	0	0	0	0	0	0	0	0	0	0	0.117647	0	0	0	0	0.114025	0.0735835	0.137741	0	0.0687285	0	0	0	0	0.625782	0.432181	0.125471	0	0	0.0998004	0	0	0	0	0	0	0.188679	0	0	0	0	0	0
Quercus robur	2.42972	0.931232	0.882613	4.61538	0.353045	2.49337	0.895522	0.867052	0.3996	0.251889	0.628931	3.45679	2.331	1.60428	1.51668	1.64609	3.05882	3.0303	2.50696	0.972447	1.65975	1.31129	0.220751	1.10193	0.100301	0.549828	0.111359	2.36364	1.00402	0.548446	3.50438	3.7234	1.25471	0.147275	0.608931	0.299401	1.08626	1.5674	1.0917	1.73611	1.49254	1.06667	6.22642	2.32558	2.62971	3.37838	3.57616	0.221607	0
Quercus rubra	0.00669344	0	0	0	0	0	0	0	0	0	0	0	0	0	0.606673	0.102881	0	0	0	0	0	0	0	0	0	0	0	0	0	0	0	0	0	0	0	0	0	0	0	0	0	0	0	0	0	0	0	0	0
Quercus serrata	0.174029	0	0.970874	0	0.0882613	0.371353	0	0.144509	0	0	0	0	0	1.06952	0.404449	0.514403	0.941176	0	0	0	0	0.22805	0	0	0	0	0	0	0.200803	0	0.0625782	0.166223	0.250941	0.147275	0.202977	0	0.638978	0.104493	0	0.694444	0.373134	0	0.0943396	0	0.781805	0	0.264901	0	0
Quercus suber	0	0	0	0	0.0882613	0	0	0	0	0	0	0	0	0	0	0	0	0	0	0	0	0.171038	0	0	0	0	0	0	0	0	0	0	0	0	0	0	0	0	0	0	0	0	0.283019	0	0	0	0	0	0
Quercus suber x Quercus trojana	0	0.0716332	0	0	0.0882613	0	0	0	0	0	0	0	0	0	0	0	0	0	0	0	0	0.22805	0	0	0	0	0	0	0	0	0	0	0	0.147275	0.067659	0.199601	0	0	0	0	0	0	0.377358	0	0	0	0	0	0
Quercus vulcanica	0.00669344	0	0	0	0	0	0	0	0	0	0	0	0	0	0	0	0	0	0	0	0	0	0	0	0	0	0	0	0	0	0	0	0	0	0	0	0	0	0	0	0	0	0	0	0	0	0	0	0
Ranunculus macounii	0	0	0	0	0	0	0	0	0	0	0	0	0	0	0	0	0	0	0	0	0	0	0	0	0	0	0	0	0	0	0	0	0	0	0	0	0	0	0	0	0	0	0	0	0	0	0	0	0
Rhododendron caucasicum	0	0	0	0	0	0	0	0	0	0	0	0	0	0	0	0	0	0	0	0	0	0	0	0	0	0	0	0	0	0	0	0	0	0	0	0	0	0	0	0	0	0	0	0.232558	0	0	0	0	0
Rhododendron ponticum	0.00669344	0	0.0882613	0	0	0	0	0	0	0	0	0	0	0	0	0	0	0	0	0	0	0	0	0	0	0	0	0	0	0	0	0	0	0	0	0	0	0	0	0	0	0	0	0	0	0	0	0.0554017	0
Ribes hudsonianum	0.00669344	0	0	0	0	0	0	0	0	0	0	0	0	0	0	0	0	0	0	0	0	0	0	0	0	0	0	0	0	0	0.250313	0.0332447	0	0	0	0	0	0	0	0	0	0	0	0	0	0	0	0	0
Rubus silvaticus	0	0	0	0	0	0	0	0	0	0	0	0	0	0	0	0	0	0	0	0	0	0	0	0	0	0	0	0	0	0	0	0	0	0	0	0.0998004	0.0638978	0	0	0	0	0	0	0	0	0	0	0	0
Rubus ulmifolius x Rubus caesius	0.0468541	0	0	0	0	0	0	0	0	0	0	0	0	0	0	0	0	0	0	0	0	0	0	0	0	0	0	0	0	0	0	0.0664894	0	0	0	0.0998004	0	0	0	0	0	0	0	0	0	0	0	0	0
Rubus vestitus	0.00669344	0.0716332	0	0	0	0	0	0	0	0	0	0	0	0	0	0	0	0	0	0	0	0	0	0	0	0	0	0	0	0	0	0	0	0	0	0	0.191693	0	0	0	0.186567	0.266667	0	0	0	0	0	0	0
Rubus wimmerianus	0.374833	0	0	1.53846	0.0882613	0.106101	1.04478	0	0	0.503778	0	2.22222	2.331	1.60428	0	0.308642	0.117647	0.151515	0	0	0	0	0.220751	0	0.401204	0.0687285	0.222717	0.363636	0.200803	0.548446	0.187735	0.465426	0	0	0.067659	0.199601	0	0	0	2.08333	1.1194	1.06667	0	0.930233	0.142146	0	0	0	0
Rumex acetosa	0	0	0	0	0	0	0	0	0	0	0.628931	0	0	0	0	0	0	0	0	0	0	0	0	0	0	0	0	0	0	0	0	0	0	0	0	0	0	0	0	0	0	0	0	0	0	0	0	0	0
Salix turczaninowii	0.00669344	0	0	0	0	0.0530504	0	0.144509	0	0	0	0	0	0	0	0	0	0	0	0	0	0	0	0	0.100301	0	0	0	0	0	0	0	0.125471	0	0	0	0	0	0	0	0	0	0	0	0	0	0	0	0
Salix yezoensis	0.0334672	0	0	0	0	0.0530504	0	0.722543	0.0999001	0	0	0	0	0	0	0.102881	0	0	0	0	0.0829876	0	0	0	0.300903	0	0	0	0	0	0	0	0.125471	0	0	0	0	0	0.655022	0	0	0	0	0	0	0	0	0.0554017	0
Solanum chmielewskii	0.0133869	0	0	0	0	0.106101	0	0	0	0	0	0	0	0	0	0	0	0	0	0	0	0	0	0	0	0	0	0	0	0	0.0625782	0.0332447	0	0	0	0	0	0	0	0	0	0	0	0	0	0	0	0	0
Sonchus oleraceus	0.0200803	0	0	0	0	0	0	0	0	0	0	0	0	0	0	0	0	0	0	0	0	0	0	0	0	0.137457	0	0	0	0	0	0	0	0	0	0	0	0	0	0	0	0	0	0	0	0	0	0	0
Sorbus aucuparia	0.0669344	0.143266	0	0	0	0.424403	0.298507	0.144509	0	0	0	0	0	0	0	0	0	0.151515	0	0.0810373	0	0.0570125	0	0.413223	1.00301	0.137457	0	0	0	0	0	0	0	0	0	0.798403	0	0.15674	0	0	0	0	0	0	0	0	0	0	0.242718
Taxus baccata	0.348059	0.0716332	0.0882613	0.615385	0	2.75862	0	0	0.0999001	0	0.628931	0	0	0	0	0	0	1.66667	0.835655	0.0810373	0.0829876	0.0570125	0.0735835	0.275482	0.100301	0	0	0	0	0	0	0.0332447	0	0	0.473613	0.0998004	0.0638978	2.08986	0	0	0	0	0	0	0	1.57658	0.529801	0.443213	0
Taxus x media	0	0	0	0	0	0	0	0	0	0	0	0	0	0	0	0	0	0	0	0	0	0	0	0	0	0	0	0	0	0	0	0	0	0	0	0	0	0	0	0	0	0	0	0	0	0	0	0	0
Tilia platyphyllos	0.0133869	0	0	0	0.264784	0.0530504	0	0	0	0	0	0	0	0	0	0.411523	0.117647	0.151515	0	0	0	0.22805	0	0	0	0.0687285	0	0	0	0	0	0	0	0	0	0	0	0.208986	0	0	0	0	0	0	0	0	0	0	0
Triticum turgidum	0.0401606	0	0	0	0	0.0530504	0	0	0	0	0	0	0	0	0.202224	0	0	0	0	0	0	0	0	0	0	0.0687285	0	0	0	0	0	0.0332447	0	0	0	0.0998004	0	0	0	0	0	0	0	0	0	0	0	0	0
Triticum turgidum subsp. durum	0.0267738	0	0	0	0	0.0530504	0	0	0	0	0	0	0	0	0.202224	0.102881	0.117647	0	0	0	0	0	0	0	0	0	0	0	0	0	0	0.0332447	0	0	0	0	0	0	0	0	0	0	0	0	0.142146	0	0	0	0
Ulmus rubra	2.77108	1.14613	4.23654	5.23077	1.67696	0.265252	0	0	0	1.76322	1.25786	0	0	0.26738	5.46006	6.06996	6.58824	1.06061	2.78552	0.89141	0.165975	0.399088	0.0735835	3.0303	1.90572	1.03093	1.55902	2.54545	1.40562	0.914077	4.00501	5.91755	0.878294	2.20913	4.87145	4.09182	1.34185	0.208986	1.0917	0	0	0.266667	1.79245	0	6.82303	1.12613	0.662252	0.0554017	0.0809061
uncultured Corylus avellana from ectomycorrhiza	0.107095	0.429799	0.0882613	0	0.617829	0.424403	0	0	0.1998	0	0	0	0.2331	0	0	0.102881	0	0	0	0.648298	0.414938	0	0.220751	0	0	0.137457	0.111359	0.181818	0	0	0	0.0332447	0	0	0	0	0.191693	0.208986	0	0	0	0	0	0	0	0	0	0.166205	0.323625
uncultured eukaryote	0.00669344	0	0	0	0	0	0	0.289017	0	0	0	0	0	0	0	0	0	0	0	0	0	0	0	0	0	0	0	0	0	0	0	0	0	0	0	0	0	0	0.218341	0	0	0	0	0	0	0	0	0	0
uncultured fungus	0.0937082	0	0	0	0	2.54642	0.298507	0.144509	0	0	0	0.987654	0.2331	0.26738	0.202224	0.102881	0.117647	0.757576	0.835655	0.162075	0	0.969213	0.0735835	0.275482	0	0	0.334076	0	0	0	0.250313	0.0332447	0	0	0.338295	0.0998004	0.0638978	1.41066	0	0	0	0.266667	0	0	0	0.45045	0.397351	0.221607	0
Urochloa trichopus	0	0	0	0	2.55958	0	0	0	0	0	4.40252	0	0	0	0	0	0	0	0	0	0.165975	1.99544	0	0	0	0	0	0	3.41365	0	0	0	5.14429	2.06186	2.90934	3.89222	0	0.208986	0	0	0	0	2.45283	0	0	0	0	0	0
Urtica environmental sample	0.0200803	0	0	0.307692	0	0	0	0	0	0	0	0	0	0	0	0	0	0	0	0	0	0	0	0	0	0	0	0	0	0	0.125156	0.099734	0	0	0	0	0	0	0	0	0	0	0	0	0	0	0	0	0
Withania sp. 'ashwagandha'	0.0401606	0	0	0	0	0	0	0	0	0	0	0	0	0	0	0	0	0	0	0	0	0	0	0	0	0	0	0	0	0	0	0.0664894	0	0	0	0	0	0	0	0	0	0	0	0	0	0	0	0	0
Xanthium strumarium	0.00669344	0	0	0	0	0	0	0	0	0	0	0	0	0	0	0	0	0	0	0	0	0.0570125	0	0	0	0	0	0	0	0	0	0	0	0	0	0	0	0	0	0	0	0	0	0	0	0	0	0.0554017	0
Ziziphora clinopodioides	0.060241	0	0	0	0	0	0	0.433526	0	0	0	0	0	1.60428	0.606673	0	0	0	1.67131	0	0	0.0570125	0	0.275482	0	0	0	0	0	0	0	0	0	0	0	0	0	0	0.218341	0	0	0	0.0943396	0	0	0	0	0	0
[truncated: 171 more columns]

[truncated: 10 more sheets: Keep >1% sample filtering, Keep >2% sample filtering, Keep >3% filtering, Keep >4% filtering, Keep >5% filtering, Keep >8% filtering, Keep >15% filtering, Max contam + 3% filter, Max contam + 5% filter, Max contam + 8% filter]
