# Supplementary material for: Multi‐marker DNA metabarcoding reveals spatial and sexual variation in the diet of a scarce woodland bird
Source: Ecol Evol. 2023 May 17;13(5):e10089. doi: 10.1002/ece3.10089 (PMC10191781; doi:10.1002/ece3.10089)
Supplement: Supplementary file 2 — Appendix S2. [file ECE3-13-e10089-s001.xlsx]

## Sheet: For cleaning
Taxon	Blank10	Blank11	Blank12	Blank13	Blank14	Blank15	Blank16	Blank17	Blank18	Blank19	Blank1	Blank20	Blank21	Blank22	Blank23	Blank24	Blank26	Blank27	Blank28	Blank29	Blank2	Blank30	Blank31	Blank32	Blank33	Blank34	Blank35	Blank36	Blank3	Blank4	Blank5	Blank6	Blank7	Blank8	Blank9	BV43883	BV43890	BV43891	BV43893	BV43894	ENeg10	ENeg11	ENeg12	ENeg13	ENeg14	ENeg15	ENeg16	ENeg17	ENeg18
#N/A	10	6	22	39	22	21	26	53	50	15	213	12	85	48	41	41	26	22	12	15	9	27	16	5	1	35	7	16	17	7	10	17	9	11	35	8	40	58	90	51	27	45	15	4	6	22	24	6	4
Acer campestre	1	0	0	0	0	0	0	0	0	0	5	0	18	3	0	0	0	0	0	0	0	0	7	0	0	18	3	0	0	0	0	0	0	0	6	40	1	22	2	1	1	0	0	0	0	0	0	3	2
Acer japonicum	0	0	0	0	0	1	0	0	0	0	0	0	0	0	0	0	0	0	2	0	0	1	0	0	0	0	0	2	0	0	0	0	0	0	0	0	0	0	0	0	0	0	0	0	0	0	0	0	0
Acer platanoides	0	0	1	0	0	0	0	0	0	0	3	25	1	1	0	0	0	0	0	0	0	0	0	0	3	1	0	1	0	3	0	0	0	9	0	0	0	1	0	0	0	0	0	0	0	0	0	0	16
Acer pseudoplatanus	6	86	0	0	3	2	12	0	84	0	40	37	2	32	143	35	5	0	0	1	0	0	21	4	3	50	1	80	0	0	1	39	0	25	0	1	1771	95	18	16	7	1	0	0	1	11	41	0	30
Acer sempervirens	0	0	0	0	0	0	0	0	1	0	0	0	0	0	0	0	0	0	0	0	0	0	0	0	0	1	0	0	0	0	0	0	0	0	0	0	1	1	0	0	0	0	0	0	0	0	0	0	0
Acer velutinum	0	0	0	0	0	0	0	0	0	0	0	0	0	1	0	0	0	0	0	0	0	0	0	0	0	0	0	0	0	0	0	0	0	0	0	0	0	0	0	0	0	0	0	0	0	0	0	0	0
Agrostis capillaris	0	1	0	0	0	0	0	0	0	0	0	0	0	0	0	0	0	0	0	0	0	0	0	0	0	0	0	0	0	0	0	0	0	0	0	0	0	0	0	0	0	0	0	0	0	0	0	0	0
Agrostis scabra	1	1	0	0	0	0	0	0	0	0	0	0	0	0	2	2	0	1	0	1	0	0	0	0	0	0	0	1	0	0	0	0	0	0	0	0	1	1	1	0	0	0	0	0	0	0	0	0	0
Agrostis stolonifera	0	0	0	0	0	0	0	0	0	0	0	0	0	0	0	0	0	0	0	0	0	0	0	0	0	0	0	0	0	0	0	0	0	0	0	0	0	0	0	0	0	0	0	0	0	0	0	0	0
Alnus rubra	1	0	64	0	0	0	0	0	30	8	533	26	0	5	0	134	1	0	0	0	0	0	0	0	1	0	1	0	0	0	0	1	0	1	0	0	3	1	3	21	2	157	2	0	2	0	1	0	2
Alysicarpus glumaceus	0	0	0	0	37	5	0	53	0	10	9	0	65	0	10	2	0	13	0	0	22	19	0	0	0	39	0	0	1	0	9	0	0	0	36	0	13	0	0	12	1	17	10	2	0	0	0	0	0
Alysicarpus vaginalis	0	0	0	0	0	0	0	0	0	0	0	0	0	0	0	0	0	0	0	0	0	0	0	0	0	1	0	0	0	0	0	0	0	0	0	0	0	0	0	0	0	0	0	0	0	0	0	0	0
Amelanchier bartramiana	0	0	2	0	0	0	0	0	2	0	12	1	0	0	0	5	0	0	0	0	0	0	0	0	0	0	0	0	0	0	0	0	0	0	0	0	0	0	0	0	0	4	0	0	0	0	0	0	0
Anacardium occidentale	0	0	0	0	0	0	0	0	0	0	2	0	0	0	0	0	0	0	0	0	0	0	0	0	0	1	0	0	0	0	0	0	0	0	0	0	0	0	0	0	0	0	0	0	0	0	0	0	0
angiosperm mycorrhizal host	0	0	0	0	0	0	0	3	3	0	0	0	2	0	0	1	0	0	0	0	0	0	1	4	0	0	0	0	0	0	0	1	0	0	0	0	0	0	2	0	0	0	1	0	0	0	0	0	0
Anthoxanthum odoratum	0	0	0	0	0	0	0	0	0	1	3	3	0	0	0	0	0	0	0	0	0	0	0	0	0	0	0	0	0	0	0	0	1	3	1	0	0	0	0	0	0	0	0	0	0	0	0	2	1
Anthoxanthum ovatum	0	0	1	0	0	0	0	0	0	0	0	0	0	0	0	0	0	1	0	0	0	0	0	0	0	2	0	0	0	0	0	0	0	0	1	0	0	0	0	0	0	0	0	0	0	0	1	0	0
Arachis hypogaea	0	0	0	0	0	0	0	0	0	0	0	0	1	0	0	0	0	1	0	0	0	0	0	0	0	0	0	0	0	0	0	0	0	0	0	0	0	0	0	0	0	0	0	0	0	0	0	0	0
Arctium minus	0	0	0	0	0	0	1	0	0	0	1	0	0	0	0	0	0	0	0	1	0	0	0	0	0	0	0	0	0	1	0	0	0	0	0	0	0	0	0	0	0	0	0	0	1	0	0	0	0
Arrhenatherum palaestinum	0	0	0	0	0	0	0	0	0	0	2	0	0	1	0	0	0	0	0	0	0	0	0	0	0	1	0	0	0	0	0	0	0	0	1	0	0	0	0	0	0	0	0	0	0	0	0	0	0
Aucuba japonica	0	0	0	0	0	0	0	0	0	0	1	0	0	0	0	0	0	0	0	0	0	0	0	0	0	0	0	0	0	0	0	0	0	0	0	0	0	0	0	0	0	0	0	0	0	0	0	0	0
Betula pendula	1	1	17	11	1	3	0	0	10	45	249	8	0	1	4	49	20	0	1	0	0	0	0	28	1	5	0	8	0	1	0	0	5	0	0	5	3	2	4	14	0	50	7	0	35	0	0	5	19
Betula pubescens	2	8	27	7	6	2	2	0	12	28	265	13	2	2	6	64	10	0	1	0	0	0	2	19	0	10	2	11	0	0	1	0	5	0	0	1	0	2	122	11	1	63	4	1	33	5	0	8	13
Brassica carinata	0	0	0	0	0	0	0	0	0	0	2	0	1	0	0	0	0	0	0	0	0	0	0	0	0	2	0	0	0	0	0	0	0	0	0	0	0	0	0	0	0	0	1	0	1	0	0	0	2
Brassica napus	0	0	0	0	0	1	0	0	0	0	0	0	0	0	0	0	0	0	0	0	0	0	0	0	1	0	0	0	0	0	0	0	0	1	0	0	0	0	0	0	0	0	0	0	0	0	0	0	1
Brassica oleracea	0	0	0	0	0	0	0	0	0	0	0	1	0	0	1	0	0	0	0	0	0	0	0	0	1	0	0	0	0	0	0	0	0	1	0	0	0	0	0	0	0	1	0	0	0	0	0	0	1
Bromus diandrus	0	0	0	0	0	0	0	0	0	0	0	0	0	0	0	0	0	0	1	0	0	0	0	0	0	0	0	0	0	0	0	0	0	0	0	0	0	0	0	0	0	0	0	0	0	0	0	0	0
Carpinus betulus	42	47	4	132	13	30	65	50	29	3	201	50	113	88	43	27	54	2	54	4	1	12	12	1	23	50	17	42	33	24	23	11	0	19	21	25	23	805	1652	51	24	2	0	2	4	6	2	12	19
Carpinus laxiflora	0	1	0	0	0	0	1	1	1	0	5	0	3	2	2	0	1	0	0	0	0	1	0	2	1	0	0	0	0	1	1	0	1	0	0	0	0	0	33	0	0	0	0	0	0	1	0	0	0
Carpinus londoniana	0	0	0	4	0	0	0	0	0	0	3	0	1	2	0	0	0	0	1	0	0	1	0	0	0	1	1	0	2	0	0	0	0	0	1	0	0	1	18	0	0	0	0	0	0	0	0	0	0
Carpinus polyneura	0	0	0	0	0	0	0	0	0	0	0	0	1	0	0	0	0	0	0	0	0	0	0	0	0	0	0	0	0	0	0	0	0	0	0	0	0	0	0	0	0	0	0	0	0	0	0	0	0
Carpinus tientaiensis	0	0	0	0	0	0	0	0	0	0	1	0	0	0	0	0	0	0	0	0	0	0	0	0	0	0	0	0	0	0	0	0	0	0	0	0	0	0	1	0	0	0	0	0	0	0	0	0	0
Castanea pumila	0	0	0	0	0	0	0	0	0	0	2	0	0	0	1	0	0	0	0	0	0	0	0	0	0	2	0	1	0	0	0	0	0	0	0	0	0	0	0	0	0	0	0	0	0	1	0	0	0
Chenopodium giganteum	0	0	0	0	0	0	0	0	0	0	0	0	0	0	0	0	0	0	0	0	0	0	0	0	0	0	0	0	0	0	0	0	0	0	0	0	0	0	0	0	0	0	0	0	0	0	0	0	0
Citrus reticulata x Citrus sinensis	0	0	0	0	0	0	0	0	0	0	0	0	0	0	0	0	0	0	0	0	0	0	0	0	0	0	0	0	0	0	0	0	0	0	0	0	0	0	0	0	0	0	0	0	0	0	0	0	0
Coriandrum sativum	0	0	0	0	0	0	0	0	0	0	0	0	0	0	0	0	0	0	0	0	0	0	0	0	0	4	0	1	0	0	0	0	0	1	3	0	0	0	0	0	0	0	0	0	0	0	0	0	0
Corylus avellana	1	4	0	0	2	2	0	3	0	1	4	0	8	1	2	2	1	0	0	0	0	0	0	0	0	6	1	0	0	0	3	0	0	1	7	0	0	0	12	0	0	0	0	0	0	0	0	0	0
Crataegus nigra	0	0	0	0	0	0	0	0	0	0	0	0	0	0	0	0	0	0	0	0	0	0	0	0	0	0	0	0	0	0	0	0	0	0	0	0	0	0	0	1	0	0	0	0	0	0	0	0	0
Cucumis pubescens	0	0	0	0	0	0	0	0	0	0	0	0	0	0	0	0	0	0	0	0	0	0	0	0	0	0	0	0	0	0	0	0	0	0	0	0	0	0	0	0	0	0	0	0	0	0	0	0	0
Cucumis sativus	0	0	0	0	0	0	0	0	0	0	0	0	0	0	0	0	0	0	0	0	0	0	0	0	0	0	0	0	0	0	0	0	0	0	0	1	0	0	0	0	0	0	0	0	0	0	0	0	0
Cucurbita pepo	0	0	0	0	0	0	0	0	0	0	0	0	0	0	1	0	0	3	0	0	1	0	0	0	0	0	0	0	0	0	0	0	0	0	0	0	0	0	0	0	0	0	0	1	0	0	0	0	0
Cupressus sempervirens	0	0	0	0	0	0	0	0	0	0	0	0	0	0	0	0	0	0	0	0	0	0	0	0	0	0	0	0	0	0	0	0	0	0	0	0	0	0	0	0	0	0	0	0	0	0	0	0	0
Dactylis glomerata	0	0	0	0	2	0	0	0	0	0	2	1	0	0	0	0	0	0	0	1	0	0	0	0	2	0	0	0	0	0	0	0	0	1	0	0	0	0	0	0	0	0	0	0	0	0	0	0	1
Fagus engleriana	1	0	0	0	0	0	0	0	0	0	0	0	2	0	0	1	0	0	0	0	0	0	0	0	0	0	0	0	0	0	0	0	0	0	0	12	0	12	0	0	0	0	0	0	0	0	0	0	0
Fagus grandifolia	0	8	4	1	3	1	2	0	1	2	16	3	6	1	8	4	1	1	0	2	0	1	0	0	1	3	1	8	2	0	0	1	0	8	2	2	0	0	2	1	0	9	1	0	2	0	0	0	4
Fagus hayatae	0	0	0	0	2	0	0	0	1	0	0	0	1	0	0	0	0	0	0	0	0	0	0	0	0	0	0	0	0	1	0	0	0	0	0	0	14	1	0	1	0	0	0	0	0	0	0	1	0
Fagus sylvatica	462	539	756	541	1085	613	1071	297	241	378	5097	316	996	1728	1090	1527	553	243	343	490	47	196	144	181	81	366	522	794	583	654	131	139	111	456	268	8534	25812	28596	26493	1426	443	1291	381	107	431	298	128	151	256
Festuca rubra	0	0	0	0	0	0	0	0	0	0	0	0	0	0	0	0	0	0	0	0	0	0	0	0	0	0	0	0	0	0	0	0	0	0	0	0	0	0	0	0	0	0	0	0	0	0	0	0	0
Festuca sp.	0	0	0	0	0	0	0	0	0	1	0	0	0	0	0	0	0	0	0	0	0	0	0	0	0	0	0	0	0	0	0	0	0	0	0	0	0	0	0	0	0	0	0	0	0	0	0	0	0
Fraxinus angustifolia	2	0	0	0	0	2	19	0	0	4	0	0	2	11	4	0	2	0	1	4	0	0	0	0	0	0	1	0	3	3	0	0	0	1	0	1	6	2	269	1222	1	0	1	0	4	6	1	0	0
Galium aparine	0	0	0	0	0	0	0	0	0	0	0	0	1	0	0	0	0	0	0	0	0	0	0	0	0	0	0	0	0	0	0	0	0	0	0	0	0	0	0	0	0	0	0	0	0	0	0	0	0
Geranium robertianum	0	0	0	0	0	0	0	0	0	0	3	0	0	0	0	0	0	0	0	0	0	0	0	0	0	0	0	0	0	0	0	0	0	0	0	0	0	0	0	0	0	0	0	0	0	0	0	0	0
Geum canadense	0	0	0	0	0	0	0	0	0	0	0	0	0	0	0	0	0	1	0	0	0	0	0	0	0	0	0	0	0	0	0	0	0	0	0	0	0	0	0	0	0	0	3	1	0	0	0	0	0
Hedera helix	7	0	0	0	1	0	0	0	0	0	1	0	0	16	2	0	0	1	0	0	0	0	0	0	0	0	4	1	0	0	0	0	0	0	0	0	11	18	20	17	5	0	0	0	0	0	0	0	0
Helianthus sp.	239	114	101	389	212	22	178	234	71	94	1940	140	323	367	124	147	263	203	33	215	112	166	40	25	58	105	97	216	42	304	102	139	150	286	422	45	157	121	242	23235	177	103	120	56	52	44	114	25	122
Heracleum vicinum	0	0	0	0	0	0	0	0	0	0	0	0	0	0	0	0	0	0	0	0	0	0	0	0	0	0	0	0	0	0	0	0	0	0	0	0	0	0	0	0	0	0	0	0	0	0	0	0	0
Hesperocyparis stephensonii	0	0	0	0	0	0	0	0	0	0	0	0	0	0	0	0	0	0	0	0	0	0	0	0	0	0	0	0	0	0	0	0	0	0	0	0	0	0	0	0	0	0	0	0	0	0	0	0	0
Hexachlamys emerichii	0	0	0	0	0	0	0	0	0	0	0	0	0	0	0	0	0	0	0	0	0	0	0	0	0	0	0	0	0	0	0	0	0	0	0	0	0	0	0	0	0	0	0	0	0	0	0	0	0
Holcus lanatus	1	0	2	0	1	0	0	0	0	0	51	0	1	9	0	26	0	1	0	1	0	0	0	0	0	0	1	0	0	0	0	0	0	0	0	0	2	5	6	2	2	14	0	0	0	0	0	0	0
Ilex perado	23	49	2	2	0	2	2	4	1	7	57	18	25	92	151	7	7	4	1	0	0	0	0	3	0	29	11	61	3	0	0	2	0	10	6	6	23	30	52	87	21	6	2	0	5	0	3	0	17
Iris dichotoma	0	1	1	0	0	0	0	0	0	1	5	0	0	0	0	1	0	0	0	0	0	0	0	0	0	0	0	0	0	0	0	0	0	0	0	0	0	0	5	1	0	3	0	0	0	0	0	0	0
Juniperus squamata	0	0	0	0	0	0	0	0	0	0	0	0	0	0	0	0	0	0	0	0	0	0	0	0	0	0	0	0	0	0	0	0	0	0	0	0	0	0	0	0	0	0	0	0	0	0	0	0	0
Lachnagrostis ammobia	0	0	0	0	0	0	1	0	0	0	0	0	0	0	0	0	0	0	0	0	0	0	0	0	0	0	0	0	0	0	0	0	0	0	0	0	0	0	0	0	0	0	0	0	0	0	0	0	0
Larix kaempferi	0	0	0	0	0	0	0	0	0	0	1	0	0	0	0	0	2	0	0	0	0	0	0	0	0	0	0	0	0	0	0	0	0	0	0	0	0	0	0	0	0	0	0	0	0	0	0	0	2
Larix sibirica	0	0	1	5	1	0	0	0	0	0	6	0	2	0	0	0	4	1	0	0	0	2	0	0	0	1	0	1	0	0	0	0	0	0	0	0	0	0	0	0	0	0	1	1	1	0	0	0	0
Linum usitatissimum	0	0	0	0	0	0	0	0	0	0	0	0	0	0	0	0	0	0	0	0	0	0	0	0	0	0	0	0	0	0	0	0	0	0	0	0	0	0	0	0	0	0	0	0	0	0	0	0	0
Lolium perenne	0	0	0	1	1	0	0	0	0	0	0	0	0	0	0	2	0	0	0	0	0	0	0	0	0	0	0	0	0	0	0	0	0	1	0	0	0	1	0	0	0	0	0	0	0	0	0	0	0
Lolium rigidum	0	0	0	0	0	0	0	0	0	0	0	0	0	0	0	0	0	0	0	0	0	0	0	0	0	0	0	0	0	0	0	0	0	1	0	0	0	0	0	0	0	0	0	0	0	0	0	0	0
Lolium temulentum	0	0	0	0	0	0	0	0	0	0	0	0	0	0	0	0	0	0	0	0	0	0	0	0	0	0	0	2	0	0	0	0	0	0	0	0	0	0	0	0	0	0	0	0	0	0	0	0	0
Lophozonia obliqua	0	0	0	12	0	0	0	0	0	1	22	4	0	0	0	0	17	0	4	0	0	0	0	0	0	0	0	0	0	0	0	0	0	2	0	0	0	0	0	5	0	0	0	0	0	0	0	0	1
Melochia corchorifolia	0	0	0	0	0	0	0	0	22	0	56	0	0	0	0	0	0	0	0	16	0	0	6	0	0	0	0	0	0	0	0	22	0	0	0	0	0	0	0	0	0	0	0	0	0	0	12	0	0
Nothofagus nervosa	0	0	0	0	0	0	0	0	0	0	4	1	0	0	0	0	1	0	0	0	0	0	0	0	0	0	0	0	0	0	0	0	0	0	0	0	0	0	0	0	0	0	0	0	0	0	0	0	0
Picea rubens	0	0	0	0	0	1	1	0	0	0	0	0	0	1	0	0	0	0	0	0	0	0	0	0	0	0	0	0	0	0	0	0	0	0	0	1	1	0	0	0	0	0	0	0	0	0	0	0	0
Pinus luchuensis	0	0	0	0	0	0	0	0	0	0	2	0	0	0	0	1	0	0	0	0	0	0	0	0	0	0	0	0	0	0	0	0	0	0	0	0	0	0	0	0	0	0	0	0	0	0	0	0	0
Pinus taiwanensis	0	0	1	0	1	0	0	0	0	0	5	0	0	0	1	2	0	0	0	0	0	0	0	0	0	0	0	2	0	0	0	0	0	0	0	0	0	0	0	0	0	0	0	0	0	0	0	0	0
Plantago lanceolata	0	0	0	0	0	0	0	0	0	0	0	0	0	0	0	0	0	0	0	0	0	0	0	0	0	0	0	0	0	0	0	0	0	0	0	0	0	0	0	0	0	0	0	0	0	0	0	0	0
Plantago leiopetala	0	0	0	1	0	0	0	0	0	0	2	0	0	0	0	0	2	0	0	0	0	1	0	0	0	0	0	0	0	0	0	0	1	0	0	0	0	0	0	0	0	0	0	0	0	0	0	0	0
Poa trivialis	0	0	0	0	2	0	0	0	0	0	1	2	0	0	0	0	0	0	1	0	0	0	0	0	1	0	2	0	0	0	0	0	0	0	0	0	0	0	0	0	0	0	0	0	0	0	0	0	1
Primula x uzungolensis	0	0	0	0	0	0	0	0	0	0	0	0	0	0	0	0	0	0	0	0	0	0	0	0	0	0	0	0	0	0	0	0	0	0	0	0	0	0	0	0	0	0	0	0	0	0	0	0	0
Prunus avium	0	6	9	35	17	10	16	6	5	76	114	25	3	9	0	20	21	16	5	5	30	1	3	16	1	1	2	2	2	4	3	2	4	41	0	8	3	5	3	7	5	17	11	4	6	2	4	6	8
Prunus cerasifera	0	0	0	0	0	0	0	1	0	7	17	6	0	0	0	4	1	2	0	0	0	0	0	0	0	0	0	0	0	0	0	0	0	4	0	0	0	0	0	2	0	3	0	0	0	0	1	0	3
Prunus domestica	0	0	4	0	0	0	0	0	0	17	46	1	0	0	0	10	0	1	0	0	0	0	0	0	1	0	0	0	0	0	1	0	0	3	0	0	0	0	6	6	0	16	0	0	0	0	0	0	1
Prunus fordiana	1	11	14	5	9	1	10	7	5	29	112	16	1	3	4	22	5	8	2	6	9	1	2	9	1	0	4	2	0	0	6	2	8	20	0	3	3	4	3	1	2	21	6	1	1	1	7	2	6
Prunus incisa	0	0	0	0	0	0	0	0	1	1	0	0	0	1	0	0	0	0	0	0	0	0	0	1	0	0	0	0	0	0	0	0	0	0	0	0	0	0	0	0	0	0	0	0	0	0	0	0	0
Prunus mandshurica	0	0	0	0	0	0	0	0	0	0	0	0	0	0	0	0	0	0	0	0	0	0	0	0	0	0	0	0	0	0	0	0	0	0	0	0	0	0	0	0	0	0	0	0	0	0	0	0	0
Prunus padus	0	1	0	0	0	0	2	0	0	0	0	0	0	1	2	0	0	0	0	0	0	0	0	0	0	0	0	1	0	0	0	0	0	0	0	0	0	0	0	0	0	0	1	0	0	0	0	0	0
Prunus pseudocerasus	0	9	2	27	18	1	5	5	2	46	63	10	3	1	1	9	14	17	2	3	11	0	0	7	2	0	0	1	0	4	1	0	3	13	0	1	1	1	3	2	5	13	7	1	1	1	1	4	4
Prunus simonii	0	0	0	0	0	0	0	0	0	2	5	0	0	0	0	1	0	0	0	0	0	1	0	0	0	0	0	0	2	0	0	0	0	2	0	0	0	0	0	2	0	0	0	0	0	0	0	0	0
Prunus spinosa	0	0	1	1	0	0	0	0	0	15	21	0	0	0	0	2	0	0	0	0	0	0	0	0	0	0	0	0	0	0	0	0	0	0	0	0	0	0	0	1	0	9	0	0	0	0	0	0	0
Prunus subcordata	0	0	0	0	0	0	0	0	0	0	0	0	0	0	0	0	0	0	0	0	0	0	0	0	0	0	0	0	0	0	0	0	0	0	0	0	0	0	0	0	0	0	0	0	0	0	0	0	0
Pterocarya tonkinensis	0	1	0	0	0	0	0	0	0	0	0	0	0	0	0	0	0	0	0	0	0	0	0	0	0	0	0	0	0	0	0	0	0	0	0	0	0	0	0	0	0	0	0	0	0	0	0	0	0
Quercus canariensis	0	0	0	1	1	0	0	1	0	2	12	0	7	3	0	4	0	0	0	2	0	0	0	0	0	0	0	0	0	0	0	0	0	2	1	0	0	0	1	2	1	1	0	0	0	1	0	0	0
Quercus cerris	0	1	0	0	0	0	0	0	0	0	11	6	0	0	0	2	0	2	0	0	0	0	0	0	0	0	0	0	0	0	0	0	0	7	0	0	0	0	0	0	0	0	0	0	0	0	3	0	2
Quercus dentata	0	0	0	3	0	1	2	0	0	0	4	2	4	6	4	0	0	1	0	1	0	0	0	2	1	2	0	0	0	0	0	0	0	0	0	0	3	0	1	6	6	4	1	0	0	1	0	0	0
Quercus faginea	0	0	0	0	0	0	0	0	0	0	1	0	0	0	1	0	0	0	0	0	0	0	0	0	0	0	0	1	0	0	0	0	0	0	0	0	0	0	0	0	0	0	0	0	0	0	0	0	0
Quercus falcata	0	0	0	2	0	0	2	0	0	0	4	1	8	1	2	0	0	0	1	0	0	0	0	0	0	9	0	0	0	0	0	0	0	2	3	1	0	0	1	1	0	0	0	0	0	1	0	0	3
Quercus hartwissiana	0	5	0	0	0	3	9	1	2	4	62	0	10	1	21	0	0	1	0	16	0	1	0	5	0	3	0	6	0	4	1	0	1	1	0	0	6	0	10	0	1	3	0	0	1	5	1	0	0
Quercus infectoria	0	2	1	1	0	2	0	0	3	1	7	1	7	1	2	1	0	0	1	0	0	0	0	0	0	7	0	0	0	1	0	0	0	1	0	0	1	0	1	0	1	0	0	0	0	0	2	0	0
Quercus lusitanica	0	0	0	0	0	0	0	0	0	0	0	0	0	0	0	0	0	0	0	0	0	0	0	0	0	0	0	0	0	0	0	0	0	0	0	0	0	0	0	1	0	0	0	0	0	0	0	0	0
Quercus macranthera	0	1	0	0	0	0	15	0	0	0	18	1	41	16	5	3	0	1	1	0	0	0	1	1	0	13	0	0	1	2	0	0	0	0	4	0	0	0	1	0	1	2	0	0	0	0	0	0	0
Quercus petraea	0	20	26	123	4	28	26	45	17	12	166	110	133	12	43	24	46	4	9	3	0	2	3	6	12	37	0	25	6	11	1	0	0	49	7	9	3	3	53	11	16	24	0	0	1	9	13	1	49
Quercus pubescens	0	13	13	9	0	15	33	4	17	9	291	8	22	18	54	34	0	0	19	18	0	0	5	9	2	20	0	13	2	5	2	5	1	8	0	2	4	3	17	2	7	45	1	0	6	16	5	3	8
Quercus pungens	0	0	1	0	0	0	0	0	0	0	0	0	0	0	0	0	0	0	3	0	0	0	0	0	0	0	0	0	0	0	0	0	0	0	0	1	0	0	0	0	0	0	0	0	0	0	0	0	0
Quercus pyrenaica	0	16	15	5	3	22	5	10	3	2	94	5	21	6	25	4	1	0	23	12	0	7	1	8	3	22	0	27	26	13	0	0	0	2	2	17	1	1	2	12	2	1	0	0	2	2	0	0	1
Quercus robur	3	93	95	57	15	113	192	63	77	87	1548	142	508	104	362	188	11	14	94	52	2	12	26	77	20	302	4	143	41	35	6	31	9	74	60	46	46	11	172	89	65	233	5	4	53	159	47	14	73
Quercus rubra	0	0	0	0	0	0	0	0	0	0	0	0	0	0	0	0	0	0	0	0	0	0	0	0	0	0	0	0	0	0	0	1	0	0	0	0	0	0	0	0	0	0	0	0	0	0	0	0	0
Quercus serrata	1	5	41	14	1	32	111	7	7	17	434	10	94	23	43	73	1	1	9	30	0	2	1	7	1	32	0	12	0	33	0	1	1	4	8	0	20	0	14	4	14	98	2	1	22	46	3	1	2
Quercus suber x Quercus trojana	0	0	0	0	0	0	0	0	0	0	1	0	0	0	0	1	0	0	0	0	0	0	0	0	0	0	0	0	0	0	0	0	0	0	0	0	0	0	0	0	0	0	0	0	0	0	0	0	0
Quercus vulcanica	0	0	0	0	0	0	0	0	0	0	0	0	0	0	0	0	0	0	0	0	0	0	0	0	0	0	0	0	0	0	0	0	0	0	0	0	0	0	0	0	0	0	0	0	0	0	0	0	0
Ranunculus macounii	0	0	0	0	0	0	0	0	0	0	0	0	0	1	0	1	0	1	0	0	0	1	0	0	0	0	0	0	0	0	0	0	0	0	0	0	0	0	0	0	0	1	1	0	0	0	0	0	0
Rosa abyssinica	0	0	0	0	0	0	1	0	0	0	0	0	0	0	0	0	0	0	0	0	0	0	0	0	0	0	0	0	0	0	0	0	0	0	0	0	0	0	0	0	0	0	0	0	0	0	0	0	0
Rosa arvensis	0	0	0	0	0	0	2	0	0	0	0	0	0	0	0	0	0	0	0	3	0	0	0	0	0	0	0	0	0	0	0	0	0	0	0	0	0	0	0	0	0	0	0	0	4	2	0	0	0
Rosa glauca	0	0	0	0	0	0	2	0	0	0	0	0	0	0	0	0	0	0	0	3	0	0	0	0	0	0	0	0	0	0	0	0	0	0	0	0	0	0	0	0	0	0	0	0	0	1	0	0	0
Rosa moschata	0	0	0	0	0	0	0	0	0	0	2	0	1	0	0	0	1	0	0	0	0	0	0	0	0	3	0	0	0	0	0	0	0	0	2	0	0	0	0	0	0	0	1	0	6	0	0	0	1
Rubus scissoides	0	0	0	0	0	0	0	0	0	0	0	0	0	0	0	0	0	0	0	0	0	0	0	0	0	0	0	0	0	0	0	0	0	0	0	0	0	0	0	0	0	0	0	0	0	0	0	0	0
Rubus tabanimontanus	2	0	0	0	0	0	0	0	0	0	1	0	0	5	0	0	1	0	0	0	0	0	0	0	0	0	4	0	0	0	0	0	0	0	0	0	1	3	8	6	6	0	1	0	1	1	0	0	0
Rubus wimmerianus	1	0	0	0	0	1	0	0	0	2	4	0	0	0	4	0	2	0	0	0	0	0	0	0	0	0	0	3	0	0	0	0	0	0	0	0	4	7	0	2	0	0	0	0	1	1	0	0	1
Salix turczaninowii	0	0	0	0	0	2	0	0	0	10	4	0	0	1	1	0	1	0	0	0	0	0	0	7	0	3	0	0	2	0	0	0	7	1	0	5	1	0	0	0	0	3	0	0	0	0	0	2	0
Salix yezoensis	0	1	0	2	1	1	0	0	0	24	11	3	0	0	3	0	0	0	0	0	0	0	0	12	0	0	0	0	1	0	0	0	11	0	0	10	1	0	0	0	1	2	0	0	0	0	0	5	0
Solanum chmielewskii	0	0	0	0	1	0	0	0	0	0	0	0	0	0	0	0	0	0	0	0	0	0	0	0	0	0	0	0	0	0	0	0	0	0	0	0	0	0	0	0	0	0	0	0	0	0	0	0	0
Sonchus oleraceus	0	0	0	0	0	0	0	0	0	0	0	0	0	0	0	0	0	0	0	0	0	0	0	0	0	0	0	0	0	0	0	0	0	0	0	0	0	0	0	0	0	0	0	0	0	0	0	0	0
Sorbus aucuparia	0	0	0	0	0	0	0	0	0	2	0	0	1	0	0	0	0	0	0	0	0	0	0	1	0	1	0	0	0	0	0	0	0	0	0	0	0	0	5	0	0	0	0	0	0	0	0	1	0
Stellaria media	0	0	0	0	0	0	0	0	0	0	0	0	0	0	0	0	0	0	0	0	0	0	0	0	0	0	0	0	0	0	0	0	0	0	0	0	0	0	0	0	0	0	0	0	0	0	0	0	0
Taraxacum mongolicum	0	0	0	0	0	0	0	1	0	0	0	0	0	0	0	0	0	0	0	0	0	1	0	0	0	0	0	0	0	0	0	0	0	0	0	0	0	0	0	0	0	0	0	0	0	0	0	0	0
Taraxacum sp.	1	0	0	0	3	0	1	0	0	0	0	0	0	0	0	0	0	1	0	0	0	0	0	0	0	0	0	0	0	0	0	0	0	0	0	0	0	1	0	0	0	0	0	0	0	0	0	0	1
Taxus baccata	3	0	0	3	0	1	0	0	0	0	18	33	11	15	0	1	0	0	0	0	0	8	0	0	5	3	3	17	0	0	0	0	0	36	0	2	7	3	14	4	2	0	0	0	0	0	0	1	18
Taxus x media	0	0	0	0	0	0	1	0	0	0	0	0	1	2	0	0	0	0	0	0	0	0	0	0	0	0	0	0	0	0	0	0	0	1	0	0	0	0	2	2	0	0	0	0	0	0	0	0	0
Tilia americana x Tilia x moltkei	0	0	0	0	0	0	0	0	1	0	3	0	0	0	0	0	0	0	0	0	0	0	0	0	0	0	0	0	0	0	0	0	0	0	0	0	0	0	0	0	0	0	0	0	0	0	0	0	0
Tilia cordata	0	0	0	0	0	0	0	0	0	1	0	0	0	0	0	0	0	0	0	0	0	0	0	0	0	0	0	0	0	0	0	0	0	0	0	0	0	0	0	0	0	0	0	0	0	0	0	0	0
Tilia hyrcana	0	0	0	0	0	0	0	0	0	0	0	0	0	0	0	0	0	0	0	0	0	0	1	0	0	0	0	0	0	0	0	0	0	0	0	0	0	0	0	0	0	0	0	0	0	0	1	0	0
Tilia platyphyllos	0	0	0	1	0	0	0	0	0	0	0	0	1	0	0	0	0	0	0	0	0	1	0	0	0	0	0	1	0	0	0	0	0	0	1	0	0	0	0	0	0	0	0	0	0	0	0	0	0
Triticum turgidum	0	0	0	0	0	0	0	0	1	0	0	0	0	0	0	0	0	0	0	0	0	0	0	0	0	0	0	0	0	0	0	0	1	0	0	0	0	0	0	0	0	0	0	0	0	0	0	0	0
Ulmus rubra	25	5	13	101	319	50	1289	275	179	622	133	55	124	431	86	57	14	13	25	167	4	44	16	263	2	48	27	8	5	99	53	20	130	3	24	146	5210	201	201	883	85	60	19	4	133	214	29	94	5
uncultured eukaryote	0	0	0	0	0	0	0	0	0	0	0	0	0	0	0	0	0	0	0	0	0	0	0	1	0	0	0	0	0	1	0	0	0	0	0	0	0	0	0	0	0	0	0	0	0	0	0	1	0
uncultured fungus	0	0	0	1	2	0	0	0	0	0	1	2	0	0	0	0	0	4	0	0	0	0	0	0	1	0	1	0	0	0	0	0	0	0	0	0	0	1	0	0	0	0	0	0	0	0	0	1	2
Urochloa trichopus	0	0	0	0	0	10	0	0	0	0	8	0	0	0	0	0	0	0	20	0	0	0	0	5	0	13	0	0	18	0	0	0	0	0	0	18	0	0	0	0	0	0	0	0	0	18	0	0	0
Urtica sp.	1	0	0	0	0	0	0	0	0	0	1	0	0	10	0	0	2	0	0	0	0	0	0	1	0	0	1	0	1	0	0	0	0	0	0	0	10	6	4	14	4	0	0	0	2	0	0	0	3
Veronica chamaedrys	0	0	0	0	0	0	0	0	1	0	0	0	0	0	0	0	0	0	0	0	0	0	0	0	0	0	0	0	0	0	0	2	0	0	0	0	0	0	0	0	0	0	0	0	0	0	1	0	0
Vicia sepium	1	0	0	0	0	0	0	0	0	0	0	0	0	0	0	0	0	0	0	0	0	0	0	0	0	0	0	0	0	0	0	0	0	0	0	0	0	0	0	0	0	0	0	0	0	0	0	0	0
Viola acuminata	0	0	0	0	1	0	0	0	0	1	4	0	0	0	0	2	0	1	0	0	0	0	0	0	0	0	0	0	0	0	0	0	0	0	0	0	0	0	0	1	0	3	0	0	0	0	0	1	0
Viola reichenbachiana	0	0	0	0	1	0	0	0	0	3	9	0	0	0	0	0	0	0	0	0	0	0	0	0	0	0	0	0	0	0	0	0	0	0	0	0	0	0	0	0	0	0	0	0	0	0	0	0	0
Ziziphora clinopodioides	0	0	0	0	0	0	0	0	0	0	0	0	0	0	4	0	0	0	0	0	0	0	1	0	0	0	0	0	0	0	0	0	0	1	0	0	1	0	0	0	0	0	0	0	0	0	0	0	1
Zornia glochidiata	0	0	10	0	0	0	0	0	46	0	0	0	0	0	0	0	0	0	0	0	0	0	17	0	0	0	0	0	0	3	0	26	0	0	0	0	0	0	0	0	0	0	0	0	0	0	39	0	0
Total reads per sample	839	1056	1251	1536	1791	1001	3105	1124	926	1591	12057	1098	2663	3083	2303	2543	1091	586	669	1072	248	509	326	710	230	1252	718	1510	793	1214	355	462	459	1113	922	8951	33208	30025	29569	27236	936	2325	605	190	818	875	484	350	706
[truncated: 221 more columns]

## Sheet: Contam removed
Taxon	Blank10	Blank11	Blank12	Blank13	Blank14	Blank15	Blank16	Blank17	Blank18	Blank19	Blank1	Blank20	Blank21	Blank22	Blank23	Blank24	Blank26	Blank27	Blank28	Blank29	Blank2	Blank30	Blank31	Blank32	Blank33	Blank34	Blank35	Blank36	Blank3	Blank4	Blank5	Blank6	Blank7	Blank8	Blank9	BV43883	BV43890	BV43891	BV43893	BV43894	ENeg10	ENeg11	ENeg12	ENeg13	ENeg14	ENeg15	ENeg16	ENeg17	ENeg18
#N/A	0	0	0	0	0	0	0	0	0	0	0	0	0	0	0	0	0	0	0	0	0	0	0	0	0	0	0	0	0	0	0	0	0	0	0	0	0	0	0	0	0	0	0	0	0	0	0	0	0
Acer campestre	0	0	0	0	0	0	0	0	0	0	0	0	0	0	0	0	0	0	0	0	0	0	0	0	0	0	0	0	0	0	0	0	0	0	0	40	0	22	0	0	0	0	0	0	0	0	0	0	0
Acer japonicum	0	0	0	0	0	0	0	0	0	0	0	0	0	0	0	0	0	0	0	0	0	0	0	0	0	0	0	0	0	0	0	0	0	0	0	0	0	0	0	0	0	0	0	0	0	0	0	0	0
Acer platanoides	0	0	0	0	0	0	0	0	0	0	0	0	0	0	0	0	0	0	0	0	0	0	0	0	0	0	0	0	0	0	0	0	0	0	0	0	0	0	0	0	0	0	0	0	0	0	0	0	0
Acer pseudoplatanus	0	0	0	0	0	0	0	0	0	0	0	0	0	0	0	0	0	0	0	0	0	0	0	0	0	0	0	0	0	0	0	0	0	0	0	0	1771	0	0	0	0	0	0	0	0	0	0	0	0
Acer sempervirens	0	0	0	0	0	0	0	0	0	0	0	0	0	0	0	0	0	0	0	0	0	0	0	0	0	0	0	0	0	0	0	0	0	0	0	0	0	0	0	0	0	0	0	0	0	0	0	0	0
Acer velutinum	0	0	0	0	0	0	0	0	0	0	0	0	0	0	0	0	0	0	0	0	0	0	0	0	0	0	0	0	0	0	0	0	0	0	0	0	0	0	0	0	0	0	0	0	0	0	0	0	0
Agrostis capillaris	0	0	0	0	0	0	0	0	0	0	0	0	0	0	0	0	0	0	0	0	0	0	0	0	0	0	0	0	0	0	0	0	0	0	0	0	0	0	0	0	0	0	0	0	0	0	0	0	0
Agrostis scabra	0	0	0	0	0	0	0	0	0	0	0	0	0	0	0	0	0	0	0	0	0	0	0	0	0	0	0	0	0	0	0	0	0	0	0	0	0	0	0	0	0	0	0	0	0	0	0	0	0
Agrostis stolonifera	0	0	0	0	0	0	0	0	0	0	0	0	0	0	0	0	0	0	0	0	0	0	0	0	0	0	0	0	0	0	0	0	0	0	0	0	0	0	0	0	0	0	0	0	0	0	0	0	0
Alnus rubra	0	0	0	0	0	0	0	0	0	0	0	0	0	0	0	0	0	0	0	0	0	0	0	0	0	0	0	0	0	0	0	0	0	0	0	0	0	0	0	0	0	0	0	0	0	0	0	0	0
Alysicarpus glumaceus	0	0	0	0	0	0	0	0	0	0	0	0	0	0	0	0	0	0	0	0	0	0	0	0	0	0	0	0	0	0	0	0	0	0	0	0	0	0	0	0	0	0	0	0	0	0	0	0	0
Alysicarpus vaginalis	0	0	0	0	0	0	0	0	0	0	0	0	0	0	0	0	0	0	0	0	0	0	0	0	0	0	0	0	0	0	0	0	0	0	0	0	0	0	0	0	0	0	0	0	0	0	0	0	0
Amelanchier bartramiana	0	0	0	0	0	0	0	0	0	0	0	0	0	0	0	0	0	0	0	0	0	0	0	0	0	0	0	0	0	0	0	0	0	0	0	0	0	0	0	0	0	0	0	0	0	0	0	0	0
Anacardium occidentale	0	0	0	0	0	0	0	0	0	0	0	0	0	0	0	0	0	0	0	0	0	0	0	0	0	0	0	0	0	0	0	0	0	0	0	0	0	0	0	0	0	0	0	0	0	0	0	0	0
angiosperm mycorrhizal host	0	0	0	0	0	0	0	0	0	0	0	0	0	0	0	0	0	0	0	0	0	0	0	0	0	0	0	0	0	0	0	0	0	0	0	0	0	0	0	0	0	0	0	0	0	0	0	0	0
Anthoxanthum odoratum	0	0	0	0	0	0	0	0	0	0	0	0	0	0	0	0	0	0	0	0	0	0	0	0	0	0	0	0	0	0	0	0	0	0	0	0	0	0	0	0	0	0	0	0	0	0	0	0	0
Anthoxanthum ovatum	0	0	0	0	0	0	0	0	0	0	0	0	0	0	0	0	0	0	0	0	0	0	0	0	0	0	0	0	0	0	0	0	0	0	0	0	0	0	0	0	0	0	0	0	0	0	0	0	0
Arachis hypogaea	0	0	0	0	0	0	0	0	0	0	0	0	0	0	0	0	0	0	0	0	0	0	0	0	0	0	0	0	0	0	0	0	0	0	0	0	0	0	0	0	0	0	0	0	0	0	0	0	0
Arctium minus	0	0	0	0	0	0	0	0	0	0	0	0	0	0	0	0	0	0	0	0	0	0	0	0	0	0	0	0	0	0	0	0	0	0	0	0	0	0	0	0	0	0	0	0	0	0	0	0	0
Arrhenatherum palaestinum	0	0	0	0	0	0	0	0	0	0	0	0	0	0	0	0	0	0	0	0	0	0	0	0	0	0	0	0	0	0	0	0	0	0	0	0	0	0	0	0	0	0	0	0	0	0	0	0	0
Aucuba japonica	0	0	0	0	0	0	0	0	0	0	0	0	0	0	0	0	0	0	0	0	0	0	0	0	0	0	0	0	0	0	0	0	0	0	0	0	0	0	0	0	0	0	0	0	0	0	0	0	0
Betula pendula	0	0	0	0	0	0	0	0	0	0	0	0	0	0	0	0	0	0	0	0	0	0	0	0	0	0	0	0	0	0	0	0	0	0	0	0	0	0	0	0	0	0	0	0	0	0	0	0	0
Betula pubescens	0	0	0	0	0	0	0	0	0	0	0	0	0	0	0	0	0	0	0	0	0	0	0	0	0	0	0	0	0	0	0	0	0	0	0	0	0	0	0	0	0	0	0	0	0	0	0	0	0
Brassica carinata	0	0	0	0	0	0	0	0	0	0	0	0	0	0	0	0	0	0	0	0	0	0	0	0	0	0	0	0	0	0	0	0	0	0	0	0	0	0	0	0	0	0	0	0	0	0	0	0	0
Brassica napus	0	0	0	0	0	0	0	0	0	0	0	0	0	0	0	0	0	0	0	0	0	0	0	0	0	0	0	0	0	0	0	0	0	0	0	0	0	0	0	0	0	0	0	0	0	0	0	0	0
Brassica oleracea	0	0	0	0	0	0	0	0	0	0	0	0	0	0	0	0	0	0	0	0	0	0	0	0	0	0	0	0	0	0	0	0	0	0	0	0	0	0	0	0	0	0	0	0	0	0	0	0	0
Bromus diandrus	0	0	0	0	0	0	0	0	0	0	0	0	0	0	0	0	0	0	0	0	0	0	0	0	0	0	0	0	0	0	0	0	0	0	0	0	0	0	0	0	0	0	0	0	0	0	0	0	0
Carpinus betulus	0	0	0	0	0	0	0	0	0	0	0	0	0	0	0	0	0	0	0	0	0	0	0	0	0	0	0	0	0	0	0	0	0	0	0	0	0	805	1652	0	0	0	0	0	0	0	0	0	0
Carpinus laxiflora	0	0	0	0	0	0	0	0	0	0	0	0	0	0	0	0	0	0	0	0	0	0	0	0	0	0	0	0	0	0	0	0	0	0	0	0	0	0	33	0	0	0	0	0	0	0	0	0	0
Carpinus londoniana	0	0	0	0	0	0	0	0	0	0	0	0	0	0	0	0	0	0	0	0	0	0	0	0	0	0	0	0	0	0	0	0	0	0	0	0	0	0	18	0	0	0	0	0	0	0	0	0	0
Carpinus polyneura	0	0	0	0	0	0	0	0	0	0	0	0	0	0	0	0	0	0	0	0	0	0	0	0	0	0	0	0	0	0	0	0	0	0	0	0	0	0	0	0	0	0	0	0	0	0	0	0	0
Carpinus tientaiensis	0	0	0	0	0	0	0	0	0	0	0	0	0	0	0	0	0	0	0	0	0	0	0	0	0	0	0	0	0	0	0	0	0	0	0	0	0	0	0	0	0	0	0	0	0	0	0	0	0
Castanea pumila	0	0	0	0	0	0	0	0	0	0	0	0	0	0	0	0	0	0	0	0	0	0	0	0	0	0	0	0	0	0	0	0	0	0	0	0	0	0	0	0	0	0	0	0	0	0	0	0	0
Chenopodium giganteum	0	0	0	0	0	0	0	0	0	0	0	0	0	0	0	0	0	0	0	0	0	0	0	0	0	0	0	0	0	0	0	0	0	0	0	0	0	0	0	0	0	0	0	0	0	0	0	0	0
Citrus reticulata x Citrus sinensis	0	0	0	0	0	0	0	0	0	0	0	0	0	0	0	0	0	0	0	0	0	0	0	0	0	0	0	0	0	0	0	0	0	0	0	0	0	0	0	0	0	0	0	0	0	0	0	0	0
Coriandrum sativum	0	0	0	0	0	0	0	0	0	0	0	0	0	0	0	0	0	0	0	0	0	0	0	0	0	0	0	0	0	0	0	0	0	0	0	0	0	0	0	0	0	0	0	0	0	0	0	0	0
Corylus avellana	0	0	0	0	0	0	0	0	0	0	0	0	0	0	0	0	0	0	0	0	0	0	0	0	0	0	0	0	0	0	0	0	0	0	0	0	0	0	0	0	0	0	0	0	0	0	0	0	0
Crataegus nigra	0	0	0	0	0	0	0	0	0	0	0	0	0	0	0	0	0	0	0	0	0	0	0	0	0	0	0	0	0	0	0	0	0	0	0	0	0	0	0	0	0	0	0	0	0	0	0	0	0
Cucumis pubescens	0	0	0	0	0	0	0	0	0	0	0	0	0	0	0	0	0	0	0	0	0	0	0	0	0	0	0	0	0	0	0	0	0	0	0	0	0	0	0	0	0	0	0	0	0	0	0	0	0
Cucumis sativus	0	0	0	0	0	0	0	0	0	0	0	0	0	0	0	0	0	0	0	0	0	0	0	0	0	0	0	0	0	0	0	0	0	0	0	1	0	0	0	0	0	0	0	0	0	0	0	0	0
Cucurbita pepo	0	0	0	0	0	0	0	0	0	0	0	0	0	0	0	0	0	0	0	0	0	0	0	0	0	0	0	0	0	0	0	0	0	0	0	0	0	0	0	0	0	0	0	0	0	0	0	0	0
Cupressus sempervirens	0	0	0	0	0	0	0	0	0	0	0	0	0	0	0	0	0	0	0	0	0	0	0	0	0	0	0	0	0	0	0	0	0	0	0	0	0	0	0	0	0	0	0	0	0	0	0	0	0
Dactylis glomerata	0	0	0	0	0	0	0	0	0	0	0	0	0	0	0	0	0	0	0	0	0	0	0	0	0	0	0	0	0	0	0	0	0	0	0	0	0	0	0	0	0	0	0	0	0	0	0	0	0
Fagus engleriana	0	0	0	0	0	0	0	0	0	0	0	0	0	0	0	0	0	0	0	0	0	0	0	0	0	0	0	0	0	0	0	0	0	0	0	12	0	12	0	0	0	0	0	0	0	0	0	0	0
Fagus grandifolia	0	0	0	0	0	0	0	0	0	0	0	0	0	0	0	0	0	0	0	0	0	0	0	0	0	0	0	0	0	0	0	0	0	0	0	0	0	0	0	0	0	0	0	0	0	0	0	0	0
Fagus hayatae	0	0	0	0	0	0	0	0	0	0	0	0	0	0	0	0	0	0	0	0	0	0	0	0	0	0	0	0	0	0	0	0	0	0	0	0	14	0	0	0	0	0	0	0	0	0	0	0	0
Fagus sylvatica	0	0	0	0	0	0	0	0	0	0	0	0	0	0	0	0	0	0	0	0	0	0	0	0	0	0	0	0	0	0	0	0	0	0	0	8534	25812	28596	26493	0	0	0	0	0	0	0	0	0	0
Festuca rubra	0	0	0	0	0	0	0	0	0	0	0	0	0	0	0	0	0	0	0	0	0	0	0	0	0	0	0	0	0	0	0	0	0	0	0	0	0	0	0	0	0	0	0	0	0	0	0	0	0
Festuca sp.	0	0	0	0	0	0	0	0	0	0	0	0	0	0	0	0	0	0	0	0	0	0	0	0	0	0	0	0	0	0	0	0	0	0	0	0	0	0	0	0	0	0	0	0	0	0	0	0	0
Fraxinus angustifolia	0	0	0	0	0	0	0	0	0	0	0	0	0	0	0	0	0	0	0	0	0	0	0	0	0	0	0	0	0	0	0	0	0	0	0	0	0	0	269	1222	0	0	0	0	0	0	0	0	0
Galium aparine	0	0	0	0	0	0	0	0	0	0	0	0	0	0	0	0	0	0	0	0	0	0	0	0	0	0	0	0	0	0	0	0	0	0	0	0	0	0	0	0	0	0	0	0	0	0	0	0	0
Geranium robertianum	0	0	0	0	0	0	0	0	0	0	0	0	0	0	0	0	0	0	0	0	0	0	0	0	0	0	0	0	0	0	0	0	0	0	0	0	0	0	0	0	0	0	0	0	0	0	0	0	0
Geum canadense	0	0	0	0	0	0	0	0	0	0	0	0	0	0	0	0	0	0	0	0	0	0	0	0	0	0	0	0	0	0	0	0	0	0	0	0	0	0	0	0	0	0	0	0	0	0	0	0	0
Hedera helix	0	0	0	0	0	0	0	0	0	0	0	0	0	0	0	0	0	0	0	0	0	0	0	0	0	0	0	0	0	0	0	0	0	0	0	0	0	18	20	17	0	0	0	0	0	0	0	0	0
Helianthus sp.	0	0	0	0	0	0	0	0	0	0	0	0	0	0	0	0	0	0	0	0	0	0	0	0	0	0	0	0	0	0	0	0	0	0	0	0	0	0	0	23235	0	0	0	0	0	0	0	0	0
Heracleum vicinum	0	0	0	0	0	0	0	0	0	0	0	0	0	0	0	0	0	0	0	0	0	0	0	0	0	0	0	0	0	0	0	0	0	0	0	0	0	0	0	0	0	0	0	0	0	0	0	0	0
Hesperocyparis stephensonii	0	0	0	0	0	0	0	0	0	0	0	0	0	0	0	0	0	0	0	0	0	0	0	0	0	0	0	0	0	0	0	0	0	0	0	0	0	0	0	0	0	0	0	0	0	0	0	0	0
Hexachlamys emerichii	0	0	0	0	0	0	0	0	0	0	0	0	0	0	0	0	0	0	0	0	0	0	0	0	0	0	0	0	0	0	0	0	0	0	0	0	0	0	0	0	0	0	0	0	0	0	0	0	0
Holcus lanatus	0	0	0	0	0	0	0	0	0	0	0	0	0	0	0	0	0	0	0	0	0	0	0	0	0	0	0	0	0	0	0	0	0	0	0	0	0	0	0	0	0	0	0	0	0	0	0	0	0
Ilex perado	0	0	0	0	0	0	0	0	0	0	0	0	0	0	0	0	0	0	0	0	0	0	0	0	0	0	0	0	0	0	0	0	0	0	0	0	0	0	0	0	0	0	0	0	0	0	0	0	0
Iris dichotoma	0	0	0	0	0	0	0	0	0	0	0	0	0	0	0	0	0	0	0	0	0	0	0	0	0	0	0	0	0	0	0	0	0	0	0	0	0	0	0	0	0	0	0	0	0	0	0	0	0
Juniperus squamata	0	0	0	0	0	0	0	0	0	0	0	0	0	0	0	0	0	0	0	0	0	0	0	0	0	0	0	0	0	0	0	0	0	0	0	0	0	0	0	0	0	0	0	0	0	0	0	0	0
Lachnagrostis ammobia	0	0	0	0	0	0	0	0	0	0	0	0	0	0	0	0	0	0	0	0	0	0	0	0	0	0	0	0	0	0	0	0	0	0	0	0	0	0	0	0	0	0	0	0	0	0	0	0	0
Larix kaempferi	0	0	0	0	0	0	0	0	0	0	0	0	0	0	0	0	0	0	0	0	0	0	0	0	0	0	0	0	0	0	0	0	0	0	0	0	0	0	0	0	0	0	0	0	0	0	0	0	0
Larix sibirica	0	0	0	0	0	0	0	0	0	0	0	0	0	0	0	0	0	0	0	0	0	0	0	0	0	0	0	0	0	0	0	0	0	0	0	0	0	0	0	0	0	0	0	0	0	0	0	0	0
Linum usitatissimum	0	0	0	0	0	0	0	0	0	0	0	0	0	0	0	0	0	0	0	0	0	0	0	0	0	0	0	0	0	0	0	0	0	0	0	0	0	0	0	0	0	0	0	0	0	0	0	0	0
Lolium perenne	0	0	0	0	0	0	0	0	0	0	0	0	0	0	0	0	0	0	0	0	0	0	0	0	0	0	0	0	0	0	0	0	0	0	0	0	0	0	0	0	0	0	0	0	0	0	0	0	0
Lolium rigidum	0	0	0	0	0	0	0	0	0	0	0	0	0	0	0	0	0	0	0	0	0	0	0	0	0	0	0	0	0	0	0	0	0	0	0	0	0	0	0	0	0	0	0	0	0	0	0	0	0
Lolium temulentum	0	0	0	0	0	0	0	0	0	0	0	0	0	0	0	0	0	0	0	0	0	0	0	0	0	0	0	0	0	0	0	0	0	0	0	0	0	0	0	0	0	0	0	0	0	0	0	0	0
Lophozonia obliqua	0	0	0	0	0	0	0	0	0	0	0	0	0	0	0	0	0	0	0	0	0	0	0	0	0	0	0	0	0	0	0	0	0	0	0	0	0	0	0	0	0	0	0	0	0	0	0	0	0
Melochia corchorifolia	0	0	0	0	0	0	0	0	0	0	0	0	0	0	0	0	0	0	0	0	0	0	0	0	0	0	0	0	0	0	0	0	0	0	0	0	0	0	0	0	0	0	0	0	0	0	0	0	0
Nothofagus nervosa	0	0	0	0	0	0	0	0	0	0	0	0	0	0	0	0	0	0	0	0	0	0	0	0	0	0	0	0	0	0	0	0	0	0	0	0	0	0	0	0	0	0	0	0	0	0	0	0	0
Picea rubens	0	0	0	0	0	0	0	0	0	0	0	0	0	0	0	0	0	0	0	0	0	0	0	0	0	0	0	0	0	0	0	0	0	0	0	0	0	0	0	0	0	0	0	0	0	0	0	0	0
Pinus luchuensis	0	0	0	0	0	0	0	0	0	0	0	0	0	0	0	0	0	0	0	0	0	0	0	0	0	0	0	0	0	0	0	0	0	0	0	0	0	0	0	0	0	0	0	0	0	0	0	0	0
Pinus taiwanensis	0	0	0	0	0	0	0	0	0	0	0	0	0	0	0	0	0	0	0	0	0	0	0	0	0	0	0	0	0	0	0	0	0	0	0	0	0	0	0	0	0	0	0	0	0	0	0	0	0
Plantago lanceolata	0	0	0	0	0	0	0	0	0	0	0	0	0	0	0	0	0	0	0	0	0	0	0	0	0	0	0	0	0	0	0	0	0	0	0	0	0	0	0	0	0	0	0	0	0	0	0	0	0
Plantago leiopetala	0	0	0	0	0	0	0	0	0	0	0	0	0	0	0	0	0	0	0	0	0	0	0	0	0	0	0	0	0	0	0	0	0	0	0	0	0	0	0	0	0	0	0	0	0	0	0	0	0
Poa trivialis	0	0	0	0	0	0	0	0	0	0	0	0	0	0	0	0	0	0	0	0	0	0	0	0	0	0	0	0	0	0	0	0	0	0	0	0	0	0	0	0	0	0	0	0	0	0	0	0	0
Primula x uzungolensis	0	0	0	0	0	0	0	0	0	0	0	0	0	0	0	0	0	0	0	0	0	0	0	0	0	0	0	0	0	0	0	0	0	0	0	0	0	0	0	0	0	0	0	0	0	0	0	0	0
Prunus avium	0	0	0	0	0	0	0	0	0	0	0	0	0	0	0	0	0	0	0	0	0	0	0	0	0	0	0	0	0	0	0	0	0	0	0	0	0	0	0	0	0	0	0	0	0	0	0	0	0
Prunus cerasifera	0	0	0	0	0	0	0	0	0	0	0	0	0	0	0	0	0	0	0	0	0	0	0	0	0	0	0	0	0	0	0	0	0	0	0	0	0	0	0	0	0	0	0	0	0	0	0	0	0
Prunus domestica	0	0	0	0	0	0	0	0	0	0	0	0	0	0	0	0	0	0	0	0	0	0	0	0	0	0	0	0	0	0	0	0	0	0	0	0	0	0	0	0	0	0	0	0	0	0	0	0	0
Prunus fordiana	0	0	0	0	0	0	0	0	0	0	0	0	0	0	0	0	0	0	0	0	0	0	0	0	0	0	0	0	0	0	0	0	0	0	0	0	0	0	0	0	0	0	0	0	0	0	0	0	0
Prunus incisa	0	0	0	0	0	0	0	0	0	0	0	0	0	0	0	0	0	0	0	0	0	0	0	0	0	0	0	0	0	0	0	0	0	0	0	0	0	0	0	0	0	0	0	0	0	0	0	0	0
Prunus mandshurica	0	0	0	0	0	0	0	0	0	0	0	0	0	0	0	0	0	0	0	0	0	0	0	0	0	0	0	0	0	0	0	0	0	0	0	0	0	0	0	0	0	0	0	0	0	0	0	0	0
Prunus padus	0	0	0	0	0	0	0	0	0	0	0	0	0	0	0	0	0	0	0	0	0	0	0	0	0	0	0	0	0	0	0	0	0	0	0	0	0	0	0	0	0	0	0	0	0	0	0	0	0
Prunus pseudocerasus	0	0	0	0	0	0	0	0	0	0	0	0	0	0	0	0	0	0	0	0	0	0	0	0	0	0	0	0	0	0	0	0	0	0	0	0	0	0	0	0	0	0	0	0	0	0	0	0	0
Prunus simonii	0	0	0	0	0	0	0	0	0	0	0	0	0	0	0	0	0	0	0	0	0	0	0	0	0	0	0	0	0	0	0	0	0	0	0	0	0	0	0	0	0	0	0	0	0	0	0	0	0
Prunus spinosa	0	0	0	0	0	0	0	0	0	0	0	0	0	0	0	0	0	0	0	0	0	0	0	0	0	0	0	0	0	0	0	0	0	0	0	0	0	0	0	0	0	0	0	0	0	0	0	0	0
Prunus subcordata	0	0	0	0	0	0	0	0	0	0	0	0	0	0	0	0	0	0	0	0	0	0	0	0	0	0	0	0	0	0	0	0	0	0	0	0	0	0	0	0	0	0	0	0	0	0	0	0	0
Pterocarya tonkinensis	0	0	0	0	0	0	0	0	0	0	0	0	0	0	0	0	0	0	0	0	0	0	0	0	0	0	0	0	0	0	0	0	0	0	0	0	0	0	0	0	0	0	0	0	0	0	0	0	0
Quercus canariensis	0	0	0	0	0	0	0	0	0	0	0	0	0	0	0	0	0	0	0	0	0	0	0	0	0	0	0	0	0	0	0	0	0	0	0	0	0	0	0	0	0	0	0	0	0	0	0	0	0
Quercus cerris	0	0	0	0	0	0	0	0	0	0	0	0	0	0	0	0	0	0	0	0	0	0	0	0	0	0	0	0	0	0	0	0	0	0	0	0	0	0	0	0	0	0	0	0	0	0	0	0	0
Quercus dentata	0	0	0	0	0	0	0	0	0	0	0	0	0	0	0	0	0	0	0	0	0	0	0	0	0	0	0	0	0	0	0	0	0	0	0	0	0	0	0	0	0	0	0	0	0	0	0	0	0
Quercus faginea	0	0	0	0	0	0	0	0	0	0	0	0	0	0	0	0	0	0	0	0	0	0	0	0	0	0	0	0	0	0	0	0	0	0	0	0	0	0	0	0	0	0	0	0	0	0	0	0	0
Quercus falcata	0	0	0	0	0	0	0	0	0	0	0	0	0	0	0	0	0	0	0	0	0	0	0	0	0	0	0	0	0	0	0	0	0	0	0	0	0	0	0	0	0	0	0	0	0	0	0	0	0
Quercus hartwissiana	0	0	0	0	0	0	0	0	0	0	0	0	0	0	0	0	0	0	0	0	0	0	0	0	0	0	0	0	0	0	0	0	0	0	0	0	0	0	0	0	0	0	0	0	0	0	0	0	0
Quercus infectoria	0	0	0	0	0	0	0	0	0	0	0	0	0	0	0	0	0	0	0	0	0	0	0	0	0	0	0	0	0	0	0	0	0	0	0	0	0	0	0	0	0	0	0	0	0	0	0	0	0
Quercus lusitanica	0	0	0	0	0	0	0	0	0	0	0	0	0	0	0	0	0	0	0	0	0	0	0	0	0	0	0	0	0	0	0	0	0	0	0	0	0	0	0	1	0	0	0	0	0	0	0	0	0
Quercus macranthera	0	0	0	0	0	0	0	0	0	0	0	0	0	0	0	0	0	0	0	0	0	0	0	0	0	0	0	0	0	0	0	0	0	0	0	0	0	0	0	0	0	0	0	0	0	0	0	0	0
Quercus petraea	0	0	0	0	0	0	0	0	0	0	0	0	0	0	0	0	0	0	0	0	0	0	0	0	0	0	0	0	0	0	0	0	0	0	0	0	0	0	0	0	0	0	0	0	0	0	0	0	0
Quercus pubescens	0	0	0	0	0	0	0	0	0	0	0	0	0	0	0	0	0	0	0	0	0	0	0	0	0	0	0	0	0	0	0	0	0	0	0	0	0	0	0	0	0	0	0	0	0	0	0	0	0
Quercus pungens	0	0	0	0	0	0	0	0	0	0	0	0	0	0	0	0	0	0	0	0	0	0	0	0	0	0	0	0	0	0	0	0	0	0	0	0	0	0	0	0	0	0	0	0	0	0	0	0	0
Quercus pyrenaica	0	0	0	0	0	0	0	0	0	0	0	0	0	0	0	0	0	0	0	0	0	0	0	0	0	0	0	0	0	0	0	0	0	0	0	0	0	0	0	0	0	0	0	0	0	0	0	0	0
Quercus robur	0	0	0	0	0	0	0	0	0	0	0	0	0	0	0	0	0	0	0	0	0	0	0	0	0	0	0	0	0	0	0	0	0	0	0	0	0	0	0	0	0	0	0	0	0	0	0	0	0
Quercus rubra	0	0	0	0	0	0	0	0	0	0	0	0	0	0	0	0	0	0	0	0	0	0	0	0	0	0	0	0	0	0	0	0	0	0	0	0	0	0	0	0	0	0	0	0	0	0	0	0	0
Quercus serrata	0	0	0	0	0	0	0	0	0	0	0	0	0	0	0	0	0	0	0	0	0	0	0	0	0	0	0	0	0	0	0	0	0	0	0	0	0	0	0	0	0	0	0	0	0	0	0	0	0
Quercus suber x Quercus trojana	0	0	0	0	0	0	0	0	0	0	0	0	0	0	0	0	0	0	0	0	0	0	0	0	0	0	0	0	0	0	0	0	0	0	0	0	0	0	0	0	0	0	0	0	0	0	0	0	0
Quercus vulcanica	0	0	0	0	0	0	0	0	0	0	0	0	0	0	0	0	0	0	0	0	0	0	0	0	0	0	0	0	0	0	0	0	0	0	0	0	0	0	0	0	0	0	0	0	0	0	0	0	0
Ranunculus macounii	0	0	0	0	0	0	0	0	0	0	0	0	0	0	0	0	0	0	0	0	0	0	0	0	0	0	0	0	0	0	0	0	0	0	0	0	0	0	0	0	0	0	0	0	0	0	0	0	0
Rosa abyssinica	0	0	0	0	0	0	0	0	0	0	0	0	0	0	0	0	0	0	0	0	0	0	0	0	0	0	0	0	0	0	0	0	0	0	0	0	0	0	0	0	0	0	0	0	0	0	0	0	0
Rosa arvensis	0	0	0	0	0	0	0	0	0	0	0	0	0	0	0	0	0	0	0	0	0	0	0	0	0	0	0	0	0	0	0	0	0	0	0	0	0	0	0	0	0	0	0	0	0	0	0	0	0
Rosa glauca	0	0	0	0	0	0	0	0	0	0	0	0	0	0	0	0	0	0	0	0	0	0	0	0	0	0	0	0	0	0	0	0	0	0	0	0	0	0	0	0	0	0	0	0	0	0	0	0	0
Rosa moschata	0	0	0	0	0	0	0	0	0	0	0	0	0	0	0	0	0	0	0	0	0	0	0	0	0	0	0	0	0	0	0	0	0	0	0	0	0	0	0	0	0	0	0	0	0	0	0	0	0
Rubus scissoides	0	0	0	0	0	0	0	0	0	0	0	0	0	0	0	0	0	0	0	0	0	0	0	0	0	0	0	0	0	0	0	0	0	0	0	0	0	0	0	0	0	0	0	0	0	0	0	0	0
Rubus tabanimontanus	0	0	0	0	0	0	0	0	0	0	0	0	0	0	0	0	0	0	0	0	0	0	0	0	0	0	0	0	0	0	0	0	0	0	0	0	0	0	0	0	0	0	0	0	0	0	0	0	0
Rubus wimmerianus	0	0	0	0	0	0	0	0	0	0	0	0	0	0	0	0	0	0	0	0	0	0	0	0	0	0	0	0	0	0	0	0	0	0	0	0	0	7	0	0	0	0	0	0	0	0	0	0	0
Salix turczaninowii	0	0	0	0	0	0	0	0	0	0	0	0	0	0	0	0	0	0	0	0	0	0	0	0	0	0	0	0	0	0	0	0	0	0	0	0	0	0	0	0	0	0	0	0	0	0	0	0	0
Salix yezoensis	0	0	0	0	0	0	0	0	0	0	0	0	0	0	0	0	0	0	0	0	0	0	0	0	0	0	0	0	0	0	0	0	0	0	0	0	0	0	0	0	0	0	0	0	0	0	0	0	0
Solanum chmielewskii	0	0	0	0	0	0	0	0	0	0	0	0	0	0	0	0	0	0	0	0	0	0	0	0	0	0	0	0	0	0	0	0	0	0	0	0	0	0	0	0	0	0	0	0	0	0	0	0	0
Sonchus oleraceus	0	0	0	0	0	0	0	0	0	0	0	0	0	0	0	0	0	0	0	0	0	0	0	0	0	0	0	0	0	0	0	0	0	0	0	0	0	0	0	0	0	0	0	0	0	0	0	0	0
Sorbus aucuparia	0	0	0	0	0	0	0	0	0	0	0	0	0	0	0	0	0	0	0	0	0	0	0	0	0	0	0	0	0	0	0	0	0	0	0	0	0	0	5	0	0	0	0	0	0	0	0	0	0
Stellaria media	0	0	0	0	0	0	0	0	0	0	0	0	0	0	0	0	0	0	0	0	0	0	0	0	0	0	0	0	0	0	0	0	0	0	0	0	0	0	0	0	0	0	0	0	0	0	0	0	0
Taraxacum mongolicum	0	0	0	0	0	0	0	0	0	0	0	0	0	0	0	0	0	0	0	0	0	0	0	0	0	0	0	0	0	0	0	0	0	0	0	0	0	0	0	0	0	0	0	0	0	0	0	0	0
Taraxacum sp.	0	0	0	0	0	0	0	0	0	0	0	0	0	0	0	0	0	0	0	0	0	0	0	0	0	0	0	0	0	0	0	0	0	0	0	0	0	0	0	0	0	0	0	0	0	0	0	0	0
Taxus baccata	0	0	0	0	0	0	0	0	0	0	0	0	0	0	0	0	0	0	0	0	0	0	0	0	0	0	0	0	0	0	0	0	0	0	0	0	0	0	0	0	0	0	0	0	0	0	0	0	0
Taxus x media	0	0	0	0	0	0	0	0	0	0	0	0	0	0	0	0	0	0	0	0	0	0	0	0	0	0	0	0	0	0	0	0	0	0	0	0	0	0	0	0	0	0	0	0	0	0	0	0	0
Tilia americana x Tilia x moltkei	0	0	0	0	0	0	0	0	0	0	0	0	0	0	0	0	0	0	0	0	0	0	0	0	0	0	0	0	0	0	0	0	0	0	0	0	0	0	0	0	0	0	0	0	0	0	0	0	0
Tilia cordata	0	0	0	0	0	0	0	0	0	0	0	0	0	0	0	0	0	0	0	0	0	0	0	0	0	0	0	0	0	0	0	0	0	0	0	0	0	0	0	0	0	0	0	0	0	0	0	0	0
Tilia hyrcana	0	0	0	0	0	0	0	0	0	0	0	0	0	0	0	0	0	0	0	0	0	0	0	0	0	0	0	0	0	0	0	0	0	0	0	0	0	0	0	0	0	0	0	0	0	0	0	0	0
Tilia platyphyllos	0	0	0	0	0	0	0	0	0	0	0	0	0	0	0	0	0	0	0	0	0	0	0	0	0	0	0	0	0	0	0	0	0	0	0	0	0	0	0	0	0	0	0	0	0	0	0	0	0
Triticum turgidum	0	0	0	0	0	0	0	0	0	0	0	0	0	0	0	0	0	0	0	0	0	0	0	0	0	0	0	0	0	0	0	0	0	0	0	0	0	0	0	0	0	0	0	0	0	0	0	0	0
Ulmus rubra	0	0	0	0	0	0	0	0	0	0	0	0	0	0	0	0	0	0	0	0	0	0	0	0	0	0	0	0	0	0	0	0	0	0	0	0	5210	0	0	0	0	0	0	0	0	0	0	0	0
uncultured eukaryote	0	0	0	0	0	0	0	0	0	0	0	0	0	0	0	0	0	0	0	0	0	0	0	0	0	0	0	0	0	0	0	0	0	0	0	0	0	0	0	0	0	0	0	0	0	0	0	0	0
uncultured fungus	0	0	0	0	0	0	0	0	0	0	0	0	0	0	0	0	0	0	0	0	0	0	0	0	0	0	0	0	0	0	0	0	0	0	0	0	0	0	0	0	0	0	0	0	0	0	0	0	0
Urochloa trichopus	0	0	0	0	0	0	0	0	0	0	0	0	0	0	0	0	0	0	0	0	0	0	0	0	0	0	0	0	0	0	0	0	0	0	0	0	0	0	0	0	0	0	0	0	0	0	0	0	0
Urtica sp.	0	0	0	0	0	0	0	0	0	0	0	0	0	0	0	0	0	0	0	0	0	0	0	0	0	0	0	0	0	0	0	0	0	0	0	0	0	0	0	14	0	0	0	0	0	0	0	0	0
Veronica chamaedrys	0	0	0	0	0	0	0	0	0	0	0	0	0	0	0	0	0	0	0	0	0	0	0	0	0	0	0	0	0	0	0	0	0	0	0	0	0	0	0	0	0	0	0	0	0	0	0	0	0
Vicia sepium	0	0	0	0	0	0	0	0	0	0	0	0	0	0	0	0	0	0	0	0	0	0	0	0	0	0	0	0	0	0	0	0	0	0	0	0	0	0	0	0	0	0	0	0	0	0	0	0	0
Viola acuminata	0	0	0	0	0	0	0	0	0	0	0	0	0	0	0	0	0	0	0	0	0	0	0	0	0	0	0	0	0	0	0	0	0	0	0	0	0	0	0	0	0	0	0	0	0	0	0	0	0
Viola reichenbachiana	0	0	0	0	0	0	0	0	0	0	0	0	0	0	0	0	0	0	0	0	0	0	0	0	0	0	0	0	0	0	0	0	0	0	0	0	0	0	0	0	0	0	0	0	0	0	0	0	0
Ziziphora clinopodioides	0	0	0	0	0	0	0	0	0	0	0	0	0	0	0	0	0	0	0	0	0	0	0	0	0	0	0	0	0	0	0	0	0	0	0	0	0	0	0	0	0	0	0	0	0	0	0	0	0
Zornia glochidiata	0	0	0	0	0	0	0	0	0	0	0	0	0	0	0	0	0	0	0	0	0	0	0	0	0	0	0	0	0	0	0	0	0	0	0	0	0	0	0	0	0	0	0	0	0	0	0	0	0
[truncated: 219 more columns]

## Sheet: FOO per sample
Taxon	Blank10	Blank11	Blank12	Blank13	Blank14	Blank15	Blank16	Blank17	Blank18	Blank19	Blank1	Blank20	Blank21	Blank22	Blank23	Blank24	Blank26	Blank27	Blank28	Blank29	Blank2	Blank30	Blank31	Blank32	Blank33	Blank34	Blank35	Blank36	Blank3	Blank4	Blank5	Blank6	Blank7	Blank8	Blank9	BV43883	BV43890	BV43891	BV43893	BV43894	ENeg10	ENeg11	ENeg12	ENeg13	ENeg14	ENeg15	ENeg16	ENeg17	ENeg18
#N/A	0.011919	0.00568182	0.0175859	0.0253906	0.0122836	0.020979	0.00837359	0.047153	0.0539957	0.00942803	0.0176661	0.010929	0.0319189	0.0155693	0.0178029	0.0161227	0.0238313	0.0375427	0.0179372	0.0139925	0.0362903	0.0530452	0.0490798	0.00704225	0.00434783	0.0279553	0.0097493	0.010596	0.0214376	0.00576606	0.028169	0.0367965	0.0196078	0.0098832	0.037961	0.000893755	0.00120453	0.00193172	0.00304373	0.00187252	0.0288462	0.0193548	0.0247934	0.0210526	0.00733496	0.0251429	0.0495868	0.0171429	0.00566572
Acer campestre	0.0011919	0	0	0	0	0	0	0	0	0	0.000414697	0	0.00675929	0.000973078	0	0	0	0	0	0	0	0	0.0214724	0	0	0.014377	0.00417827	0	0	0	0	0	0	0	0.00650759	0.00446877	3.01132e-05	0.000732723	6.76384e-05	3.67161e-05	0.00106838	0	0	0	0	0	0	0.00857143	0.00283286
Acer japonicum	0	0	0	0	0	0.000999001	0	0	0	0	0	0	0	0	0	0	0	0	0.00298954	0	0	0.00196464	0	0	0	0	0	0.0013245	0	0	0	0	0	0	0	0	0	0	0	0	0	0	0	0	0	0	0	0	0
Acer platanoides	0	0	0.000799361	0	0	0	0	0	0	0	0.000248818	0.0227687	0.000375516	0.000324359	0	0	0	0	0	0	0	0	0	0	0.0130435	0.000798722	0	0.000662252	0	0.00247117	0	0	0	0.00808625	0	0	0	3.33056e-05	0	0	0	0	0	0	0	0	0	0	0.0226629
Acer pseudoplatanus	0.00715137	0.0814394	0	0	0.00167504	0.001998	0.00386473	0	0.0907127	0	0.00331757	0.0336976	0.000751033	0.0103795	0.0620929	0.0137633	0.00458295	0	0	0.000932836	0	0	0.0644172	0.0056338	0.0130435	0.0399361	0.00139276	0.0529801	0	0	0.0028169	0.0844156	0	0.0224618	0	0.000111719	0.0533305	0.00316403	0.000608746	0.000587458	0.00747863	0.000430108	0	0	0.00122249	0.0125714	0.0847107	0	0.0424929
Acer sempervirens	0	0	0	0	0	0	0	0	0.00107991	0	0	0	0	0	0	0	0	0	0	0	0	0	0	0	0	0.000798722	0	0	0	0	0	0	0	0	0	0	3.01132e-05	3.33056e-05	0	0	0	0	0	0	0	0	0	0	0
Acer velutinum	0	0	0	0	0	0	0	0	0	0	0	0	0	0.000324359	0	0	0	0	0	0	0	0	0	0	0	0	0	0	0	0	0	0	0	0	0	0	0	0	0	0	0	0	0	0	0	0	0	0	0
Agrostis capillaris	0	0.00094697	0	0	0	0	0	0	0	0	0	0	0	0	0	0	0	0	0	0	0	0	0	0	0	0	0	0	0	0	0	0	0	0	0	0	0	0	0	0	0	0	0	0	0	0	0	0	0
Agrostis scabra	0.0011919	0.00094697	0	0	0	0	0	0	0	0	0	0	0	0	0.000868432	0.000786473	0	0.00170648	0	0.000932836	0	0	0	0	0	0	0	0.000662252	0	0	0	0	0	0	0	0	3.01132e-05	3.33056e-05	3.38192e-05	0	0	0	0	0	0	0	0	0	0
Agrostis stolonifera	0	0	0	0	0	0	0	0	0	0	0	0	0	0	0	0	0	0	0	0	0	0	0	0	0	0	0	0	0	0	0	0	0	0	0	0	0	0	0	0	0	0	0	0	0	0	0	0	0
Alnus rubra	0.0011919	0	0.0511591	0	0	0	0	0	0.0323974	0.00502828	0.0442067	0.0236794	0	0.0016218	0	0.0526937	0.00091659	0	0	0	0	0	0	0	0.00434783	0	0.00139276	0	0	0	0	0.0021645	0	0.000898473	0	0	9.03397e-05	3.33056e-05	0.000101458	0.000771038	0.00213675	0.0675269	0.00330579	0	0.00244499	0	0.00206612	0	0.00283286
Alysicarpus glumaceus	0	0	0	0	0.0206588	0.004995	0	0.047153	0	0.00628536	0.000746454	0	0.0244086	0	0.00434216	0.000786473	0	0.0221843	0	0	0.0887097	0.0373281	0	0	0	0.0311502	0	0	0.00126103	0	0.0253521	0	0	0	0.0390456	0	0.000391472	0	0	0.000440593	0.00106838	0.00731183	0.0165289	0.0105263	0	0	0	0	0
Alysicarpus vaginalis	0	0	0	0	0	0	0	0	0	0	0	0	0	0	0	0	0	0	0	0	0	0	0	0	0	0.000798722	0	0	0	0	0	0	0	0	0	0	0	0	0	0	0	0	0	0	0	0	0	0	0
Amelanchier bartramiana	0	0	0.00159872	0	0	0	0	0	0.00215983	0	0.000995272	0.000910747	0	0	0	0.00196618	0	0	0	0	0	0	0	0	0	0	0	0	0	0	0	0	0	0	0	0	0	0	0	0	0	0.00172043	0	0	0	0	0	0	0
Anacardium occidentale	0	0	0	0	0	0	0	0	0	0	0.000165879	0	0	0	0	0	0	0	0	0	0	0	0	0	0	0.000798722	0	0	0	0	0	0	0	0	0	0	0	0	0	0	0	0	0	0	0	0	0	0	0
angiosperm mycorrhizal host	0	0	0	0	0	0	0	0.00266904	0.00323974	0	0	0	0.000751033	0	0	0.000393236	0	0	0	0	0	0	0.00306748	0.0056338	0	0	0	0	0	0	0	0.0021645	0	0	0	0	0	0	6.76384e-05	0	0	0	0.00165289	0	0	0	0	0	0
Anthoxanthum odoratum	0	0	0	0	0	0	0	0	0	0.000628536	0.000248818	0.00273224	0	0	0	0	0	0	0	0	0	0	0	0	0	0	0	0	0	0	0	0	0.00217865	0.00269542	0.0010846	0	0	0	0	0	0	0	0	0	0	0	0	0.00571429	0.00141643
Anthoxanthum ovatum	0	0	0.000799361	0	0	0	0	0	0	0	0	0	0	0	0	0	0	0.00170648	0	0	0	0	0	0	0	0.00159744	0	0	0	0	0	0	0	0	0.0010846	0	0	0	0	0	0	0	0	0	0	0	0.00206612	0	0
Arachis hypogaea	0	0	0	0	0	0	0	0	0	0	0	0	0.000375516	0	0	0	0	0.00170648	0	0	0	0	0	0	0	0	0	0	0	0	0	0	0	0	0	0	0	0	0	0	0	0	0	0	0	0	0	0	0
Arctium minus	0	0	0	0	0	0	0.000322061	0	0	0	8.29394e-05	0	0	0	0	0	0	0	0	0.000932836	0	0	0	0	0	0	0	0	0	0.000823723	0	0	0	0	0	0	0	0	0	0	0	0	0	0	0.00122249	0	0	0	0
Arrhenatherum palaestinum	0	0	0	0	0	0	0	0	0	0	0.000165879	0	0	0.000324359	0	0	0	0	0	0	0	0	0	0	0	0.000798722	0	0	0	0	0	0	0	0	0.0010846	0	0	0	0	0	0	0	0	0	0	0	0	0	0
Aucuba japonica	0	0	0	0	0	0	0	0	0	0	8.29394e-05	0	0	0	0	0	0	0	0	0	0	0	0	0	0	0	0	0	0	0	0	0	0	0	0	0	0	0	0	0	0	0	0	0	0	0	0	0	0
Betula pendula	0.0011919	0.00094697	0.0135891	0.00716146	0.000558347	0.002997	0	0	0.0107991	0.0282841	0.0206519	0.00728597	0	0.000324359	0.00173686	0.0192686	0.0183318	0	0.00149477	0	0	0	0	0.0394366	0.00434783	0.00399361	0	0.00529801	0	0.000823723	0	0	0.0108932	0	0	0.000558597	9.03397e-05	6.66112e-05	0.000135277	0.000514026	0	0.0215054	0.0115702	0	0.0427873	0	0	0.0142857	0.0269122
Betula pubescens	0.00238379	0.00757576	0.0215827	0.00455729	0.00335008	0.001998	0.000644122	0	0.012959	0.017599	0.0219789	0.0118397	0.000751033	0.000648719	0.0026053	0.0251671	0.0091659	0	0.00149477	0	0	0	0.00613497	0.0267606	0	0.00798722	0.00278552	0.00728477	0	0	0.0028169	0	0.0108932	0	0	0.000111719	0	6.66112e-05	0.00412594	0.000403877	0.00106838	0.0270968	0.00661157	0.00526316	0.0403423	0.00571429	0	0.0228571	0.0184136
Brassica carinata	0	0	0	0	0	0	0	0	0	0	0.000165879	0	0.000375516	0	0	0	0	0	0	0	0	0	0	0	0	0.00159744	0	0	0	0	0	0	0	0	0	0	0	0	0	0	0	0	0.00165289	0	0.00122249	0	0	0	0.00283286
Brassica napus	0	0	0	0	0	0.000999001	0	0	0	0	0	0	0	0	0	0	0	0	0	0	0	0	0	0	0.00434783	0	0	0	0	0	0	0	0	0.000898473	0	0	0	0	0	0	0	0	0	0	0	0	0	0	0.00141643
Brassica oleracea	0	0	0	0	0	0	0	0	0	0	0	0.000910747	0	0	0.000434216	0	0	0	0	0	0	0	0	0	0.00434783	0	0	0	0	0	0	0	0	0.000898473	0	0	0	0	0	0	0	0.000430108	0	0	0	0	0	0	0.00141643
Bromus diandrus	0	0	0	0	0	0	0	0	0	0	0	0	0	0	0	0	0	0	0.00149477	0	0	0	0	0	0	0	0	0	0	0	0	0	0	0	0	0	0	0	0	0	0	0	0	0	0	0	0	0	0
Carpinus betulus	0.0500596	0.0445076	0.00319744	0.0859375	0.00725851	0.02997	0.020934	0.044484	0.0313175	0.00188561	0.0166708	0.0455373	0.0424333	0.0285436	0.0186713	0.0106174	0.0494959	0.00341297	0.0807175	0.00373134	0.00403226	0.0235756	0.0368098	0.00140845	0.1	0.0399361	0.0236769	0.0278146	0.0416141	0.0197694	0.0647887	0.0238095	0	0.017071	0.0227766	0.00279298	0.000692604	0.026811	0.0558693	0.00187252	0.025641	0.000860215	0	0.0105263	0.00488998	0.00685714	0.00413223	0.0342857	0.0269122
Carpinus laxiflora	0	0.00094697	0	0	0	0	0.000322061	0.00088968	0.00107991	0	0.000414697	0	0.00112655	0.000648719	0.000868432	0	0.00091659	0	0	0	0	0.00196464	0	0.0028169	0.00434783	0	0	0	0	0.000823723	0.0028169	0	0.00217865	0	0	0	0	0	0.00111603	0	0	0	0	0	0	0.00114286	0	0	0
Carpinus londoniana	0	0	0	0.00260417	0	0	0	0	0	0	0.000248818	0	0.000375516	0.000648719	0	0	0	0	0.00149477	0	0	0.00196464	0	0	0	0.000798722	0.00139276	0	0.00252207	0	0	0	0	0	0.0010846	0	0	3.33056e-05	0.000608746	0	0	0	0	0	0	0	0	0	0
Carpinus polyneura	0	0	0	0	0	0	0	0	0	0	0	0	0.000375516	0	0	0	0	0	0	0	0	0	0	0	0	0	0	0	0	0	0	0	0	0	0	0	0	0	0	0	0	0	0	0	0	0	0	0	0
Carpinus tientaiensis	0	0	0	0	0	0	0	0	0	0	8.29394e-05	0	0	0	0	0	0	0	0	0	0	0	0	0	0	0	0	0	0	0	0	0	0	0	0	0	0	0	3.38192e-05	0	0	0	0	0	0	0	0	0	0
Castanea pumila	0	0	0	0	0	0	0	0	0	0	0.000165879	0	0	0	0.000434216	0	0	0	0	0	0	0	0	0	0	0.00159744	0	0.000662252	0	0	0	0	0	0	0	0	0	0	0	0	0	0	0	0	0	0.00114286	0	0	0
Chenopodium giganteum	0	0	0	0	0	0	0	0	0	0	0	0	0	0	0	0	0	0	0	0	0	0	0	0	0	0	0	0	0	0	0	0	0	0	0	0	0	0	0	0	0	0	0	0	0	0	0	0	0
Citrus reticulata x Citrus sinensis	0	0	0	0	0	0	0	0	0	0	0	0	0	0	0	0	0	0	0	0	0	0	0	0	0	0	0	0	0	0	0	0	0	0	0	0	0	0	0	0	0	0	0	0	0	0	0	0	0
Coriandrum sativum	0	0	0	0	0	0	0	0	0	0	0	0	0	0	0	0	0	0	0	0	0	0	0	0	0	0.00319489	0	0.000662252	0	0	0	0	0	0.000898473	0.0032538	0	0	0	0	0	0	0	0	0	0	0	0	0	0
Corylus avellana	0.0011919	0.00378788	0	0	0.00111669	0.001998	0	0.00266904	0	0.000628536	0.000331757	0	0.00300413	0.000324359	0.000868432	0.000786473	0.00091659	0	0	0	0	0	0	0	0	0.00479233	0.00139276	0	0	0	0.0084507	0	0	0.000898473	0.00759219	0	0	0	0.00040583	0	0	0	0	0	0	0	0	0	0
Crataegus nigra	0	0	0	0	0	0	0	0	0	0	0	0	0	0	0	0	0	0	0	0	0	0	0	0	0	0	0	0	0	0	0	0	0	0	0	0	0	0	0	3.67161e-05	0	0	0	0	0	0	0	0	0
Cucumis pubescens	0	0	0	0	0	0	0	0	0	0	0	0	0	0	0	0	0	0	0	0	0	0	0	0	0	0	0	0	0	0	0	0	0	0	0	0	0	0	0	0	0	0	0	0	0	0	0	0	0
Cucumis sativus	0	0	0	0	0	0	0	0	0	0	0	0	0	0	0	0	0	0	0	0	0	0	0	0	0	0	0	0	0	0	0	0	0	0	0	0.000111719	0	0	0	0	0	0	0	0	0	0	0	0	0
Cucurbita pepo	0	0	0	0	0	0	0	0	0	0	0	0	0	0	0.000434216	0	0	0.00511945	0	0	0.00403226	0	0	0	0	0	0	0	0	0	0	0	0	0	0	0	0	0	0	0	0	0	0	0.00526316	0	0	0	0	0
Cupressus sempervirens	0	0	0	0	0	0	0	0	0	0	0	0	0	0	0	0	0	0	0	0	0	0	0	0	0	0	0	0	0	0	0	0	0	0	0	0	0	0	0	0	0	0	0	0	0	0	0	0	0
Dactylis glomerata	0	0	0	0	0.00111669	0	0	0	0	0	0.000165879	0.000910747	0	0	0	0	0	0	0	0.000932836	0	0	0	0	0.00869565	0	0	0	0	0	0	0	0	0.000898473	0	0	0	0	0	0	0	0	0	0	0	0	0	0	0.00141643
Fagus engleriana	0.0011919	0	0	0	0	0	0	0	0	0	0	0	0.000751033	0	0	0.000393236	0	0	0	0	0	0	0	0	0	0	0	0	0	0	0	0	0	0	0	0.00134063	0	0.000399667	0	0	0	0	0	0	0	0	0	0	0
Fagus grandifolia	0	0.00757576	0.00319744	0.000651042	0.00167504	0.000999001	0.000644122	0	0.00107991	0.00125707	0.00132703	0.00273224	0.0022531	0.000324359	0.00347373	0.00157295	0.00091659	0.00170648	0	0.00186567	0	0.00196464	0	0	0.00434783	0.00239617	0.00139276	0.00529801	0.00252207	0	0	0.0021645	0	0.00718778	0.0021692	0.000223439	0	0	6.76384e-05	3.67161e-05	0	0.00387097	0.00165289	0	0.00244499	0	0	0	0.00566572
Fagus hayatae	0	0	0	0	0.00111669	0	0	0	0.00107991	0	0	0	0.000375516	0	0	0	0	0	0	0	0	0	0	0	0	0	0	0	0	0.000823723	0	0	0	0	0	0	0.000421585	3.33056e-05	0	3.67161e-05	0	0	0	0	0	0	0	0.00285714	0
Fagus sylvatica	0.550656	0.510417	0.604317	0.352214	0.605807	0.612388	0.344928	0.264235	0.260259	0.237586	0.422742	0.287796	0.374014	0.560493	0.473296	0.600472	0.506874	0.414676	0.512706	0.45709	0.189516	0.385069	0.441718	0.25493	0.352174	0.292332	0.727019	0.525828	0.735183	0.538715	0.369014	0.300866	0.24183	0.409704	0.290672	0.953413	0.777283	0.952406	0.895972	0.0523572	0.473291	0.555269	0.629752	0.563158	0.526895	0.340571	0.264463	0.431429	0.362606
Festuca rubra	0	0	0	0	0	0	0	0	0	0	0	0	0	0	0	0	0	0	0	0	0	0	0	0	0	0	0	0	0	0	0	0	0	0	0	0	0	0	0	0	0	0	0	0	0	0	0	0	0
Festuca sp.	0	0	0	0	0	0	0	0	0	0.000628536	0	0	0	0	0	0	0	0	0	0	0	0	0	0	0	0	0	0	0	0	0	0	0	0	0	0	0	0	0	0	0	0	0	0	0	0	0	0	0
Fraxinus angustifolia	0.00238379	0	0	0	0	0.001998	0.00611916	0	0	0.00251414	0	0	0.000751033	0.00356795	0.00173686	0	0.00183318	0	0.00149477	0.00373134	0	0	0	0	0	0	0.00139276	0	0.0037831	0.00247117	0	0	0	0.000898473	0	0.000111719	0.000180679	6.66112e-05	0.00909737	0.0448671	0.00106838	0	0.00165289	0	0.00488998	0.00685714	0.00206612	0	0
Galium aparine	0	0	0	0	0	0	0	0	0	0	0	0	0.000375516	0	0	0	0	0	0	0	0	0	0	0	0	0	0	0	0	0	0	0	0	0	0	0	0	0	0	0	0	0	0	0	0	0	0	0	0
Geranium robertianum	0	0	0	0	0	0	0	0	0	0	0.000248818	0	0	0	0	0	0	0	0	0	0	0	0	0	0	0	0	0	0	0	0	0	0	0	0	0	0	0	0	0	0	0	0	0	0	0	0	0	0
Geum canadense	0	0	0	0	0	0	0	0	0	0	0	0	0	0	0	0	0	0.00170648	0	0	0	0	0	0	0	0	0	0	0	0	0	0	0	0	0	0	0	0	0	0	0	0	0.00495868	0.00526316	0	0	0	0	0
Hedera helix	0.00834327	0	0	0	0.000558347	0	0	0	0	0	8.29394e-05	0	0	0.00518975	0.000868432	0	0	0.00170648	0	0	0	0	0	0	0	0	0.00557103	0.000662252	0	0	0	0	0	0	0	0	0.000331245	0.0005995	0.000676384	0.000624174	0.00534188	0	0	0	0	0	0	0	0
Helianthus sp.	0.284863	0.107955	0.0807354	0.253255	0.11837	0.021978	0.0573269	0.208185	0.0766739	0.0590823	0.160902	0.127505	0.121292	0.11904	0.0538428	0.0578057	0.241063	0.346416	0.0493274	0.20056	0.451613	0.32613	0.122699	0.0352113	0.252174	0.0838658	0.135097	0.143046	0.0529634	0.250412	0.287324	0.300866	0.326797	0.256963	0.457701	0.00502737	0.00472778	0.00402998	0.00818425	0.853099	0.189103	0.0443011	0.198347	0.294737	0.0635697	0.0502857	0.235537	0.0714286	0.172805
Heracleum vicinum	0	0	0	0	0	0	0	0	0	0	0	0	0	0	0	0	0	0	0	0	0	0	0	0	0	0	0	0	0	0	0	0	0	0	0	0	0	0	0	0	0	0	0	0	0	0	0	0	0
Hesperocyparis stephensonii	0	0	0	0	0	0	0	0	0	0	0	0	0	0	0	0	0	0	0	0	0	0	0	0	0	0	0	0	0	0	0	0	0	0	0	0	0	0	0	0	0	0	0	0	0	0	0	0	0
Hexachlamys emerichii	0	0	0	0	0	0	0	0	0	0	0	0	0	0	0	0	0	0	0	0	0	0	0	0	0	0	0	0	0	0	0	0	0	0	0	0	0	0	0	0	0	0	0	0	0	0	0	0	0
Holcus lanatus	0.0011919	0	0.00159872	0	0.000558347	0	0	0	0	0	0.00422991	0	0.000375516	0.00291923	0	0.0102241	0	0.00170648	0	0.000932836	0	0	0	0	0	0	0.00139276	0	0	0	0	0	0	0	0	0	6.02265e-05	0.000166528	0.000202915	7.34322e-05	0.00213675	0.00602151	0	0	0	0	0	0	0
Ilex perado	0.0274136	0.0464015	0.00159872	0.00130208	0	0.001998	0.000644122	0.00355872	0.00107991	0.00439975	0.00472754	0.0163934	0.00938791	0.0298411	0.0655667	0.00275265	0.00641613	0.00682594	0.00149477	0	0	0	0	0.00422535	0	0.0231629	0.0153203	0.0403974	0.0037831	0	0	0.004329	0	0.00898473	0.00650759	0.000670316	0.000692604	0.000999167	0.0017586	0.0031943	0.0224359	0.00258065	0.00330579	0	0.00611247	0	0.00619835	0	0.0240793
Iris dichotoma	0	0.00094697	0.000799361	0	0	0	0	0	0	0.000628536	0.000414697	0	0	0	0	0.000393236	0	0	0	0	0	0	0	0	0	0	0	0	0	0	0	0	0	0	0	0	0	0	0.000169096	3.67161e-05	0	0.00129032	0	0	0	0	0	0	0
Juniperus squamata	0	0	0	0	0	0	0	0	0	0	0	0	0	0	0	0	0	0	0	0	0	0	0	0	0	0	0	0	0	0	0	0	0	0	0	0	0	0	0	0	0	0	0	0	0	0	0	0	0
Lachnagrostis ammobia	0	0	0	0	0	0	0.000322061	0	0	0	0	0	0	0	0	0	0	0	0	0	0	0	0	0	0	0	0	0	0	0	0	0	0	0	0	0	0	0	0	0	0	0	0	0	0	0	0	0	0
Larix kaempferi	0	0	0	0	0	0	0	0	0	0	8.29394e-05	0	0	0	0	0	0.00183318	0	0	0	0	0	0	0	0	0	0	0	0	0	0	0	0	0	0	0	0	0	0	0	0	0	0	0	0	0	0	0	0.00283286
Larix sibirica	0	0	0.000799361	0.00325521	0.000558347	0	0	0	0	0	0.000497636	0	0.000751033	0	0	0	0.00366636	0.00170648	0	0	0	0.00392927	0	0	0	0.000798722	0	0.000662252	0	0	0	0	0	0	0	0	0	0	0	0	0	0	0.00165289	0.00526316	0.00122249	0	0	0	0
Linum usitatissimum	0	0	0	0	0	0	0	0	0	0	0	0	0	0	0	0	0	0	0	0	0	0	0	0	0	0	0	0	0	0	0	0	0	0	0	0	0	0	0	0	0	0	0	0	0	0	0	0	0
Lolium perenne	0	0	0	0.000651042	0.000558347	0	0	0	0	0	0	0	0	0	0	0.000786473	0	0	0	0	0	0	0	0	0	0	0	0	0	0	0	0	0	0.000898473	0	0	0	3.33056e-05	0	0	0	0	0	0	0	0	0	0	0
Lolium rigidum	0	0	0	0	0	0	0	0	0	0	0	0	0	0	0	0	0	0	0	0	0	0	0	0	0	0	0	0	0	0	0	0	0	0.000898473	0	0	0	0	0	0	0	0	0	0	0	0	0	0	0
Lolium temulentum	0	0	0	0	0	0	0	0	0	0	0	0	0	0	0	0	0	0	0	0	0	0	0	0	0	0	0	0.0013245	0	0	0	0	0	0	0	0	0	0	0	0	0	0	0	0	0	0	0	0	0
Lophozonia obliqua	0	0	0	0.0078125	0	0	0	0	0	0.000628536	0.00182467	0.00364299	0	0	0	0	0.015582	0	0.00597907	0	0	0	0	0	0	0	0	0	0	0	0	0	0	0.00179695	0	0	0	0	0	0.000183581	0	0	0	0	0	0	0	0	0.00141643
Melochia corchorifolia	0	0	0	0	0	0	0	0	0.0237581	0	0.0046446	0	0	0	0	0	0	0	0	0.0149254	0	0	0.0184049	0	0	0	0	0	0	0	0	0.047619	0	0	0	0	0	0	0	0	0	0	0	0	0	0	0.0247934	0	0
Nothofagus nervosa	0	0	0	0	0	0	0	0	0	0	0.000331757	0.000910747	0	0	0	0	0.00091659	0	0	0	0	0	0	0	0	0	0	0	0	0	0	0	0	0	0	0	0	0	0	0	0	0	0	0	0	0	0	0	0
Picea rubens	0	0	0	0	0	0.000999001	0.000322061	0	0	0	0	0	0	0.000324359	0	0	0	0	0	0	0	0	0	0	0	0	0	0	0	0	0	0	0	0	0	0.000111719	3.01132e-05	0	0	0	0	0	0	0	0	0	0	0	0
Pinus luchuensis	0	0	0	0	0	0	0	0	0	0	0.000165879	0	0	0	0	0.000393236	0	0	0	0	0	0	0	0	0	0	0	0	0	0	0	0	0	0	0	0	0	0	0	0	0	0	0	0	0	0	0	0	0
Pinus taiwanensis	0	0	0.000799361	0	0.000558347	0	0	0	0	0	0.000414697	0	0	0	0.000434216	0.000786473	0	0	0	0	0	0	0	0	0	0	0	0.0013245	0	0	0	0	0	0	0	0	0	0	0	0	0	0	0	0	0	0	0	0	0
Plantago lanceolata	0	0	0	0	0	0	0	0	0	0	0	0	0	0	0	0	0	0	0	0	0	0	0	0	0	0	0	0	0	0	0	0	0	0	0	0	0	0	0	0	0	0	0	0	0	0	0	0	0
Plantago leiopetala	0	0	0	0.000651042	0	0	0	0	0	0	0.000165879	0	0	0	0	0	0.00183318	0	0	0	0	0.00196464	0	0	0	0	0	0	0	0	0	0	0.00217865	0	0	0	0	0	0	0	0	0	0	0	0	0	0	0	0
Poa trivialis	0	0	0	0	0.00111669	0	0	0	0	0	8.29394e-05	0.00182149	0	0	0	0	0	0	0.00149477	0	0	0	0	0	0.00434783	0	0.00278552	0	0	0	0	0	0	0	0	0	0	0	0	0	0	0	0	0	0	0	0	0	0.00141643
Primula x uzungolensis	0	0	0	0	0	0	0	0	0	0	0	0	0	0	0	0	0	0	0	0	0	0	0	0	0	0	0	0	0	0	0	0	0	0	0	0	0	0	0	0	0	0	0	0	0	0	0	0	0
Prunus avium	0	0.00568182	0.00719424	0.0227865	0.0094919	0.00999001	0.00515298	0.00533808	0.00539957	0.0477687	0.00945509	0.0227687	0.00112655	0.00291923	0	0.00786473	0.0192484	0.0273038	0.00747384	0.00466418	0.120968	0.00196464	0.00920245	0.0225352	0.00434783	0.000798722	0.00278552	0.0013245	0.00252207	0.00329489	0.0084507	0.004329	0.0087146	0.0368374	0	0.000893755	9.03397e-05	0.000166528	0.000101458	0.000257013	0.00534188	0.00731183	0.0181818	0.0210526	0.00733496	0.00228571	0.00826446	0.0171429	0.0113314
Prunus cerasifera	0	0	0	0	0	0	0	0.00088968	0	0.00439975	0.00140997	0.00546448	0	0	0	0.00157295	0.00091659	0.00341297	0	0	0	0	0	0	0	0	0	0	0	0	0	0	0	0.00359389	0	0	0	0	0	7.34322e-05	0	0.00129032	0	0	0	0	0.00206612	0	0.00424929
Prunus domestica	0	0	0.00319744	0	0	0	0	0	0	0.0106851	0.00381521	0.000910747	0	0	0	0.00393236	0	0.00170648	0	0	0	0	0	0	0.00434783	0	0	0	0	0	0.0028169	0	0	0.00269542	0	0	0	0	0.000202915	0.000220297	0	0.00688172	0	0	0	0	0	0	0.00141643
Prunus fordiana	0.0011919	0.0104167	0.011191	0.00325521	0.00502513	0.000999001	0.00322061	0.00622776	0.00539957	0.0182275	0.00928921	0.0145719	0.000375516	0.000973078	0.00173686	0.0086512	0.00458295	0.0136519	0.00298954	0.00559701	0.0362903	0.00196464	0.00613497	0.0126761	0.00434783	0	0.00557103	0.0013245	0	0	0.0169014	0.004329	0.0174292	0.0179695	0	0.000335158	9.03397e-05	0.000133222	0.000101458	3.67161e-05	0.00213675	0.00903226	0.00991736	0.00526316	0.00122249	0.00114286	0.0144628	0.00571429	0.00849858
Prunus incisa	0	0	0	0	0	0	0	0	0.00107991	0.000628536	0	0	0	0.000324359	0	0	0	0	0	0	0	0	0	0.00140845	0	0	0	0	0	0	0	0	0	0	0	0	0	0	0	0	0	0	0	0	0	0	0	0	0
Prunus mandshurica	0	0	0	0	0	0	0	0	0	0	0	0	0	0	0	0	0	0	0	0	0	0	0	0	0	0	0	0	0	0	0	0	0	0	0	0	0	0	0	0	0	0	0	0	0	0	0	0	0
Prunus padus	0	0.00094697	0	0	0	0	0.000644122	0	0	0	0	0	0	0.000324359	0.000868432	0	0	0	0	0	0	0	0	0	0	0	0	0.000662252	0	0	0	0	0	0	0	0	0	0	0	0	0	0	0.00165289	0	0	0	0	0	0
Prunus pseudocerasus	0	0.00852273	0.00159872	0.0175781	0.0100503	0.000999001	0.00161031	0.0044484	0.00215983	0.0289126	0.00522518	0.00910747	0.00112655	0.000324359	0.000434216	0.00353913	0.0128323	0.0290102	0.00298954	0.00279851	0.0443548	0	0	0.00985915	0.00869565	0	0	0.000662252	0	0.00329489	0.0028169	0	0.00653595	0.0116801	0	0.000111719	3.01132e-05	3.33056e-05	0.000101458	7.34322e-05	0.00534188	0.0055914	0.0115702	0.00526316	0.00122249	0.00114286	0.00206612	0.0114286	0.00566572
Prunus simonii	0	0	0	0	0	0	0	0	0	0.00125707	0.000414697	0	0	0	0	0.000393236	0	0	0	0	0	0.00196464	0	0	0	0	0	0	0.00252207	0	0	0	0	0.00179695	0	0	0	0	0	7.34322e-05	0	0	0	0	0	0	0	0	0
Prunus spinosa	0	0	0.000799361	0.000651042	0	0	0	0	0	0.00942803	0.00174173	0	0	0	0	0.000786473	0	0	0	0	0	0	0	0	0	0	0	0	0	0	0	0	0	0	0	0	0	0	0	3.67161e-05	0	0.00387097	0	0	0	0	0	0	0
Prunus subcordata	0	0	0	0	0	0	0	0	0	0	0	0	0	0	0	0	0	0	0	0	0	0	0	0	0	0	0	0	0	0	0	0	0	0	0	0	0	0	0	0	0	0	0	0	0	0	0	0	0
Pterocarya tonkinensis	0	0.00094697	0	0	0	0	0	0	0	0	0	0	0	0	0	0	0	0	0	0	0	0	0	0	0	0	0	0	0	0	0	0	0	0	0	0	0	0	0	0	0	0	0	0	0	0	0	0	0
Quercus canariensis	0	0	0	0.000651042	0.000558347	0	0	0.00088968	0	0.00125707	0.000995272	0	0.00262861	0.000973078	0	0.00157295	0	0	0	0.00186567	0	0	0	0	0	0	0	0	0	0	0	0	0	0.00179695	0.0010846	0	0	0	3.38192e-05	7.34322e-05	0.00106838	0.000430108	0	0	0	0.00114286	0	0	0
Quercus cerris	0	0.00094697	0	0	0	0	0	0	0	0	0.000912333	0.00546448	0	0	0	0.000786473	0	0.00341297	0	0	0	0	0	0	0	0	0	0	0	0	0	0	0	0.00628931	0	0	0	0	0	0	0	0	0	0	0	0	0.00619835	0	0.00283286
Quercus dentata	0	0	0	0.00195312	0	0.000999001	0.000644122	0	0	0	0.000331757	0.00182149	0.00150207	0.00194616	0.00173686	0	0	0.00170648	0	0.000932836	0	0	0	0.0028169	0.00434783	0.00159744	0	0	0	0	0	0	0	0	0	0	9.03397e-05	0	3.38192e-05	0.000220297	0.00641026	0.00172043	0.00165289	0	0	0.00114286	0	0	0
Quercus faginea	0	0	0	0	0	0	0	0	0	0	8.29394e-05	0	0	0	0.000434216	0	0	0	0	0	0	0	0	0	0	0	0	0.000662252	0	0	0	0	0	0	0	0	0	0	0	0	0	0	0	0	0	0	0	0	0
Quercus falcata	0	0	0	0.00130208	0	0	0.000644122	0	0	0	0.000331757	0.000910747	0.00300413	0.000324359	0.000868432	0	0	0	0.00149477	0	0	0	0	0	0	0.0071885	0	0	0	0	0	0	0	0.00179695	0.0032538	0.000111719	0	0	3.38192e-05	3.67161e-05	0	0	0	0	0	0.00114286	0	0	0.00424929
Quercus hartwissiana	0	0.00473485	0	0	0	0.002997	0.00289855	0.00088968	0.00215983	0.00251414	0.00514224	0	0.00375516	0.000324359	0.00911854	0	0	0.00170648	0	0.0149254	0	0.00196464	0	0.00704225	0	0.00239617	0	0.00397351	0	0.00329489	0.0028169	0	0.00217865	0.000898473	0	0	0.000180679	0	0.000338192	0	0.00106838	0.00129032	0	0	0.00122249	0.00571429	0.00206612	0	0
Quercus infectoria	0	0.00189394	0.000799361	0.000651042	0	0.001998	0	0	0.00323974	0.000628536	0.000580576	0.000910747	0.00262861	0.000324359	0.000868432	0.000393236	0	0	0.00149477	0	0	0	0	0	0	0.00559105	0	0	0	0.000823723	0	0	0	0.000898473	0	0	3.01132e-05	0	3.38192e-05	0	0.00106838	0	0	0	0	0	0.00413223	0	0
Quercus lusitanica	0	0	0	0	0	0	0	0	0	0	0	0	0	0	0	0	0	0	0	0	0	0	0	0	0	0	0	0	0	0	0	0	0	0	0	0	0	0	0	3.67161e-05	0	0	0	0	0	0	0	0	0
Quercus macranthera	0	0.00094697	0	0	0	0	0.00483092	0	0	0	0.00149291	0.000910747	0.0153962	0.00518975	0.00217108	0.00117971	0	0.00170648	0.00149477	0	0	0	0.00306748	0.00140845	0	0.0103834	0	0	0.00126103	0.00164745	0	0	0	0	0.00433839	0	0	0	3.38192e-05	0	0.00106838	0.000860215	0	0	0	0	0	0	0
Quercus petraea	0	0.0189394	0.0207834	0.0800781	0.00223339	0.027972	0.00837359	0.0400356	0.0183585	0.00754243	0.0137679	0.100182	0.0499437	0.00389231	0.0186713	0.00943767	0.0421632	0.00682594	0.0134529	0.00279851	0	0.00392927	0.00920245	0.0084507	0.0521739	0.0295527	0	0.0165563	0.0075662	0.00906096	0.0028169	0	0	0.0440252	0.00759219	0.00100547	9.03397e-05	9.99167e-05	0.00179242	0.000403877	0.017094	0.0103226	0	0	0.00122249	0.0102857	0.0268595	0.00285714	0.0694051
Quercus pubescens	0	0.0123106	0.0103917	0.00585938	0	0.014985	0.010628	0.00355872	0.0183585	0.00565682	0.0241354	0.00728597	0.00826136	0.00583847	0.0234477	0.01337	0	0	0.0284006	0.016791	0	0	0.0153374	0.0126761	0.00869565	0.0159744	0	0.00860927	0.00252207	0.00411862	0.0056338	0.0108225	0.00217865	0.00718778	0	0.000223439	0.000120453	9.99167e-05	0.000574926	7.34322e-05	0.00747863	0.0193548	0.00165289	0	0.00733496	0.0182857	0.0103306	0.00857143	0.0113314
Quercus pungens	0	0	0.000799361	0	0	0	0	0	0	0	0	0	0	0	0	0	0	0	0.0044843	0	0	0	0	0	0	0	0	0	0	0	0	0	0	0	0	0.000111719	0	0	0	0	0	0	0	0	0	0	0	0	0
Quercus pyrenaica	0	0.0151515	0.0119904	0.00325521	0.00167504	0.021978	0.00161031	0.0088968	0.00323974	0.00125707	0.0077963	0.00455373	0.00788584	0.00194616	0.0108554	0.00157295	0.00091659	0	0.0343797	0.011194	0	0.0137525	0.00306748	0.0112676	0.0130435	0.0175719	0	0.0178808	0.0327869	0.0107084	0	0	0	0.00179695	0.0021692	0.00189923	3.01132e-05	3.33056e-05	6.76384e-05	0.000440593	0.00213675	0.000430108	0	0	0.00244499	0.00228571	0	0	0.00141643
Quercus robur	0.00357569	0.0880682	0.0759392	0.0371094	0.00837521	0.112887	0.0618357	0.0560498	0.0831533	0.0546826	0.12839	0.129326	0.190762	0.0337334	0.157186	0.0739284	0.0100825	0.0238908	0.140508	0.0485075	0.00806452	0.0235756	0.0797546	0.108451	0.0869565	0.241214	0.00557103	0.094702	0.0517024	0.0288303	0.0169014	0.0670996	0.0196078	0.066487	0.0650759	0.00513909	0.00138521	0.000366361	0.0058169	0.00326773	0.0694444	0.100215	0.00826446	0.0210526	0.0647922	0.181714	0.0971074	0.04	0.103399
Quercus rubra	0	0	0	0	0	0	0	0	0	0	0	0	0	0	0	0	0	0	0	0	0	0	0	0	0	0	0	0	0	0	0	0.0021645	0	0	0	0	0	0	0	0	0	0	0	0	0	0	0	0	0
Quercus serrata	0.0011919	0.00473485	0.0327738	0.00911458	0.000558347	0.031968	0.0357488	0.00622776	0.0075594	0.0106851	0.0359957	0.00910747	0.0352985	0.00746027	0.0186713	0.0287063	0.00091659	0.00170648	0.0134529	0.0279851	0	0.00392927	0.00306748	0.00985915	0.00434783	0.0255591	0	0.00794702	0	0.0271829	0	0.0021645	0.00217865	0.00359389	0.00867679	0	0.000602265	0	0.000473469	0.000146864	0.0149573	0.0421505	0.00330579	0.00526316	0.0268949	0.0525714	0.00619835	0.00285714	0.00283286
Quercus suber x Quercus trojana	0	0	0	0	0	0	0	0	0	0	8.29394e-05	0	0	0	0	0.000393236	0	0	0	0	0	0	0	0	0	0	0	0	0	0	0	0	0	0	0	0	0	0	0	0	0	0	0	0	0	0	0	0	0
Quercus vulcanica	0	0	0	0	0	0	0	0	0	0	0	0	0	0	0	0	0	0	0	0	0	0	0	0	0	0	0	0	0	0	0	0	0	0	0	0	0	0	0	0	0	0	0	0	0	0	0	0	0
Ranunculus macounii	0	0	0	0	0	0	0	0	0	0	0	0	0	0.000324359	0	0.000393236	0	0.00170648	0	0	0	0.00196464	0	0	0	0	0	0	0	0	0	0	0	0	0	0	0	0	0	0	0	0.000430108	0.00165289	0	0	0	0	0	0
Rosa abyssinica	0	0	0	0	0	0	0.000322061	0	0	0	0	0	0	0	0	0	0	0	0	0	0	0	0	0	0	0	0	0	0	0	0	0	0	0	0	0	0	0	0	0	0	0	0	0	0	0	0	0	0
Rosa arvensis	0	0	0	0	0	0	0.000644122	0	0	0	0	0	0	0	0	0	0	0	0	0.00279851	0	0	0	0	0	0	0	0	0	0	0	0	0	0	0	0	0	0	0	0	0	0	0	0	0.00488998	0.00228571	0	0	0
Rosa glauca	0	0	0	0	0	0	0.000644122	0	0	0	0	0	0	0	0	0	0	0	0	0.00279851	0	0	0	0	0	0	0	0	0	0	0	0	0	0	0	0	0	0	0	0	0	0	0	0	0	0.00114286	0	0	0
Rosa moschata	0	0	0	0	0	0	0	0	0	0	0.000165879	0	0.000375516	0	0	0	0.00091659	0	0	0	0	0	0	0	0	0.00239617	0	0	0	0	0	0	0	0	0.0021692	0	0	0	0	0	0	0	0.00165289	0	0.00733496	0	0	0	0.00141643
Rubus scissoides	0	0	0	0	0	0	0	0	0	0	0	0	0	0	0	0	0	0	0	0	0	0	0	0	0	0	0	0	0	0	0	0	0	0	0	0	0	0	0	0	0	0	0	0	0	0	0	0	0
Rubus tabanimontanus	0.00238379	0	0	0	0	0	0	0	0	0	8.29394e-05	0	0	0.0016218	0	0	0.00091659	0	0	0	0	0	0	0	0	0	0.00557103	0	0	0	0	0	0	0	0	0	3.01132e-05	9.99167e-05	0.000270554	0.000220297	0.00641026	0	0.00165289	0	0.00122249	0.00114286	0	0	0
Rubus wimmerianus	0.0011919	0	0	0	0	0.000999001	0	0	0	0.00125707	0.000331757	0	0	0	0.00173686	0	0.00183318	0	0	0	0	0	0	0	0	0	0	0.00198675	0	0	0	0	0	0	0	0	0.000120453	0.000233139	0	7.34322e-05	0	0	0	0	0.00122249	0.00114286	0	0	0.00141643
Salix turczaninowii	0	0	0	0	0	0.001998	0	0	0	0.00628536	0.000331757	0	0	0.000324359	0.000434216	0	0.00091659	0	0	0	0	0	0	0.00985915	0	0.00239617	0	0	0.00252207	0	0	0	0.0152505	0.000898473	0	0.000558597	3.01132e-05	0	0	0	0	0.00129032	0	0	0	0	0	0.00571429	0
Salix yezoensis	0	0.00094697	0	0.00130208	0.000558347	0.000999001	0	0	0	0.0150849	0.000912333	0.00273224	0	0	0.00130265	0	0	0	0	0	0	0	0	0.0169014	0	0	0	0	0.00126103	0	0	0	0.0239651	0	0	0.00111719	3.01132e-05	0	0	0	0.00106838	0.000860215	0	0	0	0	0	0.0142857	0
Solanum chmielewskii	0	0	0	0	0.000558347	0	0	0	0	0	0	0	0	0	0	0	0	0	0	0	0	0	0	0	0	0	0	0	0	0	0	0	0	0	0	0	0	0	0	0	0	0	0	0	0	0	0	0	0
Sonchus oleraceus	0	0	0	0	0	0	0	0	0	0	0	0	0	0	0	0	0	0	0	0	0	0	0	0	0	0	0	0	0	0	0	0	0	0	0	0	0	0	0	0	0	0	0	0	0	0	0	0	0
Sorbus aucuparia	0	0	0	0	0	0	0	0	0	0.00125707	0	0	0.000375516	0	0	0	0	0	0	0	0	0	0	0.00140845	0	0.000798722	0	0	0	0	0	0	0	0	0	0	0	0	0.000169096	0	0	0	0	0	0	0	0	0.00285714	0
Stellaria media	0	0	0	0	0	0	0	0	0	0	0	0	0	0	0	0	0	0	0	0	0	0	0	0	0	0	0	0	0	0	0	0	0	0	0	0	0	0	0	0	0	0	0	0	0	0	0	0	0
Taraxacum mongolicum	0	0	0	0	0	0	0	0.00088968	0	0	0	0	0	0	0	0	0	0	0	0	0	0.00196464	0	0	0	0	0	0	0	0	0	0	0	0	0	0	0	0	0	0	0	0	0	0	0	0	0	0	0
Taraxacum sp.	0.0011919	0	0	0	0.00167504	0	0.000322061	0	0	0	0	0	0	0	0	0	0	0.00170648	0	0	0	0	0	0	0	0	0	0	0	0	0	0	0	0	0	0	0	3.33056e-05	0	0	0	0	0	0	0	0	0	0	0.00141643
Taxus baccata	0.00357569	0	0	0.00195312	0	0.000999001	0	0	0	0	0.00149291	0.0300546	0.00413068	0.00486539	0	0.000393236	0	0	0	0	0	0.0157171	0	0	0.0217391	0.00239617	0.00417827	0.0112583	0	0	0	0	0	0.032345	0	0.000223439	0.000210793	9.99167e-05	0.000473469	0.000146864	0.00213675	0	0	0	0	0	0	0.00285714	0.0254958
Taxus x media	0	0	0	0	0	0	0.000322061	0	0	0	0	0	0.000375516	0.000648719	0	0	0	0	0	0	0	0	0	0	0	0	0	0	0	0	0	0	0	0.000898473	0	0	0	0	6.76384e-05	7.34322e-05	0	0	0	0	0	0	0	0	0
Tilia americana x Tilia x moltkei	0	0	0	0	0	0	0	0	0.00107991	0	0.000248818	0	0	0	0	0	0	0	0	0	0	0	0	0	0	0	0	0	0	0	0	0	0	0	0	0	0	0	0	0	0	0	0	0	0	0	0	0	0
Tilia cordata	0	0	0	0	0	0	0	0	0	0.000628536	0	0	0	0	0	0	0	0	0	0	0	0	0	0	0	0	0	0	0	0	0	0	0	0	0	0	0	0	0	0	0	0	0	0	0	0	0	0	0
Tilia hyrcana	0	0	0	0	0	0	0	0	0	0	0	0	0	0	0	0	0	0	0	0	0	0	0.00306748	0	0	0	0	0	0	0	0	0	0	0	0	0	0	0	0	0	0	0	0	0	0	0	0.00206612	0	0
Tilia platyphyllos	0	0	0	0.000651042	0	0	0	0	0	0	0	0	0.000375516	0	0	0	0	0	0	0	0	0.00196464	0	0	0	0	0	0.000662252	0	0	0	0	0	0	0.0010846	0	0	0	0	0	0	0	0	0	0	0	0	0	0
Triticum turgidum	0	0	0	0	0	0	0	0	0.00107991	0	0	0	0	0	0	0	0	0	0	0	0	0	0	0	0	0	0	0	0	0	0	0	0.00217865	0	0	0	0	0	0	0	0	0	0	0	0	0	0	0	0
Ulmus rubra	0.0297974	0.00473485	0.0103917	0.0657552	0.178113	0.04995	0.415137	0.244662	0.193305	0.390949	0.0110309	0.0500911	0.046564	0.139799	0.0373426	0.0224145	0.0128323	0.0221843	0.0373692	0.155784	0.016129	0.086444	0.0490798	0.370423	0.00869565	0.0383387	0.0376045	0.00529801	0.00630517	0.0815486	0.149296	0.04329	0.283224	0.00269542	0.0260304	0.016311	0.15689	0.00669442	0.00679766	0.0324203	0.090812	0.0258065	0.031405	0.0210526	0.162592	0.244571	0.0599174	0.268571	0.00708215
uncultured eukaryote	0	0	0	0	0	0	0	0	0	0	0	0	0	0	0	0	0	0	0	0	0	0	0	0.00140845	0	0	0	0	0	0.000823723	0	0	0	0	0	0	0	0	0	0	0	0	0	0	0	0	0	0.00285714	0
uncultured fungus	0	0	0	0.000651042	0.00111669	0	0	0	0	0	8.29394e-05	0.00182149	0	0	0	0	0	0.00682594	0	0	0	0	0	0	0.00434783	0	0.00139276	0	0	0	0	0	0	0	0	0	0	3.33056e-05	0	0	0	0	0	0	0	0	0	0.00285714	0.00283286
Urochloa trichopus	0	0	0	0	0	0.00999001	0	0	0	0	0.000663515	0	0	0	0	0	0	0	0.0298954	0	0	0	0	0.00704225	0	0.0103834	0	0	0.0226986	0	0	0	0	0	0	0.00201095	0	0	0	0	0	0	0	0	0	0.0205714	0	0	0
Urtica sp.	0.0011919	0	0	0	0	0	0	0	0	0	8.29394e-05	0	0	0.00324359	0	0	0.00183318	0	0	0	0	0	0	0.00140845	0	0	0.00139276	0	0.00126103	0	0	0	0	0	0	0	0.000301132	0.000199833	0.000135277	0.000514026	0.0042735	0	0	0	0.00244499	0	0	0	0.00424929
Veronica chamaedrys	0	0	0	0	0	0	0	0	0.00107991	0	0	0	0	0	0	0	0	0	0	0	0	0	0	0	0	0	0	0	0	0	0	0.004329	0	0	0	0	0	0	0	0	0	0	0	0	0	0	0.00206612	0	0
Vicia sepium	0.0011919	0	0	0	0	0	0	0	0	0	0	0	0	0	0	0	0	0	0	0	0	0	0	0	0	0	0	0	0	0	0	0	0	0	0	0	0	0	0	0	0	0	0	0	0	0	0	0	0
Viola acuminata	0	0	0	0	0.000558347	0	0	0	0	0.000628536	0.000331757	0	0	0	0	0.000786473	0	0.00170648	0	0	0	0	0	0	0	0	0	0	0	0	0	0	0	0	0	0	0	0	0	3.67161e-05	0	0.00129032	0	0	0	0	0	0.00285714	0
Viola reichenbachiana	0	0	0	0	0.000558347	0	0	0	0	0.00188561	0.000746454	0	0	0	0	0	0	0	0	0	0	0	0	0	0	0	0	0	0	0	0	0	0	0	0	0	0	0	0	0	0	0	0	0	0	0	0	0	0
Ziziphora clinopodioides	0	0	0	0	0	0	0	0	0	0	0	0	0	0	0.00173686	0	0	0	0	0	0	0	0.00306748	0	0	0	0	0	0	0	0	0	0	0.000898473	0	0	3.01132e-05	0	0	0	0	0	0	0	0	0	0	0	0.00141643
Zornia glochidiata	0	0	0.00799361	0	0	0	0	0	0.049676	0	0	0	0	0	0	0	0	0	0	0	0	0	0.0521472	0	0	0	0	0	0	0.00247117	0	0.0562771	0	0	0	0	0	0	0	0	0	0	0	0	0	0	0.0805785	0	0
[truncated: 219 more columns]

## Sheet: % per sample
Taxon	Blank10	Blank11	Blank12	Blank13	Blank14	Blank15	Blank16	Blank17	Blank18	Blank19	Blank1	Blank20	Blank21	Blank22	Blank23	Blank24	Blank26	Blank27	Blank28	Blank29	Blank2	Blank30	Blank31	Blank32	Blank33	Blank34	Blank35	Blank36	Blank3	Blank4	Blank5	Blank6	Blank7	Blank8	Blank9	BV43883	BV43890	BV43891	BV43893	BV43894	ENeg10	ENeg11	ENeg12	ENeg13	ENeg14	ENeg15	ENeg16	ENeg17	ENeg18
#N/A	1.1919	0.568182	1.75859	2.53906	1.22836	2.0979	0.837359	4.7153	5.39957	0.942803	1.76661	1.0929	3.19189	1.55693	1.78029	1.61227	2.38313	3.75427	1.79372	1.39925	3.62903	5.30452	4.90798	0.704225	0.434783	2.79553	0.97493	1.0596	2.14376	0.576606	2.8169	3.67965	1.96078	0.98832	3.7961	0.0893755	0.120453	0.193172	0.304373	0.187252	2.88462	1.93548	2.47934	2.10526	0.733496	2.51429	4.95868	1.71429	0.566572
Acer campestre	0.11919	0	0	0	0	0	0	0	0	0	0.0414697	0	0.675929	0.0973078	0	0	0	0	0	0	0	0	2.14724	0	0	1.4377	0.417827	0	0	0	0	0	0	0	0.650759	0.446877	0.00301132	0.0732723	0.00676384	0.00367161	0.106838	0	0	0	0	0	0	0.857143	0.283286
Acer japonicum	0	0	0	0	0	0.0999001	0	0	0	0	0	0	0	0	0	0	0	0	0.298954	0	0	0.196464	0	0	0	0	0	0.13245	0	0	0	0	0	0	0	0	0	0	0	0	0	0	0	0	0	0	0	0	0
Acer platanoides	0	0	0.0799361	0	0	0	0	0	0	0	0.0248818	2.27687	0.0375516	0.0324359	0	0	0	0	0	0	0	0	0	0	1.30435	0.0798722	0	0.0662252	0	0.247117	0	0	0	0.808625	0	0	0	0.00333056	0	0	0	0	0	0	0	0	0	0	2.26629
Acer pseudoplatanus	0.715137	8.14394	0	0	0.167504	0.1998	0.386473	0	9.07127	0	0.331757	3.36976	0.0751033	1.03795	6.20929	1.37633	0.458295	0	0	0.0932836	0	0	6.44172	0.56338	1.30435	3.99361	0.139276	5.29801	0	0	0.28169	8.44156	0	2.24618	0	0.0111719	5.33305	0.316403	0.0608746	0.0587458	0.747863	0.0430108	0	0	0.122249	1.25714	8.47107	0	4.24929
Acer sempervirens	0	0	0	0	0	0	0	0	0.107991	0	0	0	0	0	0	0	0	0	0	0	0	0	0	0	0	0.0798722	0	0	0	0	0	0	0	0	0	0	0.00301132	0.00333056	0	0	0	0	0	0	0	0	0	0	0
Acer velutinum	0	0	0	0	0	0	0	0	0	0	0	0	0	0.0324359	0	0	0	0	0	0	0	0	0	0	0	0	0	0	0	0	0	0	0	0	0	0	0	0	0	0	0	0	0	0	0	0	0	0	0
Agrostis capillaris	0	0.094697	0	0	0	0	0	0	0	0	0	0	0	0	0	0	0	0	0	0	0	0	0	0	0	0	0	0	0	0	0	0	0	0	0	0	0	0	0	0	0	0	0	0	0	0	0	0	0
Agrostis scabra	0.11919	0.094697	0	0	0	0	0	0	0	0	0	0	0	0	0.0868432	0.0786473	0	0.170648	0	0.0932836	0	0	0	0	0	0	0	0.0662252	0	0	0	0	0	0	0	0	0.00301132	0.00333056	0.00338192	0	0	0	0	0	0	0	0	0	0
Agrostis stolonifera	0	0	0	0	0	0	0	0	0	0	0	0	0	0	0	0	0	0	0	0	0	0	0	0	0	0	0	0	0	0	0	0	0	0	0	0	0	0	0	0	0	0	0	0	0	0	0	0	0
Alnus rubra	0.11919	0	5.11591	0	0	0	0	0	3.23974	0.502828	4.42067	2.36794	0	0.16218	0	5.26937	0.091659	0	0	0	0	0	0	0	0.434783	0	0.139276	0	0	0	0	0.21645	0	0.0898473	0	0	0.00903397	0.00333056	0.0101458	0.0771038	0.213675	6.75269	0.330579	0	0.244499	0	0.206612	0	0.283286
Alysicarpus glumaceus	0	0	0	0	2.06588	0.4995	0	4.7153	0	0.628536	0.0746454	0	2.44086	0	0.434216	0.0786473	0	2.21843	0	0	8.87097	3.73281	0	0	0	3.11502	0	0	0.126103	0	2.53521	0	0	0	3.90456	0	0.0391472	0	0	0.0440593	0.106838	0.731183	1.65289	1.05263	0	0	0	0	0
Alysicarpus vaginalis	0	0	0	0	0	0	0	0	0	0	0	0	0	0	0	0	0	0	0	0	0	0	0	0	0	0.0798722	0	0	0	0	0	0	0	0	0	0	0	0	0	0	0	0	0	0	0	0	0	0	0
Amelanchier bartramiana	0	0	0.159872	0	0	0	0	0	0.215983	0	0.0995272	0.0910747	0	0	0	0.196618	0	0	0	0	0	0	0	0	0	0	0	0	0	0	0	0	0	0	0	0	0	0	0	0	0	0.172043	0	0	0	0	0	0	0
Anacardium occidentale	0	0	0	0	0	0	0	0	0	0	0.0165879	0	0	0	0	0	0	0	0	0	0	0	0	0	0	0.0798722	0	0	0	0	0	0	0	0	0	0	0	0	0	0	0	0	0	0	0	0	0	0	0
angiosperm mycorrhizal host	0	0	0	0	0	0	0	0.266904	0.323974	0	0	0	0.0751033	0	0	0.0393236	0	0	0	0	0	0	0.306748	0.56338	0	0	0	0	0	0	0	0.21645	0	0	0	0	0	0	0.00676384	0	0	0	0.165289	0	0	0	0	0	0
Anthoxanthum odoratum	0	0	0	0	0	0	0	0	0	0.0628536	0.0248818	0.273224	0	0	0	0	0	0	0	0	0	0	0	0	0	0	0	0	0	0	0	0	0.217865	0.269542	0.10846	0	0	0	0	0	0	0	0	0	0	0	0	0.571429	0.141643
Anthoxanthum ovatum	0	0	0.0799361	0	0	0	0	0	0	0	0	0	0	0	0	0	0	0.170648	0	0	0	0	0	0	0	0.159744	0	0	0	0	0	0	0	0	0.10846	0	0	0	0	0	0	0	0	0	0	0	0.206612	0	0
Arachis hypogaea	0	0	0	0	0	0	0	0	0	0	0	0	0.0375516	0	0	0	0	0.170648	0	0	0	0	0	0	0	0	0	0	0	0	0	0	0	0	0	0	0	0	0	0	0	0	0	0	0	0	0	0	0
Arctium minus	0	0	0	0	0	0	0.0322061	0	0	0	0.00829394	0	0	0	0	0	0	0	0	0.0932836	0	0	0	0	0	0	0	0	0	0.0823723	0	0	0	0	0	0	0	0	0	0	0	0	0	0	0.122249	0	0	0	0
Arrhenatherum palaestinum	0	0	0	0	0	0	0	0	0	0	0.0165879	0	0	0.0324359	0	0	0	0	0	0	0	0	0	0	0	0.0798722	0	0	0	0	0	0	0	0	0.10846	0	0	0	0	0	0	0	0	0	0	0	0	0	0
Aucuba japonica	0	0	0	0	0	0	0	0	0	0	0.00829394	0	0	0	0	0	0	0	0	0	0	0	0	0	0	0	0	0	0	0	0	0	0	0	0	0	0	0	0	0	0	0	0	0	0	0	0	0	0
Betula pendula	0.11919	0.094697	1.35891	0.716146	0.0558347	0.2997	0	0	1.07991	2.82841	2.06519	0.728597	0	0.0324359	0.173686	1.92686	1.83318	0	0.149477	0	0	0	0	3.94366	0.434783	0.399361	0	0.529801	0	0.0823723	0	0	1.08932	0	0	0.0558597	0.00903397	0.00666112	0.0135277	0.0514026	0	2.15054	1.15702	0	4.27873	0	0	1.42857	2.69122
Betula pubescens	0.238379	0.757576	2.15827	0.455729	0.335008	0.1998	0.0644122	0	1.2959	1.7599	2.19789	1.18397	0.0751033	0.0648719	0.26053	2.51671	0.91659	0	0.149477	0	0	0	0.613497	2.67606	0	0.798722	0.278552	0.728477	0	0	0.28169	0	1.08932	0	0	0.0111719	0	0.00666112	0.412594	0.0403877	0.106838	2.70968	0.661157	0.526316	4.03423	0.571429	0	2.28571	1.84136
Brassica carinata	0	0	0	0	0	0	0	0	0	0	0.0165879	0	0.0375516	0	0	0	0	0	0	0	0	0	0	0	0	0.159744	0	0	0	0	0	0	0	0	0	0	0	0	0	0	0	0	0.165289	0	0.122249	0	0	0	0.283286
Brassica napus	0	0	0	0	0	0.0999001	0	0	0	0	0	0	0	0	0	0	0	0	0	0	0	0	0	0	0.434783	0	0	0	0	0	0	0	0	0.0898473	0	0	0	0	0	0	0	0	0	0	0	0	0	0	0.141643
Brassica oleracea	0	0	0	0	0	0	0	0	0	0	0	0.0910747	0	0	0.0434216	0	0	0	0	0	0	0	0	0	0.434783	0	0	0	0	0	0	0	0	0.0898473	0	0	0	0	0	0	0	0.0430108	0	0	0	0	0	0	0.141643
Bromus diandrus	0	0	0	0	0	0	0	0	0	0	0	0	0	0	0	0	0	0	0.149477	0	0	0	0	0	0	0	0	0	0	0	0	0	0	0	0	0	0	0	0	0	0	0	0	0	0	0	0	0	0
Carpinus betulus	5.00596	4.45076	0.319744	8.59375	0.725851	2.997	2.0934	4.4484	3.13175	0.188561	1.66708	4.55373	4.24333	2.85436	1.86713	1.06174	4.94959	0.341297	8.07175	0.373134	0.403226	2.35756	3.68098	0.140845	10	3.99361	2.36769	2.78146	4.16141	1.97694	6.47887	2.38095	0	1.7071	2.27766	0.279298	0.0692604	2.6811	5.58693	0.187252	2.5641	0.0860215	0	1.05263	0.488998	0.685714	0.413223	3.42857	2.69122
Carpinus laxiflora	0	0.094697	0	0	0	0	0.0322061	0.088968	0.107991	0	0.0414697	0	0.112655	0.0648719	0.0868432	0	0.091659	0	0	0	0	0.196464	0	0.28169	0.434783	0	0	0	0	0.0823723	0.28169	0	0.217865	0	0	0	0	0	0.111603	0	0	0	0	0	0	0.114286	0	0	0
Carpinus londoniana	0	0	0	0.260417	0	0	0	0	0	0	0.0248818	0	0.0375516	0.0648719	0	0	0	0	0.149477	0	0	0.196464	0	0	0	0.0798722	0.139276	0	0.252207	0	0	0	0	0	0.10846	0	0	0.00333056	0.0608746	0	0	0	0	0	0	0	0	0	0
Carpinus polyneura	0	0	0	0	0	0	0	0	0	0	0	0	0.0375516	0	0	0	0	0	0	0	0	0	0	0	0	0	0	0	0	0	0	0	0	0	0	0	0	0	0	0	0	0	0	0	0	0	0	0	0
Carpinus tientaiensis	0	0	0	0	0	0	0	0	0	0	0.00829394	0	0	0	0	0	0	0	0	0	0	0	0	0	0	0	0	0	0	0	0	0	0	0	0	0	0	0	0.00338192	0	0	0	0	0	0	0	0	0	0
Castanea pumila	0	0	0	0	0	0	0	0	0	0	0.0165879	0	0	0	0.0434216	0	0	0	0	0	0	0	0	0	0	0.159744	0	0.0662252	0	0	0	0	0	0	0	0	0	0	0	0	0	0	0	0	0	0.114286	0	0	0
Chenopodium giganteum	0	0	0	0	0	0	0	0	0	0	0	0	0	0	0	0	0	0	0	0	0	0	0	0	0	0	0	0	0	0	0	0	0	0	0	0	0	0	0	0	0	0	0	0	0	0	0	0	0
Citrus reticulata x Citrus sinensis	0	0	0	0	0	0	0	0	0	0	0	0	0	0	0	0	0	0	0	0	0	0	0	0	0	0	0	0	0	0	0	0	0	0	0	0	0	0	0	0	0	0	0	0	0	0	0	0	0
Coriandrum sativum	0	0	0	0	0	0	0	0	0	0	0	0	0	0	0	0	0	0	0	0	0	0	0	0	0	0.319489	0	0.0662252	0	0	0	0	0	0.0898473	0.32538	0	0	0	0	0	0	0	0	0	0	0	0	0	0
Corylus avellana	0.11919	0.378788	0	0	0.111669	0.1998	0	0.266904	0	0.0628536	0.0331757	0	0.300413	0.0324359	0.0868432	0.0786473	0.091659	0	0	0	0	0	0	0	0	0.479233	0.139276	0	0	0	0.84507	0	0	0.0898473	0.759219	0	0	0	0.040583	0	0	0	0	0	0	0	0	0	0
Crataegus nigra	0	0	0	0	0	0	0	0	0	0	0	0	0	0	0	0	0	0	0	0	0	0	0	0	0	0	0	0	0	0	0	0	0	0	0	0	0	0	0	0.00367161	0	0	0	0	0	0	0	0	0
Cucumis pubescens	0	0	0	0	0	0	0	0	0	0	0	0	0	0	0	0	0	0	0	0	0	0	0	0	0	0	0	0	0	0	0	0	0	0	0	0	0	0	0	0	0	0	0	0	0	0	0	0	0
Cucumis sativus	0	0	0	0	0	0	0	0	0	0	0	0	0	0	0	0	0	0	0	0	0	0	0	0	0	0	0	0	0	0	0	0	0	0	0	0.0111719	0	0	0	0	0	0	0	0	0	0	0	0	0
Cucurbita pepo	0	0	0	0	0	0	0	0	0	0	0	0	0	0	0.0434216	0	0	0.511945	0	0	0.403226	0	0	0	0	0	0	0	0	0	0	0	0	0	0	0	0	0	0	0	0	0	0	0.526316	0	0	0	0	0
Cupressus sempervirens	0	0	0	0	0	0	0	0	0	0	0	0	0	0	0	0	0	0	0	0	0	0	0	0	0	0	0	0	0	0	0	0	0	0	0	0	0	0	0	0	0	0	0	0	0	0	0	0	0
Dactylis glomerata	0	0	0	0	0.111669	0	0	0	0	0	0.0165879	0.0910747	0	0	0	0	0	0	0	0.0932836	0	0	0	0	0.869565	0	0	0	0	0	0	0	0	0.0898473	0	0	0	0	0	0	0	0	0	0	0	0	0	0	0.141643
Fagus engleriana	0.11919	0	0	0	0	0	0	0	0	0	0	0	0.0751033	0	0	0.0393236	0	0	0	0	0	0	0	0	0	0	0	0	0	0	0	0	0	0	0	0.134063	0	0.0399667	0	0	0	0	0	0	0	0	0	0	0
Fagus grandifolia	0	0.757576	0.319744	0.0651042	0.167504	0.0999001	0.0644122	0	0.107991	0.125707	0.132703	0.273224	0.22531	0.0324359	0.347373	0.157295	0.091659	0.170648	0	0.186567	0	0.196464	0	0	0.434783	0.239617	0.139276	0.529801	0.252207	0	0	0.21645	0	0.718778	0.21692	0.0223439	0	0	0.00676384	0.00367161	0	0.387097	0.165289	0	0.244499	0	0	0	0.566572
Fagus hayatae	0	0	0	0	0.111669	0	0	0	0.107991	0	0	0	0.0375516	0	0	0	0	0	0	0	0	0	0	0	0	0	0	0	0	0.0823723	0	0	0	0	0	0	0.0421585	0.00333056	0	0.00367161	0	0	0	0	0	0	0	0.285714	0
Fagus sylvatica	55.0656	51.0417	60.4317	35.2214	60.5807	61.2388	34.4928	26.4235	26.0259	23.7586	42.2742	28.7796	37.4014	56.0493	47.3296	60.0472	50.6874	41.4676	51.2706	45.709	18.9516	38.5069	44.1718	25.493	35.2174	29.2332	72.7019	52.5828	73.5183	53.8715	36.9014	30.0866	24.183	40.9704	29.0672	95.3413	77.7283	95.2406	89.5972	5.23572	47.3291	55.5269	62.9752	56.3158	52.6895	34.0571	26.4463	43.1429	36.2606
Festuca rubra	0	0	0	0	0	0	0	0	0	0	0	0	0	0	0	0	0	0	0	0	0	0	0	0	0	0	0	0	0	0	0	0	0	0	0	0	0	0	0	0	0	0	0	0	0	0	0	0	0
Festuca sp.	0	0	0	0	0	0	0	0	0	0.0628536	0	0	0	0	0	0	0	0	0	0	0	0	0	0	0	0	0	0	0	0	0	0	0	0	0	0	0	0	0	0	0	0	0	0	0	0	0	0	0
Fraxinus angustifolia	0.238379	0	0	0	0	0.1998	0.611916	0	0	0.251414	0	0	0.0751033	0.356795	0.173686	0	0.183318	0	0.149477	0.373134	0	0	0	0	0	0	0.139276	0	0.37831	0.247117	0	0	0	0.0898473	0	0.0111719	0.0180679	0.00666112	0.909737	4.48671	0.106838	0	0.165289	0	0.488998	0.685714	0.206612	0	0
Galium aparine	0	0	0	0	0	0	0	0	0	0	0	0	0.0375516	0	0	0	0	0	0	0	0	0	0	0	0	0	0	0	0	0	0	0	0	0	0	0	0	0	0	0	0	0	0	0	0	0	0	0	0
Geranium robertianum	0	0	0	0	0	0	0	0	0	0	0.0248818	0	0	0	0	0	0	0	0	0	0	0	0	0	0	0	0	0	0	0	0	0	0	0	0	0	0	0	0	0	0	0	0	0	0	0	0	0	0
Geum canadense	0	0	0	0	0	0	0	0	0	0	0	0	0	0	0	0	0	0.170648	0	0	0	0	0	0	0	0	0	0	0	0	0	0	0	0	0	0	0	0	0	0	0	0	0.495868	0.526316	0	0	0	0	0
Hedera helix	0.834327	0	0	0	0.0558347	0	0	0	0	0	0.00829394	0	0	0.518975	0.0868432	0	0	0.170648	0	0	0	0	0	0	0	0	0.557103	0.0662252	0	0	0	0	0	0	0	0	0.0331245	0.05995	0.0676384	0.0624174	0.534188	0	0	0	0	0	0	0	0
Helianthus sp.	28.4863	10.7955	8.07354	25.3255	11.837	2.1978	5.73269	20.8185	7.66739	5.90823	16.0902	12.7505	12.1292	11.904	5.38428	5.78057	24.1063	34.6416	4.93274	20.056	45.1613	32.613	12.2699	3.52113	25.2174	8.38658	13.5097	14.3046	5.29634	25.0412	28.7324	30.0866	32.6797	25.6963	45.7701	0.502737	0.472778	0.402998	0.818425	85.3099	18.9103	4.43011	19.8347	29.4737	6.35697	5.02857	23.5537	7.14286	17.2805
Heracleum vicinum	0	0	0	0	0	0	0	0	0	0	0	0	0	0	0	0	0	0	0	0	0	0	0	0	0	0	0	0	0	0	0	0	0	0	0	0	0	0	0	0	0	0	0	0	0	0	0	0	0
Hesperocyparis stephensonii	0	0	0	0	0	0	0	0	0	0	0	0	0	0	0	0	0	0	0	0	0	0	0	0	0	0	0	0	0	0	0	0	0	0	0	0	0	0	0	0	0	0	0	0	0	0	0	0	0
Hexachlamys emerichii	0	0	0	0	0	0	0	0	0	0	0	0	0	0	0	0	0	0	0	0	0	0	0	0	0	0	0	0	0	0	0	0	0	0	0	0	0	0	0	0	0	0	0	0	0	0	0	0	0
Holcus lanatus	0.11919	0	0.159872	0	0.0558347	0	0	0	0	0	0.422991	0	0.0375516	0.291923	0	1.02241	0	0.170648	0	0.0932836	0	0	0	0	0	0	0.139276	0	0	0	0	0	0	0	0	0	0.00602265	0.0166528	0.0202915	0.00734322	0.213675	0.602151	0	0	0	0	0	0	0
Ilex perado	2.74136	4.64015	0.159872	0.130208	0	0.1998	0.0644122	0.355872	0.107991	0.439975	0.472754	1.63934	0.938791	2.98411	6.55667	0.275265	0.641613	0.682594	0.149477	0	0	0	0	0.422535	0	2.31629	1.53203	4.03974	0.37831	0	0	0.4329	0	0.898473	0.650759	0.0670316	0.0692604	0.0999167	0.17586	0.31943	2.24359	0.258065	0.330579	0	0.611247	0	0.619835	0	2.40793
Iris dichotoma	0	0.094697	0.0799361	0	0	0	0	0	0	0.0628536	0.0414697	0	0	0	0	0.0393236	0	0	0	0	0	0	0	0	0	0	0	0	0	0	0	0	0	0	0	0	0	0	0.0169096	0.00367161	0	0.129032	0	0	0	0	0	0	0
Juniperus squamata	0	0	0	0	0	0	0	0	0	0	0	0	0	0	0	0	0	0	0	0	0	0	0	0	0	0	0	0	0	0	0	0	0	0	0	0	0	0	0	0	0	0	0	0	0	0	0	0	0
Lachnagrostis ammobia	0	0	0	0	0	0	0.0322061	0	0	0	0	0	0	0	0	0	0	0	0	0	0	0	0	0	0	0	0	0	0	0	0	0	0	0	0	0	0	0	0	0	0	0	0	0	0	0	0	0	0
Larix kaempferi	0	0	0	0	0	0	0	0	0	0	0.00829394	0	0	0	0	0	0.183318	0	0	0	0	0	0	0	0	0	0	0	0	0	0	0	0	0	0	0	0	0	0	0	0	0	0	0	0	0	0	0	0.283286
Larix sibirica	0	0	0.0799361	0.325521	0.0558347	0	0	0	0	0	0.0497636	0	0.0751033	0	0	0	0.366636	0.170648	0	0	0	0.392927	0	0	0	0.0798722	0	0.0662252	0	0	0	0	0	0	0	0	0	0	0	0	0	0	0.165289	0.526316	0.122249	0	0	0	0
Linum usitatissimum	0	0	0	0	0	0	0	0	0	0	0	0	0	0	0	0	0	0	0	0	0	0	0	0	0	0	0	0	0	0	0	0	0	0	0	0	0	0	0	0	0	0	0	0	0	0	0	0	0
Lolium perenne	0	0	0	0.0651042	0.0558347	0	0	0	0	0	0	0	0	0	0	0.0786473	0	0	0	0	0	0	0	0	0	0	0	0	0	0	0	0	0	0.0898473	0	0	0	0.00333056	0	0	0	0	0	0	0	0	0	0	0
Lolium rigidum	0	0	0	0	0	0	0	0	0	0	0	0	0	0	0	0	0	0	0	0	0	0	0	0	0	0	0	0	0	0	0	0	0	0.0898473	0	0	0	0	0	0	0	0	0	0	0	0	0	0	0
Lolium temulentum	0	0	0	0	0	0	0	0	0	0	0	0	0	0	0	0	0	0	0	0	0	0	0	0	0	0	0	0.13245	0	0	0	0	0	0	0	0	0	0	0	0	0	0	0	0	0	0	0	0	0
Lophozonia obliqua	0	0	0	0.78125	0	0	0	0	0	0.0628536	0.182467	0.364299	0	0	0	0	1.5582	0	0.597907	0	0	0	0	0	0	0	0	0	0	0	0	0	0	0.179695	0	0	0	0	0	0.0183581	0	0	0	0	0	0	0	0	0.141643
Melochia corchorifolia	0	0	0	0	0	0	0	0	2.37581	0	0.46446	0	0	0	0	0	0	0	0	1.49254	0	0	1.84049	0	0	0	0	0	0	0	0	4.7619	0	0	0	0	0	0	0	0	0	0	0	0	0	0	2.47934	0	0
Nothofagus nervosa	0	0	0	0	0	0	0	0	0	0	0.0331757	0.0910747	0	0	0	0	0.091659	0	0	0	0	0	0	0	0	0	0	0	0	0	0	0	0	0	0	0	0	0	0	0	0	0	0	0	0	0	0	0	0
Picea rubens	0	0	0	0	0	0.0999001	0.0322061	0	0	0	0	0	0	0.0324359	0	0	0	0	0	0	0	0	0	0	0	0	0	0	0	0	0	0	0	0	0	0.0111719	0.00301132	0	0	0	0	0	0	0	0	0	0	0	0
Pinus luchuensis	0	0	0	0	0	0	0	0	0	0	0.0165879	0	0	0	0	0.0393236	0	0	0	0	0	0	0	0	0	0	0	0	0	0	0	0	0	0	0	0	0	0	0	0	0	0	0	0	0	0	0	0	0
Pinus taiwanensis	0	0	0.0799361	0	0.0558347	0	0	0	0	0	0.0414697	0	0	0	0.0434216	0.0786473	0	0	0	0	0	0	0	0	0	0	0	0.13245	0	0	0	0	0	0	0	0	0	0	0	0	0	0	0	0	0	0	0	0	0
Plantago lanceolata	0	0	0	0	0	0	0	0	0	0	0	0	0	0	0	0	0	0	0	0	0	0	0	0	0	0	0	0	0	0	0	0	0	0	0	0	0	0	0	0	0	0	0	0	0	0	0	0	0
Plantago leiopetala	0	0	0	0.0651042	0	0	0	0	0	0	0.0165879	0	0	0	0	0	0.183318	0	0	0	0	0.196464	0	0	0	0	0	0	0	0	0	0	0.217865	0	0	0	0	0	0	0	0	0	0	0	0	0	0	0	0
Poa trivialis	0	0	0	0	0.111669	0	0	0	0	0	0.00829394	0.182149	0	0	0	0	0	0	0.149477	0	0	0	0	0	0.434783	0	0.278552	0	0	0	0	0	0	0	0	0	0	0	0	0	0	0	0	0	0	0	0	0	0.141643
Primula x uzungolensis	0	0	0	0	0	0	0	0	0	0	0	0	0	0	0	0	0	0	0	0	0	0	0	0	0	0	0	0	0	0	0	0	0	0	0	0	0	0	0	0	0	0	0	0	0	0	0	0	0
Prunus avium	0	0.568182	0.719424	2.27865	0.94919	0.999001	0.515298	0.533808	0.539957	4.77687	0.945509	2.27687	0.112655	0.291923	0	0.786473	1.92484	2.73038	0.747384	0.466418	12.0968	0.196464	0.920245	2.25352	0.434783	0.0798722	0.278552	0.13245	0.252207	0.329489	0.84507	0.4329	0.87146	3.68374	0	0.0893755	0.00903397	0.0166528	0.0101458	0.0257013	0.534188	0.731183	1.81818	2.10526	0.733496	0.228571	0.826446	1.71429	1.13314
Prunus cerasifera	0	0	0	0	0	0	0	0.088968	0	0.439975	0.140997	0.546448	0	0	0	0.157295	0.091659	0.341297	0	0	0	0	0	0	0	0	0	0	0	0	0	0	0	0.359389	0	0	0	0	0	0.00734322	0	0.129032	0	0	0	0	0.206612	0	0.424929
Prunus domestica	0	0	0.319744	0	0	0	0	0	0	1.06851	0.381521	0.0910747	0	0	0	0.393236	0	0.170648	0	0	0	0	0	0	0.434783	0	0	0	0	0	0.28169	0	0	0.269542	0	0	0	0	0.0202915	0.0220297	0	0.688172	0	0	0	0	0	0	0.141643
Prunus fordiana	0.11919	1.04167	1.1191	0.325521	0.502513	0.0999001	0.322061	0.622776	0.539957	1.82275	0.928921	1.45719	0.0375516	0.0973078	0.173686	0.86512	0.458295	1.36519	0.298954	0.559701	3.62903	0.196464	0.613497	1.26761	0.434783	0	0.557103	0.13245	0	0	1.69014	0.4329	1.74292	1.79695	0	0.0335158	0.00903397	0.0133222	0.0101458	0.00367161	0.213675	0.903226	0.991736	0.526316	0.122249	0.114286	1.44628	0.571429	0.849858
Prunus incisa	0	0	0	0	0	0	0	0	0.107991	0.0628536	0	0	0	0.0324359	0	0	0	0	0	0	0	0	0	0.140845	0	0	0	0	0	0	0	0	0	0	0	0	0	0	0	0	0	0	0	0	0	0	0	0	0
Prunus mandshurica	0	0	0	0	0	0	0	0	0	0	0	0	0	0	0	0	0	0	0	0	0	0	0	0	0	0	0	0	0	0	0	0	0	0	0	0	0	0	0	0	0	0	0	0	0	0	0	0	0
Prunus padus	0	0.094697	0	0	0	0	0.0644122	0	0	0	0	0	0	0.0324359	0.0868432	0	0	0	0	0	0	0	0	0	0	0	0	0.0662252	0	0	0	0	0	0	0	0	0	0	0	0	0	0	0.165289	0	0	0	0	0	0
Prunus pseudocerasus	0	0.852273	0.159872	1.75781	1.00503	0.0999001	0.161031	0.44484	0.215983	2.89126	0.522518	0.910747	0.112655	0.0324359	0.0434216	0.353913	1.28323	2.90102	0.298954	0.279851	4.43548	0	0	0.985915	0.869565	0	0	0.0662252	0	0.329489	0.28169	0	0.653595	1.16801	0	0.0111719	0.00301132	0.00333056	0.0101458	0.00734322	0.534188	0.55914	1.15702	0.526316	0.122249	0.114286	0.206612	1.14286	0.566572
Prunus simonii	0	0	0	0	0	0	0	0	0	0.125707	0.0414697	0	0	0	0	0.0393236	0	0	0	0	0	0.196464	0	0	0	0	0	0	0.252207	0	0	0	0	0.179695	0	0	0	0	0	0.00734322	0	0	0	0	0	0	0	0	0
Prunus spinosa	0	0	0.0799361	0.0651042	0	0	0	0	0	0.942803	0.174173	0	0	0	0	0.0786473	0	0	0	0	0	0	0	0	0	0	0	0	0	0	0	0	0	0	0	0	0	0	0	0.00367161	0	0.387097	0	0	0	0	0	0	0
Prunus subcordata	0	0	0	0	0	0	0	0	0	0	0	0	0	0	0	0	0	0	0	0	0	0	0	0	0	0	0	0	0	0	0	0	0	0	0	0	0	0	0	0	0	0	0	0	0	0	0	0	0
Pterocarya tonkinensis	0	0.094697	0	0	0	0	0	0	0	0	0	0	0	0	0	0	0	0	0	0	0	0	0	0	0	0	0	0	0	0	0	0	0	0	0	0	0	0	0	0	0	0	0	0	0	0	0	0	0
Quercus canariensis	0	0	0	0.0651042	0.0558347	0	0	0.088968	0	0.125707	0.0995272	0	0.262861	0.0973078	0	0.157295	0	0	0	0.186567	0	0	0	0	0	0	0	0	0	0	0	0	0	0.179695	0.10846	0	0	0	0.00338192	0.00734322	0.106838	0.0430108	0	0	0	0.114286	0	0	0
Quercus cerris	0	0.094697	0	0	0	0	0	0	0	0	0.0912333	0.546448	0	0	0	0.0786473	0	0.341297	0	0	0	0	0	0	0	0	0	0	0	0	0	0	0	0.628931	0	0	0	0	0	0	0	0	0	0	0	0	0.619835	0	0.283286
Quercus dentata	0	0	0	0.195312	0	0.0999001	0.0644122	0	0	0	0.0331757	0.182149	0.150207	0.194616	0.173686	0	0	0.170648	0	0.0932836	0	0	0	0.28169	0.434783	0.159744	0	0	0	0	0	0	0	0	0	0	0.00903397	0	0.00338192	0.0220297	0.641026	0.172043	0.165289	0	0	0.114286	0	0	0
Quercus faginea	0	0	0	0	0	0	0	0	0	0	0.00829394	0	0	0	0.0434216	0	0	0	0	0	0	0	0	0	0	0	0	0.0662252	0	0	0	0	0	0	0	0	0	0	0	0	0	0	0	0	0	0	0	0	0
Quercus falcata	0	0	0	0.130208	0	0	0.0644122	0	0	0	0.0331757	0.0910747	0.300413	0.0324359	0.0868432	0	0	0	0.149477	0	0	0	0	0	0	0.71885	0	0	0	0	0	0	0	0.179695	0.32538	0.0111719	0	0	0.00338192	0.00367161	0	0	0	0	0	0.114286	0	0	0.424929
Quercus hartwissiana	0	0.473485	0	0	0	0.2997	0.289855	0.088968	0.215983	0.251414	0.514224	0	0.375516	0.0324359	0.911854	0	0	0.170648	0	1.49254	0	0.196464	0	0.704225	0	0.239617	0	0.397351	0	0.329489	0.28169	0	0.217865	0.0898473	0	0	0.0180679	0	0.0338192	0	0.106838	0.129032	0	0	0.122249	0.571429	0.206612	0	0
Quercus infectoria	0	0.189394	0.0799361	0.0651042	0	0.1998	0	0	0.323974	0.0628536	0.0580576	0.0910747	0.262861	0.0324359	0.0868432	0.0393236	0	0	0.149477	0	0	0	0	0	0	0.559105	0	0	0	0.0823723	0	0	0	0.0898473	0	0	0.00301132	0	0.00338192	0	0.106838	0	0	0	0	0	0.413223	0	0
Quercus lusitanica	0	0	0	0	0	0	0	0	0	0	0	0	0	0	0	0	0	0	0	0	0	0	0	0	0	0	0	0	0	0	0	0	0	0	0	0	0	0	0	0.00367161	0	0	0	0	0	0	0	0	0
Quercus macranthera	0	0.094697	0	0	0	0	0.483092	0	0	0	0.149291	0.0910747	1.53962	0.518975	0.217108	0.117971	0	0.170648	0.149477	0	0	0	0.306748	0.140845	0	1.03834	0	0	0.126103	0.164745	0	0	0	0	0.433839	0	0	0	0.00338192	0	0.106838	0.0860215	0	0	0	0	0	0	0
Quercus petraea	0	1.89394	2.07834	8.00781	0.223339	2.7972	0.837359	4.00356	1.83585	0.754243	1.37679	10.0182	4.99437	0.389231	1.86713	0.943767	4.21632	0.682594	1.34529	0.279851	0	0.392927	0.920245	0.84507	5.21739	2.95527	0	1.65563	0.75662	0.906096	0.28169	0	0	4.40252	0.759219	0.100547	0.00903397	0.00999167	0.179242	0.0403877	1.7094	1.03226	0	0	0.122249	1.02857	2.68595	0.285714	6.94051
Quercus pubescens	0	1.23106	1.03917	0.585938	0	1.4985	1.0628	0.355872	1.83585	0.565682	2.41354	0.728597	0.826136	0.583847	2.34477	1.337	0	0	2.84006	1.6791	0	0	1.53374	1.26761	0.869565	1.59744	0	0.860927	0.252207	0.411862	0.56338	1.08225	0.217865	0.718778	0	0.0223439	0.0120453	0.00999167	0.0574926	0.00734322	0.747863	1.93548	0.165289	0	0.733496	1.82857	1.03306	0.857143	1.13314
Quercus pungens	0	0	0.0799361	0	0	0	0	0	0	0	0	0	0	0	0	0	0	0	0.44843	0	0	0	0	0	0	0	0	0	0	0	0	0	0	0	0	0.0111719	0	0	0	0	0	0	0	0	0	0	0	0	0
Quercus pyrenaica	0	1.51515	1.19904	0.325521	0.167504	2.1978	0.161031	0.88968	0.323974	0.125707	0.77963	0.455373	0.788584	0.194616	1.08554	0.157295	0.091659	0	3.43797	1.1194	0	1.37525	0.306748	1.12676	1.30435	1.75719	0	1.78808	3.27869	1.07084	0	0	0	0.179695	0.21692	0.189923	0.00301132	0.00333056	0.00676384	0.0440593	0.213675	0.0430108	0	0	0.244499	0.228571	0	0	0.141643
Quercus robur	0.357569	8.80682	7.59392	3.71094	0.837521	11.2887	6.18357	5.60498	8.31533	5.46826	12.839	12.9326	19.0762	3.37334	15.7186	7.39284	1.00825	2.38908	14.0508	4.85075	0.806452	2.35756	7.97546	10.8451	8.69565	24.1214	0.557103	9.4702	5.17024	2.88303	1.69014	6.70996	1.96078	6.6487	6.50759	0.513909	0.138521	0.0366361	0.58169	0.326773	6.94444	10.0215	0.826446	2.10526	6.47922	18.1714	9.71074	4	10.3399
Quercus rubra	0	0	0	0	0	0	0	0	0	0	0	0	0	0	0	0	0	0	0	0	0	0	0	0	0	0	0	0	0	0	0	0.21645	0	0	0	0	0	0	0	0	0	0	0	0	0	0	0	0	0
Quercus serrata	0.11919	0.473485	3.27738	0.911458	0.0558347	3.1968	3.57488	0.622776	0.75594	1.06851	3.59957	0.910747	3.52985	0.746027	1.86713	2.87063	0.091659	0.170648	1.34529	2.79851	0	0.392927	0.306748	0.985915	0.434783	2.55591	0	0.794702	0	2.71829	0	0.21645	0.217865	0.359389	0.867679	0	0.0602265	0	0.0473469	0.0146864	1.49573	4.21505	0.330579	0.526316	2.68949	5.25714	0.619835	0.285714	0.283286
Quercus suber x Quercus trojana	0	0	0	0	0	0	0	0	0	0	0.00829394	0	0	0	0	0.0393236	0	0	0	0	0	0	0	0	0	0	0	0	0	0	0	0	0	0	0	0	0	0	0	0	0	0	0	0	0	0	0	0	0
Quercus vulcanica	0	0	0	0	0	0	0	0	0	0	0	0	0	0	0	0	0	0	0	0	0	0	0	0	0	0	0	0	0	0	0	0	0	0	0	0	0	0	0	0	0	0	0	0	0	0	0	0	0
Ranunculus macounii	0	0	0	0	0	0	0	0	0	0	0	0	0	0.0324359	0	0.0393236	0	0.170648	0	0	0	0.196464	0	0	0	0	0	0	0	0	0	0	0	0	0	0	0	0	0	0	0	0.0430108	0.165289	0	0	0	0	0	0
Rosa abyssinica	0	0	0	0	0	0	0.0322061	0	0	0	0	0	0	0	0	0	0	0	0	0	0	0	0	0	0	0	0	0	0	0	0	0	0	0	0	0	0	0	0	0	0	0	0	0	0	0	0	0	0
Rosa arvensis	0	0	0	0	0	0	0.0644122	0	0	0	0	0	0	0	0	0	0	0	0	0.279851	0	0	0	0	0	0	0	0	0	0	0	0	0	0	0	0	0	0	0	0	0	0	0	0	0.488998	0.228571	0	0	0
Rosa glauca	0	0	0	0	0	0	0.0644122	0	0	0	0	0	0	0	0	0	0	0	0	0.279851	0	0	0	0	0	0	0	0	0	0	0	0	0	0	0	0	0	0	0	0	0	0	0	0	0	0.114286	0	0	0
Rosa moschata	0	0	0	0	0	0	0	0	0	0	0.0165879	0	0.0375516	0	0	0	0.091659	0	0	0	0	0	0	0	0	0.239617	0	0	0	0	0	0	0	0	0.21692	0	0	0	0	0	0	0	0.165289	0	0.733496	0	0	0	0.141643
Rubus scissoides	0	0	0	0	0	0	0	0	0	0	0	0	0	0	0	0	0	0	0	0	0	0	0	0	0	0	0	0	0	0	0	0	0	0	0	0	0	0	0	0	0	0	0	0	0	0	0	0	0
Rubus tabanimontanus	0.238379	0	0	0	0	0	0	0	0	0	0.00829394	0	0	0.16218	0	0	0.091659	0	0	0	0	0	0	0	0	0	0.557103	0	0	0	0	0	0	0	0	0	0.00301132	0.00999167	0.0270554	0.0220297	0.641026	0	0.165289	0	0.122249	0.114286	0	0	0
Rubus wimmerianus	0.11919	0	0	0	0	0.0999001	0	0	0	0.125707	0.0331757	0	0	0	0.173686	0	0.183318	0	0	0	0	0	0	0	0	0	0	0.198675	0	0	0	0	0	0	0	0	0.0120453	0.0233139	0	0.00734322	0	0	0	0	0.122249	0.114286	0	0	0.141643
Salix turczaninowii	0	0	0	0	0	0.1998	0	0	0	0.628536	0.0331757	0	0	0.0324359	0.0434216	0	0.091659	0	0	0	0	0	0	0.985915	0	0.239617	0	0	0.252207	0	0	0	1.52505	0.0898473	0	0.0558597	0.00301132	0	0	0	0	0.129032	0	0	0	0	0	0.571429	0
Salix yezoensis	0	0.094697	0	0.130208	0.0558347	0.0999001	0	0	0	1.50849	0.0912333	0.273224	0	0	0.130265	0	0	0	0	0	0	0	0	1.69014	0	0	0	0	0.126103	0	0	0	2.39651	0	0	0.111719	0.00301132	0	0	0	0.106838	0.0860215	0	0	0	0	0	1.42857	0
Solanum chmielewskii	0	0	0	0	0.0558347	0	0	0	0	0	0	0	0	0	0	0	0	0	0	0	0	0	0	0	0	0	0	0	0	0	0	0	0	0	0	0	0	0	0	0	0	0	0	0	0	0	0	0	0
Sonchus oleraceus	0	0	0	0	0	0	0	0	0	0	0	0	0	0	0	0	0	0	0	0	0	0	0	0	0	0	0	0	0	0	0	0	0	0	0	0	0	0	0	0	0	0	0	0	0	0	0	0	0
Sorbus aucuparia	0	0	0	0	0	0	0	0	0	0.125707	0	0	0.0375516	0	0	0	0	0	0	0	0	0	0	0.140845	0	0.0798722	0	0	0	0	0	0	0	0	0	0	0	0	0.0169096	0	0	0	0	0	0	0	0	0.285714	0
Stellaria media	0	0	0	0	0	0	0	0	0	0	0	0	0	0	0	0	0	0	0	0	0	0	0	0	0	0	0	0	0	0	0	0	0	0	0	0	0	0	0	0	0	0	0	0	0	0	0	0	0
Taraxacum mongolicum	0	0	0	0	0	0	0	0.088968	0	0	0	0	0	0	0	0	0	0	0	0	0	0.196464	0	0	0	0	0	0	0	0	0	0	0	0	0	0	0	0	0	0	0	0	0	0	0	0	0	0	0
Taraxacum sp.	0.11919	0	0	0	0.167504	0	0.0322061	0	0	0	0	0	0	0	0	0	0	0.170648	0	0	0	0	0	0	0	0	0	0	0	0	0	0	0	0	0	0	0	0.00333056	0	0	0	0	0	0	0	0	0	0	0.141643
Taxus baccata	0.357569	0	0	0.195312	0	0.0999001	0	0	0	0	0.149291	3.00546	0.413068	0.486539	0	0.0393236	0	0	0	0	0	1.57171	0	0	2.17391	0.239617	0.417827	1.12583	0	0	0	0	0	3.2345	0	0.0223439	0.0210793	0.00999167	0.0473469	0.0146864	0.213675	0	0	0	0	0	0	0.285714	2.54958
Taxus x media	0	0	0	0	0	0	0.0322061	0	0	0	0	0	0.0375516	0.0648719	0	0	0	0	0	0	0	0	0	0	0	0	0	0	0	0	0	0	0	0.0898473	0	0	0	0	0.00676384	0.00734322	0	0	0	0	0	0	0	0	0
Tilia americana x Tilia x moltkei	0	0	0	0	0	0	0	0	0.107991	0	0.0248818	0	0	0	0	0	0	0	0	0	0	0	0	0	0	0	0	0	0	0	0	0	0	0	0	0	0	0	0	0	0	0	0	0	0	0	0	0	0
Tilia cordata	0	0	0	0	0	0	0	0	0	0.0628536	0	0	0	0	0	0	0	0	0	0	0	0	0	0	0	0	0	0	0	0	0	0	0	0	0	0	0	0	0	0	0	0	0	0	0	0	0	0	0
Tilia hyrcana	0	0	0	0	0	0	0	0	0	0	0	0	0	0	0	0	0	0	0	0	0	0	0.306748	0	0	0	0	0	0	0	0	0	0	0	0	0	0	0	0	0	0	0	0	0	0	0	0.206612	0	0
Tilia platyphyllos	0	0	0	0.0651042	0	0	0	0	0	0	0	0	0.0375516	0	0	0	0	0	0	0	0	0.196464	0	0	0	0	0	0.0662252	0	0	0	0	0	0	0.10846	0	0	0	0	0	0	0	0	0	0	0	0	0	0
Triticum turgidum	0	0	0	0	0	0	0	0	0.107991	0	0	0	0	0	0	0	0	0	0	0	0	0	0	0	0	0	0	0	0	0	0	0	0.217865	0	0	0	0	0	0	0	0	0	0	0	0	0	0	0	0
Ulmus rubra	2.97974	0.473485	1.03917	6.57552	17.8113	4.995	41.5137	24.4662	19.3305	39.0949	1.10309	5.00911	4.6564	13.9799	3.73426	2.24145	1.28323	2.21843	3.73692	15.5784	1.6129	8.6444	4.90798	37.0423	0.869565	3.83387	3.76045	0.529801	0.630517	8.15486	14.9296	4.329	28.3224	0.269542	2.60304	1.6311	15.689	0.669442	0.679766	3.24203	9.0812	2.58065	3.1405	2.10526	16.2592	24.4571	5.99174	26.8571	0.708215
uncultured eukaryote	0	0	0	0	0	0	0	0	0	0	0	0	0	0	0	0	0	0	0	0	0	0	0	0.140845	0	0	0	0	0	0.0823723	0	0	0	0	0	0	0	0	0	0	0	0	0	0	0	0	0	0.285714	0
uncultured fungus	0	0	0	0.0651042	0.111669	0	0	0	0	0	0.00829394	0.182149	0	0	0	0	0	0.682594	0	0	0	0	0	0	0.434783	0	0.139276	0	0	0	0	0	0	0	0	0	0	0.00333056	0	0	0	0	0	0	0	0	0	0.285714	0.283286
Urochloa trichopus	0	0	0	0	0	0.999001	0	0	0	0	0.0663515	0	0	0	0	0	0	0	2.98954	0	0	0	0	0.704225	0	1.03834	0	0	2.26986	0	0	0	0	0	0	0.201095	0	0	0	0	0	0	0	0	0	2.05714	0	0	0
Urtica sp.	0.11919	0	0	0	0	0	0	0	0	0	0.00829394	0	0	0.324359	0	0	0.183318	0	0	0	0	0	0	0.140845	0	0	0.139276	0	0.126103	0	0	0	0	0	0	0	0.0301132	0.0199833	0.0135277	0.0514026	0.42735	0	0	0	0.244499	0	0	0	0.424929
Veronica chamaedrys	0	0	0	0	0	0	0	0	0.107991	0	0	0	0	0	0	0	0	0	0	0	0	0	0	0	0	0	0	0	0	0	0	0.4329	0	0	0	0	0	0	0	0	0	0	0	0	0	0	0.206612	0	0
Vicia sepium	0.11919	0	0	0	0	0	0	0	0	0	0	0	0	0	0	0	0	0	0	0	0	0	0	0	0	0	0	0	0	0	0	0	0	0	0	0	0	0	0	0	0	0	0	0	0	0	0	0	0
Viola acuminata	0	0	0	0	0.0558347	0	0	0	0	0.0628536	0.0331757	0	0	0	0	0.0786473	0	0.170648	0	0	0	0	0	0	0	0	0	0	0	0	0	0	0	0	0	0	0	0	0	0.00367161	0	0.129032	0	0	0	0	0	0.285714	0
Viola reichenbachiana	0	0	0	0	0.0558347	0	0	0	0	0.188561	0.0746454	0	0	0	0	0	0	0	0	0	0	0	0	0	0	0	0	0	0	0	0	0	0	0	0	0	0	0	0	0	0	0	0	0	0	0	0	0	0
Ziziphora clinopodioides	0	0	0	0	0	0	0	0	0	0	0	0	0	0	0.173686	0	0	0	0	0	0	0	0.306748	0	0	0	0	0	0	0	0	0	0	0.0898473	0	0	0.00301132	0	0	0	0	0	0	0	0	0	0	0	0.141643
Zornia glochidiata	0	0	0.799361	0	0	0	0	0	4.9676	0	0	0	0	0	0	0	0	0	0	0	0	0	5.21472	0	0	0	0	0	0	0.247117	0	5.62771	0	0	0	0	0	0	0	0	0	0	0	0	0	0	8.05785	0	0
[truncated: 219 more columns]

## Sheet: > 1% occurrence per sample
Taxon	Blank10	Blank11	Blank12	Blank13	Blank14	Blank15	Blank16	Blank17	Blank18	Blank19	Blank1	Blank20	Blank21	Blank22	Blank23	Blank24	Blank26	Blank27	Blank28	Blank29	Blank2	Blank30	Blank31	Blank32	Blank33	Blank34	Blank35	Blank36	Blank3	Blank4	Blank5	Blank6	Blank7	Blank8	Blank9	BV43883	BV43890	BV43891	BV43893	BV43894	ENeg10	ENeg11	ENeg12	ENeg13	ENeg14	ENeg15	ENeg16	ENeg17	ENeg18
#N/A	1.1919	0.568182	1.75859	2.53906	1.22836	2.0979	0.837359	4.7153	5.39957	0.942803	1.76661	1.0929	3.19189	1.55693	1.78029	1.61227	2.38313	3.75427	1.79372	1.39925	3.62903	5.30452	4.90798	0.704225	0.434783	2.79553	0.97493	1.0596	2.14376	0.576606	2.8169	3.67965	1.96078	0.98832	3.7961	0.0893755	0.120453	0.193172	0.304373	0.187252	2.88462	1.93548	2.47934	2.10526	0.733496	2.51429	4.95868	1.71429	0.566572
Acer campestre	0.11919	0	0	0	0	0	0	0	0	0	0.0414697	0	0.675929	0.0973078	0	0	0	0	0	0	0	0	2.14724	0	0	1.4377	0.417827	0	0	0	0	0	0	0	0.650759	0.446877	0.00301132	0.0732723	0.00676384	0.00367161	0.106838	0	0	0	0	0	0	0.857143	0.283286
Acer japonicum	0	0	0	0	0	0.0999001	0	0	0	0	0	0	0	0	0	0	0	0	0.298954	0	0	0.196464	0	0	0	0	0	0.13245	0	0	0	0	0	0	0	0	0	0	0	0	0	0	0	0	0	0	0	0	0
Acer platanoides	0	0	0.0799361	0	0	0	0	0	0	0	0.0248818	2.27687	0.0375516	0.0324359	0	0	0	0	0	0	0	0	0	0	1.30435	0.0798722	0	0.0662252	0	0.247117	0	0	0	0.808625	0	0	0	0.00333056	0	0	0	0	0	0	0	0	0	0	2.26629
Acer pseudoplatanus	0.715137	8.14394	0	0	0.167504	0.1998	0.386473	0	9.07127	0	0.331757	3.36976	0.0751033	1.03795	6.20929	1.37633	0.458295	0	0	0.0932836	0	0	6.44172	0.56338	1.30435	3.99361	0.139276	5.29801	0	0	0.28169	8.44156	0	2.24618	0	0.0111719	5.33305	0.316403	0.0608746	0.0587458	0.747863	0.0430108	0	0	0.122249	1.25714	8.47107	0	4.24929
Acer sempervirens	0	0	0	0	0	0	0	0	0.107991	0	0	0	0	0	0	0	0	0	0	0	0	0	0	0	0	0.0798722	0	0	0	0	0	0	0	0	0	0	0.00301132	0.00333056	0	0	0	0	0	0	0	0	0	0	0
Acer velutinum	0	0	0	0	0	0	0	0	0	0	0	0	0	0.0324359	0	0	0	0	0	0	0	0	0	0	0	0	0	0	0	0	0	0	0	0	0	0	0	0	0	0	0	0	0	0	0	0	0	0	0
Agrostis capillaris	0	0.094697	0	0	0	0	0	0	0	0	0	0	0	0	0	0	0	0	0	0	0	0	0	0	0	0	0	0	0	0	0	0	0	0	0	0	0	0	0	0	0	0	0	0	0	0	0	0	0
Agrostis scabra	0.11919	0.094697	0	0	0	0	0	0	0	0	0	0	0	0	0.0868432	0.0786473	0	0.170648	0	0.0932836	0	0	0	0	0	0	0	0.0662252	0	0	0	0	0	0	0	0	0.00301132	0.00333056	0.00338192	0	0	0	0	0	0	0	0	0	0
Agrostis stolonifera	0	0	0	0	0	0	0	0	0	0	0	0	0	0	0	0	0	0	0	0	0	0	0	0	0	0	0	0	0	0	0	0	0	0	0	0	0	0	0	0	0	0	0	0	0	0	0	0	0
Alnus rubra	0.11919	0	5.11591	0	0	0	0	0	3.23974	0.502828	4.42067	2.36794	0	0.16218	0	5.26937	0.091659	0	0	0	0	0	0	0	0.434783	0	0.139276	0	0	0	0	0.21645	0	0.0898473	0	0	0.00903397	0.00333056	0.0101458	0.0771038	0.213675	6.75269	0.330579	0	0.244499	0	0.206612	0	0.283286
Alysicarpus glumaceus	0	0	0	0	2.06588	0.4995	0	4.7153	0	0.628536	0.0746454	0	2.44086	0	0.434216	0.0786473	0	2.21843	0	0	8.87097	3.73281	0	0	0	3.11502	0	0	0.126103	0	2.53521	0	0	0	3.90456	0	0.0391472	0	0	0.0440593	0.106838	0.731183	1.65289	1.05263	0	0	0	0	0
Alysicarpus vaginalis	0	0	0	0	0	0	0	0	0	0	0	0	0	0	0	0	0	0	0	0	0	0	0	0	0	0.0798722	0	0	0	0	0	0	0	0	0	0	0	0	0	0	0	0	0	0	0	0	0	0	0
Amelanchier bartramiana	0	0	0.159872	0	0	0	0	0	0.215983	0	0.0995272	0.0910747	0	0	0	0.196618	0	0	0	0	0	0	0	0	0	0	0	0	0	0	0	0	0	0	0	0	0	0	0	0	0	0.172043	0	0	0	0	0	0	0
Anacardium occidentale	0	0	0	0	0	0	0	0	0	0	0.0165879	0	0	0	0	0	0	0	0	0	0	0	0	0	0	0.0798722	0	0	0	0	0	0	0	0	0	0	0	0	0	0	0	0	0	0	0	0	0	0	0
angiosperm mycorrhizal host	0	0	0	0	0	0	0	0.266904	0.323974	0	0	0	0.0751033	0	0	0.0393236	0	0	0	0	0	0	0.306748	0.56338	0	0	0	0	0	0	0	0.21645	0	0	0	0	0	0	0.00676384	0	0	0	0.165289	0	0	0	0	0	0
Anthoxanthum odoratum	0	0	0	0	0	0	0	0	0	0.0628536	0.0248818	0.273224	0	0	0	0	0	0	0	0	0	0	0	0	0	0	0	0	0	0	0	0	0.217865	0.269542	0.10846	0	0	0	0	0	0	0	0	0	0	0	0	0.571429	0.141643
Anthoxanthum ovatum	0	0	0.0799361	0	0	0	0	0	0	0	0	0	0	0	0	0	0	0.170648	0	0	0	0	0	0	0	0.159744	0	0	0	0	0	0	0	0	0.10846	0	0	0	0	0	0	0	0	0	0	0	0.206612	0	0
Arachis hypogaea	0	0	0	0	0	0	0	0	0	0	0	0	0.0375516	0	0	0	0	0.170648	0	0	0	0	0	0	0	0	0	0	0	0	0	0	0	0	0	0	0	0	0	0	0	0	0	0	0	0	0	0	0
Arctium minus	0	0	0	0	0	0	0.0322061	0	0	0	0.00829394	0	0	0	0	0	0	0	0	0.0932836	0	0	0	0	0	0	0	0	0	0.0823723	0	0	0	0	0	0	0	0	0	0	0	0	0	0	0.122249	0	0	0	0
Arrhenatherum palaestinum	0	0	0	0	0	0	0	0	0	0	0.0165879	0	0	0.0324359	0	0	0	0	0	0	0	0	0	0	0	0.0798722	0	0	0	0	0	0	0	0	0.10846	0	0	0	0	0	0	0	0	0	0	0	0	0	0
Aucuba japonica	0	0	0	0	0	0	0	0	0	0	0.00829394	0	0	0	0	0	0	0	0	0	0	0	0	0	0	0	0	0	0	0	0	0	0	0	0	0	0	0	0	0	0	0	0	0	0	0	0	0	0
Betula pendula	0.11919	0.094697	1.35891	0.716146	0.0558347	0.2997	0	0	1.07991	2.82841	2.06519	0.728597	0	0.0324359	0.173686	1.92686	1.83318	0	0.149477	0	0	0	0	3.94366	0.434783	0.399361	0	0.529801	0	0.0823723	0	0	1.08932	0	0	0.0558597	0.00903397	0.00666112	0.0135277	0.0514026	0	2.15054	1.15702	0	4.27873	0	0	1.42857	2.69122
Betula pubescens	0.238379	0.757576	2.15827	0.455729	0.335008	0.1998	0.0644122	0	1.2959	1.7599	2.19789	1.18397	0.0751033	0.0648719	0.26053	2.51671	0.91659	0	0.149477	0	0	0	0.613497	2.67606	0	0.798722	0.278552	0.728477	0	0	0.28169	0	1.08932	0	0	0.0111719	0	0.00666112	0.412594	0.0403877	0.106838	2.70968	0.661157	0.526316	4.03423	0.571429	0	2.28571	1.84136
Brassica carinata	0	0	0	0	0	0	0	0	0	0	0.0165879	0	0.0375516	0	0	0	0	0	0	0	0	0	0	0	0	0.159744	0	0	0	0	0	0	0	0	0	0	0	0	0	0	0	0	0.165289	0	0.122249	0	0	0	0.283286
Brassica napus	0	0	0	0	0	0.0999001	0	0	0	0	0	0	0	0	0	0	0	0	0	0	0	0	0	0	0.434783	0	0	0	0	0	0	0	0	0.0898473	0	0	0	0	0	0	0	0	0	0	0	0	0	0	0.141643
Brassica oleracea	0	0	0	0	0	0	0	0	0	0	0	0.0910747	0	0	0.0434216	0	0	0	0	0	0	0	0	0	0.434783	0	0	0	0	0	0	0	0	0.0898473	0	0	0	0	0	0	0	0.0430108	0	0	0	0	0	0	0.141643
Bromus diandrus	0	0	0	0	0	0	0	0	0	0	0	0	0	0	0	0	0	0	0.149477	0	0	0	0	0	0	0	0	0	0	0	0	0	0	0	0	0	0	0	0	0	0	0	0	0	0	0	0	0	0
Carpinus betulus	5.00596	4.45076	0.319744	8.59375	0.725851	2.997	2.0934	4.4484	3.13175	0.188561	1.66708	4.55373	4.24333	2.85436	1.86713	1.06174	4.94959	0.341297	8.07175	0.373134	0.403226	2.35756	3.68098	0.140845	10	3.99361	2.36769	2.78146	4.16141	1.97694	6.47887	2.38095	0	1.7071	2.27766	0.279298	0.0692604	2.6811	5.58693	0.187252	2.5641	0.0860215	0	1.05263	0.488998	0.685714	0.413223	3.42857	2.69122
Carpinus laxiflora	0	0.094697	0	0	0	0	0.0322061	0.088968	0.107991	0	0.0414697	0	0.112655	0.0648719	0.0868432	0	0.091659	0	0	0	0	0.196464	0	0.28169	0.434783	0	0	0	0	0.0823723	0.28169	0	0.217865	0	0	0	0	0	0.111603	0	0	0	0	0	0	0.114286	0	0	0
Carpinus londoniana	0	0	0	0.260417	0	0	0	0	0	0	0.0248818	0	0.0375516	0.0648719	0	0	0	0	0.149477	0	0	0.196464	0	0	0	0.0798722	0.139276	0	0.252207	0	0	0	0	0	0.10846	0	0	0.00333056	0.0608746	0	0	0	0	0	0	0	0	0	0
Carpinus polyneura	0	0	0	0	0	0	0	0	0	0	0	0	0.0375516	0	0	0	0	0	0	0	0	0	0	0	0	0	0	0	0	0	0	0	0	0	0	0	0	0	0	0	0	0	0	0	0	0	0	0	0
Carpinus tientaiensis	0	0	0	0	0	0	0	0	0	0	0.00829394	0	0	0	0	0	0	0	0	0	0	0	0	0	0	0	0	0	0	0	0	0	0	0	0	0	0	0	0.00338192	0	0	0	0	0	0	0	0	0	0
Castanea pumila	0	0	0	0	0	0	0	0	0	0	0.0165879	0	0	0	0.0434216	0	0	0	0	0	0	0	0	0	0	0.159744	0	0.0662252	0	0	0	0	0	0	0	0	0	0	0	0	0	0	0	0	0	0.114286	0	0	0
Chenopodium giganteum	0	0	0	0	0	0	0	0	0	0	0	0	0	0	0	0	0	0	0	0	0	0	0	0	0	0	0	0	0	0	0	0	0	0	0	0	0	0	0	0	0	0	0	0	0	0	0	0	0
Citrus reticulata x Citrus sinensis	0	0	0	0	0	0	0	0	0	0	0	0	0	0	0	0	0	0	0	0	0	0	0	0	0	0	0	0	0	0	0	0	0	0	0	0	0	0	0	0	0	0	0	0	0	0	0	0	0
Coriandrum sativum	0	0	0	0	0	0	0	0	0	0	0	0	0	0	0	0	0	0	0	0	0	0	0	0	0	0.319489	0	0.0662252	0	0	0	0	0	0.0898473	0.32538	0	0	0	0	0	0	0	0	0	0	0	0	0	0
Corylus avellana	0.11919	0.378788	0	0	0.111669	0.1998	0	0.266904	0	0.0628536	0.0331757	0	0.300413	0.0324359	0.0868432	0.0786473	0.091659	0	0	0	0	0	0	0	0	0.479233	0.139276	0	0	0	0.84507	0	0	0.0898473	0.759219	0	0	0	0.040583	0	0	0	0	0	0	0	0	0	0
Crataegus nigra	0	0	0	0	0	0	0	0	0	0	0	0	0	0	0	0	0	0	0	0	0	0	0	0	0	0	0	0	0	0	0	0	0	0	0	0	0	0	0	0.00367161	0	0	0	0	0	0	0	0	0
Cucumis pubescens	0	0	0	0	0	0	0	0	0	0	0	0	0	0	0	0	0	0	0	0	0	0	0	0	0	0	0	0	0	0	0	0	0	0	0	0	0	0	0	0	0	0	0	0	0	0	0	0	0
Cucumis sativus	0	0	0	0	0	0	0	0	0	0	0	0	0	0	0	0	0	0	0	0	0	0	0	0	0	0	0	0	0	0	0	0	0	0	0	0.0111719	0	0	0	0	0	0	0	0	0	0	0	0	0
Cucurbita pepo	0	0	0	0	0	0	0	0	0	0	0	0	0	0	0.0434216	0	0	0.511945	0	0	0.403226	0	0	0	0	0	0	0	0	0	0	0	0	0	0	0	0	0	0	0	0	0	0	0.526316	0	0	0	0	0
Cupressus sempervirens	0	0	0	0	0	0	0	0	0	0	0	0	0	0	0	0	0	0	0	0	0	0	0	0	0	0	0	0	0	0	0	0	0	0	0	0	0	0	0	0	0	0	0	0	0	0	0	0	0
Dactylis glomerata	0	0	0	0	0.111669	0	0	0	0	0	0.0165879	0.0910747	0	0	0	0	0	0	0	0.0932836	0	0	0	0	0.869565	0	0	0	0	0	0	0	0	0.0898473	0	0	0	0	0	0	0	0	0	0	0	0	0	0	0.141643
Fagus engleriana	0.11919	0	0	0	0	0	0	0	0	0	0	0	0.0751033	0	0	0.0393236	0	0	0	0	0	0	0	0	0	0	0	0	0	0	0	0	0	0	0	0.134063	0	0.0399667	0	0	0	0	0	0	0	0	0	0	0
Fagus grandifolia	0	0.757576	0.319744	0.0651042	0.167504	0.0999001	0.0644122	0	0.107991	0.125707	0.132703	0.273224	0.22531	0.0324359	0.347373	0.157295	0.091659	0.170648	0	0.186567	0	0.196464	0	0	0.434783	0.239617	0.139276	0.529801	0.252207	0	0	0.21645	0	0.718778	0.21692	0.0223439	0	0	0.00676384	0.00367161	0	0.387097	0.165289	0	0.244499	0	0	0	0.566572
Fagus hayatae	0	0	0	0	0.111669	0	0	0	0.107991	0	0	0	0.0375516	0	0	0	0	0	0	0	0	0	0	0	0	0	0	0	0	0.0823723	0	0	0	0	0	0	0.0421585	0.00333056	0	0.00367161	0	0	0	0	0	0	0	0.285714	0
Fagus sylvatica	55.0656	51.0417	60.4317	35.2214	60.5807	61.2388	34.4928	26.4235	26.0259	23.7586	42.2742	28.7796	37.4014	56.0493	47.3296	60.0472	50.6874	41.4676	51.2706	45.709	18.9516	38.5069	44.1718	25.493	35.2174	29.2332	72.7019	52.5828	73.5183	53.8715	36.9014	30.0866	24.183	40.9704	29.0672	95.3413	77.7283	95.2406	89.5972	5.23572	47.3291	55.5269	62.9752	56.3158	52.6895	34.0571	26.4463	43.1429	36.2606
Festuca rubra	0	0	0	0	0	0	0	0	0	0	0	0	0	0	0	0	0	0	0	0	0	0	0	0	0	0	0	0	0	0	0	0	0	0	0	0	0	0	0	0	0	0	0	0	0	0	0	0	0
Festuca sp.	0	0	0	0	0	0	0	0	0	0.0628536	0	0	0	0	0	0	0	0	0	0	0	0	0	0	0	0	0	0	0	0	0	0	0	0	0	0	0	0	0	0	0	0	0	0	0	0	0	0	0
Fraxinus angustifolia	0.238379	0	0	0	0	0.1998	0.611916	0	0	0.251414	0	0	0.0751033	0.356795	0.173686	0	0.183318	0	0.149477	0.373134	0	0	0	0	0	0	0.139276	0	0.37831	0.247117	0	0	0	0.0898473	0	0.0111719	0.0180679	0.00666112	0.909737	4.48671	0.106838	0	0.165289	0	0.488998	0.685714	0.206612	0	0
Galium aparine	0	0	0	0	0	0	0	0	0	0	0	0	0.0375516	0	0	0	0	0	0	0	0	0	0	0	0	0	0	0	0	0	0	0	0	0	0	0	0	0	0	0	0	0	0	0	0	0	0	0	0
Geranium robertianum	0	0	0	0	0	0	0	0	0	0	0.0248818	0	0	0	0	0	0	0	0	0	0	0	0	0	0	0	0	0	0	0	0	0	0	0	0	0	0	0	0	0	0	0	0	0	0	0	0	0	0
Geum canadense	0	0	0	0	0	0	0	0	0	0	0	0	0	0	0	0	0	0.170648	0	0	0	0	0	0	0	0	0	0	0	0	0	0	0	0	0	0	0	0	0	0	0	0	0.495868	0.526316	0	0	0	0	0
Hedera helix	0.834327	0	0	0	0.0558347	0	0	0	0	0	0.00829394	0	0	0.518975	0.0868432	0	0	0.170648	0	0	0	0	0	0	0	0	0.557103	0.0662252	0	0	0	0	0	0	0	0	0.0331245	0.05995	0.0676384	0.0624174	0.534188	0	0	0	0	0	0	0	0
Helianthus sp.	28.4863	10.7955	8.07354	25.3255	11.837	2.1978	5.73269	20.8185	7.66739	5.90823	16.0902	12.7505	12.1292	11.904	5.38428	5.78057	24.1063	34.6416	4.93274	20.056	45.1613	32.613	12.2699	3.52113	25.2174	8.38658	13.5097	14.3046	5.29634	25.0412	28.7324	30.0866	32.6797	25.6963	45.7701	0.502737	0.472778	0.402998	0.818425	85.3099	18.9103	4.43011	19.8347	29.4737	6.35697	5.02857	23.5537	7.14286	17.2805
Heracleum vicinum	0	0	0	0	0	0	0	0	0	0	0	0	0	0	0	0	0	0	0	0	0	0	0	0	0	0	0	0	0	0	0	0	0	0	0	0	0	0	0	0	0	0	0	0	0	0	0	0	0
Hesperocyparis stephensonii	0	0	0	0	0	0	0	0	0	0	0	0	0	0	0	0	0	0	0	0	0	0	0	0	0	0	0	0	0	0	0	0	0	0	0	0	0	0	0	0	0	0	0	0	0	0	0	0	0
Hexachlamys emerichii	0	0	0	0	0	0	0	0	0	0	0	0	0	0	0	0	0	0	0	0	0	0	0	0	0	0	0	0	0	0	0	0	0	0	0	0	0	0	0	0	0	0	0	0	0	0	0	0	0
Holcus lanatus	0.11919	0	0.159872	0	0.0558347	0	0	0	0	0	0.422991	0	0.0375516	0.291923	0	1.02241	0	0.170648	0	0.0932836	0	0	0	0	0	0	0.139276	0	0	0	0	0	0	0	0	0	0.00602265	0.0166528	0.0202915	0.00734322	0.213675	0.602151	0	0	0	0	0	0	0
Ilex perado	2.74136	4.64015	0.159872	0.130208	0	0.1998	0.0644122	0.355872	0.107991	0.439975	0.472754	1.63934	0.938791	2.98411	6.55667	0.275265	0.641613	0.682594	0.149477	0	0	0	0	0.422535	0	2.31629	1.53203	4.03974	0.37831	0	0	0.4329	0	0.898473	0.650759	0.0670316	0.0692604	0.0999167	0.17586	0.31943	2.24359	0.258065	0.330579	0	0.611247	0	0.619835	0	2.40793
Iris dichotoma	0	0.094697	0.0799361	0	0	0	0	0	0	0.0628536	0.0414697	0	0	0	0	0.0393236	0	0	0	0	0	0	0	0	0	0	0	0	0	0	0	0	0	0	0	0	0	0	0.0169096	0.00367161	0	0.129032	0	0	0	0	0	0	0
Juniperus squamata	0	0	0	0	0	0	0	0	0	0	0	0	0	0	0	0	0	0	0	0	0	0	0	0	0	0	0	0	0	0	0	0	0	0	0	0	0	0	0	0	0	0	0	0	0	0	0	0	0
Lachnagrostis ammobia	0	0	0	0	0	0	0.0322061	0	0	0	0	0	0	0	0	0	0	0	0	0	0	0	0	0	0	0	0	0	0	0	0	0	0	0	0	0	0	0	0	0	0	0	0	0	0	0	0	0	0
Larix kaempferi	0	0	0	0	0	0	0	0	0	0	0.00829394	0	0	0	0	0	0.183318	0	0	0	0	0	0	0	0	0	0	0	0	0	0	0	0	0	0	0	0	0	0	0	0	0	0	0	0	0	0	0	0.283286
Larix sibirica	0	0	0.0799361	0.325521	0.0558347	0	0	0	0	0	0.0497636	0	0.0751033	0	0	0	0.366636	0.170648	0	0	0	0.392927	0	0	0	0.0798722	0	0.0662252	0	0	0	0	0	0	0	0	0	0	0	0	0	0	0.165289	0.526316	0.122249	0	0	0	0
Linum usitatissimum	0	0	0	0	0	0	0	0	0	0	0	0	0	0	0	0	0	0	0	0	0	0	0	0	0	0	0	0	0	0	0	0	0	0	0	0	0	0	0	0	0	0	0	0	0	0	0	0	0
Lolium perenne	0	0	0	0.0651042	0.0558347	0	0	0	0	0	0	0	0	0	0	0.0786473	0	0	0	0	0	0	0	0	0	0	0	0	0	0	0	0	0	0.0898473	0	0	0	0.00333056	0	0	0	0	0	0	0	0	0	0	0
Lolium rigidum	0	0	0	0	0	0	0	0	0	0	0	0	0	0	0	0	0	0	0	0	0	0	0	0	0	0	0	0	0	0	0	0	0	0.0898473	0	0	0	0	0	0	0	0	0	0	0	0	0	0	0
Lolium temulentum	0	0	0	0	0	0	0	0	0	0	0	0	0	0	0	0	0	0	0	0	0	0	0	0	0	0	0	0.13245	0	0	0	0	0	0	0	0	0	0	0	0	0	0	0	0	0	0	0	0	0
Lophozonia obliqua	0	0	0	0.78125	0	0	0	0	0	0.0628536	0.182467	0.364299	0	0	0	0	1.5582	0	0.597907	0	0	0	0	0	0	0	0	0	0	0	0	0	0	0.179695	0	0	0	0	0	0.0183581	0	0	0	0	0	0	0	0	0.141643
Melochia corchorifolia	0	0	0	0	0	0	0	0	2.37581	0	0.46446	0	0	0	0	0	0	0	0	1.49254	0	0	1.84049	0	0	0	0	0	0	0	0	4.7619	0	0	0	0	0	0	0	0	0	0	0	0	0	0	2.47934	0	0
Nothofagus nervosa	0	0	0	0	0	0	0	0	0	0	0.0331757	0.0910747	0	0	0	0	0.091659	0	0	0	0	0	0	0	0	0	0	0	0	0	0	0	0	0	0	0	0	0	0	0	0	0	0	0	0	0	0	0	0
Picea rubens	0	0	0	0	0	0.0999001	0.0322061	0	0	0	0	0	0	0.0324359	0	0	0	0	0	0	0	0	0	0	0	0	0	0	0	0	0	0	0	0	0	0.0111719	0.00301132	0	0	0	0	0	0	0	0	0	0	0	0
Pinus luchuensis	0	0	0	0	0	0	0	0	0	0	0.0165879	0	0	0	0	0.0393236	0	0	0	0	0	0	0	0	0	0	0	0	0	0	0	0	0	0	0	0	0	0	0	0	0	0	0	0	0	0	0	0	0
Pinus taiwanensis	0	0	0.0799361	0	0.0558347	0	0	0	0	0	0.0414697	0	0	0	0.0434216	0.0786473	0	0	0	0	0	0	0	0	0	0	0	0.13245	0	0	0	0	0	0	0	0	0	0	0	0	0	0	0	0	0	0	0	0	0
Plantago lanceolata	0	0	0	0	0	0	0	0	0	0	0	0	0	0	0	0	0	0	0	0	0	0	0	0	0	0	0	0	0	0	0	0	0	0	0	0	0	0	0	0	0	0	0	0	0	0	0	0	0
Plantago leiopetala	0	0	0	0.0651042	0	0	0	0	0	0	0.0165879	0	0	0	0	0	0.183318	0	0	0	0	0.196464	0	0	0	0	0	0	0	0	0	0	0.217865	0	0	0	0	0	0	0	0	0	0	0	0	0	0	0	0
Poa trivialis	0	0	0	0	0.111669	0	0	0	0	0	0.00829394	0.182149	0	0	0	0	0	0	0.149477	0	0	0	0	0	0.434783	0	0.278552	0	0	0	0	0	0	0	0	0	0	0	0	0	0	0	0	0	0	0	0	0	0.141643
Primula x uzungolensis	0	0	0	0	0	0	0	0	0	0	0	0	0	0	0	0	0	0	0	0	0	0	0	0	0	0	0	0	0	0	0	0	0	0	0	0	0	0	0	0	0	0	0	0	0	0	0	0	0
Prunus avium	0	0.568182	0.719424	2.27865	0.94919	0.999001	0.515298	0.533808	0.539957	4.77687	0.945509	2.27687	0.112655	0.291923	0	0.786473	1.92484	2.73038	0.747384	0.466418	12.0968	0.196464	0.920245	2.25352	0.434783	0.0798722	0.278552	0.13245	0.252207	0.329489	0.84507	0.4329	0.87146	3.68374	0	0.0893755	0.00903397	0.0166528	0.0101458	0.0257013	0.534188	0.731183	1.81818	2.10526	0.733496	0.228571	0.826446	1.71429	1.13314
Prunus cerasifera	0	0	0	0	0	0	0	0.088968	0	0.439975	0.140997	0.546448	0	0	0	0.157295	0.091659	0.341297	0	0	0	0	0	0	0	0	0	0	0	0	0	0	0	0.359389	0	0	0	0	0	0.00734322	0	0.129032	0	0	0	0	0.206612	0	0.424929
Prunus domestica	0	0	0.319744	0	0	0	0	0	0	1.06851	0.381521	0.0910747	0	0	0	0.393236	0	0.170648	0	0	0	0	0	0	0.434783	0	0	0	0	0	0.28169	0	0	0.269542	0	0	0	0	0.0202915	0.0220297	0	0.688172	0	0	0	0	0	0	0.141643
Prunus fordiana	0.11919	1.04167	1.1191	0.325521	0.502513	0.0999001	0.322061	0.622776	0.539957	1.82275	0.928921	1.45719	0.0375516	0.0973078	0.173686	0.86512	0.458295	1.36519	0.298954	0.559701	3.62903	0.196464	0.613497	1.26761	0.434783	0	0.557103	0.13245	0	0	1.69014	0.4329	1.74292	1.79695	0	0.0335158	0.00903397	0.0133222	0.0101458	0.00367161	0.213675	0.903226	0.991736	0.526316	0.122249	0.114286	1.44628	0.571429	0.849858
Prunus incisa	0	0	0	0	0	0	0	0	0.107991	0.0628536	0	0	0	0.0324359	0	0	0	0	0	0	0	0	0	0.140845	0	0	0	0	0	0	0	0	0	0	0	0	0	0	0	0	0	0	0	0	0	0	0	0	0
Prunus mandshurica	0	0	0	0	0	0	0	0	0	0	0	0	0	0	0	0	0	0	0	0	0	0	0	0	0	0	0	0	0	0	0	0	0	0	0	0	0	0	0	0	0	0	0	0	0	0	0	0	0
Prunus padus	0	0.094697	0	0	0	0	0.0644122	0	0	0	0	0	0	0.0324359	0.0868432	0	0	0	0	0	0	0	0	0	0	0	0	0.0662252	0	0	0	0	0	0	0	0	0	0	0	0	0	0	0.165289	0	0	0	0	0	0
Prunus pseudocerasus	0	0.852273	0.159872	1.75781	1.00503	0.0999001	0.161031	0.44484	0.215983	2.89126	0.522518	0.910747	0.112655	0.0324359	0.0434216	0.353913	1.28323	2.90102	0.298954	0.279851	4.43548	0	0	0.985915	0.869565	0	0	0.0662252	0	0.329489	0.28169	0	0.653595	1.16801	0	0.0111719	0.00301132	0.00333056	0.0101458	0.00734322	0.534188	0.55914	1.15702	0.526316	0.122249	0.114286	0.206612	1.14286	0.566572
Prunus simonii	0	0	0	0	0	0	0	0	0	0.125707	0.0414697	0	0	0	0	0.0393236	0	0	0	0	0	0.196464	0	0	0	0	0	0	0.252207	0	0	0	0	0.179695	0	0	0	0	0	0.00734322	0	0	0	0	0	0	0	0	0
Prunus spinosa	0	0	0.0799361	0.0651042	0	0	0	0	0	0.942803	0.174173	0	0	0	0	0.0786473	0	0	0	0	0	0	0	0	0	0	0	0	0	0	0	0	0	0	0	0	0	0	0	0.00367161	0	0.387097	0	0	0	0	0	0	0
Prunus subcordata	0	0	0	0	0	0	0	0	0	0	0	0	0	0	0	0	0	0	0	0	0	0	0	0	0	0	0	0	0	0	0	0	0	0	0	0	0	0	0	0	0	0	0	0	0	0	0	0	0
Pterocarya tonkinensis	0	0.094697	0	0	0	0	0	0	0	0	0	0	0	0	0	0	0	0	0	0	0	0	0	0	0	0	0	0	0	0	0	0	0	0	0	0	0	0	0	0	0	0	0	0	0	0	0	0	0
Quercus canariensis	0	0	0	0.0651042	0.0558347	0	0	0.088968	0	0.125707	0.0995272	0	0.262861	0.0973078	0	0.157295	0	0	0	0.186567	0	0	0	0	0	0	0	0	0	0	0	0	0	0.179695	0.10846	0	0	0	0.00338192	0.00734322	0.106838	0.0430108	0	0	0	0.114286	0	0	0
Quercus cerris	0	0.094697	0	0	0	0	0	0	0	0	0.0912333	0.546448	0	0	0	0.0786473	0	0.341297	0	0	0	0	0	0	0	0	0	0	0	0	0	0	0	0.628931	0	0	0	0	0	0	0	0	0	0	0	0	0.619835	0	0.283286
Quercus dentata	0	0	0	0.195312	0	0.0999001	0.0644122	0	0	0	0.0331757	0.182149	0.150207	0.194616	0.173686	0	0	0.170648	0	0.0932836	0	0	0	0.28169	0.434783	0.159744	0	0	0	0	0	0	0	0	0	0	0.00903397	0	0.00338192	0.0220297	0.641026	0.172043	0.165289	0	0	0.114286	0	0	0
Quercus faginea	0	0	0	0	0	0	0	0	0	0	0.00829394	0	0	0	0.0434216	0	0	0	0	0	0	0	0	0	0	0	0	0.0662252	0	0	0	0	0	0	0	0	0	0	0	0	0	0	0	0	0	0	0	0	0
Quercus falcata	0	0	0	0.130208	0	0	0.0644122	0	0	0	0.0331757	0.0910747	0.300413	0.0324359	0.0868432	0	0	0	0.149477	0	0	0	0	0	0	0.71885	0	0	0	0	0	0	0	0.179695	0.32538	0.0111719	0	0	0.00338192	0.00367161	0	0	0	0	0	0.114286	0	0	0.424929
Quercus hartwissiana	0	0.473485	0	0	0	0.2997	0.289855	0.088968	0.215983	0.251414	0.514224	0	0.375516	0.0324359	0.911854	0	0	0.170648	0	1.49254	0	0.196464	0	0.704225	0	0.239617	0	0.397351	0	0.329489	0.28169	0	0.217865	0.0898473	0	0	0.0180679	0	0.0338192	0	0.106838	0.129032	0	0	0.122249	0.571429	0.206612	0	0
Quercus infectoria	0	0.189394	0.0799361	0.0651042	0	0.1998	0	0	0.323974	0.0628536	0.0580576	0.0910747	0.262861	0.0324359	0.0868432	0.0393236	0	0	0.149477	0	0	0	0	0	0	0.559105	0	0	0	0.0823723	0	0	0	0.0898473	0	0	0.00301132	0	0.00338192	0	0.106838	0	0	0	0	0	0.413223	0	0
Quercus lusitanica	0	0	0	0	0	0	0	0	0	0	0	0	0	0	0	0	0	0	0	0	0	0	0	0	0	0	0	0	0	0	0	0	0	0	0	0	0	0	0	0.00367161	0	0	0	0	0	0	0	0	0
Quercus macranthera	0	0.094697	0	0	0	0	0.483092	0	0	0	0.149291	0.0910747	1.53962	0.518975	0.217108	0.117971	0	0.170648	0.149477	0	0	0	0.306748	0.140845	0	1.03834	0	0	0.126103	0.164745	0	0	0	0	0.433839	0	0	0	0.00338192	0	0.106838	0.0860215	0	0	0	0	0	0	0
Quercus petraea	0	1.89394	2.07834	8.00781	0.223339	2.7972	0.837359	4.00356	1.83585	0.754243	1.37679	10.0182	4.99437	0.389231	1.86713	0.943767	4.21632	0.682594	1.34529	0.279851	0	0.392927	0.920245	0.84507	5.21739	2.95527	0	1.65563	0.75662	0.906096	0.28169	0	0	4.40252	0.759219	0.100547	0.00903397	0.00999167	0.179242	0.0403877	1.7094	1.03226	0	0	0.122249	1.02857	2.68595	0.285714	6.94051
Quercus pubescens	0	1.23106	1.03917	0.585938	0	1.4985	1.0628	0.355872	1.83585	0.565682	2.41354	0.728597	0.826136	0.583847	2.34477	1.337	0	0	2.84006	1.6791	0	0	1.53374	1.26761	0.869565	1.59744	0	0.860927	0.252207	0.411862	0.56338	1.08225	0.217865	0.718778	0	0.0223439	0.0120453	0.00999167	0.0574926	0.00734322	0.747863	1.93548	0.165289	0	0.733496	1.82857	1.03306	0.857143	1.13314
Quercus pungens	0	0	0.0799361	0	0	0	0	0	0	0	0	0	0	0	0	0	0	0	0.44843	0	0	0	0	0	0	0	0	0	0	0	0	0	0	0	0	0.0111719	0	0	0	0	0	0	0	0	0	0	0	0	0
Quercus pyrenaica	0	1.51515	1.19904	0.325521	0.167504	2.1978	0.161031	0.88968	0.323974	0.125707	0.77963	0.455373	0.788584	0.194616	1.08554	0.157295	0.091659	0	3.43797	1.1194	0	1.37525	0.306748	1.12676	1.30435	1.75719	0	1.78808	3.27869	1.07084	0	0	0	0.179695	0.21692	0.189923	0.00301132	0.00333056	0.00676384	0.0440593	0.213675	0.0430108	0	0	0.244499	0.228571	0	0	0.141643
Quercus robur	0.357569	8.80682	7.59392	3.71094	0.837521	11.2887	6.18357	5.60498	8.31533	5.46826	12.839	12.9326	19.0762	3.37334	15.7186	7.39284	1.00825	2.38908	14.0508	4.85075	0.806452	2.35756	7.97546	10.8451	8.69565	24.1214	0.557103	9.4702	5.17024	2.88303	1.69014	6.70996	1.96078	6.6487	6.50759	0.513909	0.138521	0.0366361	0.58169	0.326773	6.94444	10.0215	0.826446	2.10526	6.47922	18.1714	9.71074	4	10.3399
Quercus rubra	0	0	0	0	0	0	0	0	0	0	0	0	0	0	0	0	0	0	0	0	0	0	0	0	0	0	0	0	0	0	0	0.21645	0	0	0	0	0	0	0	0	0	0	0	0	0	0	0	0	0
Quercus serrata	0.11919	0.473485	3.27738	0.911458	0.0558347	3.1968	3.57488	0.622776	0.75594	1.06851	3.59957	0.910747	3.52985	0.746027	1.86713	2.87063	0.091659	0.170648	1.34529	2.79851	0	0.392927	0.306748	0.985915	0.434783	2.55591	0	0.794702	0	2.71829	0	0.21645	0.217865	0.359389	0.867679	0	0.0602265	0	0.0473469	0.0146864	1.49573	4.21505	0.330579	0.526316	2.68949	5.25714	0.619835	0.285714	0.283286
Quercus suber x Quercus trojana	0	0	0	0	0	0	0	0	0	0	0.00829394	0	0	0	0	0.0393236	0	0	0	0	0	0	0	0	0	0	0	0	0	0	0	0	0	0	0	0	0	0	0	0	0	0	0	0	0	0	0	0	0
Quercus vulcanica	0	0	0	0	0	0	0	0	0	0	0	0	0	0	0	0	0	0	0	0	0	0	0	0	0	0	0	0	0	0	0	0	0	0	0	0	0	0	0	0	0	0	0	0	0	0	0	0	0
Ranunculus macounii	0	0	0	0	0	0	0	0	0	0	0	0	0	0.0324359	0	0.0393236	0	0.170648	0	0	0	0.196464	0	0	0	0	0	0	0	0	0	0	0	0	0	0	0	0	0	0	0	0.0430108	0.165289	0	0	0	0	0	0
Rosa abyssinica	0	0	0	0	0	0	0.0322061	0	0	0	0	0	0	0	0	0	0	0	0	0	0	0	0	0	0	0	0	0	0	0	0	0	0	0	0	0	0	0	0	0	0	0	0	0	0	0	0	0	0
Rosa arvensis	0	0	0	0	0	0	0.0644122	0	0	0	0	0	0	0	0	0	0	0	0	0.279851	0	0	0	0	0	0	0	0	0	0	0	0	0	0	0	0	0	0	0	0	0	0	0	0	0.488998	0.228571	0	0	0
Rosa glauca	0	0	0	0	0	0	0.0644122	0	0	0	0	0	0	0	0	0	0	0	0	0.279851	0	0	0	0	0	0	0	0	0	0	0	0	0	0	0	0	0	0	0	0	0	0	0	0	0	0.114286	0	0	0
Rosa moschata	0	0	0	0	0	0	0	0	0	0	0.0165879	0	0.0375516	0	0	0	0.091659	0	0	0	0	0	0	0	0	0.239617	0	0	0	0	0	0	0	0	0.21692	0	0	0	0	0	0	0	0.165289	0	0.733496	0	0	0	0.141643
Rubus scissoides	0	0	0	0	0	0	0	0	0	0	0	0	0	0	0	0	0	0	0	0	0	0	0	0	0	0	0	0	0	0	0	0	0	0	0	0	0	0	0	0	0	0	0	0	0	0	0	0	0
Rubus tabanimontanus	0.238379	0	0	0	0	0	0	0	0	0	0.00829394	0	0	0.16218	0	0	0.091659	0	0	0	0	0	0	0	0	0	0.557103	0	0	0	0	0	0	0	0	0	0.00301132	0.00999167	0.0270554	0.0220297	0.641026	0	0.165289	0	0.122249	0.114286	0	0	0
Rubus wimmerianus	0.11919	0	0	0	0	0.0999001	0	0	0	0.125707	0.0331757	0	0	0	0.173686	0	0.183318	0	0	0	0	0	0	0	0	0	0	0.198675	0	0	0	0	0	0	0	0	0.0120453	0.0233139	0	0.00734322	0	0	0	0	0.122249	0.114286	0	0	0.141643
Salix turczaninowii	0	0	0	0	0	0.1998	0	0	0	0.628536	0.0331757	0	0	0.0324359	0.0434216	0	0.091659	0	0	0	0	0	0	0.985915	0	0.239617	0	0	0.252207	0	0	0	1.52505	0.0898473	0	0.0558597	0.00301132	0	0	0	0	0.129032	0	0	0	0	0	0.571429	0
Salix yezoensis	0	0.094697	0	0.130208	0.0558347	0.0999001	0	0	0	1.50849	0.0912333	0.273224	0	0	0.130265	0	0	0	0	0	0	0	0	1.69014	0	0	0	0	0.126103	0	0	0	2.39651	0	0	0.111719	0.00301132	0	0	0	0.106838	0.0860215	0	0	0	0	0	1.42857	0
Solanum chmielewskii	0	0	0	0	0.0558347	0	0	0	0	0	0	0	0	0	0	0	0	0	0	0	0	0	0	0	0	0	0	0	0	0	0	0	0	0	0	0	0	0	0	0	0	0	0	0	0	0	0	0	0
Sonchus oleraceus	0	0	0	0	0	0	0	0	0	0	0	0	0	0	0	0	0	0	0	0	0	0	0	0	0	0	0	0	0	0	0	0	0	0	0	0	0	0	0	0	0	0	0	0	0	0	0	0	0
Sorbus aucuparia	0	0	0	0	0	0	0	0	0	0.125707	0	0	0.0375516	0	0	0	0	0	0	0	0	0	0	0.140845	0	0.0798722	0	0	0	0	0	0	0	0	0	0	0	0	0.0169096	0	0	0	0	0	0	0	0	0.285714	0
Stellaria media	0	0	0	0	0	0	0	0	0	0	0	0	0	0	0	0	0	0	0	0	0	0	0	0	0	0	0	0	0	0	0	0	0	0	0	0	0	0	0	0	0	0	0	0	0	0	0	0	0
Taraxacum mongolicum	0	0	0	0	0	0	0	0.088968	0	0	0	0	0	0	0	0	0	0	0	0	0	0.196464	0	0	0	0	0	0	0	0	0	0	0	0	0	0	0	0	0	0	0	0	0	0	0	0	0	0	0
Taraxacum sp.	0.11919	0	0	0	0.167504	0	0.0322061	0	0	0	0	0	0	0	0	0	0	0.170648	0	0	0	0	0	0	0	0	0	0	0	0	0	0	0	0	0	0	0	0.00333056	0	0	0	0	0	0	0	0	0	0	0.141643
Taxus baccata	0.357569	0	0	0.195312	0	0.0999001	0	0	0	0	0.149291	3.00546	0.413068	0.486539	0	0.0393236	0	0	0	0	0	1.57171	0	0	2.17391	0.239617	0.417827	1.12583	0	0	0	0	0	3.2345	0	0.0223439	0.0210793	0.00999167	0.0473469	0.0146864	0.213675	0	0	0	0	0	0	0.285714	2.54958
Taxus x media	0	0	0	0	0	0	0.0322061	0	0	0	0	0	0.0375516	0.0648719	0	0	0	0	0	0	0	0	0	0	0	0	0	0	0	0	0	0	0	0.0898473	0	0	0	0	0.00676384	0.00734322	0	0	0	0	0	0	0	0	0
Tilia americana x Tilia x moltkei	0	0	0	0	0	0	0	0	0.107991	0	0.0248818	0	0	0	0	0	0	0	0	0	0	0	0	0	0	0	0	0	0	0	0	0	0	0	0	0	0	0	0	0	0	0	0	0	0	0	0	0	0
Tilia cordata	0	0	0	0	0	0	0	0	0	0.0628536	0	0	0	0	0	0	0	0	0	0	0	0	0	0	0	0	0	0	0	0	0	0	0	0	0	0	0	0	0	0	0	0	0	0	0	0	0	0	0
Tilia hyrcana	0	0	0	0	0	0	0	0	0	0	0	0	0	0	0	0	0	0	0	0	0	0	0.306748	0	0	0	0	0	0	0	0	0	0	0	0	0	0	0	0	0	0	0	0	0	0	0	0.206612	0	0
Tilia platyphyllos	0	0	0	0.0651042	0	0	0	0	0	0	0	0	0.0375516	0	0	0	0	0	0	0	0	0.196464	0	0	0	0	0	0.0662252	0	0	0	0	0	0	0.10846	0	0	0	0	0	0	0	0	0	0	0	0	0	0
Triticum turgidum	0	0	0	0	0	0	0	0	0.107991	0	0	0	0	0	0	0	0	0	0	0	0	0	0	0	0	0	0	0	0	0	0	0	0.217865	0	0	0	0	0	0	0	0	0	0	0	0	0	0	0	0
Ulmus rubra	2.97974	0.473485	1.03917	6.57552	17.8113	4.995	41.5137	24.4662	19.3305	39.0949	1.10309	5.00911	4.6564	13.9799	3.73426	2.24145	1.28323	2.21843	3.73692	15.5784	1.6129	8.6444	4.90798	37.0423	0.869565	3.83387	3.76045	0.529801	0.630517	8.15486	14.9296	4.329	28.3224	0.269542	2.60304	1.6311	15.689	0.669442	0.679766	3.24203	9.0812	2.58065	3.1405	2.10526	16.2592	24.4571	5.99174	26.8571	0.708215
uncultured eukaryote	0	0	0	0	0	0	0	0	0	0	0	0	0	0	0	0	0	0	0	0	0	0	0	0.140845	0	0	0	0	0	0.0823723	0	0	0	0	0	0	0	0	0	0	0	0	0	0	0	0	0	0.285714	0
uncultured fungus	0	0	0	0.0651042	0.111669	0	0	0	0	0	0.00829394	0.182149	0	0	0	0	0	0.682594	0	0	0	0	0	0	0.434783	0	0.139276	0	0	0	0	0	0	0	0	0	0	0.00333056	0	0	0	0	0	0	0	0	0	0.285714	0.283286
Urochloa trichopus	0	0	0	0	0	0.999001	0	0	0	0	0.0663515	0	0	0	0	0	0	0	2.98954	0	0	0	0	0.704225	0	1.03834	0	0	2.26986	0	0	0	0	0	0	0.201095	0	0	0	0	0	0	0	0	0	2.05714	0	0	0
Urtica sp.	0.11919	0	0	0	0	0	0	0	0	0	0.00829394	0	0	0.324359	0	0	0.183318	0	0	0	0	0	0	0.140845	0	0	0.139276	0	0.126103	0	0	0	0	0	0	0	0.0301132	0.0199833	0.0135277	0.0514026	0.42735	0	0	0	0.244499	0	0	0	0.424929
Veronica chamaedrys	0	0	0	0	0	0	0	0	0.107991	0	0	0	0	0	0	0	0	0	0	0	0	0	0	0	0	0	0	0	0	0	0	0.4329	0	0	0	0	0	0	0	0	0	0	0	0	0	0	0.206612	0	0
Vicia sepium	0.11919	0	0	0	0	0	0	0	0	0	0	0	0	0	0	0	0	0	0	0	0	0	0	0	0	0	0	0	0	0	0	0	0	0	0	0	0	0	0	0	0	0	0	0	0	0	0	0	0
Viola acuminata	0	0	0	0	0.0558347	0	0	0	0	0.0628536	0.0331757	0	0	0	0	0.0786473	0	0.170648	0	0	0	0	0	0	0	0	0	0	0	0	0	0	0	0	0	0	0	0	0	0.00367161	0	0.129032	0	0	0	0	0	0.285714	0
Viola reichenbachiana	0	0	0	0	0.0558347	0	0	0	0	0.188561	0.0746454	0	0	0	0	0	0	0	0	0	0	0	0	0	0	0	0	0	0	0	0	0	0	0	0	0	0	0	0	0	0	0	0	0	0	0	0	0	0
Ziziphora clinopodioides	0	0	0	0	0	0	0	0	0	0	0	0	0	0	0.173686	0	0	0	0	0	0	0	0.306748	0	0	0	0	0	0	0	0	0	0	0.0898473	0	0	0.00301132	0	0	0	0	0	0	0	0	0	0	0	0.141643
Zornia glochidiata	0	0	0.799361	0	0	0	0	0	4.9676	0	0	0	0	0	0	0	0	0	0	0	0	0	5.21472	0	0	0	0	0	0	0.247117	0	5.62771	0	0	0	0	0	0	0	0	0	0	0	0	0	0	8.05785	0	0
[truncated: 219 more columns]

## Sheet: > 2% occurrence per sample
Taxon	Blank10	Blank11	Blank12	Blank13	Blank14	Blank15	Blank16	Blank17	Blank18	Blank19	Blank1	Blank20	Blank21	Blank22	Blank23	Blank24	Blank26	Blank27	Blank28	Blank29	Blank2	Blank30	Blank31	Blank32	Blank33	Blank34	Blank35	Blank36	Blank3	Blank4	Blank5	Blank6	Blank7	Blank8	Blank9	BV43883	BV43890	BV43891	BV43893	BV43894	ENeg10	ENeg11	ENeg12	ENeg13	ENeg14	ENeg15	ENeg16	ENeg17	ENeg18
#N/A	1.1919	0.568182	1.75859	2.53906	1.22836	2.0979	0.837359	4.7153	5.39957	0.942803	1.76661	1.0929	3.19189	1.55693	1.78029	1.61227	2.38313	3.75427	1.79372	1.39925	3.62903	5.30452	4.90798	0.704225	0.434783	2.79553	0.97493	1.0596	2.14376	0.576606	2.8169	3.67965	1.96078	0.98832	3.7961	0.0893755	0.120453	0.193172	0.304373	0.187252	2.88462	1.93548	2.47934	2.10526	0.733496	2.51429	4.95868	1.71429	0.566572
Acer campestre	0.11919	0	0	0	0	0	0	0	0	0	0.0414697	0	0.675929	0.0973078	0	0	0	0	0	0	0	0	2.14724	0	0	1.4377	0.417827	0	0	0	0	0	0	0	0.650759	0.446877	0.00301132	0.0732723	0.00676384	0.00367161	0.106838	0	0	0	0	0	0	0.857143	0.283286
Acer japonicum	0	0	0	0	0	0.0999001	0	0	0	0	0	0	0	0	0	0	0	0	0.298954	0	0	0.196464	0	0	0	0	0	0.13245	0	0	0	0	0	0	0	0	0	0	0	0	0	0	0	0	0	0	0	0	0
Acer platanoides	0	0	0.0799361	0	0	0	0	0	0	0	0.0248818	2.27687	0.0375516	0.0324359	0	0	0	0	0	0	0	0	0	0	1.30435	0.0798722	0	0.0662252	0	0.247117	0	0	0	0.808625	0	0	0	0.00333056	0	0	0	0	0	0	0	0	0	0	2.26629
Acer pseudoplatanus	0.715137	8.14394	0	0	0.167504	0.1998	0.386473	0	9.07127	0	0.331757	3.36976	0.0751033	1.03795	6.20929	1.37633	0.458295	0	0	0.0932836	0	0	6.44172	0.56338	1.30435	3.99361	0.139276	5.29801	0	0	0.28169	8.44156	0	2.24618	0	0.0111719	5.33305	0.316403	0.0608746	0.0587458	0.747863	0.0430108	0	0	0.122249	1.25714	8.47107	0	4.24929
Acer sempervirens	0	0	0	0	0	0	0	0	0.107991	0	0	0	0	0	0	0	0	0	0	0	0	0	0	0	0	0.0798722	0	0	0	0	0	0	0	0	0	0	0.00301132	0.00333056	0	0	0	0	0	0	0	0	0	0	0
Acer velutinum	0	0	0	0	0	0	0	0	0	0	0	0	0	0.0324359	0	0	0	0	0	0	0	0	0	0	0	0	0	0	0	0	0	0	0	0	0	0	0	0	0	0	0	0	0	0	0	0	0	0	0
Agrostis capillaris	0	0.094697	0	0	0	0	0	0	0	0	0	0	0	0	0	0	0	0	0	0	0	0	0	0	0	0	0	0	0	0	0	0	0	0	0	0	0	0	0	0	0	0	0	0	0	0	0	0	0
Agrostis scabra	0.11919	0.094697	0	0	0	0	0	0	0	0	0	0	0	0	0.0868432	0.0786473	0	0.170648	0	0.0932836	0	0	0	0	0	0	0	0.0662252	0	0	0	0	0	0	0	0	0.00301132	0.00333056	0.00338192	0	0	0	0	0	0	0	0	0	0
Agrostis stolonifera	0	0	0	0	0	0	0	0	0	0	0	0	0	0	0	0	0	0	0	0	0	0	0	0	0	0	0	0	0	0	0	0	0	0	0	0	0	0	0	0	0	0	0	0	0	0	0	0	0
Alnus rubra	0.11919	0	5.11591	0	0	0	0	0	3.23974	0.502828	4.42067	2.36794	0	0.16218	0	5.26937	0.091659	0	0	0	0	0	0	0	0.434783	0	0.139276	0	0	0	0	0.21645	0	0.0898473	0	0	0.00903397	0.00333056	0.0101458	0.0771038	0.213675	6.75269	0.330579	0	0.244499	0	0.206612	0	0.283286
Alysicarpus glumaceus	0	0	0	0	2.06588	0.4995	0	4.7153	0	0.628536	0.0746454	0	2.44086	0	0.434216	0.0786473	0	2.21843	0	0	8.87097	3.73281	0	0	0	3.11502	0	0	0.126103	0	2.53521	0	0	0	3.90456	0	0.0391472	0	0	0.0440593	0.106838	0.731183	1.65289	1.05263	0	0	0	0	0
Alysicarpus vaginalis	0	0	0	0	0	0	0	0	0	0	0	0	0	0	0	0	0	0	0	0	0	0	0	0	0	0.0798722	0	0	0	0	0	0	0	0	0	0	0	0	0	0	0	0	0	0	0	0	0	0	0
Amelanchier bartramiana	0	0	0.159872	0	0	0	0	0	0.215983	0	0.0995272	0.0910747	0	0	0	0.196618	0	0	0	0	0	0	0	0	0	0	0	0	0	0	0	0	0	0	0	0	0	0	0	0	0	0.172043	0	0	0	0	0	0	0
Anacardium occidentale	0	0	0	0	0	0	0	0	0	0	0.0165879	0	0	0	0	0	0	0	0	0	0	0	0	0	0	0.0798722	0	0	0	0	0	0	0	0	0	0	0	0	0	0	0	0	0	0	0	0	0	0	0
angiosperm mycorrhizal host	0	0	0	0	0	0	0	0.266904	0.323974	0	0	0	0.0751033	0	0	0.0393236	0	0	0	0	0	0	0.306748	0.56338	0	0	0	0	0	0	0	0.21645	0	0	0	0	0	0	0.00676384	0	0	0	0.165289	0	0	0	0	0	0
Anthoxanthum odoratum	0	0	0	0	0	0	0	0	0	0.0628536	0.0248818	0.273224	0	0	0	0	0	0	0	0	0	0	0	0	0	0	0	0	0	0	0	0	0.217865	0.269542	0.10846	0	0	0	0	0	0	0	0	0	0	0	0	0.571429	0.141643
Anthoxanthum ovatum	0	0	0.0799361	0	0	0	0	0	0	0	0	0	0	0	0	0	0	0.170648	0	0	0	0	0	0	0	0.159744	0	0	0	0	0	0	0	0	0.10846	0	0	0	0	0	0	0	0	0	0	0	0.206612	0	0
Arachis hypogaea	0	0	0	0	0	0	0	0	0	0	0	0	0.0375516	0	0	0	0	0.170648	0	0	0	0	0	0	0	0	0	0	0	0	0	0	0	0	0	0	0	0	0	0	0	0	0	0	0	0	0	0	0
Arctium minus	0	0	0	0	0	0	0.0322061	0	0	0	0.00829394	0	0	0	0	0	0	0	0	0.0932836	0	0	0	0	0	0	0	0	0	0.0823723	0	0	0	0	0	0	0	0	0	0	0	0	0	0	0.122249	0	0	0	0
Arrhenatherum palaestinum	0	0	0	0	0	0	0	0	0	0	0.0165879	0	0	0.0324359	0	0	0	0	0	0	0	0	0	0	0	0.0798722	0	0	0	0	0	0	0	0	0.10846	0	0	0	0	0	0	0	0	0	0	0	0	0	0
Aucuba japonica	0	0	0	0	0	0	0	0	0	0	0.00829394	0	0	0	0	0	0	0	0	0	0	0	0	0	0	0	0	0	0	0	0	0	0	0	0	0	0	0	0	0	0	0	0	0	0	0	0	0	0
Betula pendula	0.11919	0.094697	1.35891	0.716146	0.0558347	0.2997	0	0	1.07991	2.82841	2.06519	0.728597	0	0.0324359	0.173686	1.92686	1.83318	0	0.149477	0	0	0	0	3.94366	0.434783	0.399361	0	0.529801	0	0.0823723	0	0	1.08932	0	0	0.0558597	0.00903397	0.00666112	0.0135277	0.0514026	0	2.15054	1.15702	0	4.27873	0	0	1.42857	2.69122
Betula pubescens	0.238379	0.757576	2.15827	0.455729	0.335008	0.1998	0.0644122	0	1.2959	1.7599	2.19789	1.18397	0.0751033	0.0648719	0.26053	2.51671	0.91659	0	0.149477	0	0	0	0.613497	2.67606	0	0.798722	0.278552	0.728477	0	0	0.28169	0	1.08932	0	0	0.0111719	0	0.00666112	0.412594	0.0403877	0.106838	2.70968	0.661157	0.526316	4.03423	0.571429	0	2.28571	1.84136
Brassica carinata	0	0	0	0	0	0	0	0	0	0	0.0165879	0	0.0375516	0	0	0	0	0	0	0	0	0	0	0	0	0.159744	0	0	0	0	0	0	0	0	0	0	0	0	0	0	0	0	0.165289	0	0.122249	0	0	0	0.283286
Brassica napus	0	0	0	0	0	0.0999001	0	0	0	0	0	0	0	0	0	0	0	0	0	0	0	0	0	0	0.434783	0	0	0	0	0	0	0	0	0.0898473	0	0	0	0	0	0	0	0	0	0	0	0	0	0	0.141643
Brassica oleracea	0	0	0	0	0	0	0	0	0	0	0	0.0910747	0	0	0.0434216	0	0	0	0	0	0	0	0	0	0.434783	0	0	0	0	0	0	0	0	0.0898473	0	0	0	0	0	0	0	0.0430108	0	0	0	0	0	0	0.141643
Bromus diandrus	0	0	0	0	0	0	0	0	0	0	0	0	0	0	0	0	0	0	0.149477	0	0	0	0	0	0	0	0	0	0	0	0	0	0	0	0	0	0	0	0	0	0	0	0	0	0	0	0	0	0
Carpinus betulus	5.00596	4.45076	0.319744	8.59375	0.725851	2.997	2.0934	4.4484	3.13175	0.188561	1.66708	4.55373	4.24333	2.85436	1.86713	1.06174	4.94959	0.341297	8.07175	0.373134	0.403226	2.35756	3.68098	0.140845	10	3.99361	2.36769	2.78146	4.16141	1.97694	6.47887	2.38095	0	1.7071	2.27766	0.279298	0.0692604	2.6811	5.58693	0.187252	2.5641	0.0860215	0	1.05263	0.488998	0.685714	0.413223	3.42857	2.69122
Carpinus laxiflora	0	0.094697	0	0	0	0	0.0322061	0.088968	0.107991	0	0.0414697	0	0.112655	0.0648719	0.0868432	0	0.091659	0	0	0	0	0.196464	0	0.28169	0.434783	0	0	0	0	0.0823723	0.28169	0	0.217865	0	0	0	0	0	0.111603	0	0	0	0	0	0	0.114286	0	0	0
Carpinus londoniana	0	0	0	0.260417	0	0	0	0	0	0	0.0248818	0	0.0375516	0.0648719	0	0	0	0	0.149477	0	0	0.196464	0	0	0	0.0798722	0.139276	0	0.252207	0	0	0	0	0	0.10846	0	0	0.00333056	0.0608746	0	0	0	0	0	0	0	0	0	0
Carpinus polyneura	0	0	0	0	0	0	0	0	0	0	0	0	0.0375516	0	0	0	0	0	0	0	0	0	0	0	0	0	0	0	0	0	0	0	0	0	0	0	0	0	0	0	0	0	0	0	0	0	0	0	0
Carpinus tientaiensis	0	0	0	0	0	0	0	0	0	0	0.00829394	0	0	0	0	0	0	0	0	0	0	0	0	0	0	0	0	0	0	0	0	0	0	0	0	0	0	0	0.00338192	0	0	0	0	0	0	0	0	0	0
Castanea pumila	0	0	0	0	0	0	0	0	0	0	0.0165879	0	0	0	0.0434216	0	0	0	0	0	0	0	0	0	0	0.159744	0	0.0662252	0	0	0	0	0	0	0	0	0	0	0	0	0	0	0	0	0	0.114286	0	0	0
Chenopodium giganteum	0	0	0	0	0	0	0	0	0	0	0	0	0	0	0	0	0	0	0	0	0	0	0	0	0	0	0	0	0	0	0	0	0	0	0	0	0	0	0	0	0	0	0	0	0	0	0	0	0
Citrus reticulata x Citrus sinensis	0	0	0	0	0	0	0	0	0	0	0	0	0	0	0	0	0	0	0	0	0	0	0	0	0	0	0	0	0	0	0	0	0	0	0	0	0	0	0	0	0	0	0	0	0	0	0	0	0
Coriandrum sativum	0	0	0	0	0	0	0	0	0	0	0	0	0	0	0	0	0	0	0	0	0	0	0	0	0	0.319489	0	0.0662252	0	0	0	0	0	0.0898473	0.32538	0	0	0	0	0	0	0	0	0	0	0	0	0	0
Corylus avellana	0.11919	0.378788	0	0	0.111669	0.1998	0	0.266904	0	0.0628536	0.0331757	0	0.300413	0.0324359	0.0868432	0.0786473	0.091659	0	0	0	0	0	0	0	0	0.479233	0.139276	0	0	0	0.84507	0	0	0.0898473	0.759219	0	0	0	0.040583	0	0	0	0	0	0	0	0	0	0
Crataegus nigra	0	0	0	0	0	0	0	0	0	0	0	0	0	0	0	0	0	0	0	0	0	0	0	0	0	0	0	0	0	0	0	0	0	0	0	0	0	0	0	0.00367161	0	0	0	0	0	0	0	0	0
Cucumis pubescens	0	0	0	0	0	0	0	0	0	0	0	0	0	0	0	0	0	0	0	0	0	0	0	0	0	0	0	0	0	0	0	0	0	0	0	0	0	0	0	0	0	0	0	0	0	0	0	0	0
Cucumis sativus	0	0	0	0	0	0	0	0	0	0	0	0	0	0	0	0	0	0	0	0	0	0	0	0	0	0	0	0	0	0	0	0	0	0	0	0.0111719	0	0	0	0	0	0	0	0	0	0	0	0	0
Cucurbita pepo	0	0	0	0	0	0	0	0	0	0	0	0	0	0	0.0434216	0	0	0.511945	0	0	0.403226	0	0	0	0	0	0	0	0	0	0	0	0	0	0	0	0	0	0	0	0	0	0	0.526316	0	0	0	0	0
Cupressus sempervirens	0	0	0	0	0	0	0	0	0	0	0	0	0	0	0	0	0	0	0	0	0	0	0	0	0	0	0	0	0	0	0	0	0	0	0	0	0	0	0	0	0	0	0	0	0	0	0	0	0
Dactylis glomerata	0	0	0	0	0.111669	0	0	0	0	0	0.0165879	0.0910747	0	0	0	0	0	0	0	0.0932836	0	0	0	0	0.869565	0	0	0	0	0	0	0	0	0.0898473	0	0	0	0	0	0	0	0	0	0	0	0	0	0	0.141643
Fagus engleriana	0.11919	0	0	0	0	0	0	0	0	0	0	0	0.0751033	0	0	0.0393236	0	0	0	0	0	0	0	0	0	0	0	0	0	0	0	0	0	0	0	0.134063	0	0.0399667	0	0	0	0	0	0	0	0	0	0	0
Fagus grandifolia	0	0.757576	0.319744	0.0651042	0.167504	0.0999001	0.0644122	0	0.107991	0.125707	0.132703	0.273224	0.22531	0.0324359	0.347373	0.157295	0.091659	0.170648	0	0.186567	0	0.196464	0	0	0.434783	0.239617	0.139276	0.529801	0.252207	0	0	0.21645	0	0.718778	0.21692	0.0223439	0	0	0.00676384	0.00367161	0	0.387097	0.165289	0	0.244499	0	0	0	0.566572
Fagus hayatae	0	0	0	0	0.111669	0	0	0	0.107991	0	0	0	0.0375516	0	0	0	0	0	0	0	0	0	0	0	0	0	0	0	0	0.0823723	0	0	0	0	0	0	0.0421585	0.00333056	0	0.00367161	0	0	0	0	0	0	0	0.285714	0
Fagus sylvatica	55.0656	51.0417	60.4317	35.2214	60.5807	61.2388	34.4928	26.4235	26.0259	23.7586	42.2742	28.7796	37.4014	56.0493	47.3296	60.0472	50.6874	41.4676	51.2706	45.709	18.9516	38.5069	44.1718	25.493	35.2174	29.2332	72.7019	52.5828	73.5183	53.8715	36.9014	30.0866	24.183	40.9704	29.0672	95.3413	77.7283	95.2406	89.5972	5.23572	47.3291	55.5269	62.9752	56.3158	52.6895	34.0571	26.4463	43.1429	36.2606
Festuca rubra	0	0	0	0	0	0	0	0	0	0	0	0	0	0	0	0	0	0	0	0	0	0	0	0	0	0	0	0	0	0	0	0	0	0	0	0	0	0	0	0	0	0	0	0	0	0	0	0	0
Festuca sp.	0	0	0	0	0	0	0	0	0	0.0628536	0	0	0	0	0	0	0	0	0	0	0	0	0	0	0	0	0	0	0	0	0	0	0	0	0	0	0	0	0	0	0	0	0	0	0	0	0	0	0
Fraxinus angustifolia	0.238379	0	0	0	0	0.1998	0.611916	0	0	0.251414	0	0	0.0751033	0.356795	0.173686	0	0.183318	0	0.149477	0.373134	0	0	0	0	0	0	0.139276	0	0.37831	0.247117	0	0	0	0.0898473	0	0.0111719	0.0180679	0.00666112	0.909737	4.48671	0.106838	0	0.165289	0	0.488998	0.685714	0.206612	0	0
Galium aparine	0	0	0	0	0	0	0	0	0	0	0	0	0.0375516	0	0	0	0	0	0	0	0	0	0	0	0	0	0	0	0	0	0	0	0	0	0	0	0	0	0	0	0	0	0	0	0	0	0	0	0
Geranium robertianum	0	0	0	0	0	0	0	0	0	0	0.0248818	0	0	0	0	0	0	0	0	0	0	0	0	0	0	0	0	0	0	0	0	0	0	0	0	0	0	0	0	0	0	0	0	0	0	0	0	0	0
Geum canadense	0	0	0	0	0	0	0	0	0	0	0	0	0	0	0	0	0	0.170648	0	0	0	0	0	0	0	0	0	0	0	0	0	0	0	0	0	0	0	0	0	0	0	0	0.495868	0.526316	0	0	0	0	0
Hedera helix	0.834327	0	0	0	0.0558347	0	0	0	0	0	0.00829394	0	0	0.518975	0.0868432	0	0	0.170648	0	0	0	0	0	0	0	0	0.557103	0.0662252	0	0	0	0	0	0	0	0	0.0331245	0.05995	0.0676384	0.0624174	0.534188	0	0	0	0	0	0	0	0
Helianthus sp.	28.4863	10.7955	8.07354	25.3255	11.837	2.1978	5.73269	20.8185	7.66739	5.90823	16.0902	12.7505	12.1292	11.904	5.38428	5.78057	24.1063	34.6416	4.93274	20.056	45.1613	32.613	12.2699	3.52113	25.2174	8.38658	13.5097	14.3046	5.29634	25.0412	28.7324	30.0866	32.6797	25.6963	45.7701	0.502737	0.472778	0.402998	0.818425	85.3099	18.9103	4.43011	19.8347	29.4737	6.35697	5.02857	23.5537	7.14286	17.2805
Heracleum vicinum	0	0	0	0	0	0	0	0	0	0	0	0	0	0	0	0	0	0	0	0	0	0	0	0	0	0	0	0	0	0	0	0	0	0	0	0	0	0	0	0	0	0	0	0	0	0	0	0	0
Hesperocyparis stephensonii	0	0	0	0	0	0	0	0	0	0	0	0	0	0	0	0	0	0	0	0	0	0	0	0	0	0	0	0	0	0	0	0	0	0	0	0	0	0	0	0	0	0	0	0	0	0	0	0	0
Hexachlamys emerichii	0	0	0	0	0	0	0	0	0	0	0	0	0	0	0	0	0	0	0	0	0	0	0	0	0	0	0	0	0	0	0	0	0	0	0	0	0	0	0	0	0	0	0	0	0	0	0	0	0
Holcus lanatus	0.11919	0	0.159872	0	0.0558347	0	0	0	0	0	0.422991	0	0.0375516	0.291923	0	1.02241	0	0.170648	0	0.0932836	0	0	0	0	0	0	0.139276	0	0	0	0	0	0	0	0	0	0.00602265	0.0166528	0.0202915	0.00734322	0.213675	0.602151	0	0	0	0	0	0	0
Ilex perado	2.74136	4.64015	0.159872	0.130208	0	0.1998	0.0644122	0.355872	0.107991	0.439975	0.472754	1.63934	0.938791	2.98411	6.55667	0.275265	0.641613	0.682594	0.149477	0	0	0	0	0.422535	0	2.31629	1.53203	4.03974	0.37831	0	0	0.4329	0	0.898473	0.650759	0.0670316	0.0692604	0.0999167	0.17586	0.31943	2.24359	0.258065	0.330579	0	0.611247	0	0.619835	0	2.40793
Iris dichotoma	0	0.094697	0.0799361	0	0	0	0	0	0	0.0628536	0.0414697	0	0	0	0	0.0393236	0	0	0	0	0	0	0	0	0	0	0	0	0	0	0	0	0	0	0	0	0	0	0.0169096	0.00367161	0	0.129032	0	0	0	0	0	0	0
Juniperus squamata	0	0	0	0	0	0	0	0	0	0	0	0	0	0	0	0	0	0	0	0	0	0	0	0	0	0	0	0	0	0	0	0	0	0	0	0	0	0	0	0	0	0	0	0	0	0	0	0	0
Lachnagrostis ammobia	0	0	0	0	0	0	0.0322061	0	0	0	0	0	0	0	0	0	0	0	0	0	0	0	0	0	0	0	0	0	0	0	0	0	0	0	0	0	0	0	0	0	0	0	0	0	0	0	0	0	0
Larix kaempferi	0	0	0	0	0	0	0	0	0	0	0.00829394	0	0	0	0	0	0.183318	0	0	0	0	0	0	0	0	0	0	0	0	0	0	0	0	0	0	0	0	0	0	0	0	0	0	0	0	0	0	0	0.283286
Larix sibirica	0	0	0.0799361	0.325521	0.0558347	0	0	0	0	0	0.0497636	0	0.0751033	0	0	0	0.366636	0.170648	0	0	0	0.392927	0	0	0	0.0798722	0	0.0662252	0	0	0	0	0	0	0	0	0	0	0	0	0	0	0.165289	0.526316	0.122249	0	0	0	0
Linum usitatissimum	0	0	0	0	0	0	0	0	0	0	0	0	0	0	0	0	0	0	0	0	0	0	0	0	0	0	0	0	0	0	0	0	0	0	0	0	0	0	0	0	0	0	0	0	0	0	0	0	0
Lolium perenne	0	0	0	0.0651042	0.0558347	0	0	0	0	0	0	0	0	0	0	0.0786473	0	0	0	0	0	0	0	0	0	0	0	0	0	0	0	0	0	0.0898473	0	0	0	0.00333056	0	0	0	0	0	0	0	0	0	0	0
Lolium rigidum	0	0	0	0	0	0	0	0	0	0	0	0	0	0	0	0	0	0	0	0	0	0	0	0	0	0	0	0	0	0	0	0	0	0.0898473	0	0	0	0	0	0	0	0	0	0	0	0	0	0	0
Lolium temulentum	0	0	0	0	0	0	0	0	0	0	0	0	0	0	0	0	0	0	0	0	0	0	0	0	0	0	0	0.13245	0	0	0	0	0	0	0	0	0	0	0	0	0	0	0	0	0	0	0	0	0
Lophozonia obliqua	0	0	0	0.78125	0	0	0	0	0	0.0628536	0.182467	0.364299	0	0	0	0	1.5582	0	0.597907	0	0	0	0	0	0	0	0	0	0	0	0	0	0	0.179695	0	0	0	0	0	0.0183581	0	0	0	0	0	0	0	0	0.141643
Melochia corchorifolia	0	0	0	0	0	0	0	0	2.37581	0	0.46446	0	0	0	0	0	0	0	0	1.49254	0	0	1.84049	0	0	0	0	0	0	0	0	4.7619	0	0	0	0	0	0	0	0	0	0	0	0	0	0	2.47934	0	0
Nothofagus nervosa	0	0	0	0	0	0	0	0	0	0	0.0331757	0.0910747	0	0	0	0	0.091659	0	0	0	0	0	0	0	0	0	0	0	0	0	0	0	0	0	0	0	0	0	0	0	0	0	0	0	0	0	0	0	0
Picea rubens	0	0	0	0	0	0.0999001	0.0322061	0	0	0	0	0	0	0.0324359	0	0	0	0	0	0	0	0	0	0	0	0	0	0	0	0	0	0	0	0	0	0.0111719	0.00301132	0	0	0	0	0	0	0	0	0	0	0	0
Pinus luchuensis	0	0	0	0	0	0	0	0	0	0	0.0165879	0	0	0	0	0.0393236	0	0	0	0	0	0	0	0	0	0	0	0	0	0	0	0	0	0	0	0	0	0	0	0	0	0	0	0	0	0	0	0	0
Pinus taiwanensis	0	0	0.0799361	0	0.0558347	0	0	0	0	0	0.0414697	0	0	0	0.0434216	0.0786473	0	0	0	0	0	0	0	0	0	0	0	0.13245	0	0	0	0	0	0	0	0	0	0	0	0	0	0	0	0	0	0	0	0	0
Plantago lanceolata	0	0	0	0	0	0	0	0	0	0	0	0	0	0	0	0	0	0	0	0	0	0	0	0	0	0	0	0	0	0	0	0	0	0	0	0	0	0	0	0	0	0	0	0	0	0	0	0	0
Plantago leiopetala	0	0	0	0.0651042	0	0	0	0	0	0	0.0165879	0	0	0	0	0	0.183318	0	0	0	0	0.196464	0	0	0	0	0	0	0	0	0	0	0.217865	0	0	0	0	0	0	0	0	0	0	0	0	0	0	0	0
Poa trivialis	0	0	0	0	0.111669	0	0	0	0	0	0.00829394	0.182149	0	0	0	0	0	0	0.149477	0	0	0	0	0	0.434783	0	0.278552	0	0	0	0	0	0	0	0	0	0	0	0	0	0	0	0	0	0	0	0	0	0.141643
Primula x uzungolensis	0	0	0	0	0	0	0	0	0	0	0	0	0	0	0	0	0	0	0	0	0	0	0	0	0	0	0	0	0	0	0	0	0	0	0	0	0	0	0	0	0	0	0	0	0	0	0	0	0
Prunus avium	0	0.568182	0.719424	2.27865	0.94919	0.999001	0.515298	0.533808	0.539957	4.77687	0.945509	2.27687	0.112655	0.291923	0	0.786473	1.92484	2.73038	0.747384	0.466418	12.0968	0.196464	0.920245	2.25352	0.434783	0.0798722	0.278552	0.13245	0.252207	0.329489	0.84507	0.4329	0.87146	3.68374	0	0.0893755	0.00903397	0.0166528	0.0101458	0.0257013	0.534188	0.731183	1.81818	2.10526	0.733496	0.228571	0.826446	1.71429	1.13314
Prunus cerasifera	0	0	0	0	0	0	0	0.088968	0	0.439975	0.140997	0.546448	0	0	0	0.157295	0.091659	0.341297	0	0	0	0	0	0	0	0	0	0	0	0	0	0	0	0.359389	0	0	0	0	0	0.00734322	0	0.129032	0	0	0	0	0.206612	0	0.424929
Prunus domestica	0	0	0.319744	0	0	0	0	0	0	1.06851	0.381521	0.0910747	0	0	0	0.393236	0	0.170648	0	0	0	0	0	0	0.434783	0	0	0	0	0	0.28169	0	0	0.269542	0	0	0	0	0.0202915	0.0220297	0	0.688172	0	0	0	0	0	0	0.141643
Prunus fordiana	0.11919	1.04167	1.1191	0.325521	0.502513	0.0999001	0.322061	0.622776	0.539957	1.82275	0.928921	1.45719	0.0375516	0.0973078	0.173686	0.86512	0.458295	1.36519	0.298954	0.559701	3.62903	0.196464	0.613497	1.26761	0.434783	0	0.557103	0.13245	0	0	1.69014	0.4329	1.74292	1.79695	0	0.0335158	0.00903397	0.0133222	0.0101458	0.00367161	0.213675	0.903226	0.991736	0.526316	0.122249	0.114286	1.44628	0.571429	0.849858
Prunus incisa	0	0	0	0	0	0	0	0	0.107991	0.0628536	0	0	0	0.0324359	0	0	0	0	0	0	0	0	0	0.140845	0	0	0	0	0	0	0	0	0	0	0	0	0	0	0	0	0	0	0	0	0	0	0	0	0
Prunus mandshurica	0	0	0	0	0	0	0	0	0	0	0	0	0	0	0	0	0	0	0	0	0	0	0	0	0	0	0	0	0	0	0	0	0	0	0	0	0	0	0	0	0	0	0	0	0	0	0	0	0
Prunus padus	0	0.094697	0	0	0	0	0.0644122	0	0	0	0	0	0	0.0324359	0.0868432	0	0	0	0	0	0	0	0	0	0	0	0	0.0662252	0	0	0	0	0	0	0	0	0	0	0	0	0	0	0.165289	0	0	0	0	0	0
Prunus pseudocerasus	0	0.852273	0.159872	1.75781	1.00503	0.0999001	0.161031	0.44484	0.215983	2.89126	0.522518	0.910747	0.112655	0.0324359	0.0434216	0.353913	1.28323	2.90102	0.298954	0.279851	4.43548	0	0	0.985915	0.869565	0	0	0.0662252	0	0.329489	0.28169	0	0.653595	1.16801	0	0.0111719	0.00301132	0.00333056	0.0101458	0.00734322	0.534188	0.55914	1.15702	0.526316	0.122249	0.114286	0.206612	1.14286	0.566572
Prunus simonii	0	0	0	0	0	0	0	0	0	0.125707	0.0414697	0	0	0	0	0.0393236	0	0	0	0	0	0.196464	0	0	0	0	0	0	0.252207	0	0	0	0	0.179695	0	0	0	0	0	0.00734322	0	0	0	0	0	0	0	0	0
Prunus spinosa	0	0	0.0799361	0.0651042	0	0	0	0	0	0.942803	0.174173	0	0	0	0	0.0786473	0	0	0	0	0	0	0	0	0	0	0	0	0	0	0	0	0	0	0	0	0	0	0	0.00367161	0	0.387097	0	0	0	0	0	0	0
Prunus subcordata	0	0	0	0	0	0	0	0	0	0	0	0	0	0	0	0	0	0	0	0	0	0	0	0	0	0	0	0	0	0	0	0	0	0	0	0	0	0	0	0	0	0	0	0	0	0	0	0	0
Pterocarya tonkinensis	0	0.094697	0	0	0	0	0	0	0	0	0	0	0	0	0	0	0	0	0	0	0	0	0	0	0	0	0	0	0	0	0	0	0	0	0	0	0	0	0	0	0	0	0	0	0	0	0	0	0
Quercus canariensis	0	0	0	0.0651042	0.0558347	0	0	0.088968	0	0.125707	0.0995272	0	0.262861	0.0973078	0	0.157295	0	0	0	0.186567	0	0	0	0	0	0	0	0	0	0	0	0	0	0.179695	0.10846	0	0	0	0.00338192	0.00734322	0.106838	0.0430108	0	0	0	0.114286	0	0	0
Quercus cerris	0	0.094697	0	0	0	0	0	0	0	0	0.0912333	0.546448	0	0	0	0.0786473	0	0.341297	0	0	0	0	0	0	0	0	0	0	0	0	0	0	0	0.628931	0	0	0	0	0	0	0	0	0	0	0	0	0.619835	0	0.283286
Quercus dentata	0	0	0	0.195312	0	0.0999001	0.0644122	0	0	0	0.0331757	0.182149	0.150207	0.194616	0.173686	0	0	0.170648	0	0.0932836	0	0	0	0.28169	0.434783	0.159744	0	0	0	0	0	0	0	0	0	0	0.00903397	0	0.00338192	0.0220297	0.641026	0.172043	0.165289	0	0	0.114286	0	0	0
Quercus faginea	0	0	0	0	0	0	0	0	0	0	0.00829394	0	0	0	0.0434216	0	0	0	0	0	0	0	0	0	0	0	0	0.0662252	0	0	0	0	0	0	0	0	0	0	0	0	0	0	0	0	0	0	0	0	0
Quercus falcata	0	0	0	0.130208	0	0	0.0644122	0	0	0	0.0331757	0.0910747	0.300413	0.0324359	0.0868432	0	0	0	0.149477	0	0	0	0	0	0	0.71885	0	0	0	0	0	0	0	0.179695	0.32538	0.0111719	0	0	0.00338192	0.00367161	0	0	0	0	0	0.114286	0	0	0.424929
Quercus hartwissiana	0	0.473485	0	0	0	0.2997	0.289855	0.088968	0.215983	0.251414	0.514224	0	0.375516	0.0324359	0.911854	0	0	0.170648	0	1.49254	0	0.196464	0	0.704225	0	0.239617	0	0.397351	0	0.329489	0.28169	0	0.217865	0.0898473	0	0	0.0180679	0	0.0338192	0	0.106838	0.129032	0	0	0.122249	0.571429	0.206612	0	0
Quercus infectoria	0	0.189394	0.0799361	0.0651042	0	0.1998	0	0	0.323974	0.0628536	0.0580576	0.0910747	0.262861	0.0324359	0.0868432	0.0393236	0	0	0.149477	0	0	0	0	0	0	0.559105	0	0	0	0.0823723	0	0	0	0.0898473	0	0	0.00301132	0	0.00338192	0	0.106838	0	0	0	0	0	0.413223	0	0
Quercus lusitanica	0	0	0	0	0	0	0	0	0	0	0	0	0	0	0	0	0	0	0	0	0	0	0	0	0	0	0	0	0	0	0	0	0	0	0	0	0	0	0	0.00367161	0	0	0	0	0	0	0	0	0
Quercus macranthera	0	0.094697	0	0	0	0	0.483092	0	0	0	0.149291	0.0910747	1.53962	0.518975	0.217108	0.117971	0	0.170648	0.149477	0	0	0	0.306748	0.140845	0	1.03834	0	0	0.126103	0.164745	0	0	0	0	0.433839	0	0	0	0.00338192	0	0.106838	0.0860215	0	0	0	0	0	0	0
Quercus petraea	0	1.89394	2.07834	8.00781	0.223339	2.7972	0.837359	4.00356	1.83585	0.754243	1.37679	10.0182	4.99437	0.389231	1.86713	0.943767	4.21632	0.682594	1.34529	0.279851	0	0.392927	0.920245	0.84507	5.21739	2.95527	0	1.65563	0.75662	0.906096	0.28169	0	0	4.40252	0.759219	0.100547	0.00903397	0.00999167	0.179242	0.0403877	1.7094	1.03226	0	0	0.122249	1.02857	2.68595	0.285714	6.94051
Quercus pubescens	0	1.23106	1.03917	0.585938	0	1.4985	1.0628	0.355872	1.83585	0.565682	2.41354	0.728597	0.826136	0.583847	2.34477	1.337	0	0	2.84006	1.6791	0	0	1.53374	1.26761	0.869565	1.59744	0	0.860927	0.252207	0.411862	0.56338	1.08225	0.217865	0.718778	0	0.0223439	0.0120453	0.00999167	0.0574926	0.00734322	0.747863	1.93548	0.165289	0	0.733496	1.82857	1.03306	0.857143	1.13314
Quercus pungens	0	0	0.0799361	0	0	0	0	0	0	0	0	0	0	0	0	0	0	0	0.44843	0	0	0	0	0	0	0	0	0	0	0	0	0	0	0	0	0.0111719	0	0	0	0	0	0	0	0	0	0	0	0	0
Quercus pyrenaica	0	1.51515	1.19904	0.325521	0.167504	2.1978	0.161031	0.88968	0.323974	0.125707	0.77963	0.455373	0.788584	0.194616	1.08554	0.157295	0.091659	0	3.43797	1.1194	0	1.37525	0.306748	1.12676	1.30435	1.75719	0	1.78808	3.27869	1.07084	0	0	0	0.179695	0.21692	0.189923	0.00301132	0.00333056	0.00676384	0.0440593	0.213675	0.0430108	0	0	0.244499	0.228571	0	0	0.141643
Quercus robur	0.357569	8.80682	7.59392	3.71094	0.837521	11.2887	6.18357	5.60498	8.31533	5.46826	12.839	12.9326	19.0762	3.37334	15.7186	7.39284	1.00825	2.38908	14.0508	4.85075	0.806452	2.35756	7.97546	10.8451	8.69565	24.1214	0.557103	9.4702	5.17024	2.88303	1.69014	6.70996	1.96078	6.6487	6.50759	0.513909	0.138521	0.0366361	0.58169	0.326773	6.94444	10.0215	0.826446	2.10526	6.47922	18.1714	9.71074	4	10.3399
Quercus rubra	0	0	0	0	0	0	0	0	0	0	0	0	0	0	0	0	0	0	0	0	0	0	0	0	0	0	0	0	0	0	0	0.21645	0	0	0	0	0	0	0	0	0	0	0	0	0	0	0	0	0
Quercus serrata	0.11919	0.473485	3.27738	0.911458	0.0558347	3.1968	3.57488	0.622776	0.75594	1.06851	3.59957	0.910747	3.52985	0.746027	1.86713	2.87063	0.091659	0.170648	1.34529	2.79851	0	0.392927	0.306748	0.985915	0.434783	2.55591	0	0.794702	0	2.71829	0	0.21645	0.217865	0.359389	0.867679	0	0.0602265	0	0.0473469	0.0146864	1.49573	4.21505	0.330579	0.526316	2.68949	5.25714	0.619835	0.285714	0.283286
Quercus suber x Quercus trojana	0	0	0	0	0	0	0	0	0	0	0.00829394	0	0	0	0	0.0393236	0	0	0	0	0	0	0	0	0	0	0	0	0	0	0	0	0	0	0	0	0	0	0	0	0	0	0	0	0	0	0	0	0
Quercus vulcanica	0	0	0	0	0	0	0	0	0	0	0	0	0	0	0	0	0	0	0	0	0	0	0	0	0	0	0	0	0	0	0	0	0	0	0	0	0	0	0	0	0	0	0	0	0	0	0	0	0
Ranunculus macounii	0	0	0	0	0	0	0	0	0	0	0	0	0	0.0324359	0	0.0393236	0	0.170648	0	0	0	0.196464	0	0	0	0	0	0	0	0	0	0	0	0	0	0	0	0	0	0	0	0.0430108	0.165289	0	0	0	0	0	0
Rosa abyssinica	0	0	0	0	0	0	0.0322061	0	0	0	0	0	0	0	0	0	0	0	0	0	0	0	0	0	0	0	0	0	0	0	0	0	0	0	0	0	0	0	0	0	0	0	0	0	0	0	0	0	0
Rosa arvensis	0	0	0	0	0	0	0.0644122	0	0	0	0	0	0	0	0	0	0	0	0	0.279851	0	0	0	0	0	0	0	0	0	0	0	0	0	0	0	0	0	0	0	0	0	0	0	0	0.488998	0.228571	0	0	0
Rosa glauca	0	0	0	0	0	0	0.0644122	0	0	0	0	0	0	0	0	0	0	0	0	0.279851	0	0	0	0	0	0	0	0	0	0	0	0	0	0	0	0	0	0	0	0	0	0	0	0	0	0.114286	0	0	0
Rosa moschata	0	0	0	0	0	0	0	0	0	0	0.0165879	0	0.0375516	0	0	0	0.091659	0	0	0	0	0	0	0	0	0.239617	0	0	0	0	0	0	0	0	0.21692	0	0	0	0	0	0	0	0.165289	0	0.733496	0	0	0	0.141643
Rubus scissoides	0	0	0	0	0	0	0	0	0	0	0	0	0	0	0	0	0	0	0	0	0	0	0	0	0	0	0	0	0	0	0	0	0	0	0	0	0	0	0	0	0	0	0	0	0	0	0	0	0
Rubus tabanimontanus	0.238379	0	0	0	0	0	0	0	0	0	0.00829394	0	0	0.16218	0	0	0.091659	0	0	0	0	0	0	0	0	0	0.557103	0	0	0	0	0	0	0	0	0	0.00301132	0.00999167	0.0270554	0.0220297	0.641026	0	0.165289	0	0.122249	0.114286	0	0	0
Rubus wimmerianus	0.11919	0	0	0	0	0.0999001	0	0	0	0.125707	0.0331757	0	0	0	0.173686	0	0.183318	0	0	0	0	0	0	0	0	0	0	0.198675	0	0	0	0	0	0	0	0	0.0120453	0.0233139	0	0.00734322	0	0	0	0	0.122249	0.114286	0	0	0.141643
Salix turczaninowii	0	0	0	0	0	0.1998	0	0	0	0.628536	0.0331757	0	0	0.0324359	0.0434216	0	0.091659	0	0	0	0	0	0	0.985915	0	0.239617	0	0	0.252207	0	0	0	1.52505	0.0898473	0	0.0558597	0.00301132	0	0	0	0	0.129032	0	0	0	0	0	0.571429	0
Salix yezoensis	0	0.094697	0	0.130208	0.0558347	0.0999001	0	0	0	1.50849	0.0912333	0.273224	0	0	0.130265	0	0	0	0	0	0	0	0	1.69014	0	0	0	0	0.126103	0	0	0	2.39651	0	0	0.111719	0.00301132	0	0	0	0.106838	0.0860215	0	0	0	0	0	1.42857	0
Solanum chmielewskii	0	0	0	0	0.0558347	0	0	0	0	0	0	0	0	0	0	0	0	0	0	0	0	0	0	0	0	0	0	0	0	0	0	0	0	0	0	0	0	0	0	0	0	0	0	0	0	0	0	0	0
Sonchus oleraceus	0	0	0	0	0	0	0	0	0	0	0	0	0	0	0	0	0	0	0	0	0	0	0	0	0	0	0	0	0	0	0	0	0	0	0	0	0	0	0	0	0	0	0	0	0	0	0	0	0
Sorbus aucuparia	0	0	0	0	0	0	0	0	0	0.125707	0	0	0.0375516	0	0	0	0	0	0	0	0	0	0	0.140845	0	0.0798722	0	0	0	0	0	0	0	0	0	0	0	0	0.0169096	0	0	0	0	0	0	0	0	0.285714	0
Stellaria media	0	0	0	0	0	0	0	0	0	0	0	0	0	0	0	0	0	0	0	0	0	0	0	0	0	0	0	0	0	0	0	0	0	0	0	0	0	0	0	0	0	0	0	0	0	0	0	0	0
Taraxacum mongolicum	0	0	0	0	0	0	0	0.088968	0	0	0	0	0	0	0	0	0	0	0	0	0	0.196464	0	0	0	0	0	0	0	0	0	0	0	0	0	0	0	0	0	0	0	0	0	0	0	0	0	0	0
Taraxacum sp.	0.11919	0	0	0	0.167504	0	0.0322061	0	0	0	0	0	0	0	0	0	0	0.170648	0	0	0	0	0	0	0	0	0	0	0	0	0	0	0	0	0	0	0	0.00333056	0	0	0	0	0	0	0	0	0	0	0.141643
Taxus baccata	0.357569	0	0	0.195312	0	0.0999001	0	0	0	0	0.149291	3.00546	0.413068	0.486539	0	0.0393236	0	0	0	0	0	1.57171	0	0	2.17391	0.239617	0.417827	1.12583	0	0	0	0	0	3.2345	0	0.0223439	0.0210793	0.00999167	0.0473469	0.0146864	0.213675	0	0	0	0	0	0	0.285714	2.54958
Taxus x media	0	0	0	0	0	0	0.0322061	0	0	0	0	0	0.0375516	0.0648719	0	0	0	0	0	0	0	0	0	0	0	0	0	0	0	0	0	0	0	0.0898473	0	0	0	0	0.00676384	0.00734322	0	0	0	0	0	0	0	0	0
Tilia americana x Tilia x moltkei	0	0	0	0	0	0	0	0	0.107991	0	0.0248818	0	0	0	0	0	0	0	0	0	0	0	0	0	0	0	0	0	0	0	0	0	0	0	0	0	0	0	0	0	0	0	0	0	0	0	0	0	0
Tilia cordata	0	0	0	0	0	0	0	0	0	0.0628536	0	0	0	0	0	0	0	0	0	0	0	0	0	0	0	0	0	0	0	0	0	0	0	0	0	0	0	0	0	0	0	0	0	0	0	0	0	0	0
Tilia hyrcana	0	0	0	0	0	0	0	0	0	0	0	0	0	0	0	0	0	0	0	0	0	0	0.306748	0	0	0	0	0	0	0	0	0	0	0	0	0	0	0	0	0	0	0	0	0	0	0	0.206612	0	0
Tilia platyphyllos	0	0	0	0.0651042	0	0	0	0	0	0	0	0	0.0375516	0	0	0	0	0	0	0	0	0.196464	0	0	0	0	0	0.0662252	0	0	0	0	0	0	0.10846	0	0	0	0	0	0	0	0	0	0	0	0	0	0
Triticum turgidum	0	0	0	0	0	0	0	0	0.107991	0	0	0	0	0	0	0	0	0	0	0	0	0	0	0	0	0	0	0	0	0	0	0	0.217865	0	0	0	0	0	0	0	0	0	0	0	0	0	0	0	0
Ulmus rubra	2.97974	0.473485	1.03917	6.57552	17.8113	4.995	41.5137	24.4662	19.3305	39.0949	1.10309	5.00911	4.6564	13.9799	3.73426	2.24145	1.28323	2.21843	3.73692	15.5784	1.6129	8.6444	4.90798	37.0423	0.869565	3.83387	3.76045	0.529801	0.630517	8.15486	14.9296	4.329	28.3224	0.269542	2.60304	1.6311	15.689	0.669442	0.679766	3.24203	9.0812	2.58065	3.1405	2.10526	16.2592	24.4571	5.99174	26.8571	0.708215
uncultured eukaryote	0	0	0	0	0	0	0	0	0	0	0	0	0	0	0	0	0	0	0	0	0	0	0	0.140845	0	0	0	0	0	0.0823723	0	0	0	0	0	0	0	0	0	0	0	0	0	0	0	0	0	0.285714	0
uncultured fungus	0	0	0	0.0651042	0.111669	0	0	0	0	0	0.00829394	0.182149	0	0	0	0	0	0.682594	0	0	0	0	0	0	0.434783	0	0.139276	0	0	0	0	0	0	0	0	0	0	0.00333056	0	0	0	0	0	0	0	0	0	0.285714	0.283286
Urochloa trichopus	0	0	0	0	0	0.999001	0	0	0	0	0.0663515	0	0	0	0	0	0	0	2.98954	0	0	0	0	0.704225	0	1.03834	0	0	2.26986	0	0	0	0	0	0	0.201095	0	0	0	0	0	0	0	0	0	2.05714	0	0	0
Urtica sp.	0.11919	0	0	0	0	0	0	0	0	0	0.00829394	0	0	0.324359	0	0	0.183318	0	0	0	0	0	0	0.140845	0	0	0.139276	0	0.126103	0	0	0	0	0	0	0	0.0301132	0.0199833	0.0135277	0.0514026	0.42735	0	0	0	0.244499	0	0	0	0.424929
Veronica chamaedrys	0	0	0	0	0	0	0	0	0.107991	0	0	0	0	0	0	0	0	0	0	0	0	0	0	0	0	0	0	0	0	0	0	0.4329	0	0	0	0	0	0	0	0	0	0	0	0	0	0	0.206612	0	0
Vicia sepium	0.11919	0	0	0	0	0	0	0	0	0	0	0	0	0	0	0	0	0	0	0	0	0	0	0	0	0	0	0	0	0	0	0	0	0	0	0	0	0	0	0	0	0	0	0	0	0	0	0	0
Viola acuminata	0	0	0	0	0.0558347	0	0	0	0	0.0628536	0.0331757	0	0	0	0	0.0786473	0	0.170648	0	0	0	0	0	0	0	0	0	0	0	0	0	0	0	0	0	0	0	0	0	0.00367161	0	0.129032	0	0	0	0	0	0.285714	0
Viola reichenbachiana	0	0	0	0	0.0558347	0	0	0	0	0.188561	0.0746454	0	0	0	0	0	0	0	0	0	0	0	0	0	0	0	0	0	0	0	0	0	0	0	0	0	0	0	0	0	0	0	0	0	0	0	0	0	0
Ziziphora clinopodioides	0	0	0	0	0	0	0	0	0	0	0	0	0	0	0.173686	0	0	0	0	0	0	0	0.306748	0	0	0	0	0	0	0	0	0	0	0.0898473	0	0	0.00301132	0	0	0	0	0	0	0	0	0	0	0	0.141643
Zornia glochidiata	0	0	0.799361	0	0	0	0	0	4.9676	0	0	0	0	0	0	0	0	0	0	0	0	0	5.21472	0	0	0	0	0	0	0.247117	0	5.62771	0	0	0	0	0	0	0	0	0	0	0	0	0	0	8.05785	0	0
[truncated: 219 more columns]

## Sheet: > 3% ocurrence per sample
Taxon	Blank10	Blank11	Blank12	Blank13	Blank14	Blank15	Blank16	Blank17	Blank18	Blank19	Blank1	Blank20	Blank21	Blank22	Blank23	Blank24	Blank26	Blank27	Blank28	Blank29	Blank2	Blank30	Blank31	Blank32	Blank33	Blank34	Blank35	Blank36	Blank3	Blank4	Blank5	Blank6	Blank7	Blank8	Blank9	BV43883	BV43890	BV43891	BV43893	BV43894	ENeg10	ENeg11	ENeg12	ENeg13	ENeg14	ENeg15	ENeg16	ENeg17	ENeg18
#N/A	1.1919	0.568182	1.75859	2.53906	1.22836	2.0979	0.837359	4.7153	5.39957	0.942803	1.76661	1.0929	3.19189	1.55693	1.78029	1.61227	2.38313	3.75427	1.79372	1.39925	3.62903	5.30452	4.90798	0.704225	0.434783	2.79553	0.97493	1.0596	2.14376	0.576606	2.8169	3.67965	1.96078	0.98832	3.7961	0.0893755	0.120453	0.193172	0.304373	0.187252	2.88462	1.93548	2.47934	2.10526	0.733496	2.51429	4.95868	1.71429	0.566572
Acer campestre	0.11919	0	0	0	0	0	0	0	0	0	0.0414697	0	0.675929	0.0973078	0	0	0	0	0	0	0	0	2.14724	0	0	1.4377	0.417827	0	0	0	0	0	0	0	0.650759	0.446877	0.00301132	0.0732723	0.00676384	0.00367161	0.106838	0	0	0	0	0	0	0.857143	0.283286
Acer japonicum	0	0	0	0	0	0.0999001	0	0	0	0	0	0	0	0	0	0	0	0	0.298954	0	0	0.196464	0	0	0	0	0	0.13245	0	0	0	0	0	0	0	0	0	0	0	0	0	0	0	0	0	0	0	0	0
Acer platanoides	0	0	0.0799361	0	0	0	0	0	0	0	0.0248818	2.27687	0.0375516	0.0324359	0	0	0	0	0	0	0	0	0	0	1.30435	0.0798722	0	0.0662252	0	0.247117	0	0	0	0.808625	0	0	0	0.00333056	0	0	0	0	0	0	0	0	0	0	2.26629
Acer pseudoplatanus	0.715137	8.14394	0	0	0.167504	0.1998	0.386473	0	9.07127	0	0.331757	3.36976	0.0751033	1.03795	6.20929	1.37633	0.458295	0	0	0.0932836	0	0	6.44172	0.56338	1.30435	3.99361	0.139276	5.29801	0	0	0.28169	8.44156	0	2.24618	0	0.0111719	5.33305	0.316403	0.0608746	0.0587458	0.747863	0.0430108	0	0	0.122249	1.25714	8.47107	0	4.24929
Acer sempervirens	0	0	0	0	0	0	0	0	0.107991	0	0	0	0	0	0	0	0	0	0	0	0	0	0	0	0	0.0798722	0	0	0	0	0	0	0	0	0	0	0.00301132	0.00333056	0	0	0	0	0	0	0	0	0	0	0
Acer velutinum	0	0	0	0	0	0	0	0	0	0	0	0	0	0.0324359	0	0	0	0	0	0	0	0	0	0	0	0	0	0	0	0	0	0	0	0	0	0	0	0	0	0	0	0	0	0	0	0	0	0	0
Agrostis capillaris	0	0.094697	0	0	0	0	0	0	0	0	0	0	0	0	0	0	0	0	0	0	0	0	0	0	0	0	0	0	0	0	0	0	0	0	0	0	0	0	0	0	0	0	0	0	0	0	0	0	0
Agrostis scabra	0.11919	0.094697	0	0	0	0	0	0	0	0	0	0	0	0	0.0868432	0.0786473	0	0.170648	0	0.0932836	0	0	0	0	0	0	0	0.0662252	0	0	0	0	0	0	0	0	0.00301132	0.00333056	0.00338192	0	0	0	0	0	0	0	0	0	0
Agrostis stolonifera	0	0	0	0	0	0	0	0	0	0	0	0	0	0	0	0	0	0	0	0	0	0	0	0	0	0	0	0	0	0	0	0	0	0	0	0	0	0	0	0	0	0	0	0	0	0	0	0	0
Alnus rubra	0.11919	0	5.11591	0	0	0	0	0	3.23974	0.502828	4.42067	2.36794	0	0.16218	0	5.26937	0.091659	0	0	0	0	0	0	0	0.434783	0	0.139276	0	0	0	0	0.21645	0	0.0898473	0	0	0.00903397	0.00333056	0.0101458	0.0771038	0.213675	6.75269	0.330579	0	0.244499	0	0.206612	0	0.283286
Alysicarpus glumaceus	0	0	0	0	2.06588	0.4995	0	4.7153	0	0.628536	0.0746454	0	2.44086	0	0.434216	0.0786473	0	2.21843	0	0	8.87097	3.73281	0	0	0	3.11502	0	0	0.126103	0	2.53521	0	0	0	3.90456	0	0.0391472	0	0	0.0440593	0.106838	0.731183	1.65289	1.05263	0	0	0	0	0
Alysicarpus vaginalis	0	0	0	0	0	0	0	0	0	0	0	0	0	0	0	0	0	0	0	0	0	0	0	0	0	0.0798722	0	0	0	0	0	0	0	0	0	0	0	0	0	0	0	0	0	0	0	0	0	0	0
Amelanchier bartramiana	0	0	0.159872	0	0	0	0	0	0.215983	0	0.0995272	0.0910747	0	0	0	0.196618	0	0	0	0	0	0	0	0	0	0	0	0	0	0	0	0	0	0	0	0	0	0	0	0	0	0.172043	0	0	0	0	0	0	0
Anacardium occidentale	0	0	0	0	0	0	0	0	0	0	0.0165879	0	0	0	0	0	0	0	0	0	0	0	0	0	0	0.0798722	0	0	0	0	0	0	0	0	0	0	0	0	0	0	0	0	0	0	0	0	0	0	0
angiosperm mycorrhizal host	0	0	0	0	0	0	0	0.266904	0.323974	0	0	0	0.0751033	0	0	0.0393236	0	0	0	0	0	0	0.306748	0.56338	0	0	0	0	0	0	0	0.21645	0	0	0	0	0	0	0.00676384	0	0	0	0.165289	0	0	0	0	0	0
Anthoxanthum odoratum	0	0	0	0	0	0	0	0	0	0.0628536	0.0248818	0.273224	0	0	0	0	0	0	0	0	0	0	0	0	0	0	0	0	0	0	0	0	0.217865	0.269542	0.10846	0	0	0	0	0	0	0	0	0	0	0	0	0.571429	0.141643
Anthoxanthum ovatum	0	0	0.0799361	0	0	0	0	0	0	0	0	0	0	0	0	0	0	0.170648	0	0	0	0	0	0	0	0.159744	0	0	0	0	0	0	0	0	0.10846	0	0	0	0	0	0	0	0	0	0	0	0.206612	0	0
Arachis hypogaea	0	0	0	0	0	0	0	0	0	0	0	0	0.0375516	0	0	0	0	0.170648	0	0	0	0	0	0	0	0	0	0	0	0	0	0	0	0	0	0	0	0	0	0	0	0	0	0	0	0	0	0	0
Arctium minus	0	0	0	0	0	0	0.0322061	0	0	0	0.00829394	0	0	0	0	0	0	0	0	0.0932836	0	0	0	0	0	0	0	0	0	0.0823723	0	0	0	0	0	0	0	0	0	0	0	0	0	0	0.122249	0	0	0	0
Arrhenatherum palaestinum	0	0	0	0	0	0	0	0	0	0	0.0165879	0	0	0.0324359	0	0	0	0	0	0	0	0	0	0	0	0.0798722	0	0	0	0	0	0	0	0	0.10846	0	0	0	0	0	0	0	0	0	0	0	0	0	0
Aucuba japonica	0	0	0	0	0	0	0	0	0	0	0.00829394	0	0	0	0	0	0	0	0	0	0	0	0	0	0	0	0	0	0	0	0	0	0	0	0	0	0	0	0	0	0	0	0	0	0	0	0	0	0
Betula pendula	0.11919	0.094697	1.35891	0.716146	0.0558347	0.2997	0	0	1.07991	2.82841	2.06519	0.728597	0	0.0324359	0.173686	1.92686	1.83318	0	0.149477	0	0	0	0	3.94366	0.434783	0.399361	0	0.529801	0	0.0823723	0	0	1.08932	0	0	0.0558597	0.00903397	0.00666112	0.0135277	0.0514026	0	2.15054	1.15702	0	4.27873	0	0	1.42857	2.69122
Betula pubescens	0.238379	0.757576	2.15827	0.455729	0.335008	0.1998	0.0644122	0	1.2959	1.7599	2.19789	1.18397	0.0751033	0.0648719	0.26053	2.51671	0.91659	0	0.149477	0	0	0	0.613497	2.67606	0	0.798722	0.278552	0.728477	0	0	0.28169	0	1.08932	0	0	0.0111719	0	0.00666112	0.412594	0.0403877	0.106838	2.70968	0.661157	0.526316	4.03423	0.571429	0	2.28571	1.84136
Brassica carinata	0	0	0	0	0	0	0	0	0	0	0.0165879	0	0.0375516	0	0	0	0	0	0	0	0	0	0	0	0	0.159744	0	0	0	0	0	0	0	0	0	0	0	0	0	0	0	0	0.165289	0	0.122249	0	0	0	0.283286
Brassica napus	0	0	0	0	0	0.0999001	0	0	0	0	0	0	0	0	0	0	0	0	0	0	0	0	0	0	0.434783	0	0	0	0	0	0	0	0	0.0898473	0	0	0	0	0	0	0	0	0	0	0	0	0	0	0.141643
Brassica oleracea	0	0	0	0	0	0	0	0	0	0	0	0.0910747	0	0	0.0434216	0	0	0	0	0	0	0	0	0	0.434783	0	0	0	0	0	0	0	0	0.0898473	0	0	0	0	0	0	0	0.0430108	0	0	0	0	0	0	0.141643
Bromus diandrus	0	0	0	0	0	0	0	0	0	0	0	0	0	0	0	0	0	0	0.149477	0	0	0	0	0	0	0	0	0	0	0	0	0	0	0	0	0	0	0	0	0	0	0	0	0	0	0	0	0	0
Carpinus betulus	5.00596	4.45076	0.319744	8.59375	0.725851	2.997	2.0934	4.4484	3.13175	0.188561	1.66708	4.55373	4.24333	2.85436	1.86713	1.06174	4.94959	0.341297	8.07175	0.373134	0.403226	2.35756	3.68098	0.140845	10	3.99361	2.36769	2.78146	4.16141	1.97694	6.47887	2.38095	0	1.7071	2.27766	0.279298	0.0692604	2.6811	5.58693	0.187252	2.5641	0.0860215	0	1.05263	0.488998	0.685714	0.413223	3.42857	2.69122
Carpinus laxiflora	0	0.094697	0	0	0	0	0.0322061	0.088968	0.107991	0	0.0414697	0	0.112655	0.0648719	0.0868432	0	0.091659	0	0	0	0	0.196464	0	0.28169	0.434783	0	0	0	0	0.0823723	0.28169	0	0.217865	0	0	0	0	0	0.111603	0	0	0	0	0	0	0.114286	0	0	0
Carpinus londoniana	0	0	0	0.260417	0	0	0	0	0	0	0.0248818	0	0.0375516	0.0648719	0	0	0	0	0.149477	0	0	0.196464	0	0	0	0.0798722	0.139276	0	0.252207	0	0	0	0	0	0.10846	0	0	0.00333056	0.0608746	0	0	0	0	0	0	0	0	0	0
Carpinus polyneura	0	0	0	0	0	0	0	0	0	0	0	0	0.0375516	0	0	0	0	0	0	0	0	0	0	0	0	0	0	0	0	0	0	0	0	0	0	0	0	0	0	0	0	0	0	0	0	0	0	0	0
Carpinus tientaiensis	0	0	0	0	0	0	0	0	0	0	0.00829394	0	0	0	0	0	0	0	0	0	0	0	0	0	0	0	0	0	0	0	0	0	0	0	0	0	0	0	0.00338192	0	0	0	0	0	0	0	0	0	0
Castanea pumila	0	0	0	0	0	0	0	0	0	0	0.0165879	0	0	0	0.0434216	0	0	0	0	0	0	0	0	0	0	0.159744	0	0.0662252	0	0	0	0	0	0	0	0	0	0	0	0	0	0	0	0	0	0.114286	0	0	0
Chenopodium giganteum	0	0	0	0	0	0	0	0	0	0	0	0	0	0	0	0	0	0	0	0	0	0	0	0	0	0	0	0	0	0	0	0	0	0	0	0	0	0	0	0	0	0	0	0	0	0	0	0	0
Citrus reticulata x Citrus sinensis	0	0	0	0	0	0	0	0	0	0	0	0	0	0	0	0	0	0	0	0	0	0	0	0	0	0	0	0	0	0	0	0	0	0	0	0	0	0	0	0	0	0	0	0	0	0	0	0	0
Coriandrum sativum	0	0	0	0	0	0	0	0	0	0	0	0	0	0	0	0	0	0	0	0	0	0	0	0	0	0.319489	0	0.0662252	0	0	0	0	0	0.0898473	0.32538	0	0	0	0	0	0	0	0	0	0	0	0	0	0
Corylus avellana	0.11919	0.378788	0	0	0.111669	0.1998	0	0.266904	0	0.0628536	0.0331757	0	0.300413	0.0324359	0.0868432	0.0786473	0.091659	0	0	0	0	0	0	0	0	0.479233	0.139276	0	0	0	0.84507	0	0	0.0898473	0.759219	0	0	0	0.040583	0	0	0	0	0	0	0	0	0	0
Crataegus nigra	0	0	0	0	0	0	0	0	0	0	0	0	0	0	0	0	0	0	0	0	0	0	0	0	0	0	0	0	0	0	0	0	0	0	0	0	0	0	0	0.00367161	0	0	0	0	0	0	0	0	0
Cucumis pubescens	0	0	0	0	0	0	0	0	0	0	0	0	0	0	0	0	0	0	0	0	0	0	0	0	0	0	0	0	0	0	0	0	0	0	0	0	0	0	0	0	0	0	0	0	0	0	0	0	0
Cucumis sativus	0	0	0	0	0	0	0	0	0	0	0	0	0	0	0	0	0	0	0	0	0	0	0	0	0	0	0	0	0	0	0	0	0	0	0	0.0111719	0	0	0	0	0	0	0	0	0	0	0	0	0
Cucurbita pepo	0	0	0	0	0	0	0	0	0	0	0	0	0	0	0.0434216	0	0	0.511945	0	0	0.403226	0	0	0	0	0	0	0	0	0	0	0	0	0	0	0	0	0	0	0	0	0	0	0.526316	0	0	0	0	0
Cupressus sempervirens	0	0	0	0	0	0	0	0	0	0	0	0	0	0	0	0	0	0	0	0	0	0	0	0	0	0	0	0	0	0	0	0	0	0	0	0	0	0	0	0	0	0	0	0	0	0	0	0	0
Dactylis glomerata	0	0	0	0	0.111669	0	0	0	0	0	0.0165879	0.0910747	0	0	0	0	0	0	0	0.0932836	0	0	0	0	0.869565	0	0	0	0	0	0	0	0	0.0898473	0	0	0	0	0	0	0	0	0	0	0	0	0	0	0.141643
Fagus engleriana	0.11919	0	0	0	0	0	0	0	0	0	0	0	0.0751033	0	0	0.0393236	0	0	0	0	0	0	0	0	0	0	0	0	0	0	0	0	0	0	0	0.134063	0	0.0399667	0	0	0	0	0	0	0	0	0	0	0
Fagus grandifolia	0	0.757576	0.319744	0.0651042	0.167504	0.0999001	0.0644122	0	0.107991	0.125707	0.132703	0.273224	0.22531	0.0324359	0.347373	0.157295	0.091659	0.170648	0	0.186567	0	0.196464	0	0	0.434783	0.239617	0.139276	0.529801	0.252207	0	0	0.21645	0	0.718778	0.21692	0.0223439	0	0	0.00676384	0.00367161	0	0.387097	0.165289	0	0.244499	0	0	0	0.566572
Fagus hayatae	0	0	0	0	0.111669	0	0	0	0.107991	0	0	0	0.0375516	0	0	0	0	0	0	0	0	0	0	0	0	0	0	0	0	0.0823723	0	0	0	0	0	0	0.0421585	0.00333056	0	0.00367161	0	0	0	0	0	0	0	0.285714	0
Fagus sylvatica	55.0656	51.0417	60.4317	35.2214	60.5807	61.2388	34.4928	26.4235	26.0259	23.7586	42.2742	28.7796	37.4014	56.0493	47.3296	60.0472	50.6874	41.4676	51.2706	45.709	18.9516	38.5069	44.1718	25.493	35.2174	29.2332	72.7019	52.5828	73.5183	53.8715	36.9014	30.0866	24.183	40.9704	29.0672	95.3413	77.7283	95.2406	89.5972	5.23572	47.3291	55.5269	62.9752	56.3158	52.6895	34.0571	26.4463	43.1429	36.2606
Festuca rubra	0	0	0	0	0	0	0	0	0	0	0	0	0	0	0	0	0	0	0	0	0	0	0	0	0	0	0	0	0	0	0	0	0	0	0	0	0	0	0	0	0	0	0	0	0	0	0	0	0
Festuca sp.	0	0	0	0	0	0	0	0	0	0.0628536	0	0	0	0	0	0	0	0	0	0	0	0	0	0	0	0	0	0	0	0	0	0	0	0	0	0	0	0	0	0	0	0	0	0	0	0	0	0	0
Fraxinus angustifolia	0.238379	0	0	0	0	0.1998	0.611916	0	0	0.251414	0	0	0.0751033	0.356795	0.173686	0	0.183318	0	0.149477	0.373134	0	0	0	0	0	0	0.139276	0	0.37831	0.247117	0	0	0	0.0898473	0	0.0111719	0.0180679	0.00666112	0.909737	4.48671	0.106838	0	0.165289	0	0.488998	0.685714	0.206612	0	0
Galium aparine	0	0	0	0	0	0	0	0	0	0	0	0	0.0375516	0	0	0	0	0	0	0	0	0	0	0	0	0	0	0	0	0	0	0	0	0	0	0	0	0	0	0	0	0	0	0	0	0	0	0	0
Geranium robertianum	0	0	0	0	0	0	0	0	0	0	0.0248818	0	0	0	0	0	0	0	0	0	0	0	0	0	0	0	0	0	0	0	0	0	0	0	0	0	0	0	0	0	0	0	0	0	0	0	0	0	0
Geum canadense	0	0	0	0	0	0	0	0	0	0	0	0	0	0	0	0	0	0.170648	0	0	0	0	0	0	0	0	0	0	0	0	0	0	0	0	0	0	0	0	0	0	0	0	0.495868	0.526316	0	0	0	0	0
Hedera helix	0.834327	0	0	0	0.0558347	0	0	0	0	0	0.00829394	0	0	0.518975	0.0868432	0	0	0.170648	0	0	0	0	0	0	0	0	0.557103	0.0662252	0	0	0	0	0	0	0	0	0.0331245	0.05995	0.0676384	0.0624174	0.534188	0	0	0	0	0	0	0	0
Helianthus sp.	28.4863	10.7955	8.07354	25.3255	11.837	2.1978	5.73269	20.8185	7.66739	5.90823	16.0902	12.7505	12.1292	11.904	5.38428	5.78057	24.1063	34.6416	4.93274	20.056	45.1613	32.613	12.2699	3.52113	25.2174	8.38658	13.5097	14.3046	5.29634	25.0412	28.7324	30.0866	32.6797	25.6963	45.7701	0.502737	0.472778	0.402998	0.818425	85.3099	18.9103	4.43011	19.8347	29.4737	6.35697	5.02857	23.5537	7.14286	17.2805
Heracleum vicinum	0	0	0	0	0	0	0	0	0	0	0	0	0	0	0	0	0	0	0	0	0	0	0	0	0	0	0	0	0	0	0	0	0	0	0	0	0	0	0	0	0	0	0	0	0	0	0	0	0
Hesperocyparis stephensonii	0	0	0	0	0	0	0	0	0	0	0	0	0	0	0	0	0	0	0	0	0	0	0	0	0	0	0	0	0	0	0	0	0	0	0	0	0	0	0	0	0	0	0	0	0	0	0	0	0
Hexachlamys emerichii	0	0	0	0	0	0	0	0	0	0	0	0	0	0	0	0	0	0	0	0	0	0	0	0	0	0	0	0	0	0	0	0	0	0	0	0	0	0	0	0	0	0	0	0	0	0	0	0	0
Holcus lanatus	0.11919	0	0.159872	0	0.0558347	0	0	0	0	0	0.422991	0	0.0375516	0.291923	0	1.02241	0	0.170648	0	0.0932836	0	0	0	0	0	0	0.139276	0	0	0	0	0	0	0	0	0	0.00602265	0.0166528	0.0202915	0.00734322	0.213675	0.602151	0	0	0	0	0	0	0
Ilex perado	2.74136	4.64015	0.159872	0.130208	0	0.1998	0.0644122	0.355872	0.107991	0.439975	0.472754	1.63934	0.938791	2.98411	6.55667	0.275265	0.641613	0.682594	0.149477	0	0	0	0	0.422535	0	2.31629	1.53203	4.03974	0.37831	0	0	0.4329	0	0.898473	0.650759	0.0670316	0.0692604	0.0999167	0.17586	0.31943	2.24359	0.258065	0.330579	0	0.611247	0	0.619835	0	2.40793
Iris dichotoma	0	0.094697	0.0799361	0	0	0	0	0	0	0.0628536	0.0414697	0	0	0	0	0.0393236	0	0	0	0	0	0	0	0	0	0	0	0	0	0	0	0	0	0	0	0	0	0	0.0169096	0.00367161	0	0.129032	0	0	0	0	0	0	0
Juniperus squamata	0	0	0	0	0	0	0	0	0	0	0	0	0	0	0	0	0	0	0	0	0	0	0	0	0	0	0	0	0	0	0	0	0	0	0	0	0	0	0	0	0	0	0	0	0	0	0	0	0
Lachnagrostis ammobia	0	0	0	0	0	0	0.0322061	0	0	0	0	0	0	0	0	0	0	0	0	0	0	0	0	0	0	0	0	0	0	0	0	0	0	0	0	0	0	0	0	0	0	0	0	0	0	0	0	0	0
Larix kaempferi	0	0	0	0	0	0	0	0	0	0	0.00829394	0	0	0	0	0	0.183318	0	0	0	0	0	0	0	0	0	0	0	0	0	0	0	0	0	0	0	0	0	0	0	0	0	0	0	0	0	0	0	0.283286
Larix sibirica	0	0	0.0799361	0.325521	0.0558347	0	0	0	0	0	0.0497636	0	0.0751033	0	0	0	0.366636	0.170648	0	0	0	0.392927	0	0	0	0.0798722	0	0.0662252	0	0	0	0	0	0	0	0	0	0	0	0	0	0	0.165289	0.526316	0.122249	0	0	0	0
Linum usitatissimum	0	0	0	0	0	0	0	0	0	0	0	0	0	0	0	0	0	0	0	0	0	0	0	0	0	0	0	0	0	0	0	0	0	0	0	0	0	0	0	0	0	0	0	0	0	0	0	0	0
Lolium perenne	0	0	0	0.0651042	0.0558347	0	0	0	0	0	0	0	0	0	0	0.0786473	0	0	0	0	0	0	0	0	0	0	0	0	0	0	0	0	0	0.0898473	0	0	0	0.00333056	0	0	0	0	0	0	0	0	0	0	0
Lolium rigidum	0	0	0	0	0	0	0	0	0	0	0	0	0	0	0	0	0	0	0	0	0	0	0	0	0	0	0	0	0	0	0	0	0	0.0898473	0	0	0	0	0	0	0	0	0	0	0	0	0	0	0
Lolium temulentum	0	0	0	0	0	0	0	0	0	0	0	0	0	0	0	0	0	0	0	0	0	0	0	0	0	0	0	0.13245	0	0	0	0	0	0	0	0	0	0	0	0	0	0	0	0	0	0	0	0	0
Lophozonia obliqua	0	0	0	0.78125	0	0	0	0	0	0.0628536	0.182467	0.364299	0	0	0	0	1.5582	0	0.597907	0	0	0	0	0	0	0	0	0	0	0	0	0	0	0.179695	0	0	0	0	0	0.0183581	0	0	0	0	0	0	0	0	0.141643
Melochia corchorifolia	0	0	0	0	0	0	0	0	2.37581	0	0.46446	0	0	0	0	0	0	0	0	1.49254	0	0	1.84049	0	0	0	0	0	0	0	0	4.7619	0	0	0	0	0	0	0	0	0	0	0	0	0	0	2.47934	0	0
Nothofagus nervosa	0	0	0	0	0	0	0	0	0	0	0.0331757	0.0910747	0	0	0	0	0.091659	0	0	0	0	0	0	0	0	0	0	0	0	0	0	0	0	0	0	0	0	0	0	0	0	0	0	0	0	0	0	0	0
Picea rubens	0	0	0	0	0	0.0999001	0.0322061	0	0	0	0	0	0	0.0324359	0	0	0	0	0	0	0	0	0	0	0	0	0	0	0	0	0	0	0	0	0	0.0111719	0.00301132	0	0	0	0	0	0	0	0	0	0	0	0
Pinus luchuensis	0	0	0	0	0	0	0	0	0	0	0.0165879	0	0	0	0	0.0393236	0	0	0	0	0	0	0	0	0	0	0	0	0	0	0	0	0	0	0	0	0	0	0	0	0	0	0	0	0	0	0	0	0
Pinus taiwanensis	0	0	0.0799361	0	0.0558347	0	0	0	0	0	0.0414697	0	0	0	0.0434216	0.0786473	0	0	0	0	0	0	0	0	0	0	0	0.13245	0	0	0	0	0	0	0	0	0	0	0	0	0	0	0	0	0	0	0	0	0
Plantago lanceolata	0	0	0	0	0	0	0	0	0	0	0	0	0	0	0	0	0	0	0	0	0	0	0	0	0	0	0	0	0	0	0	0	0	0	0	0	0	0	0	0	0	0	0	0	0	0	0	0	0
Plantago leiopetala	0	0	0	0.0651042	0	0	0	0	0	0	0.0165879	0	0	0	0	0	0.183318	0	0	0	0	0.196464	0	0	0	0	0	0	0	0	0	0	0.217865	0	0	0	0	0	0	0	0	0	0	0	0	0	0	0	0
Poa trivialis	0	0	0	0	0.111669	0	0	0	0	0	0.00829394	0.182149	0	0	0	0	0	0	0.149477	0	0	0	0	0	0.434783	0	0.278552	0	0	0	0	0	0	0	0	0	0	0	0	0	0	0	0	0	0	0	0	0	0.141643
Primula x uzungolensis	0	0	0	0	0	0	0	0	0	0	0	0	0	0	0	0	0	0	0	0	0	0	0	0	0	0	0	0	0	0	0	0	0	0	0	0	0	0	0	0	0	0	0	0	0	0	0	0	0
Prunus avium	0	0.568182	0.719424	2.27865	0.94919	0.999001	0.515298	0.533808	0.539957	4.77687	0.945509	2.27687	0.112655	0.291923	0	0.786473	1.92484	2.73038	0.747384	0.466418	12.0968	0.196464	0.920245	2.25352	0.434783	0.0798722	0.278552	0.13245	0.252207	0.329489	0.84507	0.4329	0.87146	3.68374	0	0.0893755	0.00903397	0.0166528	0.0101458	0.0257013	0.534188	0.731183	1.81818	2.10526	0.733496	0.228571	0.826446	1.71429	1.13314
Prunus cerasifera	0	0	0	0	0	0	0	0.088968	0	0.439975	0.140997	0.546448	0	0	0	0.157295	0.091659	0.341297	0	0	0	0	0	0	0	0	0	0	0	0	0	0	0	0.359389	0	0	0	0	0	0.00734322	0	0.129032	0	0	0	0	0.206612	0	0.424929
Prunus domestica	0	0	0.319744	0	0	0	0	0	0	1.06851	0.381521	0.0910747	0	0	0	0.393236	0	0.170648	0	0	0	0	0	0	0.434783	0	0	0	0	0	0.28169	0	0	0.269542	0	0	0	0	0.0202915	0.0220297	0	0.688172	0	0	0	0	0	0	0.141643
Prunus fordiana	0.11919	1.04167	1.1191	0.325521	0.502513	0.0999001	0.322061	0.622776	0.539957	1.82275	0.928921	1.45719	0.0375516	0.0973078	0.173686	0.86512	0.458295	1.36519	0.298954	0.559701	3.62903	0.196464	0.613497	1.26761	0.434783	0	0.557103	0.13245	0	0	1.69014	0.4329	1.74292	1.79695	0	0.0335158	0.00903397	0.0133222	0.0101458	0.00367161	0.213675	0.903226	0.991736	0.526316	0.122249	0.114286	1.44628	0.571429	0.849858
Prunus incisa	0	0	0	0	0	0	0	0	0.107991	0.0628536	0	0	0	0.0324359	0	0	0	0	0	0	0	0	0	0.140845	0	0	0	0	0	0	0	0	0	0	0	0	0	0	0	0	0	0	0	0	0	0	0	0	0
Prunus mandshurica	0	0	0	0	0	0	0	0	0	0	0	0	0	0	0	0	0	0	0	0	0	0	0	0	0	0	0	0	0	0	0	0	0	0	0	0	0	0	0	0	0	0	0	0	0	0	0	0	0
Prunus padus	0	0.094697	0	0	0	0	0.0644122	0	0	0	0	0	0	0.0324359	0.0868432	0	0	0	0	0	0	0	0	0	0	0	0	0.0662252	0	0	0	0	0	0	0	0	0	0	0	0	0	0	0.165289	0	0	0	0	0	0
Prunus pseudocerasus	0	0.852273	0.159872	1.75781	1.00503	0.0999001	0.161031	0.44484	0.215983	2.89126	0.522518	0.910747	0.112655	0.0324359	0.0434216	0.353913	1.28323	2.90102	0.298954	0.279851	4.43548	0	0	0.985915	0.869565	0	0	0.0662252	0	0.329489	0.28169	0	0.653595	1.16801	0	0.0111719	0.00301132	0.00333056	0.0101458	0.00734322	0.534188	0.55914	1.15702	0.526316	0.122249	0.114286	0.206612	1.14286	0.566572
Prunus simonii	0	0	0	0	0	0	0	0	0	0.125707	0.0414697	0	0	0	0	0.0393236	0	0	0	0	0	0.196464	0	0	0	0	0	0	0.252207	0	0	0	0	0.179695	0	0	0	0	0	0.00734322	0	0	0	0	0	0	0	0	0
Prunus spinosa	0	0	0.0799361	0.0651042	0	0	0	0	0	0.942803	0.174173	0	0	0	0	0.0786473	0	0	0	0	0	0	0	0	0	0	0	0	0	0	0	0	0	0	0	0	0	0	0	0.00367161	0	0.387097	0	0	0	0	0	0	0
Prunus subcordata	0	0	0	0	0	0	0	0	0	0	0	0	0	0	0	0	0	0	0	0	0	0	0	0	0	0	0	0	0	0	0	0	0	0	0	0	0	0	0	0	0	0	0	0	0	0	0	0	0
Pterocarya tonkinensis	0	0.094697	0	0	0	0	0	0	0	0	0	0	0	0	0	0	0	0	0	0	0	0	0	0	0	0	0	0	0	0	0	0	0	0	0	0	0	0	0	0	0	0	0	0	0	0	0	0	0
Quercus canariensis	0	0	0	0.0651042	0.0558347	0	0	0.088968	0	0.125707	0.0995272	0	0.262861	0.0973078	0	0.157295	0	0	0	0.186567	0	0	0	0	0	0	0	0	0	0	0	0	0	0.179695	0.10846	0	0	0	0.00338192	0.00734322	0.106838	0.0430108	0	0	0	0.114286	0	0	0
Quercus cerris	0	0.094697	0	0	0	0	0	0	0	0	0.0912333	0.546448	0	0	0	0.0786473	0	0.341297	0	0	0	0	0	0	0	0	0	0	0	0	0	0	0	0.628931	0	0	0	0	0	0	0	0	0	0	0	0	0.619835	0	0.283286
Quercus dentata	0	0	0	0.195312	0	0.0999001	0.0644122	0	0	0	0.0331757	0.182149	0.150207	0.194616	0.173686	0	0	0.170648	0	0.0932836	0	0	0	0.28169	0.434783	0.159744	0	0	0	0	0	0	0	0	0	0	0.00903397	0	0.00338192	0.0220297	0.641026	0.172043	0.165289	0	0	0.114286	0	0	0
Quercus faginea	0	0	0	0	0	0	0	0	0	0	0.00829394	0	0	0	0.0434216	0	0	0	0	0	0	0	0	0	0	0	0	0.0662252	0	0	0	0	0	0	0	0	0	0	0	0	0	0	0	0	0	0	0	0	0
Quercus falcata	0	0	0	0.130208	0	0	0.0644122	0	0	0	0.0331757	0.0910747	0.300413	0.0324359	0.0868432	0	0	0	0.149477	0	0	0	0	0	0	0.71885	0	0	0	0	0	0	0	0.179695	0.32538	0.0111719	0	0	0.00338192	0.00367161	0	0	0	0	0	0.114286	0	0	0.424929
Quercus hartwissiana	0	0.473485	0	0	0	0.2997	0.289855	0.088968	0.215983	0.251414	0.514224	0	0.375516	0.0324359	0.911854	0	0	0.170648	0	1.49254	0	0.196464	0	0.704225	0	0.239617	0	0.397351	0	0.329489	0.28169	0	0.217865	0.0898473	0	0	0.0180679	0	0.0338192	0	0.106838	0.129032	0	0	0.122249	0.571429	0.206612	0	0
Quercus infectoria	0	0.189394	0.0799361	0.0651042	0	0.1998	0	0	0.323974	0.0628536	0.0580576	0.0910747	0.262861	0.0324359	0.0868432	0.0393236	0	0	0.149477	0	0	0	0	0	0	0.559105	0	0	0	0.0823723	0	0	0	0.0898473	0	0	0.00301132	0	0.00338192	0	0.106838	0	0	0	0	0	0.413223	0	0
Quercus lusitanica	0	0	0	0	0	0	0	0	0	0	0	0	0	0	0	0	0	0	0	0	0	0	0	0	0	0	0	0	0	0	0	0	0	0	0	0	0	0	0	0.00367161	0	0	0	0	0	0	0	0	0
Quercus macranthera	0	0.094697	0	0	0	0	0.483092	0	0	0	0.149291	0.0910747	1.53962	0.518975	0.217108	0.117971	0	0.170648	0.149477	0	0	0	0.306748	0.140845	0	1.03834	0	0	0.126103	0.164745	0	0	0	0	0.433839	0	0	0	0.00338192	0	0.106838	0.0860215	0	0	0	0	0	0	0
Quercus petraea	0	1.89394	2.07834	8.00781	0.223339	2.7972	0.837359	4.00356	1.83585	0.754243	1.37679	10.0182	4.99437	0.389231	1.86713	0.943767	4.21632	0.682594	1.34529	0.279851	0	0.392927	0.920245	0.84507	5.21739	2.95527	0	1.65563	0.75662	0.906096	0.28169	0	0	4.40252	0.759219	0.100547	0.00903397	0.00999167	0.179242	0.0403877	1.7094	1.03226	0	0	0.122249	1.02857	2.68595	0.285714	6.94051
Quercus pubescens	0	1.23106	1.03917	0.585938	0	1.4985	1.0628	0.355872	1.83585	0.565682	2.41354	0.728597	0.826136	0.583847	2.34477	1.337	0	0	2.84006	1.6791	0	0	1.53374	1.26761	0.869565	1.59744	0	0.860927	0.252207	0.411862	0.56338	1.08225	0.217865	0.718778	0	0.0223439	0.0120453	0.00999167	0.0574926	0.00734322	0.747863	1.93548	0.165289	0	0.733496	1.82857	1.03306	0.857143	1.13314
Quercus pungens	0	0	0.0799361	0	0	0	0	0	0	0	0	0	0	0	0	0	0	0	0.44843	0	0	0	0	0	0	0	0	0	0	0	0	0	0	0	0	0.0111719	0	0	0	0	0	0	0	0	0	0	0	0	0
Quercus pyrenaica	0	1.51515	1.19904	0.325521	0.167504	2.1978	0.161031	0.88968	0.323974	0.125707	0.77963	0.455373	0.788584	0.194616	1.08554	0.157295	0.091659	0	3.43797	1.1194	0	1.37525	0.306748	1.12676	1.30435	1.75719	0	1.78808	3.27869	1.07084	0	0	0	0.179695	0.21692	0.189923	0.00301132	0.00333056	0.00676384	0.0440593	0.213675	0.0430108	0	0	0.244499	0.228571	0	0	0.141643
Quercus robur	0.357569	8.80682	7.59392	3.71094	0.837521	11.2887	6.18357	5.60498	8.31533	5.46826	12.839	12.9326	19.0762	3.37334	15.7186	7.39284	1.00825	2.38908	14.0508	4.85075	0.806452	2.35756	7.97546	10.8451	8.69565	24.1214	0.557103	9.4702	5.17024	2.88303	1.69014	6.70996	1.96078	6.6487	6.50759	0.513909	0.138521	0.0366361	0.58169	0.326773	6.94444	10.0215	0.826446	2.10526	6.47922	18.1714	9.71074	4	10.3399
Quercus rubra	0	0	0	0	0	0	0	0	0	0	0	0	0	0	0	0	0	0	0	0	0	0	0	0	0	0	0	0	0	0	0	0.21645	0	0	0	0	0	0	0	0	0	0	0	0	0	0	0	0	0
Quercus serrata	0.11919	0.473485	3.27738	0.911458	0.0558347	3.1968	3.57488	0.622776	0.75594	1.06851	3.59957	0.910747	3.52985	0.746027	1.86713	2.87063	0.091659	0.170648	1.34529	2.79851	0	0.392927	0.306748	0.985915	0.434783	2.55591	0	0.794702	0	2.71829	0	0.21645	0.217865	0.359389	0.867679	0	0.0602265	0	0.0473469	0.0146864	1.49573	4.21505	0.330579	0.526316	2.68949	5.25714	0.619835	0.285714	0.283286
Quercus suber x Quercus trojana	0	0	0	0	0	0	0	0	0	0	0.00829394	0	0	0	0	0.0393236	0	0	0	0	0	0	0	0	0	0	0	0	0	0	0	0	0	0	0	0	0	0	0	0	0	0	0	0	0	0	0	0	0
Quercus vulcanica	0	0	0	0	0	0	0	0	0	0	0	0	0	0	0	0	0	0	0	0	0	0	0	0	0	0	0	0	0	0	0	0	0	0	0	0	0	0	0	0	0	0	0	0	0	0	0	0	0
Ranunculus macounii	0	0	0	0	0	0	0	0	0	0	0	0	0	0.0324359	0	0.0393236	0	0.170648	0	0	0	0.196464	0	0	0	0	0	0	0	0	0	0	0	0	0	0	0	0	0	0	0	0.0430108	0.165289	0	0	0	0	0	0
Rosa abyssinica	0	0	0	0	0	0	0.0322061	0	0	0	0	0	0	0	0	0	0	0	0	0	0	0	0	0	0	0	0	0	0	0	0	0	0	0	0	0	0	0	0	0	0	0	0	0	0	0	0	0	0
Rosa arvensis	0	0	0	0	0	0	0.0644122	0	0	0	0	0	0	0	0	0	0	0	0	0.279851	0	0	0	0	0	0	0	0	0	0	0	0	0	0	0	0	0	0	0	0	0	0	0	0	0.488998	0.228571	0	0	0
Rosa glauca	0	0	0	0	0	0	0.0644122	0	0	0	0	0	0	0	0	0	0	0	0	0.279851	0	0	0	0	0	0	0	0	0	0	0	0	0	0	0	0	0	0	0	0	0	0	0	0	0	0.114286	0	0	0
Rosa moschata	0	0	0	0	0	0	0	0	0	0	0.0165879	0	0.0375516	0	0	0	0.091659	0	0	0	0	0	0	0	0	0.239617	0	0	0	0	0	0	0	0	0.21692	0	0	0	0	0	0	0	0.165289	0	0.733496	0	0	0	0.141643
Rubus scissoides	0	0	0	0	0	0	0	0	0	0	0	0	0	0	0	0	0	0	0	0	0	0	0	0	0	0	0	0	0	0	0	0	0	0	0	0	0	0	0	0	0	0	0	0	0	0	0	0	0
Rubus tabanimontanus	0.238379	0	0	0	0	0	0	0	0	0	0.00829394	0	0	0.16218	0	0	0.091659	0	0	0	0	0	0	0	0	0	0.557103	0	0	0	0	0	0	0	0	0	0.00301132	0.00999167	0.0270554	0.0220297	0.641026	0	0.165289	0	0.122249	0.114286	0	0	0
Rubus wimmerianus	0.11919	0	0	0	0	0.0999001	0	0	0	0.125707	0.0331757	0	0	0	0.173686	0	0.183318	0	0	0	0	0	0	0	0	0	0	0.198675	0	0	0	0	0	0	0	0	0.0120453	0.0233139	0	0.00734322	0	0	0	0	0.122249	0.114286	0	0	0.141643
Salix turczaninowii	0	0	0	0	0	0.1998	0	0	0	0.628536	0.0331757	0	0	0.0324359	0.0434216	0	0.091659	0	0	0	0	0	0	0.985915	0	0.239617	0	0	0.252207	0	0	0	1.52505	0.0898473	0	0.0558597	0.00301132	0	0	0	0	0.129032	0	0	0	0	0	0.571429	0
Salix yezoensis	0	0.094697	0	0.130208	0.0558347	0.0999001	0	0	0	1.50849	0.0912333	0.273224	0	0	0.130265	0	0	0	0	0	0	0	0	1.69014	0	0	0	0	0.126103	0	0	0	2.39651	0	0	0.111719	0.00301132	0	0	0	0.106838	0.0860215	0	0	0	0	0	1.42857	0
Solanum chmielewskii	0	0	0	0	0.0558347	0	0	0	0	0	0	0	0	0	0	0	0	0	0	0	0	0	0	0	0	0	0	0	0	0	0	0	0	0	0	0	0	0	0	0	0	0	0	0	0	0	0	0	0
Sonchus oleraceus	0	0	0	0	0	0	0	0	0	0	0	0	0	0	0	0	0	0	0	0	0	0	0	0	0	0	0	0	0	0	0	0	0	0	0	0	0	0	0	0	0	0	0	0	0	0	0	0	0
Sorbus aucuparia	0	0	0	0	0	0	0	0	0	0.125707	0	0	0.0375516	0	0	0	0	0	0	0	0	0	0	0.140845	0	0.0798722	0	0	0	0	0	0	0	0	0	0	0	0	0.0169096	0	0	0	0	0	0	0	0	0.285714	0
Stellaria media	0	0	0	0	0	0	0	0	0	0	0	0	0	0	0	0	0	0	0	0	0	0	0	0	0	0	0	0	0	0	0	0	0	0	0	0	0	0	0	0	0	0	0	0	0	0	0	0	0
Taraxacum mongolicum	0	0	0	0	0	0	0	0.088968	0	0	0	0	0	0	0	0	0	0	0	0	0	0.196464	0	0	0	0	0	0	0	0	0	0	0	0	0	0	0	0	0	0	0	0	0	0	0	0	0	0	0
Taraxacum sp.	0.11919	0	0	0	0.167504	0	0.0322061	0	0	0	0	0	0	0	0	0	0	0.170648	0	0	0	0	0	0	0	0	0	0	0	0	0	0	0	0	0	0	0	0.00333056	0	0	0	0	0	0	0	0	0	0	0.141643
Taxus baccata	0.357569	0	0	0.195312	0	0.0999001	0	0	0	0	0.149291	3.00546	0.413068	0.486539	0	0.0393236	0	0	0	0	0	1.57171	0	0	2.17391	0.239617	0.417827	1.12583	0	0	0	0	0	3.2345	0	0.0223439	0.0210793	0.00999167	0.0473469	0.0146864	0.213675	0	0	0	0	0	0	0.285714	2.54958
Taxus x media	0	0	0	0	0	0	0.0322061	0	0	0	0	0	0.0375516	0.0648719	0	0	0	0	0	0	0	0	0	0	0	0	0	0	0	0	0	0	0	0.0898473	0	0	0	0	0.00676384	0.00734322	0	0	0	0	0	0	0	0	0
Tilia americana x Tilia x moltkei	0	0	0	0	0	0	0	0	0.107991	0	0.0248818	0	0	0	0	0	0	0	0	0	0	0	0	0	0	0	0	0	0	0	0	0	0	0	0	0	0	0	0	0	0	0	0	0	0	0	0	0	0
Tilia cordata	0	0	0	0	0	0	0	0	0	0.0628536	0	0	0	0	0	0	0	0	0	0	0	0	0	0	0	0	0	0	0	0	0	0	0	0	0	0	0	0	0	0	0	0	0	0	0	0	0	0	0
Tilia hyrcana	0	0	0	0	0	0	0	0	0	0	0	0	0	0	0	0	0	0	0	0	0	0	0.306748	0	0	0	0	0	0	0	0	0	0	0	0	0	0	0	0	0	0	0	0	0	0	0	0.206612	0	0
Tilia platyphyllos	0	0	0	0.0651042	0	0	0	0	0	0	0	0	0.0375516	0	0	0	0	0	0	0	0	0.196464	0	0	0	0	0	0.0662252	0	0	0	0	0	0	0.10846	0	0	0	0	0	0	0	0	0	0	0	0	0	0
Triticum turgidum	0	0	0	0	0	0	0	0	0.107991	0	0	0	0	0	0	0	0	0	0	0	0	0	0	0	0	0	0	0	0	0	0	0	0.217865	0	0	0	0	0	0	0	0	0	0	0	0	0	0	0	0
Ulmus rubra	2.97974	0.473485	1.03917	6.57552	17.8113	4.995	41.5137	24.4662	19.3305	39.0949	1.10309	5.00911	4.6564	13.9799	3.73426	2.24145	1.28323	2.21843	3.73692	15.5784	1.6129	8.6444	4.90798	37.0423	0.869565	3.83387	3.76045	0.529801	0.630517	8.15486	14.9296	4.329	28.3224	0.269542	2.60304	1.6311	15.689	0.669442	0.679766	3.24203	9.0812	2.58065	3.1405	2.10526	16.2592	24.4571	5.99174	26.8571	0.708215
uncultured eukaryote	0	0	0	0	0	0	0	0	0	0	0	0	0	0	0	0	0	0	0	0	0	0	0	0.140845	0	0	0	0	0	0.0823723	0	0	0	0	0	0	0	0	0	0	0	0	0	0	0	0	0	0.285714	0
uncultured fungus	0	0	0	0.0651042	0.111669	0	0	0	0	0	0.00829394	0.182149	0	0	0	0	0	0.682594	0	0	0	0	0	0	0.434783	0	0.139276	0	0	0	0	0	0	0	0	0	0	0.00333056	0	0	0	0	0	0	0	0	0	0.285714	0.283286
Urochloa trichopus	0	0	0	0	0	0.999001	0	0	0	0	0.0663515	0	0	0	0	0	0	0	2.98954	0	0	0	0	0.704225	0	1.03834	0	0	2.26986	0	0	0	0	0	0	0.201095	0	0	0	0	0	0	0	0	0	2.05714	0	0	0
Urtica sp.	0.11919	0	0	0	0	0	0	0	0	0	0.00829394	0	0	0.324359	0	0	0.183318	0	0	0	0	0	0	0.140845	0	0	0.139276	0	0.126103	0	0	0	0	0	0	0	0.0301132	0.0199833	0.0135277	0.0514026	0.42735	0	0	0	0.244499	0	0	0	0.424929
Veronica chamaedrys	0	0	0	0	0	0	0	0	0.107991	0	0	0	0	0	0	0	0	0	0	0	0	0	0	0	0	0	0	0	0	0	0	0.4329	0	0	0	0	0	0	0	0	0	0	0	0	0	0	0.206612	0	0
Vicia sepium	0.11919	0	0	0	0	0	0	0	0	0	0	0	0	0	0	0	0	0	0	0	0	0	0	0	0	0	0	0	0	0	0	0	0	0	0	0	0	0	0	0	0	0	0	0	0	0	0	0	0
Viola acuminata	0	0	0	0	0.0558347	0	0	0	0	0.0628536	0.0331757	0	0	0	0	0.0786473	0	0.170648	0	0	0	0	0	0	0	0	0	0	0	0	0	0	0	0	0	0	0	0	0	0.00367161	0	0.129032	0	0	0	0	0	0.285714	0
Viola reichenbachiana	0	0	0	0	0.0558347	0	0	0	0	0.188561	0.0746454	0	0	0	0	0	0	0	0	0	0	0	0	0	0	0	0	0	0	0	0	0	0	0	0	0	0	0	0	0	0	0	0	0	0	0	0	0	0
Ziziphora clinopodioides	0	0	0	0	0	0	0	0	0	0	0	0	0	0	0.173686	0	0	0	0	0	0	0	0.306748	0	0	0	0	0	0	0	0	0	0	0.0898473	0	0	0.00301132	0	0	0	0	0	0	0	0	0	0	0	0.141643
Zornia glochidiata	0	0	0.799361	0	0	0	0	0	4.9676	0	0	0	0	0	0	0	0	0	0	0	0	0	5.21472	0	0	0	0	0	0	0.247117	0	5.62771	0	0	0	0	0	0	0	0	0	0	0	0	0	0	8.05785	0	0
[truncated: 219 more columns]

## Sheet: > 4% ocurrence per sample
Taxon	Blank10	Blank11	Blank12	Blank13	Blank14	Blank15	Blank16	Blank17	Blank18	Blank19	Blank1	Blank20	Blank21	Blank22	Blank23	Blank24	Blank26	Blank27	Blank28	Blank29	Blank2	Blank30	Blank31	Blank32	Blank33	Blank34	Blank35	Blank36	Blank3	Blank4	Blank5	Blank6	Blank7	Blank8	Blank9	BV43883	BV43890	BV43891	BV43893	BV43894	ENeg10	ENeg11	ENeg12	ENeg13	ENeg14	ENeg15	ENeg16	ENeg17	ENeg18
#N/A	1.1919	0.568182	1.75859	2.53906	1.22836	2.0979	0.837359	4.7153	5.39957	0.942803	1.76661	1.0929	3.19189	1.55693	1.78029	1.61227	2.38313	3.75427	1.79372	1.39925	3.62903	5.30452	4.90798	0.704225	0.434783	2.79553	0.97493	1.0596	2.14376	0.576606	2.8169	3.67965	1.96078	0.98832	3.7961	0.0893755	0.120453	0.193172	0.304373	0.187252	2.88462	1.93548	2.47934	2.10526	0.733496	2.51429	4.95868	1.71429	0.566572
Acer campestre	0.11919	0	0	0	0	0	0	0	0	0	0.0414697	0	0.675929	0.0973078	0	0	0	0	0	0	0	0	2.14724	0	0	1.4377	0.417827	0	0	0	0	0	0	0	0.650759	0.446877	0.00301132	0.0732723	0.00676384	0.00367161	0.106838	0	0	0	0	0	0	0.857143	0.283286
Acer japonicum	0	0	0	0	0	0.0999001	0	0	0	0	0	0	0	0	0	0	0	0	0.298954	0	0	0.196464	0	0	0	0	0	0.13245	0	0	0	0	0	0	0	0	0	0	0	0	0	0	0	0	0	0	0	0	0
Acer platanoides	0	0	0.0799361	0	0	0	0	0	0	0	0.0248818	2.27687	0.0375516	0.0324359	0	0	0	0	0	0	0	0	0	0	1.30435	0.0798722	0	0.0662252	0	0.247117	0	0	0	0.808625	0	0	0	0.00333056	0	0	0	0	0	0	0	0	0	0	2.26629
Acer pseudoplatanus	0.715137	8.14394	0	0	0.167504	0.1998	0.386473	0	9.07127	0	0.331757	3.36976	0.0751033	1.03795	6.20929	1.37633	0.458295	0	0	0.0932836	0	0	6.44172	0.56338	1.30435	3.99361	0.139276	5.29801	0	0	0.28169	8.44156	0	2.24618	0	0.0111719	5.33305	0.316403	0.0608746	0.0587458	0.747863	0.0430108	0	0	0.122249	1.25714	8.47107	0	4.24929
Acer sempervirens	0	0	0	0	0	0	0	0	0.107991	0	0	0	0	0	0	0	0	0	0	0	0	0	0	0	0	0.0798722	0	0	0	0	0	0	0	0	0	0	0.00301132	0.00333056	0	0	0	0	0	0	0	0	0	0	0
Acer velutinum	0	0	0	0	0	0	0	0	0	0	0	0	0	0.0324359	0	0	0	0	0	0	0	0	0	0	0	0	0	0	0	0	0	0	0	0	0	0	0	0	0	0	0	0	0	0	0	0	0	0	0
Agrostis capillaris	0	0.094697	0	0	0	0	0	0	0	0	0	0	0	0	0	0	0	0	0	0	0	0	0	0	0	0	0	0	0	0	0	0	0	0	0	0	0	0	0	0	0	0	0	0	0	0	0	0	0
Agrostis scabra	0.11919	0.094697	0	0	0	0	0	0	0	0	0	0	0	0	0.0868432	0.0786473	0	0.170648	0	0.0932836	0	0	0	0	0	0	0	0.0662252	0	0	0	0	0	0	0	0	0.00301132	0.00333056	0.00338192	0	0	0	0	0	0	0	0	0	0
Agrostis stolonifera	0	0	0	0	0	0	0	0	0	0	0	0	0	0	0	0	0	0	0	0	0	0	0	0	0	0	0	0	0	0	0	0	0	0	0	0	0	0	0	0	0	0	0	0	0	0	0	0	0
Alnus rubra	0.11919	0	5.11591	0	0	0	0	0	3.23974	0.502828	4.42067	2.36794	0	0.16218	0	5.26937	0.091659	0	0	0	0	0	0	0	0.434783	0	0.139276	0	0	0	0	0.21645	0	0.0898473	0	0	0.00903397	0.00333056	0.0101458	0.0771038	0.213675	6.75269	0.330579	0	0.244499	0	0.206612	0	0.283286
Alysicarpus glumaceus	0	0	0	0	2.06588	0.4995	0	4.7153	0	0.628536	0.0746454	0	2.44086	0	0.434216	0.0786473	0	2.21843	0	0	8.87097	3.73281	0	0	0	3.11502	0	0	0.126103	0	2.53521	0	0	0	3.90456	0	0.0391472	0	0	0.0440593	0.106838	0.731183	1.65289	1.05263	0	0	0	0	0
Alysicarpus vaginalis	0	0	0	0	0	0	0	0	0	0	0	0	0	0	0	0	0	0	0	0	0	0	0	0	0	0.0798722	0	0	0	0	0	0	0	0	0	0	0	0	0	0	0	0	0	0	0	0	0	0	0
Amelanchier bartramiana	0	0	0.159872	0	0	0	0	0	0.215983	0	0.0995272	0.0910747	0	0	0	0.196618	0	0	0	0	0	0	0	0	0	0	0	0	0	0	0	0	0	0	0	0	0	0	0	0	0	0.172043	0	0	0	0	0	0	0
Anacardium occidentale	0	0	0	0	0	0	0	0	0	0	0.0165879	0	0	0	0	0	0	0	0	0	0	0	0	0	0	0.0798722	0	0	0	0	0	0	0	0	0	0	0	0	0	0	0	0	0	0	0	0	0	0	0
angiosperm mycorrhizal host	0	0	0	0	0	0	0	0.266904	0.323974	0	0	0	0.0751033	0	0	0.0393236	0	0	0	0	0	0	0.306748	0.56338	0	0	0	0	0	0	0	0.21645	0	0	0	0	0	0	0.00676384	0	0	0	0.165289	0	0	0	0	0	0
Anthoxanthum odoratum	0	0	0	0	0	0	0	0	0	0.0628536	0.0248818	0.273224	0	0	0	0	0	0	0	0	0	0	0	0	0	0	0	0	0	0	0	0	0.217865	0.269542	0.10846	0	0	0	0	0	0	0	0	0	0	0	0	0.571429	0.141643
Anthoxanthum ovatum	0	0	0.0799361	0	0	0	0	0	0	0	0	0	0	0	0	0	0	0.170648	0	0	0	0	0	0	0	0.159744	0	0	0	0	0	0	0	0	0.10846	0	0	0	0	0	0	0	0	0	0	0	0.206612	0	0
Arachis hypogaea	0	0	0	0	0	0	0	0	0	0	0	0	0.0375516	0	0	0	0	0.170648	0	0	0	0	0	0	0	0	0	0	0	0	0	0	0	0	0	0	0	0	0	0	0	0	0	0	0	0	0	0	0
Arctium minus	0	0	0	0	0	0	0.0322061	0	0	0	0.00829394	0	0	0	0	0	0	0	0	0.0932836	0	0	0	0	0	0	0	0	0	0.0823723	0	0	0	0	0	0	0	0	0	0	0	0	0	0	0.122249	0	0	0	0
Arrhenatherum palaestinum	0	0	0	0	0	0	0	0	0	0	0.0165879	0	0	0.0324359	0	0	0	0	0	0	0	0	0	0	0	0.0798722	0	0	0	0	0	0	0	0	0.10846	0	0	0	0	0	0	0	0	0	0	0	0	0	0
Aucuba japonica	0	0	0	0	0	0	0	0	0	0	0.00829394	0	0	0	0	0	0	0	0	0	0	0	0	0	0	0	0	0	0	0	0	0	0	0	0	0	0	0	0	0	0	0	0	0	0	0	0	0	0
Betula pendula	0.11919	0.094697	1.35891	0.716146	0.0558347	0.2997	0	0	1.07991	2.82841	2.06519	0.728597	0	0.0324359	0.173686	1.92686	1.83318	0	0.149477	0	0	0	0	3.94366	0.434783	0.399361	0	0.529801	0	0.0823723	0	0	1.08932	0	0	0.0558597	0.00903397	0.00666112	0.0135277	0.0514026	0	2.15054	1.15702	0	4.27873	0	0	1.42857	2.69122
Betula pubescens	0.238379	0.757576	2.15827	0.455729	0.335008	0.1998	0.0644122	0	1.2959	1.7599	2.19789	1.18397	0.0751033	0.0648719	0.26053	2.51671	0.91659	0	0.149477	0	0	0	0.613497	2.67606	0	0.798722	0.278552	0.728477	0	0	0.28169	0	1.08932	0	0	0.0111719	0	0.00666112	0.412594	0.0403877	0.106838	2.70968	0.661157	0.526316	4.03423	0.571429	0	2.28571	1.84136
Brassica carinata	0	0	0	0	0	0	0	0	0	0	0.0165879	0	0.0375516	0	0	0	0	0	0	0	0	0	0	0	0	0.159744	0	0	0	0	0	0	0	0	0	0	0	0	0	0	0	0	0.165289	0	0.122249	0	0	0	0.283286
Brassica napus	0	0	0	0	0	0.0999001	0	0	0	0	0	0	0	0	0	0	0	0	0	0	0	0	0	0	0.434783	0	0	0	0	0	0	0	0	0.0898473	0	0	0	0	0	0	0	0	0	0	0	0	0	0	0.141643
Brassica oleracea	0	0	0	0	0	0	0	0	0	0	0	0.0910747	0	0	0.0434216	0	0	0	0	0	0	0	0	0	0.434783	0	0	0	0	0	0	0	0	0.0898473	0	0	0	0	0	0	0	0.0430108	0	0	0	0	0	0	0.141643
Bromus diandrus	0	0	0	0	0	0	0	0	0	0	0	0	0	0	0	0	0	0	0.149477	0	0	0	0	0	0	0	0	0	0	0	0	0	0	0	0	0	0	0	0	0	0	0	0	0	0	0	0	0	0
Carpinus betulus	5.00596	4.45076	0.319744	8.59375	0.725851	2.997	2.0934	4.4484	3.13175	0.188561	1.66708	4.55373	4.24333	2.85436	1.86713	1.06174	4.94959	0.341297	8.07175	0.373134	0.403226	2.35756	3.68098	0.140845	10	3.99361	2.36769	2.78146	4.16141	1.97694	6.47887	2.38095	0	1.7071	2.27766	0.279298	0.0692604	2.6811	5.58693	0.187252	2.5641	0.0860215	0	1.05263	0.488998	0.685714	0.413223	3.42857	2.69122
Carpinus laxiflora	0	0.094697	0	0	0	0	0.0322061	0.088968	0.107991	0	0.0414697	0	0.112655	0.0648719	0.0868432	0	0.091659	0	0	0	0	0.196464	0	0.28169	0.434783	0	0	0	0	0.0823723	0.28169	0	0.217865	0	0	0	0	0	0.111603	0	0	0	0	0	0	0.114286	0	0	0
Carpinus londoniana	0	0	0	0.260417	0	0	0	0	0	0	0.0248818	0	0.0375516	0.0648719	0	0	0	0	0.149477	0	0	0.196464	0	0	0	0.0798722	0.139276	0	0.252207	0	0	0	0	0	0.10846	0	0	0.00333056	0.0608746	0	0	0	0	0	0	0	0	0	0
Carpinus polyneura	0	0	0	0	0	0	0	0	0	0	0	0	0.0375516	0	0	0	0	0	0	0	0	0	0	0	0	0	0	0	0	0	0	0	0	0	0	0	0	0	0	0	0	0	0	0	0	0	0	0	0
Carpinus tientaiensis	0	0	0	0	0	0	0	0	0	0	0.00829394	0	0	0	0	0	0	0	0	0	0	0	0	0	0	0	0	0	0	0	0	0	0	0	0	0	0	0	0.00338192	0	0	0	0	0	0	0	0	0	0
Castanea pumila	0	0	0	0	0	0	0	0	0	0	0.0165879	0	0	0	0.0434216	0	0	0	0	0	0	0	0	0	0	0.159744	0	0.0662252	0	0	0	0	0	0	0	0	0	0	0	0	0	0	0	0	0	0.114286	0	0	0
Chenopodium giganteum	0	0	0	0	0	0	0	0	0	0	0	0	0	0	0	0	0	0	0	0	0	0	0	0	0	0	0	0	0	0	0	0	0	0	0	0	0	0	0	0	0	0	0	0	0	0	0	0	0
Citrus reticulata x Citrus sinensis	0	0	0	0	0	0	0	0	0	0	0	0	0	0	0	0	0	0	0	0	0	0	0	0	0	0	0	0	0	0	0	0	0	0	0	0	0	0	0	0	0	0	0	0	0	0	0	0	0
Coriandrum sativum	0	0	0	0	0	0	0	0	0	0	0	0	0	0	0	0	0	0	0	0	0	0	0	0	0	0.319489	0	0.0662252	0	0	0	0	0	0.0898473	0.32538	0	0	0	0	0	0	0	0	0	0	0	0	0	0
Corylus avellana	0.11919	0.378788	0	0	0.111669	0.1998	0	0.266904	0	0.0628536	0.0331757	0	0.300413	0.0324359	0.0868432	0.0786473	0.091659	0	0	0	0	0	0	0	0	0.479233	0.139276	0	0	0	0.84507	0	0	0.0898473	0.759219	0	0	0	0.040583	0	0	0	0	0	0	0	0	0	0
Crataegus nigra	0	0	0	0	0	0	0	0	0	0	0	0	0	0	0	0	0	0	0	0	0	0	0	0	0	0	0	0	0	0	0	0	0	0	0	0	0	0	0	0.00367161	0	0	0	0	0	0	0	0	0
Cucumis pubescens	0	0	0	0	0	0	0	0	0	0	0	0	0	0	0	0	0	0	0	0	0	0	0	0	0	0	0	0	0	0	0	0	0	0	0	0	0	0	0	0	0	0	0	0	0	0	0	0	0
Cucumis sativus	0	0	0	0	0	0	0	0	0	0	0	0	0	0	0	0	0	0	0	0	0	0	0	0	0	0	0	0	0	0	0	0	0	0	0	0.0111719	0	0	0	0	0	0	0	0	0	0	0	0	0
Cucurbita pepo	0	0	0	0	0	0	0	0	0	0	0	0	0	0	0.0434216	0	0	0.511945	0	0	0.403226	0	0	0	0	0	0	0	0	0	0	0	0	0	0	0	0	0	0	0	0	0	0	0.526316	0	0	0	0	0
Cupressus sempervirens	0	0	0	0	0	0	0	0	0	0	0	0	0	0	0	0	0	0	0	0	0	0	0	0	0	0	0	0	0	0	0	0	0	0	0	0	0	0	0	0	0	0	0	0	0	0	0	0	0
Dactylis glomerata	0	0	0	0	0.111669	0	0	0	0	0	0.0165879	0.0910747	0	0	0	0	0	0	0	0.0932836	0	0	0	0	0.869565	0	0	0	0	0	0	0	0	0.0898473	0	0	0	0	0	0	0	0	0	0	0	0	0	0	0.141643
Fagus engleriana	0.11919	0	0	0	0	0	0	0	0	0	0	0	0.0751033	0	0	0.0393236	0	0	0	0	0	0	0	0	0	0	0	0	0	0	0	0	0	0	0	0.134063	0	0.0399667	0	0	0	0	0	0	0	0	0	0	0
Fagus grandifolia	0	0.757576	0.319744	0.0651042	0.167504	0.0999001	0.0644122	0	0.107991	0.125707	0.132703	0.273224	0.22531	0.0324359	0.347373	0.157295	0.091659	0.170648	0	0.186567	0	0.196464	0	0	0.434783	0.239617	0.139276	0.529801	0.252207	0	0	0.21645	0	0.718778	0.21692	0.0223439	0	0	0.00676384	0.00367161	0	0.387097	0.165289	0	0.244499	0	0	0	0.566572
Fagus hayatae	0	0	0	0	0.111669	0	0	0	0.107991	0	0	0	0.0375516	0	0	0	0	0	0	0	0	0	0	0	0	0	0	0	0	0.0823723	0	0	0	0	0	0	0.0421585	0.00333056	0	0.00367161	0	0	0	0	0	0	0	0.285714	0
Fagus sylvatica	55.0656	51.0417	60.4317	35.2214	60.5807	61.2388	34.4928	26.4235	26.0259	23.7586	42.2742	28.7796	37.4014	56.0493	47.3296	60.0472	50.6874	41.4676	51.2706	45.709	18.9516	38.5069	44.1718	25.493	35.2174	29.2332	72.7019	52.5828	73.5183	53.8715	36.9014	30.0866	24.183	40.9704	29.0672	95.3413	77.7283	95.2406	89.5972	5.23572	47.3291	55.5269	62.9752	56.3158	52.6895	34.0571	26.4463	43.1429	36.2606
Festuca rubra	0	0	0	0	0	0	0	0	0	0	0	0	0	0	0	0	0	0	0	0	0	0	0	0	0	0	0	0	0	0	0	0	0	0	0	0	0	0	0	0	0	0	0	0	0	0	0	0	0
Festuca sp.	0	0	0	0	0	0	0	0	0	0.0628536	0	0	0	0	0	0	0	0	0	0	0	0	0	0	0	0	0	0	0	0	0	0	0	0	0	0	0	0	0	0	0	0	0	0	0	0	0	0	0
Fraxinus angustifolia	0.238379	0	0	0	0	0.1998	0.611916	0	0	0.251414	0	0	0.0751033	0.356795	0.173686	0	0.183318	0	0.149477	0.373134	0	0	0	0	0	0	0.139276	0	0.37831	0.247117	0	0	0	0.0898473	0	0.0111719	0.0180679	0.00666112	0.909737	4.48671	0.106838	0	0.165289	0	0.488998	0.685714	0.206612	0	0
Galium aparine	0	0	0	0	0	0	0	0	0	0	0	0	0.0375516	0	0	0	0	0	0	0	0	0	0	0	0	0	0	0	0	0	0	0	0	0	0	0	0	0	0	0	0	0	0	0	0	0	0	0	0
Geranium robertianum	0	0	0	0	0	0	0	0	0	0	0.0248818	0	0	0	0	0	0	0	0	0	0	0	0	0	0	0	0	0	0	0	0	0	0	0	0	0	0	0	0	0	0	0	0	0	0	0	0	0	0
Geum canadense	0	0	0	0	0	0	0	0	0	0	0	0	0	0	0	0	0	0.170648	0	0	0	0	0	0	0	0	0	0	0	0	0	0	0	0	0	0	0	0	0	0	0	0	0.495868	0.526316	0	0	0	0	0
Hedera helix	0.834327	0	0	0	0.0558347	0	0	0	0	0	0.00829394	0	0	0.518975	0.0868432	0	0	0.170648	0	0	0	0	0	0	0	0	0.557103	0.0662252	0	0	0	0	0	0	0	0	0.0331245	0.05995	0.0676384	0.0624174	0.534188	0	0	0	0	0	0	0	0
Helianthus sp.	28.4863	10.7955	8.07354	25.3255	11.837	2.1978	5.73269	20.8185	7.66739	5.90823	16.0902	12.7505	12.1292	11.904	5.38428	5.78057	24.1063	34.6416	4.93274	20.056	45.1613	32.613	12.2699	3.52113	25.2174	8.38658	13.5097	14.3046	5.29634	25.0412	28.7324	30.0866	32.6797	25.6963	45.7701	0.502737	0.472778	0.402998	0.818425	85.3099	18.9103	4.43011	19.8347	29.4737	6.35697	5.02857	23.5537	7.14286	17.2805
Heracleum vicinum	0	0	0	0	0	0	0	0	0	0	0	0	0	0	0	0	0	0	0	0	0	0	0	0	0	0	0	0	0	0	0	0	0	0	0	0	0	0	0	0	0	0	0	0	0	0	0	0	0
Hesperocyparis stephensonii	0	0	0	0	0	0	0	0	0	0	0	0	0	0	0	0	0	0	0	0	0	0	0	0	0	0	0	0	0	0	0	0	0	0	0	0	0	0	0	0	0	0	0	0	0	0	0	0	0
Hexachlamys emerichii	0	0	0	0	0	0	0	0	0	0	0	0	0	0	0	0	0	0	0	0	0	0	0	0	0	0	0	0	0	0	0	0	0	0	0	0	0	0	0	0	0	0	0	0	0	0	0	0	0
Holcus lanatus	0.11919	0	0.159872	0	0.0558347	0	0	0	0	0	0.422991	0	0.0375516	0.291923	0	1.02241	0	0.170648	0	0.0932836	0	0	0	0	0	0	0.139276	0	0	0	0	0	0	0	0	0	0.00602265	0.0166528	0.0202915	0.00734322	0.213675	0.602151	0	0	0	0	0	0	0
Ilex perado	2.74136	4.64015	0.159872	0.130208	0	0.1998	0.0644122	0.355872	0.107991	0.439975	0.472754	1.63934	0.938791	2.98411	6.55667	0.275265	0.641613	0.682594	0.149477	0	0	0	0	0.422535	0	2.31629	1.53203	4.03974	0.37831	0	0	0.4329	0	0.898473	0.650759	0.0670316	0.0692604	0.0999167	0.17586	0.31943	2.24359	0.258065	0.330579	0	0.611247	0	0.619835	0	2.40793
Iris dichotoma	0	0.094697	0.0799361	0	0	0	0	0	0	0.0628536	0.0414697	0	0	0	0	0.0393236	0	0	0	0	0	0	0	0	0	0	0	0	0	0	0	0	0	0	0	0	0	0	0.0169096	0.00367161	0	0.129032	0	0	0	0	0	0	0
Juniperus squamata	0	0	0	0	0	0	0	0	0	0	0	0	0	0	0	0	0	0	0	0	0	0	0	0	0	0	0	0	0	0	0	0	0	0	0	0	0	0	0	0	0	0	0	0	0	0	0	0	0
Lachnagrostis ammobia	0	0	0	0	0	0	0.0322061	0	0	0	0	0	0	0	0	0	0	0	0	0	0	0	0	0	0	0	0	0	0	0	0	0	0	0	0	0	0	0	0	0	0	0	0	0	0	0	0	0	0
Larix kaempferi	0	0	0	0	0	0	0	0	0	0	0.00829394	0	0	0	0	0	0.183318	0	0	0	0	0	0	0	0	0	0	0	0	0	0	0	0	0	0	0	0	0	0	0	0	0	0	0	0	0	0	0	0.283286
Larix sibirica	0	0	0.0799361	0.325521	0.0558347	0	0	0	0	0	0.0497636	0	0.0751033	0	0	0	0.366636	0.170648	0	0	0	0.392927	0	0	0	0.0798722	0	0.0662252	0	0	0	0	0	0	0	0	0	0	0	0	0	0	0.165289	0.526316	0.122249	0	0	0	0
Linum usitatissimum	0	0	0	0	0	0	0	0	0	0	0	0	0	0	0	0	0	0	0	0	0	0	0	0	0	0	0	0	0	0	0	0	0	0	0	0	0	0	0	0	0	0	0	0	0	0	0	0	0
Lolium perenne	0	0	0	0.0651042	0.0558347	0	0	0	0	0	0	0	0	0	0	0.0786473	0	0	0	0	0	0	0	0	0	0	0	0	0	0	0	0	0	0.0898473	0	0	0	0.00333056	0	0	0	0	0	0	0	0	0	0	0
Lolium rigidum	0	0	0	0	0	0	0	0	0	0	0	0	0	0	0	0	0	0	0	0	0	0	0	0	0	0	0	0	0	0	0	0	0	0.0898473	0	0	0	0	0	0	0	0	0	0	0	0	0	0	0
Lolium temulentum	0	0	0	0	0	0	0	0	0	0	0	0	0	0	0	0	0	0	0	0	0	0	0	0	0	0	0	0.13245	0	0	0	0	0	0	0	0	0	0	0	0	0	0	0	0	0	0	0	0	0
Lophozonia obliqua	0	0	0	0.78125	0	0	0	0	0	0.0628536	0.182467	0.364299	0	0	0	0	1.5582	0	0.597907	0	0	0	0	0	0	0	0	0	0	0	0	0	0	0.179695	0	0	0	0	0	0.0183581	0	0	0	0	0	0	0	0	0.141643
Melochia corchorifolia	0	0	0	0	0	0	0	0	2.37581	0	0.46446	0	0	0	0	0	0	0	0	1.49254	0	0	1.84049	0	0	0	0	0	0	0	0	4.7619	0	0	0	0	0	0	0	0	0	0	0	0	0	0	2.47934	0	0
Nothofagus nervosa	0	0	0	0	0	0	0	0	0	0	0.0331757	0.0910747	0	0	0	0	0.091659	0	0	0	0	0	0	0	0	0	0	0	0	0	0	0	0	0	0	0	0	0	0	0	0	0	0	0	0	0	0	0	0
Picea rubens	0	0	0	0	0	0.0999001	0.0322061	0	0	0	0	0	0	0.0324359	0	0	0	0	0	0	0	0	0	0	0	0	0	0	0	0	0	0	0	0	0	0.0111719	0.00301132	0	0	0	0	0	0	0	0	0	0	0	0
Pinus luchuensis	0	0	0	0	0	0	0	0	0	0	0.0165879	0	0	0	0	0.0393236	0	0	0	0	0	0	0	0	0	0	0	0	0	0	0	0	0	0	0	0	0	0	0	0	0	0	0	0	0	0	0	0	0
Pinus taiwanensis	0	0	0.0799361	0	0.0558347	0	0	0	0	0	0.0414697	0	0	0	0.0434216	0.0786473	0	0	0	0	0	0	0	0	0	0	0	0.13245	0	0	0	0	0	0	0	0	0	0	0	0	0	0	0	0	0	0	0	0	0
Plantago lanceolata	0	0	0	0	0	0	0	0	0	0	0	0	0	0	0	0	0	0	0	0	0	0	0	0	0	0	0	0	0	0	0	0	0	0	0	0	0	0	0	0	0	0	0	0	0	0	0	0	0
Plantago leiopetala	0	0	0	0.0651042	0	0	0	0	0	0	0.0165879	0	0	0	0	0	0.183318	0	0	0	0	0.196464	0	0	0	0	0	0	0	0	0	0	0.217865	0	0	0	0	0	0	0	0	0	0	0	0	0	0	0	0
Poa trivialis	0	0	0	0	0.111669	0	0	0	0	0	0.00829394	0.182149	0	0	0	0	0	0	0.149477	0	0	0	0	0	0.434783	0	0.278552	0	0	0	0	0	0	0	0	0	0	0	0	0	0	0	0	0	0	0	0	0	0.141643
Primula x uzungolensis	0	0	0	0	0	0	0	0	0	0	0	0	0	0	0	0	0	0	0	0	0	0	0	0	0	0	0	0	0	0	0	0	0	0	0	0	0	0	0	0	0	0	0	0	0	0	0	0	0
Prunus avium	0	0.568182	0.719424	2.27865	0.94919	0.999001	0.515298	0.533808	0.539957	4.77687	0.945509	2.27687	0.112655	0.291923	0	0.786473	1.92484	2.73038	0.747384	0.466418	12.0968	0.196464	0.920245	2.25352	0.434783	0.0798722	0.278552	0.13245	0.252207	0.329489	0.84507	0.4329	0.87146	3.68374	0	0.0893755	0.00903397	0.0166528	0.0101458	0.0257013	0.534188	0.731183	1.81818	2.10526	0.733496	0.228571	0.826446	1.71429	1.13314
Prunus cerasifera	0	0	0	0	0	0	0	0.088968	0	0.439975	0.140997	0.546448	0	0	0	0.157295	0.091659	0.341297	0	0	0	0	0	0	0	0	0	0	0	0	0	0	0	0.359389	0	0	0	0	0	0.00734322	0	0.129032	0	0	0	0	0.206612	0	0.424929
Prunus domestica	0	0	0.319744	0	0	0	0	0	0	1.06851	0.381521	0.0910747	0	0	0	0.393236	0	0.170648	0	0	0	0	0	0	0.434783	0	0	0	0	0	0.28169	0	0	0.269542	0	0	0	0	0.0202915	0.0220297	0	0.688172	0	0	0	0	0	0	0.141643
Prunus fordiana	0.11919	1.04167	1.1191	0.325521	0.502513	0.0999001	0.322061	0.622776	0.539957	1.82275	0.928921	1.45719	0.0375516	0.0973078	0.173686	0.86512	0.458295	1.36519	0.298954	0.559701	3.62903	0.196464	0.613497	1.26761	0.434783	0	0.557103	0.13245	0	0	1.69014	0.4329	1.74292	1.79695	0	0.0335158	0.00903397	0.0133222	0.0101458	0.00367161	0.213675	0.903226	0.991736	0.526316	0.122249	0.114286	1.44628	0.571429	0.849858
Prunus incisa	0	0	0	0	0	0	0	0	0.107991	0.0628536	0	0	0	0.0324359	0	0	0	0	0	0	0	0	0	0.140845	0	0	0	0	0	0	0	0	0	0	0	0	0	0	0	0	0	0	0	0	0	0	0	0	0
Prunus mandshurica	0	0	0	0	0	0	0	0	0	0	0	0	0	0	0	0	0	0	0	0	0	0	0	0	0	0	0	0	0	0	0	0	0	0	0	0	0	0	0	0	0	0	0	0	0	0	0	0	0
Prunus padus	0	0.094697	0	0	0	0	0.0644122	0	0	0	0	0	0	0.0324359	0.0868432	0	0	0	0	0	0	0	0	0	0	0	0	0.0662252	0	0	0	0	0	0	0	0	0	0	0	0	0	0	0.165289	0	0	0	0	0	0
Prunus pseudocerasus	0	0.852273	0.159872	1.75781	1.00503	0.0999001	0.161031	0.44484	0.215983	2.89126	0.522518	0.910747	0.112655	0.0324359	0.0434216	0.353913	1.28323	2.90102	0.298954	0.279851	4.43548	0	0	0.985915	0.869565	0	0	0.0662252	0	0.329489	0.28169	0	0.653595	1.16801	0	0.0111719	0.00301132	0.00333056	0.0101458	0.00734322	0.534188	0.55914	1.15702	0.526316	0.122249	0.114286	0.206612	1.14286	0.566572
Prunus simonii	0	0	0	0	0	0	0	0	0	0.125707	0.0414697	0	0	0	0	0.0393236	0	0	0	0	0	0.196464	0	0	0	0	0	0	0.252207	0	0	0	0	0.179695	0	0	0	0	0	0.00734322	0	0	0	0	0	0	0	0	0
Prunus spinosa	0	0	0.0799361	0.0651042	0	0	0	0	0	0.942803	0.174173	0	0	0	0	0.0786473	0	0	0	0	0	0	0	0	0	0	0	0	0	0	0	0	0	0	0	0	0	0	0	0.00367161	0	0.387097	0	0	0	0	0	0	0
Prunus subcordata	0	0	0	0	0	0	0	0	0	0	0	0	0	0	0	0	0	0	0	0	0	0	0	0	0	0	0	0	0	0	0	0	0	0	0	0	0	0	0	0	0	0	0	0	0	0	0	0	0
Pterocarya tonkinensis	0	0.094697	0	0	0	0	0	0	0	0	0	0	0	0	0	0	0	0	0	0	0	0	0	0	0	0	0	0	0	0	0	0	0	0	0	0	0	0	0	0	0	0	0	0	0	0	0	0	0
Quercus canariensis	0	0	0	0.0651042	0.0558347	0	0	0.088968	0	0.125707	0.0995272	0	0.262861	0.0973078	0	0.157295	0	0	0	0.186567	0	0	0	0	0	0	0	0	0	0	0	0	0	0.179695	0.10846	0	0	0	0.00338192	0.00734322	0.106838	0.0430108	0	0	0	0.114286	0	0	0
Quercus cerris	0	0.094697	0	0	0	0	0	0	0	0	0.0912333	0.546448	0	0	0	0.0786473	0	0.341297	0	0	0	0	0	0	0	0	0	0	0	0	0	0	0	0.628931	0	0	0	0	0	0	0	0	0	0	0	0	0.619835	0	0.283286
Quercus dentata	0	0	0	0.195312	0	0.0999001	0.0644122	0	0	0	0.0331757	0.182149	0.150207	0.194616	0.173686	0	0	0.170648	0	0.0932836	0	0	0	0.28169	0.434783	0.159744	0	0	0	0	0	0	0	0	0	0	0.00903397	0	0.00338192	0.0220297	0.641026	0.172043	0.165289	0	0	0.114286	0	0	0
Quercus faginea	0	0	0	0	0	0	0	0	0	0	0.00829394	0	0	0	0.0434216	0	0	0	0	0	0	0	0	0	0	0	0	0.0662252	0	0	0	0	0	0	0	0	0	0	0	0	0	0	0	0	0	0	0	0	0
Quercus falcata	0	0	0	0.130208	0	0	0.0644122	0	0	0	0.0331757	0.0910747	0.300413	0.0324359	0.0868432	0	0	0	0.149477	0	0	0	0	0	0	0.71885	0	0	0	0	0	0	0	0.179695	0.32538	0.0111719	0	0	0.00338192	0.00367161	0	0	0	0	0	0.114286	0	0	0.424929
Quercus hartwissiana	0	0.473485	0	0	0	0.2997	0.289855	0.088968	0.215983	0.251414	0.514224	0	0.375516	0.0324359	0.911854	0	0	0.170648	0	1.49254	0	0.196464	0	0.704225	0	0.239617	0	0.397351	0	0.329489	0.28169	0	0.217865	0.0898473	0	0	0.0180679	0	0.0338192	0	0.106838	0.129032	0	0	0.122249	0.571429	0.206612	0	0
Quercus infectoria	0	0.189394	0.0799361	0.0651042	0	0.1998	0	0	0.323974	0.0628536	0.0580576	0.0910747	0.262861	0.0324359	0.0868432	0.0393236	0	0	0.149477	0	0	0	0	0	0	0.559105	0	0	0	0.0823723	0	0	0	0.0898473	0	0	0.00301132	0	0.00338192	0	0.106838	0	0	0	0	0	0.413223	0	0
Quercus lusitanica	0	0	0	0	0	0	0	0	0	0	0	0	0	0	0	0	0	0	0	0	0	0	0	0	0	0	0	0	0	0	0	0	0	0	0	0	0	0	0	0.00367161	0	0	0	0	0	0	0	0	0
Quercus macranthera	0	0.094697	0	0	0	0	0.483092	0	0	0	0.149291	0.0910747	1.53962	0.518975	0.217108	0.117971	0	0.170648	0.149477	0	0	0	0.306748	0.140845	0	1.03834	0	0	0.126103	0.164745	0	0	0	0	0.433839	0	0	0	0.00338192	0	0.106838	0.0860215	0	0	0	0	0	0	0
Quercus petraea	0	1.89394	2.07834	8.00781	0.223339	2.7972	0.837359	4.00356	1.83585	0.754243	1.37679	10.0182	4.99437	0.389231	1.86713	0.943767	4.21632	0.682594	1.34529	0.279851	0	0.392927	0.920245	0.84507	5.21739	2.95527	0	1.65563	0.75662	0.906096	0.28169	0	0	4.40252	0.759219	0.100547	0.00903397	0.00999167	0.179242	0.0403877	1.7094	1.03226	0	0	0.122249	1.02857	2.68595	0.285714	6.94051
Quercus pubescens	0	1.23106	1.03917	0.585938	0	1.4985	1.0628	0.355872	1.83585	0.565682	2.41354	0.728597	0.826136	0.583847	2.34477	1.337	0	0	2.84006	1.6791	0	0	1.53374	1.26761	0.869565	1.59744	0	0.860927	0.252207	0.411862	0.56338	1.08225	0.217865	0.718778	0	0.0223439	0.0120453	0.00999167	0.0574926	0.00734322	0.747863	1.93548	0.165289	0	0.733496	1.82857	1.03306	0.857143	1.13314
Quercus pungens	0	0	0.0799361	0	0	0	0	0	0	0	0	0	0	0	0	0	0	0	0.44843	0	0	0	0	0	0	0	0	0	0	0	0	0	0	0	0	0.0111719	0	0	0	0	0	0	0	0	0	0	0	0	0
Quercus pyrenaica	0	1.51515	1.19904	0.325521	0.167504	2.1978	0.161031	0.88968	0.323974	0.125707	0.77963	0.455373	0.788584	0.194616	1.08554	0.157295	0.091659	0	3.43797	1.1194	0	1.37525	0.306748	1.12676	1.30435	1.75719	0	1.78808	3.27869	1.07084	0	0	0	0.179695	0.21692	0.189923	0.00301132	0.00333056	0.00676384	0.0440593	0.213675	0.0430108	0	0	0.244499	0.228571	0	0	0.141643
Quercus robur	0.357569	8.80682	7.59392	3.71094	0.837521	11.2887	6.18357	5.60498	8.31533	5.46826	12.839	12.9326	19.0762	3.37334	15.7186	7.39284	1.00825	2.38908	14.0508	4.85075	0.806452	2.35756	7.97546	10.8451	8.69565	24.1214	0.557103	9.4702	5.17024	2.88303	1.69014	6.70996	1.96078	6.6487	6.50759	0.513909	0.138521	0.0366361	0.58169	0.326773	6.94444	10.0215	0.826446	2.10526	6.47922	18.1714	9.71074	4	10.3399
Quercus rubra	0	0	0	0	0	0	0	0	0	0	0	0	0	0	0	0	0	0	0	0	0	0	0	0	0	0	0	0	0	0	0	0.21645	0	0	0	0	0	0	0	0	0	0	0	0	0	0	0	0	0
Quercus serrata	0.11919	0.473485	3.27738	0.911458	0.0558347	3.1968	3.57488	0.622776	0.75594	1.06851	3.59957	0.910747	3.52985	0.746027	1.86713	2.87063	0.091659	0.170648	1.34529	2.79851	0	0.392927	0.306748	0.985915	0.434783	2.55591	0	0.794702	0	2.71829	0	0.21645	0.217865	0.359389	0.867679	0	0.0602265	0	0.0473469	0.0146864	1.49573	4.21505	0.330579	0.526316	2.68949	5.25714	0.619835	0.285714	0.283286
Quercus suber x Quercus trojana	0	0	0	0	0	0	0	0	0	0	0.00829394	0	0	0	0	0.0393236	0	0	0	0	0	0	0	0	0	0	0	0	0	0	0	0	0	0	0	0	0	0	0	0	0	0	0	0	0	0	0	0	0
Quercus vulcanica	0	0	0	0	0	0	0	0	0	0	0	0	0	0	0	0	0	0	0	0	0	0	0	0	0	0	0	0	0	0	0	0	0	0	0	0	0	0	0	0	0	0	0	0	0	0	0	0	0
Ranunculus macounii	0	0	0	0	0	0	0	0	0	0	0	0	0	0.0324359	0	0.0393236	0	0.170648	0	0	0	0.196464	0	0	0	0	0	0	0	0	0	0	0	0	0	0	0	0	0	0	0	0.0430108	0.165289	0	0	0	0	0	0
Rosa abyssinica	0	0	0	0	0	0	0.0322061	0	0	0	0	0	0	0	0	0	0	0	0	0	0	0	0	0	0	0	0	0	0	0	0	0	0	0	0	0	0	0	0	0	0	0	0	0	0	0	0	0	0
Rosa arvensis	0	0	0	0	0	0	0.0644122	0	0	0	0	0	0	0	0	0	0	0	0	0.279851	0	0	0	0	0	0	0	0	0	0	0	0	0	0	0	0	0	0	0	0	0	0	0	0	0.488998	0.228571	0	0	0
Rosa glauca	0	0	0	0	0	0	0.0644122	0	0	0	0	0	0	0	0	0	0	0	0	0.279851	0	0	0	0	0	0	0	0	0	0	0	0	0	0	0	0	0	0	0	0	0	0	0	0	0	0.114286	0	0	0
Rosa moschata	0	0	0	0	0	0	0	0	0	0	0.0165879	0	0.0375516	0	0	0	0.091659	0	0	0	0	0	0	0	0	0.239617	0	0	0	0	0	0	0	0	0.21692	0	0	0	0	0	0	0	0.165289	0	0.733496	0	0	0	0.141643
Rubus scissoides	0	0	0	0	0	0	0	0	0	0	0	0	0	0	0	0	0	0	0	0	0	0	0	0	0	0	0	0	0	0	0	0	0	0	0	0	0	0	0	0	0	0	0	0	0	0	0	0	0
Rubus tabanimontanus	0.238379	0	0	0	0	0	0	0	0	0	0.00829394	0	0	0.16218	0	0	0.091659	0	0	0	0	0	0	0	0	0	0.557103	0	0	0	0	0	0	0	0	0	0.00301132	0.00999167	0.0270554	0.0220297	0.641026	0	0.165289	0	0.122249	0.114286	0	0	0
Rubus wimmerianus	0.11919	0	0	0	0	0.0999001	0	0	0	0.125707	0.0331757	0	0	0	0.173686	0	0.183318	0	0	0	0	0	0	0	0	0	0	0.198675	0	0	0	0	0	0	0	0	0.0120453	0.0233139	0	0.00734322	0	0	0	0	0.122249	0.114286	0	0	0.141643
Salix turczaninowii	0	0	0	0	0	0.1998	0	0	0	0.628536	0.0331757	0	0	0.0324359	0.0434216	0	0.091659	0	0	0	0	0	0	0.985915	0	0.239617	0	0	0.252207	0	0	0	1.52505	0.0898473	0	0.0558597	0.00301132	0	0	0	0	0.129032	0	0	0	0	0	0.571429	0
Salix yezoensis	0	0.094697	0	0.130208	0.0558347	0.0999001	0	0	0	1.50849	0.0912333	0.273224	0	0	0.130265	0	0	0	0	0	0	0	0	1.69014	0	0	0	0	0.126103	0	0	0	2.39651	0	0	0.111719	0.00301132	0	0	0	0.106838	0.0860215	0	0	0	0	0	1.42857	0
Solanum chmielewskii	0	0	0	0	0.0558347	0	0	0	0	0	0	0	0	0	0	0	0	0	0	0	0	0	0	0	0	0	0	0	0	0	0	0	0	0	0	0	0	0	0	0	0	0	0	0	0	0	0	0	0
Sonchus oleraceus	0	0	0	0	0	0	0	0	0	0	0	0	0	0	0	0	0	0	0	0	0	0	0	0	0	0	0	0	0	0	0	0	0	0	0	0	0	0	0	0	0	0	0	0	0	0	0	0	0
Sorbus aucuparia	0	0	0	0	0	0	0	0	0	0.125707	0	0	0.0375516	0	0	0	0	0	0	0	0	0	0	0.140845	0	0.0798722	0	0	0	0	0	0	0	0	0	0	0	0	0.0169096	0	0	0	0	0	0	0	0	0.285714	0
Stellaria media	0	0	0	0	0	0	0	0	0	0	0	0	0	0	0	0	0	0	0	0	0	0	0	0	0	0	0	0	0	0	0	0	0	0	0	0	0	0	0	0	0	0	0	0	0	0	0	0	0
Taraxacum mongolicum	0	0	0	0	0	0	0	0.088968	0	0	0	0	0	0	0	0	0	0	0	0	0	0.196464	0	0	0	0	0	0	0	0	0	0	0	0	0	0	0	0	0	0	0	0	0	0	0	0	0	0	0
Taraxacum sp.	0.11919	0	0	0	0.167504	0	0.0322061	0	0	0	0	0	0	0	0	0	0	0.170648	0	0	0	0	0	0	0	0	0	0	0	0	0	0	0	0	0	0	0	0.00333056	0	0	0	0	0	0	0	0	0	0	0.141643
Taxus baccata	0.357569	0	0	0.195312	0	0.0999001	0	0	0	0	0.149291	3.00546	0.413068	0.486539	0	0.0393236	0	0	0	0	0	1.57171	0	0	2.17391	0.239617	0.417827	1.12583	0	0	0	0	0	3.2345	0	0.0223439	0.0210793	0.00999167	0.0473469	0.0146864	0.213675	0	0	0	0	0	0	0.285714	2.54958
Taxus x media	0	0	0	0	0	0	0.0322061	0	0	0	0	0	0.0375516	0.0648719	0	0	0	0	0	0	0	0	0	0	0	0	0	0	0	0	0	0	0	0.0898473	0	0	0	0	0.00676384	0.00734322	0	0	0	0	0	0	0	0	0
Tilia americana x Tilia x moltkei	0	0	0	0	0	0	0	0	0.107991	0	0.0248818	0	0	0	0	0	0	0	0	0	0	0	0	0	0	0	0	0	0	0	0	0	0	0	0	0	0	0	0	0	0	0	0	0	0	0	0	0	0
Tilia cordata	0	0	0	0	0	0	0	0	0	0.0628536	0	0	0	0	0	0	0	0	0	0	0	0	0	0	0	0	0	0	0	0	0	0	0	0	0	0	0	0	0	0	0	0	0	0	0	0	0	0	0
Tilia hyrcana	0	0	0	0	0	0	0	0	0	0	0	0	0	0	0	0	0	0	0	0	0	0	0.306748	0	0	0	0	0	0	0	0	0	0	0	0	0	0	0	0	0	0	0	0	0	0	0	0.206612	0	0
Tilia platyphyllos	0	0	0	0.0651042	0	0	0	0	0	0	0	0	0.0375516	0	0	0	0	0	0	0	0	0.196464	0	0	0	0	0	0.0662252	0	0	0	0	0	0	0.10846	0	0	0	0	0	0	0	0	0	0	0	0	0	0
Triticum turgidum	0	0	0	0	0	0	0	0	0.107991	0	0	0	0	0	0	0	0	0	0	0	0	0	0	0	0	0	0	0	0	0	0	0	0.217865	0	0	0	0	0	0	0	0	0	0	0	0	0	0	0	0
Ulmus rubra	2.97974	0.473485	1.03917	6.57552	17.8113	4.995	41.5137	24.4662	19.3305	39.0949	1.10309	5.00911	4.6564	13.9799	3.73426	2.24145	1.28323	2.21843	3.73692	15.5784	1.6129	8.6444	4.90798	37.0423	0.869565	3.83387	3.76045	0.529801	0.630517	8.15486	14.9296	4.329	28.3224	0.269542	2.60304	1.6311	15.689	0.669442	0.679766	3.24203	9.0812	2.58065	3.1405	2.10526	16.2592	24.4571	5.99174	26.8571	0.708215
uncultured eukaryote	0	0	0	0	0	0	0	0	0	0	0	0	0	0	0	0	0	0	0	0	0	0	0	0.140845	0	0	0	0	0	0.0823723	0	0	0	0	0	0	0	0	0	0	0	0	0	0	0	0	0	0.285714	0
uncultured fungus	0	0	0	0.0651042	0.111669	0	0	0	0	0	0.00829394	0.182149	0	0	0	0	0	0.682594	0	0	0	0	0	0	0.434783	0	0.139276	0	0	0	0	0	0	0	0	0	0	0.00333056	0	0	0	0	0	0	0	0	0	0.285714	0.283286
Urochloa trichopus	0	0	0	0	0	0.999001	0	0	0	0	0.0663515	0	0	0	0	0	0	0	2.98954	0	0	0	0	0.704225	0	1.03834	0	0	2.26986	0	0	0	0	0	0	0.201095	0	0	0	0	0	0	0	0	0	2.05714	0	0	0
Urtica sp.	0.11919	0	0	0	0	0	0	0	0	0	0.00829394	0	0	0.324359	0	0	0.183318	0	0	0	0	0	0	0.140845	0	0	0.139276	0	0.126103	0	0	0	0	0	0	0	0.0301132	0.0199833	0.0135277	0.0514026	0.42735	0	0	0	0.244499	0	0	0	0.424929
Veronica chamaedrys	0	0	0	0	0	0	0	0	0.107991	0	0	0	0	0	0	0	0	0	0	0	0	0	0	0	0	0	0	0	0	0	0	0.4329	0	0	0	0	0	0	0	0	0	0	0	0	0	0	0.206612	0	0
Vicia sepium	0.11919	0	0	0	0	0	0	0	0	0	0	0	0	0	0	0	0	0	0	0	0	0	0	0	0	0	0	0	0	0	0	0	0	0	0	0	0	0	0	0	0	0	0	0	0	0	0	0	0
Viola acuminata	0	0	0	0	0.0558347	0	0	0	0	0.0628536	0.0331757	0	0	0	0	0.0786473	0	0.170648	0	0	0	0	0	0	0	0	0	0	0	0	0	0	0	0	0	0	0	0	0	0.00367161	0	0.129032	0	0	0	0	0	0.285714	0
Viola reichenbachiana	0	0	0	0	0.0558347	0	0	0	0	0.188561	0.0746454	0	0	0	0	0	0	0	0	0	0	0	0	0	0	0	0	0	0	0	0	0	0	0	0	0	0	0	0	0	0	0	0	0	0	0	0	0	0
Ziziphora clinopodioides	0	0	0	0	0	0	0	0	0	0	0	0	0	0	0.173686	0	0	0	0	0	0	0	0.306748	0	0	0	0	0	0	0	0	0	0	0.0898473	0	0	0.00301132	0	0	0	0	0	0	0	0	0	0	0	0.141643
Zornia glochidiata	0	0	0.799361	0	0	0	0	0	4.9676	0	0	0	0	0	0	0	0	0	0	0	0	0	5.21472	0	0	0	0	0	0	0.247117	0	5.62771	0	0	0	0	0	0	0	0	0	0	0	0	0	0	8.05785	0	0
[truncated: 219 more columns]

## Sheet: Keep >1% sample filtering
Taxon	Blank10	Blank11	Blank12	Blank13	Blank14	Blank15	Blank16	Blank17	Blank18	Blank19	Blank1	Blank20	Blank21	Blank22	Blank23	Blank24	Blank26	Blank27	Blank28	Blank29	Blank2	Blank30	Blank31	Blank32	Blank33	Blank34	Blank35	Blank36	Blank3	Blank4	Blank5	Blank6	Blank7	Blank8	Blank9	BV43883	BV43890	BV43891	BV43893	BV43894	ENeg10	ENeg11	ENeg12	ENeg13	ENeg14	ENeg15	ENeg16	ENeg17	ENeg18
#N/A	10	0	22	39	22	21	0	53	50	0	213	12	85	48	41	41	26	22	12	15	9	27	16	0	0	35	0	16	17	0	10	17	9	0	35	0	0	0	0	0	27	45	15	4	0	22	24	6	0
Acer campestre	0	0	0	0	0	0	0	0	0	0	0	0	0	0	0	0	0	0	0	0	0	0	7	0	0	18	0	0	0	0	0	0	0	0	0	0	0	0	0	0	0	0	0	0	0	0	0	0	0
Acer japonicum	0	0	0	0	0	0	0	0	0	0	0	0	0	0	0	0	0	0	0	0	0	0	0	0	0	0	0	0	0	0	0	0	0	0	0	0	0	0	0	0	0	0	0	0	0	0	0	0	0
Acer platanoides	0	0	0	0	0	0	0	0	0	0	0	25	0	0	0	0	0	0	0	0	0	0	0	0	3	0	0	0	0	0	0	0	0	0	0	0	0	0	0	0	0	0	0	0	0	0	0	0	16
Acer pseudoplatanus	0	86	0	0	0	0	0	0	84	0	0	37	0	32	143	35	0	0	0	0	0	0	21	0	3	50	0	80	0	0	0	39	0	25	0	0	1771	0	0	0	0	0	0	0	0	11	41	0	30
Acer sempervirens	0	0	0	0	0	0	0	0	0	0	0	0	0	0	0	0	0	0	0	0	0	0	0	0	0	0	0	0	0	0	0	0	0	0	0	0	0	0	0	0	0	0	0	0	0	0	0	0	0
Acer velutinum	0	0	0	0	0	0	0	0	0	0	0	0	0	0	0	0	0	0	0	0	0	0	0	0	0	0	0	0	0	0	0	0	0	0	0	0	0	0	0	0	0	0	0	0	0	0	0	0	0
Agrostis capillaris	0	0	0	0	0	0	0	0	0	0	0	0	0	0	0	0	0	0	0	0	0	0	0	0	0	0	0	0	0	0	0	0	0	0	0	0	0	0	0	0	0	0	0	0	0	0	0	0	0
Agrostis scabra	0	0	0	0	0	0	0	0	0	0	0	0	0	0	0	0	0	0	0	0	0	0	0	0	0	0	0	0	0	0	0	0	0	0	0	0	0	0	0	0	0	0	0	0	0	0	0	0	0
Agrostis stolonifera	0	0	0	0	0	0	0	0	0	0	0	0	0	0	0	0	0	0	0	0	0	0	0	0	0	0	0	0	0	0	0	0	0	0	0	0	0	0	0	0	0	0	0	0	0	0	0	0	0
Alnus rubra	0	0	64	0	0	0	0	0	30	0	533	26	0	0	0	134	0	0	0	0	0	0	0	0	0	0	0	0	0	0	0	0	0	0	0	0	0	0	0	0	0	157	0	0	0	0	0	0	0
Alysicarpus glumaceus	0	0	0	0	37	0	0	53	0	0	0	0	65	0	0	0	0	13	0	0	22	19	0	0	0	39	0	0	0	0	9	0	0	0	36	0	0	0	0	0	0	0	10	2	0	0	0	0	0
Alysicarpus vaginalis	0	0	0	0	0	0	0	0	0	0	0	0	0	0	0	0	0	0	0	0	0	0	0	0	0	0	0	0	0	0	0	0	0	0	0	0	0	0	0	0	0	0	0	0	0	0	0	0	0
Amelanchier bartramiana	0	0	0	0	0	0	0	0	0	0	0	0	0	0	0	0	0	0	0	0	0	0	0	0	0	0	0	0	0	0	0	0	0	0	0	0	0	0	0	0	0	0	0	0	0	0	0	0	0
Anacardium occidentale	0	0	0	0	0	0	0	0	0	0	0	0	0	0	0	0	0	0	0	0	0	0	0	0	0	0	0	0	0	0	0	0	0	0	0	0	0	0	0	0	0	0	0	0	0	0	0	0	0
angiosperm mycorrhizal host	0	0	0	0	0	0	0	0	0	0	0	0	0	0	0	0	0	0	0	0	0	0	0	0	0	0	0	0	0	0	0	0	0	0	0	0	0	0	0	0	0	0	0	0	0	0	0	0	0
Anthoxanthum odoratum	0	0	0	0	0	0	0	0	0	0	0	0	0	0	0	0	0	0	0	0	0	0	0	0	0	0	0	0	0	0	0	0	0	0	0	0	0	0	0	0	0	0	0	0	0	0	0	0	0
Anthoxanthum ovatum	0	0	0	0	0	0	0	0	0	0	0	0	0	0	0	0	0	0	0	0	0	0	0	0	0	0	0	0	0	0	0	0	0	0	0	0	0	0	0	0	0	0	0	0	0	0	0	0	0
Arachis hypogaea	0	0	0	0	0	0	0	0	0	0	0	0	0	0	0	0	0	0	0	0	0	0	0	0	0	0	0	0	0	0	0	0	0	0	0	0	0	0	0	0	0	0	0	0	0	0	0	0	0
Arctium minus	0	0	0	0	0	0	0	0	0	0	0	0	0	0	0	0	0	0	0	0	0	0	0	0	0	0	0	0	0	0	0	0	0	0	0	0	0	0	0	0	0	0	0	0	0	0	0	0	0
Arrhenatherum palaestinum	0	0	0	0	0	0	0	0	0	0	0	0	0	0	0	0	0	0	0	0	0	0	0	0	0	0	0	0	0	0	0	0	0	0	0	0	0	0	0	0	0	0	0	0	0	0	0	0	0
Aucuba japonica	0	0	0	0	0	0	0	0	0	0	0	0	0	0	0	0	0	0	0	0	0	0	0	0	0	0	0	0	0	0	0	0	0	0	0	0	0	0	0	0	0	0	0	0	0	0	0	0	0
Betula pendula	0	0	17	0	0	0	0	0	10	45	249	0	0	0	0	49	20	0	0	0	0	0	0	28	0	0	0	0	0	0	0	0	5	0	0	0	0	0	0	0	0	50	7	0	35	0	0	5	19
Betula pubescens	0	0	27	0	0	0	0	0	12	28	265	13	0	0	0	64	0	0	0	0	0	0	0	19	0	0	0	0	0	0	0	0	5	0	0	0	0	0	0	0	0	63	0	0	33	0	0	8	13
Brassica carinata	0	0	0	0	0	0	0	0	0	0	0	0	0	0	0	0	0	0	0	0	0	0	0	0	0	0	0	0	0	0	0	0	0	0	0	0	0	0	0	0	0	0	0	0	0	0	0	0	0
Brassica napus	0	0	0	0	0	0	0	0	0	0	0	0	0	0	0	0	0	0	0	0	0	0	0	0	0	0	0	0	0	0	0	0	0	0	0	0	0	0	0	0	0	0	0	0	0	0	0	0	0
Brassica oleracea	0	0	0	0	0	0	0	0	0	0	0	0	0	0	0	0	0	0	0	0	0	0	0	0	0	0	0	0	0	0	0	0	0	0	0	0	0	0	0	0	0	0	0	0	0	0	0	0	0
Bromus diandrus	0	0	0	0	0	0	0	0	0	0	0	0	0	0	0	0	0	0	0	0	0	0	0	0	0	0	0	0	0	0	0	0	0	0	0	0	0	0	0	0	0	0	0	0	0	0	0	0	0
Carpinus betulus	42	47	0	132	0	30	65	50	29	0	201	50	113	88	43	27	54	0	54	0	0	12	12	0	23	50	17	42	33	24	23	11	0	19	21	0	0	805	1652	0	24	0	0	2	0	0	0	12	19
Carpinus laxiflora	0	0	0	0	0	0	0	0	0	0	0	0	0	0	0	0	0	0	0	0	0	0	0	0	0	0	0	0	0	0	0	0	0	0	0	0	0	0	0	0	0	0	0	0	0	0	0	0	0
Carpinus londoniana	0	0	0	0	0	0	0	0	0	0	0	0	0	0	0	0	0	0	0	0	0	0	0	0	0	0	0	0	0	0	0	0	0	0	0	0	0	0	0	0	0	0	0	0	0	0	0	0	0
Carpinus polyneura	0	0	0	0	0	0	0	0	0	0	0	0	0	0	0	0	0	0	0	0	0	0	0	0	0	0	0	0	0	0	0	0	0	0	0	0	0	0	0	0	0	0	0	0	0	0	0	0	0
Carpinus tientaiensis	0	0	0	0	0	0	0	0	0	0	0	0	0	0	0	0	0	0	0	0	0	0	0	0	0	0	0	0	0	0	0	0	0	0	0	0	0	0	0	0	0	0	0	0	0	0	0	0	0
Castanea pumila	0	0	0	0	0	0	0	0	0	0	0	0	0	0	0	0	0	0	0	0	0	0	0	0	0	0	0	0	0	0	0	0	0	0	0	0	0	0	0	0	0	0	0	0	0	0	0	0	0
Chenopodium giganteum	0	0	0	0	0	0	0	0	0	0	0	0	0	0	0	0	0	0	0	0	0	0	0	0	0	0	0	0	0	0	0	0	0	0	0	0	0	0	0	0	0	0	0	0	0	0	0	0	0
Citrus reticulata x Citrus sinensis	0	0	0	0	0	0	0	0	0	0	0	0	0	0	0	0	0	0	0	0	0	0	0	0	0	0	0	0	0	0	0	0	0	0	0	0	0	0	0	0	0	0	0	0	0	0	0	0	0
Coriandrum sativum	0	0	0	0	0	0	0	0	0	0	0	0	0	0	0	0	0	0	0	0	0	0	0	0	0	0	0	0	0	0	0	0	0	0	0	0	0	0	0	0	0	0	0	0	0	0	0	0	0
Corylus avellana	0	0	0	0	0	0	0	0	0	0	0	0	0	0	0	0	0	0	0	0	0	0	0	0	0	0	0	0	0	0	0	0	0	0	0	0	0	0	0	0	0	0	0	0	0	0	0	0	0
Crataegus nigra	0	0	0	0	0	0	0	0	0	0	0	0	0	0	0	0	0	0	0	0	0	0	0	0	0	0	0	0	0	0	0	0	0	0	0	0	0	0	0	0	0	0	0	0	0	0	0	0	0
Cucumis pubescens	0	0	0	0	0	0	0	0	0	0	0	0	0	0	0	0	0	0	0	0	0	0	0	0	0	0	0	0	0	0	0	0	0	0	0	0	0	0	0	0	0	0	0	0	0	0	0	0	0
Cucumis sativus	0	0	0	0	0	0	0	0	0	0	0	0	0	0	0	0	0	0	0	0	0	0	0	0	0	0	0	0	0	0	0	0	0	0	0	0	0	0	0	0	0	0	0	0	0	0	0	0	0
Cucurbita pepo	0	0	0	0	0	0	0	0	0	0	0	0	0	0	0	0	0	0	0	0	0	0	0	0	0	0	0	0	0	0	0	0	0	0	0	0	0	0	0	0	0	0	0	0	0	0	0	0	0
Cupressus sempervirens	0	0	0	0	0	0	0	0	0	0	0	0	0	0	0	0	0	0	0	0	0	0	0	0	0	0	0	0	0	0	0	0	0	0	0	0	0	0	0	0	0	0	0	0	0	0	0	0	0
Dactylis glomerata	0	0	0	0	0	0	0	0	0	0	0	0	0	0	0	0	0	0	0	0	0	0	0	0	0	0	0	0	0	0	0	0	0	0	0	0	0	0	0	0	0	0	0	0	0	0	0	0	0
Fagus engleriana	0	0	0	0	0	0	0	0	0	0	0	0	0	0	0	0	0	0	0	0	0	0	0	0	0	0	0	0	0	0	0	0	0	0	0	0	0	0	0	0	0	0	0	0	0	0	0	0	0
Fagus grandifolia	0	0	0	0	0	0	0	0	0	0	0	0	0	0	0	0	0	0	0	0	0	0	0	0	0	0	0	0	0	0	0	0	0	0	0	0	0	0	0	0	0	0	0	0	0	0	0	0	0
Fagus hayatae	0	0	0	0	0	0	0	0	0	0	0	0	0	0	0	0	0	0	0	0	0	0	0	0	0	0	0	0	0	0	0	0	0	0	0	0	0	0	0	0	0	0	0	0	0	0	0	0	0
Fagus sylvatica	462	539	756	541	1085	613	1071	297	241	378	5097	316	996	1728	1090	1527	553	243	343	490	47	196	144	181	81	366	522	794	583	654	131	139	111	456	268	8534	25812	28596	26493	1426	443	1291	381	107	431	298	128	151	256
Festuca rubra	0	0	0	0	0	0	0	0	0	0	0	0	0	0	0	0	0	0	0	0	0	0	0	0	0	0	0	0	0	0	0	0	0	0	0	0	0	0	0	0	0	0	0	0	0	0	0	0	0
Festuca sp.	0	0	0	0	0	0	0	0	0	0	0	0	0	0	0	0	0	0	0	0	0	0	0	0	0	0	0	0	0	0	0	0	0	0	0	0	0	0	0	0	0	0	0	0	0	0	0	0	0
Fraxinus angustifolia	0	0	0	0	0	0	0	0	0	0	0	0	0	0	0	0	0	0	0	0	0	0	0	0	0	0	0	0	0	0	0	0	0	0	0	0	0	0	0	1222	0	0	0	0	0	0	0	0	0
Galium aparine	0	0	0	0	0	0	0	0	0	0	0	0	0	0	0	0	0	0	0	0	0	0	0	0	0	0	0	0	0	0	0	0	0	0	0	0	0	0	0	0	0	0	0	0	0	0	0	0	0
Geranium robertianum	0	0	0	0	0	0	0	0	0	0	0	0	0	0	0	0	0	0	0	0	0	0	0	0	0	0	0	0	0	0	0	0	0	0	0	0	0	0	0	0	0	0	0	0	0	0	0	0	0
Geum canadense	0	0	0	0	0	0	0	0	0	0	0	0	0	0	0	0	0	0	0	0	0	0	0	0	0	0	0	0	0	0	0	0	0	0	0	0	0	0	0	0	0	0	0	0	0	0	0	0	0
Hedera helix	0	0	0	0	0	0	0	0	0	0	0	0	0	0	0	0	0	0	0	0	0	0	0	0	0	0	0	0	0	0	0	0	0	0	0	0	0	0	0	0	0	0	0	0	0	0	0	0	0
Helianthus sp.	239	114	101	389	212	22	178	234	71	94	1940	140	323	367	124	147	263	203	33	215	112	166	40	25	58	105	97	216	42	304	102	139	150	286	422	0	0	0	0	23235	177	103	120	56	52	44	114	25	122
Heracleum vicinum	0	0	0	0	0	0	0	0	0	0	0	0	0	0	0	0	0	0	0	0	0	0	0	0	0	0	0	0	0	0	0	0	0	0	0	0	0	0	0	0	0	0	0	0	0	0	0	0	0
Hesperocyparis stephensonii	0	0	0	0	0	0	0	0	0	0	0	0	0	0	0	0	0	0	0	0	0	0	0	0	0	0	0	0	0	0	0	0	0	0	0	0	0	0	0	0	0	0	0	0	0	0	0	0	0
Hexachlamys emerichii	0	0	0	0	0	0	0	0	0	0	0	0	0	0	0	0	0	0	0	0	0	0	0	0	0	0	0	0	0	0	0	0	0	0	0	0	0	0	0	0	0	0	0	0	0	0	0	0	0
Holcus lanatus	0	0	0	0	0	0	0	0	0	0	0	0	0	0	0	26	0	0	0	0	0	0	0	0	0	0	0	0	0	0	0	0	0	0	0	0	0	0	0	0	0	0	0	0	0	0	0	0	0
Ilex perado	23	49	0	0	0	0	0	0	0	0	0	18	0	92	151	0	0	0	0	0	0	0	0	0	0	29	11	61	0	0	0	0	0	0	0	0	0	0	0	0	21	0	0	0	0	0	0	0	17
Iris dichotoma	0	0	0	0	0	0	0	0	0	0	0	0	0	0	0	0	0	0	0	0	0	0	0	0	0	0	0	0	0	0	0	0	0	0	0	0	0	0	0	0	0	0	0	0	0	0	0	0	0
Juniperus squamata	0	0	0	0	0	0	0	0	0	0	0	0	0	0	0	0	0	0	0	0	0	0	0	0	0	0	0	0	0	0	0	0	0	0	0	0	0	0	0	0	0	0	0	0	0	0	0	0	0
Lachnagrostis ammobia	0	0	0	0	0	0	0	0	0	0	0	0	0	0	0	0	0	0	0	0	0	0	0	0	0	0	0	0	0	0	0	0	0	0	0	0	0	0	0	0	0	0	0	0	0	0	0	0	0
Larix kaempferi	0	0	0	0	0	0	0	0	0	0	0	0	0	0	0	0	0	0	0	0	0	0	0	0	0	0	0	0	0	0	0	0	0	0	0	0	0	0	0	0	0	0	0	0	0	0	0	0	0
Larix sibirica	0	0	0	0	0	0	0	0	0	0	0	0	0	0	0	0	0	0	0	0	0	0	0	0	0	0	0	0	0	0	0	0	0	0	0	0	0	0	0	0	0	0	0	0	0	0	0	0	0
Linum usitatissimum	0	0	0	0	0	0	0	0	0	0	0	0	0	0	0	0	0	0	0	0	0	0	0	0	0	0	0	0	0	0	0	0	0	0	0	0	0	0	0	0	0	0	0	0	0	0	0	0	0
Lolium perenne	0	0	0	0	0	0	0	0	0	0	0	0	0	0	0	0	0	0	0	0	0	0	0	0	0	0	0	0	0	0	0	0	0	0	0	0	0	0	0	0	0	0	0	0	0	0	0	0	0
Lolium rigidum	0	0	0	0	0	0	0	0	0	0	0	0	0	0	0	0	0	0	0	0	0	0	0	0	0	0	0	0	0	0	0	0	0	0	0	0	0	0	0	0	0	0	0	0	0	0	0	0	0
Lolium temulentum	0	0	0	0	0	0	0	0	0	0	0	0	0	0	0	0	0	0	0	0	0	0	0	0	0	0	0	0	0	0	0	0	0	0	0	0	0	0	0	0	0	0	0	0	0	0	0	0	0
Lophozonia obliqua	0	0	0	0	0	0	0	0	0	0	0	0	0	0	0	0	17	0	0	0	0	0	0	0	0	0	0	0	0	0	0	0	0	0	0	0	0	0	0	0	0	0	0	0	0	0	0	0	0
Melochia corchorifolia	0	0	0	0	0	0	0	0	22	0	0	0	0	0	0	0	0	0	0	16	0	0	6	0	0	0	0	0	0	0	0	22	0	0	0	0	0	0	0	0	0	0	0	0	0	0	12	0	0
Nothofagus nervosa	0	0	0	0	0	0	0	0	0	0	0	0	0	0	0	0	0	0	0	0	0	0	0	0	0	0	0	0	0	0	0	0	0	0	0	0	0	0	0	0	0	0	0	0	0	0	0	0	0
Picea rubens	0	0	0	0	0	0	0	0	0	0	0	0	0	0	0	0	0	0	0	0	0	0	0	0	0	0	0	0	0	0	0	0	0	0	0	0	0	0	0	0	0	0	0	0	0	0	0	0	0
Pinus luchuensis	0	0	0	0	0	0	0	0	0	0	0	0	0	0	0	0	0	0	0	0	0	0	0	0	0	0	0	0	0	0	0	0	0	0	0	0	0	0	0	0	0	0	0	0	0	0	0	0	0
Pinus taiwanensis	0	0	0	0	0	0	0	0	0	0	0	0	0	0	0	0	0	0	0	0	0	0	0	0	0	0	0	0	0	0	0	0	0	0	0	0	0	0	0	0	0	0	0	0	0	0	0	0	0
Plantago lanceolata	0	0	0	0	0	0	0	0	0	0	0	0	0	0	0	0	0	0	0	0	0	0	0	0	0	0	0	0	0	0	0	0	0	0	0	0	0	0	0	0	0	0	0	0	0	0	0	0	0
Plantago leiopetala	0	0	0	0	0	0	0	0	0	0	0	0	0	0	0	0	0	0	0	0	0	0	0	0	0	0	0	0	0	0	0	0	0	0	0	0	0	0	0	0	0	0	0	0	0	0	0	0	0
Poa trivialis	0	0	0	0	0	0	0	0	0	0	0	0	0	0	0	0	0	0	0	0	0	0	0	0	0	0	0	0	0	0	0	0	0	0	0	0	0	0	0	0	0	0	0	0	0	0	0	0	0
Primula x uzungolensis	0	0	0	0	0	0	0	0	0	0	0	0	0	0	0	0	0	0	0	0	0	0	0	0	0	0	0	0	0	0	0	0	0	0	0	0	0	0	0	0	0	0	0	0	0	0	0	0	0
Prunus avium	0	0	0	35	0	0	0	0	0	76	0	25	0	0	0	0	21	16	0	0	30	0	0	16	0	0	0	0	0	0	0	0	0	41	0	0	0	0	0	0	0	0	11	4	0	0	0	6	8
Prunus cerasifera	0	0	0	0	0	0	0	0	0	0	0	0	0	0	0	0	0	0	0	0	0	0	0	0	0	0	0	0	0	0	0	0	0	0	0	0	0	0	0	0	0	0	0	0	0	0	0	0	0
Prunus domestica	0	0	0	0	0	0	0	0	0	17	0	0	0	0	0	0	0	0	0	0	0	0	0	0	0	0	0	0	0	0	0	0	0	0	0	0	0	0	0	0	0	0	0	0	0	0	0	0	0
Prunus fordiana	0	11	14	0	0	0	0	0	0	29	0	16	0	0	0	0	0	8	0	0	9	0	0	9	0	0	0	0	0	0	6	0	8	20	0	0	0	0	0	0	0	0	0	0	0	0	7	0	0
Prunus incisa	0	0	0	0	0	0	0	0	0	0	0	0	0	0	0	0	0	0	0	0	0	0	0	0	0	0	0	0	0	0	0	0	0	0	0	0	0	0	0	0	0	0	0	0	0	0	0	0	0
Prunus mandshurica	0	0	0	0	0	0	0	0	0	0	0	0	0	0	0	0	0	0	0	0	0	0	0	0	0	0	0	0	0	0	0	0	0	0	0	0	0	0	0	0	0	0	0	0	0	0	0	0	0
Prunus padus	0	0	0	0	0	0	0	0	0	0	0	0	0	0	0	0	0	0	0	0	0	0	0	0	0	0	0	0	0	0	0	0	0	0	0	0	0	0	0	0	0	0	0	0	0	0	0	0	0
Prunus pseudocerasus	0	0	0	27	18	0	0	0	0	46	0	0	0	0	0	0	14	17	0	0	11	0	0	0	0	0	0	0	0	0	0	0	0	13	0	0	0	0	0	0	0	0	7	0	0	0	0	4	0
Prunus simonii	0	0	0	0	0	0	0	0	0	0	0	0	0	0	0	0	0	0	0	0	0	0	0	0	0	0	0	0	0	0	0	0	0	0	0	0	0	0	0	0	0	0	0	0	0	0	0	0	0
Prunus spinosa	0	0	0	0	0	0	0	0	0	0	0	0	0	0	0	0	0	0	0	0	0	0	0	0	0	0	0	0	0	0	0	0	0	0	0	0	0	0	0	0	0	0	0	0	0	0	0	0	0
Prunus subcordata	0	0	0	0	0	0	0	0	0	0	0	0	0	0	0	0	0	0	0	0	0	0	0	0	0	0	0	0	0	0	0	0	0	0	0	0	0	0	0	0	0	0	0	0	0	0	0	0	0
Pterocarya tonkinensis	0	0	0	0	0	0	0	0	0	0	0	0	0	0	0	0	0	0	0	0	0	0	0	0	0	0	0	0	0	0	0	0	0	0	0	0	0	0	0	0	0	0	0	0	0	0	0	0	0
Quercus canariensis	0	0	0	0	0	0	0	0	0	0	0	0	0	0	0	0	0	0	0	0	0	0	0	0	0	0	0	0	0	0	0	0	0	0	0	0	0	0	0	0	0	0	0	0	0	0	0	0	0
Quercus cerris	0	0	0	0	0	0	0	0	0	0	0	0	0	0	0	0	0	0	0	0	0	0	0	0	0	0	0	0	0	0	0	0	0	0	0	0	0	0	0	0	0	0	0	0	0	0	0	0	0
Quercus dentata	0	0	0	0	0	0	0	0	0	0	0	0	0	0	0	0	0	0	0	0	0	0	0	0	0	0	0	0	0	0	0	0	0	0	0	0	0	0	0	0	0	0	0	0	0	0	0	0	0
Quercus faginea	0	0	0	0	0	0	0	0	0	0	0	0	0	0	0	0	0	0	0	0	0	0	0	0	0	0	0	0	0	0	0	0	0	0	0	0	0	0	0	0	0	0	0	0	0	0	0	0	0
Quercus falcata	0	0	0	0	0	0	0	0	0	0	0	0	0	0	0	0	0	0	0	0	0	0	0	0	0	0	0	0	0	0	0	0	0	0	0	0	0	0	0	0	0	0	0	0	0	0	0	0	0
Quercus hartwissiana	0	0	0	0	0	0	0	0	0	0	0	0	0	0	0	0	0	0	0	16	0	0	0	0	0	0	0	0	0	0	0	0	0	0	0	0	0	0	0	0	0	0	0	0	0	0	0	0	0
Quercus infectoria	0	0	0	0	0	0	0	0	0	0	0	0	0	0	0	0	0	0	0	0	0	0	0	0	0	0	0	0	0	0	0	0	0	0	0	0	0	0	0	0	0	0	0	0	0	0	0	0	0
Quercus lusitanica	0	0	0	0	0	0	0	0	0	0	0	0	0	0	0	0	0	0	0	0	0	0	0	0	0	0	0	0	0	0	0	0	0	0	0	0	0	0	0	0	0	0	0	0	0	0	0	0	0
Quercus macranthera	0	0	0	0	0	0	0	0	0	0	0	0	41	0	0	0	0	0	0	0	0	0	0	0	0	13	0	0	0	0	0	0	0	0	0	0	0	0	0	0	0	0	0	0	0	0	0	0	0
Quercus petraea	0	20	26	123	0	28	0	45	17	0	166	110	133	0	43	0	46	0	9	0	0	0	0	0	12	37	0	25	0	0	0	0	0	49	0	0	0	0	0	0	16	24	0	0	0	9	13	0	49
Quercus pubescens	0	13	13	0	0	15	33	0	17	0	291	0	0	0	54	34	0	0	19	18	0	0	5	9	0	20	0	0	0	0	0	5	0	0	0	0	0	0	0	0	0	45	0	0	0	16	5	0	8
Quercus pungens	0	0	0	0	0	0	0	0	0	0	0	0	0	0	0	0	0	0	0	0	0	0	0	0	0	0	0	0	0	0	0	0	0	0	0	0	0	0	0	0	0	0	0	0	0	0	0	0	0
Quercus pyrenaica	0	16	15	0	0	22	0	0	0	0	0	0	0	0	25	0	0	0	23	12	0	7	0	8	3	22	0	27	26	13	0	0	0	0	0	0	0	0	0	0	0	0	0	0	0	0	0	0	0
Quercus robur	0	93	95	57	0	113	192	63	77	87	1548	142	508	104	362	188	11	14	94	52	0	12	26	77	20	302	0	143	41	35	6	31	9	74	60	0	0	0	0	0	65	233	0	4	53	159	47	14	73
Quercus rubra	0	0	0	0	0	0	0	0	0	0	0	0	0	0	0	0	0	0	0	0	0	0	0	0	0	0	0	0	0	0	0	0	0	0	0	0	0	0	0	0	0	0	0	0	0	0	0	0	0
Quercus serrata	0	0	41	0	0	32	111	0	0	17	434	0	94	0	43	73	0	0	9	30	0	0	0	0	0	32	0	0	0	33	0	0	0	0	0	0	0	0	0	0	14	98	0	0	22	46	0	0	0
Quercus suber x Quercus trojana	0	0	0	0	0	0	0	0	0	0	0	0	0	0	0	0	0	0	0	0	0	0	0	0	0	0	0	0	0	0	0	0	0	0	0	0	0	0	0	0	0	0	0	0	0	0	0	0	0
Quercus vulcanica	0	0	0	0	0	0	0	0	0	0	0	0	0	0	0	0	0	0	0	0	0	0	0	0	0	0	0	0	0	0	0	0	0	0	0	0	0	0	0	0	0	0	0	0	0	0	0	0	0
Ranunculus macounii	0	0	0	0	0	0	0	0	0	0	0	0	0	0	0	0	0	0	0	0	0	0	0	0	0	0	0	0	0	0	0	0	0	0	0	0	0	0	0	0	0	0	0	0	0	0	0	0	0
Rosa abyssinica	0	0	0	0	0	0	0	0	0	0	0	0	0	0	0	0	0	0	0	0	0	0	0	0	0	0	0	0	0	0	0	0	0	0	0	0	0	0	0	0	0	0	0	0	0	0	0	0	0
Rosa arvensis	0	0	0	0	0	0	0	0	0	0	0	0	0	0	0	0	0	0	0	0	0	0	0	0	0	0	0	0	0	0	0	0	0	0	0	0	0	0	0	0	0	0	0	0	0	0	0	0	0
Rosa glauca	0	0	0	0	0	0	0	0	0	0	0	0	0	0	0	0	0	0	0	0	0	0	0	0	0	0	0	0	0	0	0	0	0	0	0	0	0	0	0	0	0	0	0	0	0	0	0	0	0
Rosa moschata	0	0	0	0	0	0	0	0	0	0	0	0	0	0	0	0	0	0	0	0	0	0	0	0	0	0	0	0	0	0	0	0	0	0	0	0	0	0	0	0	0	0	0	0	0	0	0	0	0
Rubus scissoides	0	0	0	0	0	0	0	0	0	0	0	0	0	0	0	0	0	0	0	0	0	0	0	0	0	0	0	0	0	0	0	0	0	0	0	0	0	0	0	0	0	0	0	0	0	0	0	0	0
Rubus tabanimontanus	0	0	0	0	0	0	0	0	0	0	0	0	0	0	0	0	0	0	0	0	0	0	0	0	0	0	0	0	0	0	0	0	0	0	0	0	0	0	0	0	0	0	0	0	0	0	0	0	0
Rubus wimmerianus	0	0	0	0	0	0	0	0	0	0	0	0	0	0	0	0	0	0	0	0	0	0	0	0	0	0	0	0	0	0	0	0	0	0	0	0	0	0	0	0	0	0	0	0	0	0	0	0	0
Salix turczaninowii	0	0	0	0	0	0	0	0	0	0	0	0	0	0	0	0	0	0	0	0	0	0	0	0	0	0	0	0	0	0	0	0	7	0	0	0	0	0	0	0	0	0	0	0	0	0	0	0	0
Salix yezoensis	0	0	0	0	0	0	0	0	0	24	0	0	0	0	0	0	0	0	0	0	0	0	0	12	0	0	0	0	0	0	0	0	11	0	0	0	0	0	0	0	0	0	0	0	0	0	0	5	0
Solanum chmielewskii	0	0	0	0	0	0	0	0	0	0	0	0	0	0	0	0	0	0	0	0	0	0	0	0	0	0	0	0	0	0	0	0	0	0	0	0	0	0	0	0	0	0	0	0	0	0	0	0	0
Sonchus oleraceus	0	0	0	0	0	0	0	0	0	0	0	0	0	0	0	0	0	0	0	0	0	0	0	0	0	0	0	0	0	0	0	0	0	0	0	0	0	0	0	0	0	0	0	0	0	0	0	0	0
Sorbus aucuparia	0	0	0	0	0	0	0	0	0	0	0	0	0	0	0	0	0	0	0	0	0	0	0	0	0	0	0	0	0	0	0	0	0	0	0	0	0	0	0	0	0	0	0	0	0	0	0	0	0
Stellaria media	0	0	0	0	0	0	0	0	0	0	0	0	0	0	0	0	0	0	0	0	0	0	0	0	0	0	0	0	0	0	0	0	0	0	0	0	0	0	0	0	0	0	0	0	0	0	0	0	0
Taraxacum mongolicum	0	0	0	0	0	0	0	0	0	0	0	0	0	0	0	0	0	0	0	0	0	0	0	0	0	0	0	0	0	0	0	0	0	0	0	0	0	0	0	0	0	0	0	0	0	0	0	0	0
Taraxacum sp.	0	0	0	0	0	0	0	0	0	0	0	0	0	0	0	0	0	0	0	0	0	0	0	0	0	0	0	0	0	0	0	0	0	0	0	0	0	0	0	0	0	0	0	0	0	0	0	0	0
Taxus baccata	0	0	0	0	0	0	0	0	0	0	0	33	0	0	0	0	0	0	0	0	0	8	0	0	5	0	0	17	0	0	0	0	0	36	0	0	0	0	0	0	0	0	0	0	0	0	0	0	18
Taxus x media	0	0	0	0	0	0	0	0	0	0	0	0	0	0	0	0	0	0	0	0	0	0	0	0	0	0	0	0	0	0	0	0	0	0	0	0	0	0	0	0	0	0	0	0	0	0	0	0	0
Tilia americana x Tilia x moltkei	0	0	0	0	0	0	0	0	0	0	0	0	0	0	0	0	0	0	0	0	0	0	0	0	0	0	0	0	0	0	0	0	0	0	0	0	0	0	0	0	0	0	0	0	0	0	0	0	0
Tilia cordata	0	0	0	0	0	0	0	0	0	0	0	0	0	0	0	0	0	0	0	0	0	0	0	0	0	0	0	0	0	0	0	0	0	0	0	0	0	0	0	0	0	0	0	0	0	0	0	0	0
Tilia hyrcana	0	0	0	0	0	0	0	0	0	0	0	0	0	0	0	0	0	0	0	0	0	0	0	0	0	0	0	0	0	0	0	0	0	0	0	0	0	0	0	0	0	0	0	0	0	0	0	0	0
Tilia platyphyllos	0	0	0	0	0	0	0	0	0	0	0	0	0	0	0	0	0	0	0	0	0	0	0	0	0	0	0	0	0	0	0	0	0	0	0	0	0	0	0	0	0	0	0	0	0	0	0	0	0
Triticum turgidum	0	0	0	0	0	0	0	0	0	0	0	0	0	0	0	0	0	0	0	0	0	0	0	0	0	0	0	0	0	0	0	0	0	0	0	0	0	0	0	0	0	0	0	0	0	0	0	0	0
Ulmus rubra	25	0	13	101	319	50	1289	275	179	622	133	55	124	431	86	57	14	13	25	167	4	44	16	263	0	48	27	0	0	99	53	20	130	0	24	146	5210	0	0	883	85	60	19	4	133	214	29	94	0
uncultured eukaryote	0	0	0	0	0	0	0	0	0	0	0	0	0	0	0	0	0	0	0	0	0	0	0	0	0	0	0	0	0	0	0	0	0	0	0	0	0	0	0	0	0	0	0	0	0	0	0	0	0
uncultured fungus	0	0	0	0	0	0	0	0	0	0	0	0	0	0	0	0	0	0	0	0	0	0	0	0	0	0	0	0	0	0	0	0	0	0	0	0	0	0	0	0	0	0	0	0	0	0	0	0	0
Urochloa trichopus	0	0	0	0	0	0	0	0	0	0	0	0	0	0	0	0	0	0	20	0	0	0	0	0	0	13	0	0	18	0	0	0	0	0	0	0	0	0	0	0	0	0	0	0	0	18	0	0	0
Urtica sp.	0	0	0	0	0	0	0	0	0	0	0	0	0	0	0	0	0	0	0	0	0	0	0	0	0	0	0	0	0	0	0	0	0	0	0	0	0	0	0	0	0	0	0	0	0	0	0	0	0
Veronica chamaedrys	0	0	0	0	0	0	0	0	0	0	0	0	0	0	0	0	0	0	0	0	0	0	0	0	0	0	0	0	0	0	0	0	0	0	0	0	0	0	0	0	0	0	0	0	0	0	0	0	0
Vicia sepium	0	0	0	0	0	0	0	0	0	0	0	0	0	0	0	0	0	0	0	0	0	0	0	0	0	0	0	0	0	0	0	0	0	0	0	0	0	0	0	0	0	0	0	0	0	0	0	0	0
Viola acuminata	0	0	0	0	0	0	0	0	0	0	0	0	0	0	0	0	0	0	0	0	0	0	0	0	0	0	0	0	0	0	0	0	0	0	0	0	0	0	0	0	0	0	0	0	0	0	0	0	0
Viola reichenbachiana	0	0	0	0	0	0	0	0	0	0	0	0	0	0	0	0	0	0	0	0	0	0	0	0	0	0	0	0	0	0	0	0	0	0	0	0	0	0	0	0	0	0	0	0	0	0	0	0	0
Ziziphora clinopodioides	0	0	0	0	0	0	0	0	0	0	0	0	0	0	0	0	0	0	0	0	0	0	0	0	0	0	0	0	0	0	0	0	0	0	0	0	0	0	0	0	0	0	0	0	0	0	0	0	0
Zornia glochidiata	0	0	0	0	0	0	0	0	46	0	0	0	0	0	0	0	0	0	0	0	0	0	17	0	0	0	0	0	0	0	0	26	0	0	0	0	0	0	0	0	0	0	0	0	0	0	39	0	0
[truncated: 219 more columns]

## Sheet: Keep >3% filtering
Taxon	Blank10	Blank11	Blank12	Blank13	Blank14	Blank15	Blank16	Blank17	Blank18	Blank19	Blank1	Blank20	Blank21	Blank22	Blank23	Blank24	Blank26	Blank27	Blank28	Blank29	Blank2	Blank30	Blank31	Blank32	Blank33	Blank34	Blank35	Blank36	Blank3	Blank4	Blank5	Blank6	Blank7	Blank8	Blank9	BV43883	BV43890	BV43891	BV43893	BV43894	ENeg10	ENeg11	ENeg12	ENeg13	ENeg14	ENeg15	ENeg16	ENeg17	ENeg18
#N/A	0	0	0	0	0	0	0	53	50	0	0	0	85	0	0	0	0	22	0	0	9	27	16	0	0	0	0	0	0	0	0	17	0	0	35	0	0	0	0	0	0	0	0	0	0	0	24	0	0
Acer campestre	0	0	0	0	0	0	0	0	0	0	0	0	0	0	0	0	0	0	0	0	0	0	0	0	0	0	0	0	0	0	0	0	0	0	0	0	0	0	0	0	0	0	0	0	0	0	0	0	0
Acer japonicum	0	0	0	0	0	0	0	0	0	0	0	0	0	0	0	0	0	0	0	0	0	0	0	0	0	0	0	0	0	0	0	0	0	0	0	0	0	0	0	0	0	0	0	0	0	0	0	0	0
Acer platanoides	0	0	0	0	0	0	0	0	0	0	0	0	0	0	0	0	0	0	0	0	0	0	0	0	0	0	0	0	0	0	0	0	0	0	0	0	0	0	0	0	0	0	0	0	0	0	0	0	0
Acer pseudoplatanus	0	86	0	0	0	0	0	0	84	0	0	37	0	0	143	0	0	0	0	0	0	0	21	0	0	50	0	80	0	0	0	39	0	0	0	0	1771	0	0	0	0	0	0	0	0	0	41	0	30
Acer sempervirens	0	0	0	0	0	0	0	0	0	0	0	0	0	0	0	0	0	0	0	0	0	0	0	0	0	0	0	0	0	0	0	0	0	0	0	0	0	0	0	0	0	0	0	0	0	0	0	0	0
Acer velutinum	0	0	0	0	0	0	0	0	0	0	0	0	0	0	0	0	0	0	0	0	0	0	0	0	0	0	0	0	0	0	0	0	0	0	0	0	0	0	0	0	0	0	0	0	0	0	0	0	0
Agrostis capillaris	0	0	0	0	0	0	0	0	0	0	0	0	0	0	0	0	0	0	0	0	0	0	0	0	0	0	0	0	0	0	0	0	0	0	0	0	0	0	0	0	0	0	0	0	0	0	0	0	0
Agrostis scabra	0	0	0	0	0	0	0	0	0	0	0	0	0	0	0	0	0	0	0	0	0	0	0	0	0	0	0	0	0	0	0	0	0	0	0	0	0	0	0	0	0	0	0	0	0	0	0	0	0
Agrostis stolonifera	0	0	0	0	0	0	0	0	0	0	0	0	0	0	0	0	0	0	0	0	0	0	0	0	0	0	0	0	0	0	0	0	0	0	0	0	0	0	0	0	0	0	0	0	0	0	0	0	0
Alnus rubra	0	0	64	0	0	0	0	0	30	0	533	0	0	0	0	134	0	0	0	0	0	0	0	0	0	0	0	0	0	0	0	0	0	0	0	0	0	0	0	0	0	157	0	0	0	0	0	0	0
Alysicarpus glumaceus	0	0	0	0	0	0	0	53	0	0	0	0	0	0	0	0	0	0	0	0	22	19	0	0	0	39	0	0	0	0	0	0	0	0	36	0	0	0	0	0	0	0	0	0	0	0	0	0	0
Alysicarpus vaginalis	0	0	0	0	0	0	0	0	0	0	0	0	0	0	0	0	0	0	0	0	0	0	0	0	0	0	0	0	0	0	0	0	0	0	0	0	0	0	0	0	0	0	0	0	0	0	0	0	0
Amelanchier bartramiana	0	0	0	0	0	0	0	0	0	0	0	0	0	0	0	0	0	0	0	0	0	0	0	0	0	0	0	0	0	0	0	0	0	0	0	0	0	0	0	0	0	0	0	0	0	0	0	0	0
Anacardium occidentale	0	0	0	0	0	0	0	0	0	0	0	0	0	0	0	0	0	0	0	0	0	0	0	0	0	0	0	0	0	0	0	0	0	0	0	0	0	0	0	0	0	0	0	0	0	0	0	0	0
angiosperm mycorrhizal host	0	0	0	0	0	0	0	0	0	0	0	0	0	0	0	0	0	0	0	0	0	0	0	0	0	0	0	0	0	0	0	0	0	0	0	0	0	0	0	0	0	0	0	0	0	0	0	0	0
Anthoxanthum odoratum	0	0	0	0	0	0	0	0	0	0	0	0	0	0	0	0	0	0	0	0	0	0	0	0	0	0	0	0	0	0	0	0	0	0	0	0	0	0	0	0	0	0	0	0	0	0	0	0	0
Anthoxanthum ovatum	0	0	0	0	0	0	0	0	0	0	0	0	0	0	0	0	0	0	0	0	0	0	0	0	0	0	0	0	0	0	0	0	0	0	0	0	0	0	0	0	0	0	0	0	0	0	0	0	0
Arachis hypogaea	0	0	0	0	0	0	0	0	0	0	0	0	0	0	0	0	0	0	0	0	0	0	0	0	0	0	0	0	0	0	0	0	0	0	0	0	0	0	0	0	0	0	0	0	0	0	0	0	0
Arctium minus	0	0	0	0	0	0	0	0	0	0	0	0	0	0	0	0	0	0	0	0	0	0	0	0	0	0	0	0	0	0	0	0	0	0	0	0	0	0	0	0	0	0	0	0	0	0	0	0	0
Arrhenatherum palaestinum	0	0	0	0	0	0	0	0	0	0	0	0	0	0	0	0	0	0	0	0	0	0	0	0	0	0	0	0	0	0	0	0	0	0	0	0	0	0	0	0	0	0	0	0	0	0	0	0	0
Aucuba japonica	0	0	0	0	0	0	0	0	0	0	0	0	0	0	0	0	0	0	0	0	0	0	0	0	0	0	0	0	0	0	0	0	0	0	0	0	0	0	0	0	0	0	0	0	0	0	0	0	0
Betula pendula	0	0	0	0	0	0	0	0	0	0	0	0	0	0	0	0	0	0	0	0	0	0	0	28	0	0	0	0	0	0	0	0	0	0	0	0	0	0	0	0	0	0	0	0	35	0	0	0	0
Betula pubescens	0	0	0	0	0	0	0	0	0	0	0	0	0	0	0	0	0	0	0	0	0	0	0	0	0	0	0	0	0	0	0	0	0	0	0	0	0	0	0	0	0	0	0	0	33	0	0	0	0
Brassica carinata	0	0	0	0	0	0	0	0	0	0	0	0	0	0	0	0	0	0	0	0	0	0	0	0	0	0	0	0	0	0	0	0	0	0	0	0	0	0	0	0	0	0	0	0	0	0	0	0	0
Brassica napus	0	0	0	0	0	0	0	0	0	0	0	0	0	0	0	0	0	0	0	0	0	0	0	0	0	0	0	0	0	0	0	0	0	0	0	0	0	0	0	0	0	0	0	0	0	0	0	0	0
Brassica oleracea	0	0	0	0	0	0	0	0	0	0	0	0	0	0	0	0	0	0	0	0	0	0	0	0	0	0	0	0	0	0	0	0	0	0	0	0	0	0	0	0	0	0	0	0	0	0	0	0	0
Bromus diandrus	0	0	0	0	0	0	0	0	0	0	0	0	0	0	0	0	0	0	0	0	0	0	0	0	0	0	0	0	0	0	0	0	0	0	0	0	0	0	0	0	0	0	0	0	0	0	0	0	0
Carpinus betulus	42	47	0	132	0	0	0	50	29	0	0	50	113	0	0	0	54	0	54	0	0	0	12	0	23	50	0	0	33	0	23	0	0	0	0	0	0	0	1652	0	0	0	0	0	0	0	0	12	0
Carpinus laxiflora	0	0	0	0	0	0	0	0	0	0	0	0	0	0	0	0	0	0	0	0	0	0	0	0	0	0	0	0	0	0	0	0	0	0	0	0	0	0	0	0	0	0	0	0	0	0	0	0	0
Carpinus londoniana	0	0	0	0	0	0	0	0	0	0	0	0	0	0	0	0	0	0	0	0	0	0	0	0	0	0	0	0	0	0	0	0	0	0	0	0	0	0	0	0	0	0	0	0	0	0	0	0	0
Carpinus polyneura	0	0	0	0	0	0	0	0	0	0	0	0	0	0	0	0	0	0	0	0	0	0	0	0	0	0	0	0	0	0	0	0	0	0	0	0	0	0	0	0	0	0	0	0	0	0	0	0	0
Carpinus tientaiensis	0	0	0	0	0	0	0	0	0	0	0	0	0	0	0	0	0	0	0	0	0	0	0	0	0	0	0	0	0	0	0	0	0	0	0	0	0	0	0	0	0	0	0	0	0	0	0	0	0
Castanea pumila	0	0	0	0	0	0	0	0	0	0	0	0	0	0	0	0	0	0	0	0	0	0	0	0	0	0	0	0	0	0	0	0	0	0	0	0	0	0	0	0	0	0	0	0	0	0	0	0	0
Chenopodium giganteum	0	0	0	0	0	0	0	0	0	0	0	0	0	0	0	0	0	0	0	0	0	0	0	0	0	0	0	0	0	0	0	0	0	0	0	0	0	0	0	0	0	0	0	0	0	0	0	0	0
Citrus reticulata x Citrus sinensis	0	0	0	0	0	0	0	0	0	0	0	0	0	0	0	0	0	0	0	0	0	0	0	0	0	0	0	0	0	0	0	0	0	0	0	0	0	0	0	0	0	0	0	0	0	0	0	0	0
Coriandrum sativum	0	0	0	0	0	0	0	0	0	0	0	0	0	0	0	0	0	0	0	0	0	0	0	0	0	0	0	0	0	0	0	0	0	0	0	0	0	0	0	0	0	0	0	0	0	0	0	0	0
Corylus avellana	0	0	0	0	0	0	0	0	0	0	0	0	0	0	0	0	0	0	0	0	0	0	0	0	0	0	0	0	0	0	0	0	0	0	0	0	0	0	0	0	0	0	0	0	0	0	0	0	0
Crataegus nigra	0	0	0	0	0	0	0	0	0	0	0	0	0	0	0	0	0	0	0	0	0	0	0	0	0	0	0	0	0	0	0	0	0	0	0	0	0	0	0	0	0	0	0	0	0	0	0	0	0
Cucumis pubescens	0	0	0	0	0	0	0	0	0	0	0	0	0	0	0	0	0	0	0	0	0	0	0	0	0	0	0	0	0	0	0	0	0	0	0	0	0	0	0	0	0	0	0	0	0	0	0	0	0
Cucumis sativus	0	0	0	0	0	0	0	0	0	0	0	0	0	0	0	0	0	0	0	0	0	0	0	0	0	0	0	0	0	0	0	0	0	0	0	0	0	0	0	0	0	0	0	0	0	0	0	0	0
Cucurbita pepo	0	0	0	0	0	0	0	0	0	0	0	0	0	0	0	0	0	0	0	0	0	0	0	0	0	0	0	0	0	0	0	0	0	0	0	0	0	0	0	0	0	0	0	0	0	0	0	0	0
Cupressus sempervirens	0	0	0	0	0	0	0	0	0	0	0	0	0	0	0	0	0	0	0	0	0	0	0	0	0	0	0	0	0	0	0	0	0	0	0	0	0	0	0	0	0	0	0	0	0	0	0	0	0
Dactylis glomerata	0	0	0	0	0	0	0	0	0	0	0	0	0	0	0	0	0	0	0	0	0	0	0	0	0	0	0	0	0	0	0	0	0	0	0	0	0	0	0	0	0	0	0	0	0	0	0	0	0
Fagus engleriana	0	0	0	0	0	0	0	0	0	0	0	0	0	0	0	0	0	0	0	0	0	0	0	0	0	0	0	0	0	0	0	0	0	0	0	0	0	0	0	0	0	0	0	0	0	0	0	0	0
Fagus grandifolia	0	0	0	0	0	0	0	0	0	0	0	0	0	0	0	0	0	0	0	0	0	0	0	0	0	0	0	0	0	0	0	0	0	0	0	0	0	0	0	0	0	0	0	0	0	0	0	0	0
Fagus hayatae	0	0	0	0	0	0	0	0	0	0	0	0	0	0	0	0	0	0	0	0	0	0	0	0	0	0	0	0	0	0	0	0	0	0	0	0	0	0	0	0	0	0	0	0	0	0	0	0	0
Fagus sylvatica	462	539	756	541	1085	613	1071	297	241	378	5097	316	996	1728	1090	1527	553	243	343	490	47	196	144	181	81	366	522	794	583	654	131	139	111	456	268	8534	25812	28596	26493	1426	443	1291	381	107	431	298	128	151	256
Festuca rubra	0	0	0	0	0	0	0	0	0	0	0	0	0	0	0	0	0	0	0	0	0	0	0	0	0	0	0	0	0	0	0	0	0	0	0	0	0	0	0	0	0	0	0	0	0	0	0	0	0
Festuca sp.	0	0	0	0	0	0	0	0	0	0	0	0	0	0	0	0	0	0	0	0	0	0	0	0	0	0	0	0	0	0	0	0	0	0	0	0	0	0	0	0	0	0	0	0	0	0	0	0	0
Fraxinus angustifolia	0	0	0	0	0	0	0	0	0	0	0	0	0	0	0	0	0	0	0	0	0	0	0	0	0	0	0	0	0	0	0	0	0	0	0	0	0	0	0	1222	0	0	0	0	0	0	0	0	0
Galium aparine	0	0	0	0	0	0	0	0	0	0	0	0	0	0	0	0	0	0	0	0	0	0	0	0	0	0	0	0	0	0	0	0	0	0	0	0	0	0	0	0	0	0	0	0	0	0	0	0	0
Geranium robertianum	0	0	0	0	0	0	0	0	0	0	0	0	0	0	0	0	0	0	0	0	0	0	0	0	0	0	0	0	0	0	0	0	0	0	0	0	0	0	0	0	0	0	0	0	0	0	0	0	0
Geum canadense	0	0	0	0	0	0	0	0	0	0	0	0	0	0	0	0	0	0	0	0	0	0	0	0	0	0	0	0	0	0	0	0	0	0	0	0	0	0	0	0	0	0	0	0	0	0	0	0	0
Hedera helix	0	0	0	0	0	0	0	0	0	0	0	0	0	0	0	0	0	0	0	0	0	0	0	0	0	0	0	0	0	0	0	0	0	0	0	0	0	0	0	0	0	0	0	0	0	0	0	0	0
Helianthus sp.	239	114	101	389	212	0	178	234	71	94	1940	140	323	367	124	147	263	203	33	215	112	166	40	25	58	105	97	216	42	304	102	139	150	286	422	0	0	0	0	23235	177	103	120	56	52	44	114	25	122
Heracleum vicinum	0	0	0	0	0	0	0	0	0	0	0	0	0	0	0	0	0	0	0	0	0	0	0	0	0	0	0	0	0	0	0	0	0	0	0	0	0	0	0	0	0	0	0	0	0	0	0	0	0
Hesperocyparis stephensonii	0	0	0	0	0	0	0	0	0	0	0	0	0	0	0	0	0	0	0	0	0	0	0	0	0	0	0	0	0	0	0	0	0	0	0	0	0	0	0	0	0	0	0	0	0	0	0	0	0
Hexachlamys emerichii	0	0	0	0	0	0	0	0	0	0	0	0	0	0	0	0	0	0	0	0	0	0	0	0	0	0	0	0	0	0	0	0	0	0	0	0	0	0	0	0	0	0	0	0	0	0	0	0	0
Holcus lanatus	0	0	0	0	0	0	0	0	0	0	0	0	0	0	0	0	0	0	0	0	0	0	0	0	0	0	0	0	0	0	0	0	0	0	0	0	0	0	0	0	0	0	0	0	0	0	0	0	0
Ilex perado	0	49	0	0	0	0	0	0	0	0	0	0	0	0	151	0	0	0	0	0	0	0	0	0	0	0	0	61	0	0	0	0	0	0	0	0	0	0	0	0	0	0	0	0	0	0	0	0	0
Iris dichotoma	0	0	0	0	0	0	0	0	0	0	0	0	0	0	0	0	0	0	0	0	0	0	0	0	0	0	0	0	0	0	0	0	0	0	0	0	0	0	0	0	0	0	0	0	0	0	0	0	0
Juniperus squamata	0	0	0	0	0	0	0	0	0	0	0	0	0	0	0	0	0	0	0	0	0	0	0	0	0	0	0	0	0	0	0	0	0	0	0	0	0	0	0	0	0	0	0	0	0	0	0	0	0
Lachnagrostis ammobia	0	0	0	0	0	0	0	0	0	0	0	0	0	0	0	0	0	0	0	0	0	0	0	0	0	0	0	0	0	0	0	0	0	0	0	0	0	0	0	0	0	0	0	0	0	0	0	0	0
Larix kaempferi	0	0	0	0	0	0	0	0	0	0	0	0	0	0	0	0	0	0	0	0	0	0	0	0	0	0	0	0	0	0	0	0	0	0	0	0	0	0	0	0	0	0	0	0	0	0	0	0	0
Larix sibirica	0	0	0	0	0	0	0	0	0	0	0	0	0	0	0	0	0	0	0	0	0	0	0	0	0	0	0	0	0	0	0	0	0	0	0	0	0	0	0	0	0	0	0	0	0	0	0	0	0
Linum usitatissimum	0	0	0	0	0	0	0	0	0	0	0	0	0	0	0	0	0	0	0	0	0	0	0	0	0	0	0	0	0	0	0	0	0	0	0	0	0	0	0	0	0	0	0	0	0	0	0	0	0
Lolium perenne	0	0	0	0	0	0	0	0	0	0	0	0	0	0	0	0	0	0	0	0	0	0	0	0	0	0	0	0	0	0	0	0	0	0	0	0	0	0	0	0	0	0	0	0	0	0	0	0	0
Lolium rigidum	0	0	0	0	0	0	0	0	0	0	0	0	0	0	0	0	0	0	0	0	0	0	0	0	0	0	0	0	0	0	0	0	0	0	0	0	0	0	0	0	0	0	0	0	0	0	0	0	0
Lolium temulentum	0	0	0	0	0	0	0	0	0	0	0	0	0	0	0	0	0	0	0	0	0	0	0	0	0	0	0	0	0	0	0	0	0	0	0	0	0	0	0	0	0	0	0	0	0	0	0	0	0
Lophozonia obliqua	0	0	0	0	0	0	0	0	0	0	0	0	0	0	0	0	0	0	0	0	0	0	0	0	0	0	0	0	0	0	0	0	0	0	0	0	0	0	0	0	0	0	0	0	0	0	0	0	0
Melochia corchorifolia	0	0	0	0	0	0	0	0	0	0	0	0	0	0	0	0	0	0	0	0	0	0	0	0	0	0	0	0	0	0	0	22	0	0	0	0	0	0	0	0	0	0	0	0	0	0	0	0	0
Nothofagus nervosa	0	0	0	0	0	0	0	0	0	0	0	0	0	0	0	0	0	0	0	0	0	0	0	0	0	0	0	0	0	0	0	0	0	0	0	0	0	0	0	0	0	0	0	0	0	0	0	0	0
Picea rubens	0	0	0	0	0	0	0	0	0	0	0	0	0	0	0	0	0	0	0	0	0	0	0	0	0	0	0	0	0	0	0	0	0	0	0	0	0	0	0	0	0	0	0	0	0	0	0	0	0
Pinus luchuensis	0	0	0	0	0	0	0	0	0	0	0	0	0	0	0	0	0	0	0	0	0	0	0	0	0	0	0	0	0	0	0	0	0	0	0	0	0	0	0	0	0	0	0	0	0	0	0	0	0
Pinus taiwanensis	0	0	0	0	0	0	0	0	0	0	0	0	0	0	0	0	0	0	0	0	0	0	0	0	0	0	0	0	0	0	0	0	0	0	0	0	0	0	0	0	0	0	0	0	0	0	0	0	0
Plantago lanceolata	0	0	0	0	0	0	0	0	0	0	0	0	0	0	0	0	0	0	0	0	0	0	0	0	0	0	0	0	0	0	0	0	0	0	0	0	0	0	0	0	0	0	0	0	0	0	0	0	0
Plantago leiopetala	0	0	0	0	0	0	0	0	0	0	0	0	0	0	0	0	0	0	0	0	0	0	0	0	0	0	0	0	0	0	0	0	0	0	0	0	0	0	0	0	0	0	0	0	0	0	0	0	0
Poa trivialis	0	0	0	0	0	0	0	0	0	0	0	0	0	0	0	0	0	0	0	0	0	0	0	0	0	0	0	0	0	0	0	0	0	0	0	0	0	0	0	0	0	0	0	0	0	0	0	0	0
Primula x uzungolensis	0	0	0	0	0	0	0	0	0	0	0	0	0	0	0	0	0	0	0	0	0	0	0	0	0	0	0	0	0	0	0	0	0	0	0	0	0	0	0	0	0	0	0	0	0	0	0	0	0
Prunus avium	0	0	0	0	0	0	0	0	0	76	0	0	0	0	0	0	0	0	0	0	30	0	0	0	0	0	0	0	0	0	0	0	0	41	0	0	0	0	0	0	0	0	0	0	0	0	0	0	0
Prunus cerasifera	0	0	0	0	0	0	0	0	0	0	0	0	0	0	0	0	0	0	0	0	0	0	0	0	0	0	0	0	0	0	0	0	0	0	0	0	0	0	0	0	0	0	0	0	0	0	0	0	0
Prunus domestica	0	0	0	0	0	0	0	0	0	0	0	0	0	0	0	0	0	0	0	0	0	0	0	0	0	0	0	0	0	0	0	0	0	0	0	0	0	0	0	0	0	0	0	0	0	0	0	0	0
Prunus fordiana	0	0	0	0	0	0	0	0	0	0	0	0	0	0	0	0	0	0	0	0	9	0	0	0	0	0	0	0	0	0	0	0	0	0	0	0	0	0	0	0	0	0	0	0	0	0	0	0	0
Prunus incisa	0	0	0	0	0	0	0	0	0	0	0	0	0	0	0	0	0	0	0	0	0	0	0	0	0	0	0	0	0	0	0	0	0	0	0	0	0	0	0	0	0	0	0	0	0	0	0	0	0
Prunus mandshurica	0	0	0	0	0	0	0	0	0	0	0	0	0	0	0	0	0	0	0	0	0	0	0	0	0	0	0	0	0	0	0	0	0	0	0	0	0	0	0	0	0	0	0	0	0	0	0	0	0
Prunus padus	0	0	0	0	0	0	0	0	0	0	0	0	0	0	0	0	0	0	0	0	0	0	0	0	0	0	0	0	0	0	0	0	0	0	0	0	0	0	0	0	0	0	0	0	0	0	0	0	0
Prunus pseudocerasus	0	0	0	0	0	0	0	0	0	0	0	0	0	0	0	0	0	0	0	0	11	0	0	0	0	0	0	0	0	0	0	0	0	0	0	0	0	0	0	0	0	0	0	0	0	0	0	0	0
Prunus simonii	0	0	0	0	0	0	0	0	0	0	0	0	0	0	0	0	0	0	0	0	0	0	0	0	0	0	0	0	0	0	0	0	0	0	0	0	0	0	0	0	0	0	0	0	0	0	0	0	0
Prunus spinosa	0	0	0	0	0	0	0	0	0	0	0	0	0	0	0	0	0	0	0	0	0	0	0	0	0	0	0	0	0	0	0	0	0	0	0	0	0	0	0	0	0	0	0	0	0	0	0	0	0
Prunus subcordata	0	0	0	0	0	0	0	0	0	0	0	0	0	0	0	0	0	0	0	0	0	0	0	0	0	0	0	0	0	0	0	0	0	0	0	0	0	0	0	0	0	0	0	0	0	0	0	0	0
Pterocarya tonkinensis	0	0	0	0	0	0	0	0	0	0	0	0	0	0	0	0	0	0	0	0	0	0	0	0	0	0	0	0	0	0	0	0	0	0	0	0	0	0	0	0	0	0	0	0	0	0	0	0	0
Quercus canariensis	0	0	0	0	0	0	0	0	0	0	0	0	0	0	0	0	0	0	0	0	0	0	0	0	0	0	0	0	0	0	0	0	0	0	0	0	0	0	0	0	0	0	0	0	0	0	0	0	0
Quercus cerris	0	0	0	0	0	0	0	0	0	0	0	0	0	0	0	0	0	0	0	0	0	0	0	0	0	0	0	0	0	0	0	0	0	0	0	0	0	0	0	0	0	0	0	0	0	0	0	0	0
Quercus dentata	0	0	0	0	0	0	0	0	0	0	0	0	0	0	0	0	0	0	0	0	0	0	0	0	0	0	0	0	0	0	0	0	0	0	0	0	0	0	0	0	0	0	0	0	0	0	0	0	0
Quercus faginea	0	0	0	0	0	0	0	0	0	0	0	0	0	0	0	0	0	0	0	0	0	0	0	0	0	0	0	0	0	0	0	0	0	0	0	0	0	0	0	0	0	0	0	0	0	0	0	0	0
Quercus falcata	0	0	0	0	0	0	0	0	0	0	0	0	0	0	0	0	0	0	0	0	0	0	0	0	0	0	0	0	0	0	0	0	0	0	0	0	0	0	0	0	0	0	0	0	0	0	0	0	0
Quercus hartwissiana	0	0	0	0	0	0	0	0	0	0	0	0	0	0	0	0	0	0	0	0	0	0	0	0	0	0	0	0	0	0	0	0	0	0	0	0	0	0	0	0	0	0	0	0	0	0	0	0	0
Quercus infectoria	0	0	0	0	0	0	0	0	0	0	0	0	0	0	0	0	0	0	0	0	0	0	0	0	0	0	0	0	0	0	0	0	0	0	0	0	0	0	0	0	0	0	0	0	0	0	0	0	0
Quercus lusitanica	0	0	0	0	0	0	0	0	0	0	0	0	0	0	0	0	0	0	0	0	0	0	0	0	0	0	0	0	0	0	0	0	0	0	0	0	0	0	0	0	0	0	0	0	0	0	0	0	0
Quercus macranthera	0	0	0	0	0	0	0	0	0	0	0	0	0	0	0	0	0	0	0	0	0	0	0	0	0	0	0	0	0	0	0	0	0	0	0	0	0	0	0	0	0	0	0	0	0	0	0	0	0
Quercus petraea	0	0	0	123	0	0	0	45	0	0	0	110	133	0	0	0	46	0	0	0	0	0	0	0	12	0	0	0	0	0	0	0	0	49	0	0	0	0	0	0	0	0	0	0	0	0	0	0	49
Quercus pubescens	0	0	0	0	0	0	0	0	0	0	0	0	0	0	0	0	0	0	0	0	0	0	0	0	0	0	0	0	0	0	0	0	0	0	0	0	0	0	0	0	0	0	0	0	0	0	0	0	0
Quercus pungens	0	0	0	0	0	0	0	0	0	0	0	0	0	0	0	0	0	0	0	0	0	0	0	0	0	0	0	0	0	0	0	0	0	0	0	0	0	0	0	0	0	0	0	0	0	0	0	0	0
Quercus pyrenaica	0	0	0	0	0	0	0	0	0	0	0	0	0	0	0	0	0	0	23	0	0	0	0	0	0	0	0	0	26	0	0	0	0	0	0	0	0	0	0	0	0	0	0	0	0	0	0	0	0
Quercus robur	0	93	95	57	0	113	192	63	77	87	1548	142	508	104	362	188	0	0	94	52	0	0	26	77	20	302	0	143	41	0	0	31	0	74	60	0	0	0	0	0	65	233	0	0	53	159	47	14	73
Quercus rubra	0	0	0	0	0	0	0	0	0	0	0	0	0	0	0	0	0	0	0	0	0	0	0	0	0	0	0	0	0	0	0	0	0	0	0	0	0	0	0	0	0	0	0	0	0	0	0	0	0
Quercus serrata	0	0	41	0	0	32	111	0	0	0	434	0	94	0	0	0	0	0	0	0	0	0	0	0	0	0	0	0	0	0	0	0	0	0	0	0	0	0	0	0	0	98	0	0	0	46	0	0	0
Quercus suber x Quercus trojana	0	0	0	0	0	0	0	0	0	0	0	0	0	0	0	0	0	0	0	0	0	0	0	0	0	0	0	0	0	0	0	0	0	0	0	0	0	0	0	0	0	0	0	0	0	0	0	0	0
Quercus vulcanica	0	0	0	0	0	0	0	0	0	0	0	0	0	0	0	0	0	0	0	0	0	0	0	0	0	0	0	0	0	0	0	0	0	0	0	0	0	0	0	0	0	0	0	0	0	0	0	0	0
Ranunculus macounii	0	0	0	0	0	0	0	0	0	0	0	0	0	0	0	0	0	0	0	0	0	0	0	0	0	0	0	0	0	0	0	0	0	0	0	0	0	0	0	0	0	0	0	0	0	0	0	0	0
Rosa abyssinica	0	0	0	0	0	0	0	0	0	0	0	0	0	0	0	0	0	0	0	0	0	0	0	0	0	0	0	0	0	0	0	0	0	0	0	0	0	0	0	0	0	0	0	0	0	0	0	0	0
Rosa arvensis	0	0	0	0	0	0	0	0	0	0	0	0	0	0	0	0	0	0	0	0	0	0	0	0	0	0	0	0	0	0	0	0	0	0	0	0	0	0	0	0	0	0	0	0	0	0	0	0	0
Rosa glauca	0	0	0	0	0	0	0	0	0	0	0	0	0	0	0	0	0	0	0	0	0	0	0	0	0	0	0	0	0	0	0	0	0	0	0	0	0	0	0	0	0	0	0	0	0	0	0	0	0
Rosa moschata	0	0	0	0	0	0	0	0	0	0	0	0	0	0	0	0	0	0	0	0	0	0	0	0	0	0	0	0	0	0	0	0	0	0	0	0	0	0	0	0	0	0	0	0	0	0	0	0	0
Rubus scissoides	0	0	0	0	0	0	0	0	0	0	0	0	0	0	0	0	0	0	0	0	0	0	0	0	0	0	0	0	0	0	0	0	0	0	0	0	0	0	0	0	0	0	0	0	0	0	0	0	0
Rubus tabanimontanus	0	0	0	0	0	0	0	0	0	0	0	0	0	0	0	0	0	0	0	0	0	0	0	0	0	0	0	0	0	0	0	0	0	0	0	0	0	0	0	0	0	0	0	0	0	0	0	0	0
Rubus wimmerianus	0	0	0	0	0	0	0	0	0	0	0	0	0	0	0	0	0	0	0	0	0	0	0	0	0	0	0	0	0	0	0	0	0	0	0	0	0	0	0	0	0	0	0	0	0	0	0	0	0
Salix turczaninowii	0	0	0	0	0	0	0	0	0	0	0	0	0	0	0	0	0	0	0	0	0	0	0	0	0	0	0	0	0	0	0	0	0	0	0	0	0	0	0	0	0	0	0	0	0	0	0	0	0
Salix yezoensis	0	0	0	0	0	0	0	0	0	0	0	0	0	0	0	0	0	0	0	0	0	0	0	0	0	0	0	0	0	0	0	0	0	0	0	0	0	0	0	0	0	0	0	0	0	0	0	0	0
Solanum chmielewskii	0	0	0	0	0	0	0	0	0	0	0	0	0	0	0	0	0	0	0	0	0	0	0	0	0	0	0	0	0	0	0	0	0	0	0	0	0	0	0	0	0	0	0	0	0	0	0	0	0
Sonchus oleraceus	0	0	0	0	0	0	0	0	0	0	0	0	0	0	0	0	0	0	0	0	0	0	0	0	0	0	0	0	0	0	0	0	0	0	0	0	0	0	0	0	0	0	0	0	0	0	0	0	0
Sorbus aucuparia	0	0	0	0	0	0	0	0	0	0	0	0	0	0	0	0	0	0	0	0	0	0	0	0	0	0	0	0	0	0	0	0	0	0	0	0	0	0	0	0	0	0	0	0	0	0	0	0	0
Stellaria media	0	0	0	0	0	0	0	0	0	0	0	0	0	0	0	0	0	0	0	0	0	0	0	0	0	0	0	0	0	0	0	0	0	0	0	0	0	0	0	0	0	0	0	0	0	0	0	0	0
Taraxacum mongolicum	0	0	0	0	0	0	0	0	0	0	0	0	0	0	0	0	0	0	0	0	0	0	0	0	0	0	0	0	0	0	0	0	0	0	0	0	0	0	0	0	0	0	0	0	0	0	0	0	0
Taraxacum sp.	0	0	0	0	0	0	0	0	0	0	0	0	0	0	0	0	0	0	0	0	0	0	0	0	0	0	0	0	0	0	0	0	0	0	0	0	0	0	0	0	0	0	0	0	0	0	0	0	0
Taxus baccata	0	0	0	0	0	0	0	0	0	0	0	33	0	0	0	0	0	0	0	0	0	0	0	0	0	0	0	0	0	0	0	0	0	36	0	0	0	0	0	0	0	0	0	0	0	0	0	0	0
Taxus x media	0	0	0	0	0	0	0	0	0	0	0	0	0	0	0	0	0	0	0	0	0	0	0	0	0	0	0	0	0	0	0	0	0	0	0	0	0	0	0	0	0	0	0	0	0	0	0	0	0
Tilia americana x Tilia x moltkei	0	0	0	0	0	0	0	0	0	0	0	0	0	0	0	0	0	0	0	0	0	0	0	0	0	0	0	0	0	0	0	0	0	0	0	0	0	0	0	0	0	0	0	0	0	0	0	0	0
Tilia cordata	0	0	0	0	0	0	0	0	0	0	0	0	0	0	0	0	0	0	0	0	0	0	0	0	0	0	0	0	0	0	0	0	0	0	0	0	0	0	0	0	0	0	0	0	0	0	0	0	0
Tilia hyrcana	0	0	0	0	0	0	0	0	0	0	0	0	0	0	0	0	0	0	0	0	0	0	0	0	0	0	0	0	0	0	0	0	0	0	0	0	0	0	0	0	0	0	0	0	0	0	0	0	0
Tilia platyphyllos	0	0	0	0	0	0	0	0	0	0	0	0	0	0	0	0	0	0	0	0	0	0	0	0	0	0	0	0	0	0	0	0	0	0	0	0	0	0	0	0	0	0	0	0	0	0	0	0	0
Triticum turgidum	0	0	0	0	0	0	0	0	0	0	0	0	0	0	0	0	0	0	0	0	0	0	0	0	0	0	0	0	0	0	0	0	0	0	0	0	0	0	0	0	0	0	0	0	0	0	0	0	0
Ulmus rubra	0	0	0	101	319	50	1289	275	179	622	0	55	124	431	86	0	0	0	25	167	0	44	16	263	0	48	27	0	0	99	53	20	130	0	0	0	5210	0	0	883	85	0	19	0	133	214	29	94	0
uncultured eukaryote	0	0	0	0	0	0	0	0	0	0	0	0	0	0	0	0	0	0	0	0	0	0	0	0	0	0	0	0	0	0	0	0	0	0	0	0	0	0	0	0	0	0	0	0	0	0	0	0	0
uncultured fungus	0	0	0	0	0	0	0	0	0	0	0	0	0	0	0	0	0	0	0	0	0	0	0	0	0	0	0	0	0	0	0	0	0	0	0	0	0	0	0	0	0	0	0	0	0	0	0	0	0
Urochloa trichopus	0	0	0	0	0	0	0	0	0	0	0	0	0	0	0	0	0	0	0	0	0	0	0	0	0	0	0	0	0	0	0	0	0	0	0	0	0	0	0	0	0	0	0	0	0	0	0	0	0
Urtica sp.	0	0	0	0	0	0	0	0	0	0	0	0	0	0	0	0	0	0	0	0	0	0	0	0	0	0	0	0	0	0	0	0	0	0	0	0	0	0	0	0	0	0	0	0	0	0	0	0	0
Veronica chamaedrys	0	0	0	0	0	0	0	0	0	0	0	0	0	0	0	0	0	0	0	0	0	0	0	0	0	0	0	0	0	0	0	0	0	0	0	0	0	0	0	0	0	0	0	0	0	0	0	0	0
Vicia sepium	0	0	0	0	0	0	0	0	0	0	0	0	0	0	0	0	0	0	0	0	0	0	0	0	0	0	0	0	0	0	0	0	0	0	0	0	0	0	0	0	0	0	0	0	0	0	0	0	0
Viola acuminata	0	0	0	0	0	0	0	0	0	0	0	0	0	0	0	0	0	0	0	0	0	0	0	0	0	0	0	0	0	0	0	0	0	0	0	0	0	0	0	0	0	0	0	0	0	0	0	0	0
Viola reichenbachiana	0	0	0	0	0	0	0	0	0	0	0	0	0	0	0	0	0	0	0	0	0	0	0	0	0	0	0	0	0	0	0	0	0	0	0	0	0	0	0	0	0	0	0	0	0	0	0	0	0
Ziziphora clinopodioides	0	0	0	0	0	0	0	0	0	0	0	0	0	0	0	0	0	0	0	0	0	0	0	0	0	0	0	0	0	0	0	0	0	0	0	0	0	0	0	0	0	0	0	0	0	0	0	0	0
Zornia glochidiata	0	0	0	0	0	0	0	0	46	0	0	0	0	0	0	0	0	0	0	0	0	0	17	0	0	0	0	0	0	0	0	26	0	0	0	0	0	0	0	0	0	0	0	0	0	0	39	0	0
[truncated: 219 more columns]

[truncated: 6 more sheets: Keep >4% filtering, Keep >5% filtering, Keep >8% filtering, Max contam + 3% filter, Max contam + 5% filter, Max contam + 8% filter]
