# Supplementary material for: Multi‐marker DNA metabarcoding reveals spatial and sexual variation in the diet of a scarce woodland bird
Source: Ecol Evol. 2023 May 17;13(5):e10089. doi: 10.1002/ece3.10089 (PMC10191781; doi:10.1002/ece3.10089)
Supplement: Supplementary file 3 — Appendix S3. [file ECE3-13-e10089-s003.xlsx]

## Sheet: For cleaning
Taxon	7810733	7810735	7810736	7810737	7810738	7810739	7810741	7810744	7810745	7810752	7810753	7810754	7810755	7810756	7810757	7810758	7810759	7810788	7810789	7810790	7810791	7810792	7810793	8126497	8146878	8146879	8146880	8146881	8146882	8146884	8146886	8146887	8146888	8146890	8146892	8146894	8146896	8146897	8221952	8221953	8221955	8221956	8221958	8221959	8266301	8266302	8266303	8266304	8266305
#N/A	366	336	255	606	87	172	6012	19	119	803	781	9560	6218	4287	200	219	5	23999	215	279	19	741	5128	219	36808	1363	110	59	96	84590	7146	357	8	395	3333	170	148	72	18	535	8	153	26564	25476	2911	4148	56	192	164
Acari sp.	0	0	0	0	0	0	0	0	0	0	0	0	0	0	0	0	0	0	0	0	0	0	0	0	0	0	0	0	0	0	0	0	0	0	0	0	0	0	0	0	0	0	0	0	0	0	0	0	0
Acariformes	0	0	0	0	0	0	0	0	0	0	0	0	0	0	0	0	0	0	0	0	0	0	0	0	0	0	0	0	0	0	0	0	0	0	0	0	0	0	0	0	0	0	0	0	0	0	0	0	0
Acleris rhombana	0	0	0	0	0	0	0	0	0	0	0	1	0	1	0	0	0	0	0	4	0	0	0	0	0	0	0	0	0	0	0	0	0	0	0	0	0	0	0	0	0	0	0	0	0	0	0	0	0
Acrobasis repandana	0	0	0	0	1	0	0	0	0	0	0	2	2	3	834	0	1	0	0	0	0	0	2	0	0	0	0	2	0	0	0	0	0	11	0	0	0	0	0	0	0	0	0	6	0	0	2	0	0
Aethalura punctulata	0	0	0	0	0	0	0	0	0	0	0	0	0	0	0	0	0	0	0	0	0	0	0	0	0	0	0	0	0	0	0	0	0	0	0	0	0	0	0	0	0	0	0	0	0	0	0	0	0
Agathis sp.	0	0	0	0	0	0	2	9	3944	0	2	0	0	0	0	0	0	0	0	0	0	0	0	0	0	13	0	0	0	0	0	0	9	0	0	0	0	0	9	0	0	0	0	0	26	0	0	0	0
Agriopis aurantiaria	0	0	0	1	0	0	0	0	0	0	0	7	0	0	0	0	0	0	0	0	0	0	0	0	0	0	0	0	0	0	0	0	0	1	0	0	0	0	0	0	0	0	0	1	2	8	0	0	0
Agriopis marginaria	0	0	0	1	0	0	2	0	0	246	1043	43	7	3	147	0	126	0	0	0	1	0	4	0	0	0	0	0	0	2	3	2	0	4	0	0	0	0	0	2	1	0	0	2	2	4	0	0	1
Agrochola circellaris	0	0	0	0	0	0	0	0	0	0	0	0	0	0	0	0	0	0	0	1	0	0	0	0	0	0	0	0	0	2	0	0	0	0	0	0	0	0	0	0	0	0	0	0	0	0	0	0	0
Agrochola macilenta	0	0	0	0	0	6	0	0	0	2	3	0	0	0	0	0	0	0	0	0	0	0	0	6	14	0	0	0	2	0	0	0	0	0	0	0	0	0	0	0	0	0	0	0	0	0	0	0	0
Aleimma loeflingiana	0	0	0	0	0	0	0	0	0	0	0	0	0	0	52	0	0	0	0	0	0	0	0	0	0	0	0	0	0	0	0	0	0	0	0	0	0	0	0	0	0	0	0	0	0	0	0	0	0
Alsophila aescularia	0	0	0	0	0	0	0	0	0	86	0	0	0	0	0	0	0	0	0	0	0	0	0	0	0	0	0	0	0	0	0	0	0	0	0	0	0	0	0	0	0	0	0	0	0	1	0	0	0
Amphipyra berbera	28	0	4	28	1	0	7	0	2	24799	25	497	657	63	274	4	1541	1	2	6	9	59	7	0	0	0	1	0	0	88	0	24	0	3	0	1	2	0	0	0	7	1	8	4	0	156	1	0	0
Amphipyra pyramidea	0	76	0	0	0	0	48	0	7	1198	94828	0	0	2	0	0	0	0	0	0	0	1	155	0	0	0	0	0	1	3	367	0	0	0	0	0	0	0	0	110	0	1	0	0	0	10	0	0	180
Anatis ocellata	0	0	0	0	0	0	0	0	0	0	0	0	0	0	0	0	0	0	0	0	0	0	0	0	0	0	0	0	0	0	0	0	0	0	0	0	0	0	0	0	0	0	0	0	0	0	0	0	0
Anorthoa munda	0	0	1	4	0	0	5	0	0	0	0	0	303	0	56	0	0	1	0	0	0	0	0	0	0	0	1	1	0	0	1	0	0	5	3	0	5	0	0	0	0	0	4	1	3	12	0	0	1
Anyphaena accentuata	10	0	0	0	0	0	1	0	0	33	1	0	0	12	0	0	0	1	0	0	0	11	0	0	1	9	0	0	0	6996	24	19	0	2	0	0	0	0	0	0	0	0	13	14	1	47	0	0	0
Apocheima pilosaria	0	0	0	1	0	0	0	0	1	0	2	123	0	0	0	2	0	0	0	1	0	0	1	1	83	4	0	0	0	11	1	1	0	1	0	0	0	0	0	0	0	2	2	2	0	0	0	0	0
Apocheima sp.	0	0	0	0	0	0	1	0	0	0	0	4	79	1	0	0	0	0	0	0	0	0	0	0	0	0	0	0	0	0	0	0	0	0	0	0	1	0	0	0	0	0	0	0	0	0	0	0	0
Apotomis inundana	0	0	0	0	0	0	0	0	0	0	0	0	0	0	0	0	0	0	0	0	0	0	0	0	0	0	0	0	0	0	0	0	0	0	0	0	0	0	0	0	0	0	0	0	0	0	0	0	0
Apotomis turbidana	0	0	0	0	0	0	0	0	0	0	0	0	0	0	0	0	0	0	0	0	0	0	0	0	2	1	0	0	0	10	2	2	0	0	0	0	0	0	0	0	0	0	2	0	0	0	0	0	0
Araneoidea sp.	0	0	0	0	0	0	0	0	0	0	0	0	0	0	0	0	0	0	0	0	0	0	0	0	16	1	0	0	0	2	0	0	0	0	0	0	0	0	0	0	0	0	4	0	0	0	0	0	0
Archipini sp.	0	0	0	0	0	0	1	0	0	0	0	0	59	0	0	0	0	0	0	0	0	0	0	0	0	0	0	0	0	0	0	0	0	0	0	0	0	0	0	0	0	0	0	0	0	0	0	0	0
Archips crataeganus	0	0	9	0	0	0	16	0	0	0	0	0	2735	1	0	0	0	0	5	0	0	0	2	0	0	0	7	0	0	0	1	0	0	0	9	0	7	0	0	0	0	0	24	0	0	0	0	0	0
Aspergillus campestris	0	0	0	0	0	0	0	0	0	0	0	0	0	0	0	0	0	0	0	0	0	0	0	0	0	0	0	0	0	0	0	0	0	0	0	0	0	0	0	0	0	0	0	0	0	0	0	0	0
Aspergillus sp.	0	0	0	0	0	0	0	0	0	0	0	0	0	0	0	0	0	0	0	0	0	0	0	0	0	0	0	0	0	0	0	0	0	0	0	0	0	0	0	0	0	0	0	0	0	0	0	0	0
Aspergillus versicolor	0	0	0	0	0	0	0	0	0	0	0	0	0	0	0	0	0	0	0	0	0	0	0	0	0	0	0	0	0	0	0	0	0	0	0	0	0	0	0	0	0	0	0	0	0	0	1	0	0
Auchenorrhyncha	0	0	0	0	0	0	0	0	0	0	0	0	0	0	0	0	0	0	0	0	0	0	0	0	0	0	0	0	0	0	0	0	0	0	0	0	0	0	0	0	0	0	0	0	0	0	0	0	0
Bibio marci	0	0	0	0	1	0	0	0	0	1	0	0	0	0	0	0	0	0	0	0	0	4	0	0	0	1	0	0	0	343	13	1	0	0	0	0	0	0	0	2	0	0	3	1	0	0	0	0	1
Bilateria	0	0	0	0	0	0	0	0	0	0	0	0	0	0	0	0	0	0	0	0	0	0	0	0	0	0	0	0	0	0	0	0	0	0	0	0	0	0	0	0	0	0	0	0	0	0	0	0	0
Braconidae sp.	0	0	1	0	0	0	1	0	0	0	0	0	0	0	0	0	0	0	1	0	0	0	0	0	0	0	3	0	0	0	0	0	0	0	85	0	0	0	0	0	0	0	0	0	0	0	0	0	1
Bulinus angolensis	3	0	0	0	0	0	0	0	0	14	0	0	0	3	0	0	0	0	0	0	0	2	0	0	0	0	0	0	0	11	0	0	0	0	0	0	0	0	0	0	0	0	0	0	0	12	0	0	0
Calliphoridae sp.	0	0	0	0	0	0	0	0	0	0	0	0	0	0	0	0	0	0	0	0	0	0	0	0	0	0	0	0	0	0	0	0	0	0	0	0	0	0	0	0	0	0	0	0	0	0	0	0	0
Campopleginae sp.	0	68	0	0	0	0	0	0	0	1	223	0	0	1	0	0	0	0	0	0	0	0	112	0	8	17	0	0	0	106	46345	80	0	0	0	0	0	0	0	51	0	0	113	10	0	0	0	0	74
Cecidomyiidae sp.	0	0	0	0	0	0	166	0	0	1	1	0	2	0	0	0	0	0	0	0	0	0	0	0	0	0	0	0	0	0	0	0	0	0	0	0	0	0	0	0	0	0	0	0	0	0	0	0	0
Cepaea hortensis	0	5	0	0	0	0	1	0	1	2	5878	716	0	1	0	1	0	268	0	1	0	0	10	0	0	25	0	0	0	121	32	1	0	104	0	1	0	0	0	3	0	1	0	0	0	0	0	0	4
Cepaea nemoralis	0	0	0	0	0	0	0	0	0	0	0	0	0	0	0	0	0	0	0	0	0	0	0	0	2	0	0	0	0	0	0	0	0	0	0	0	0	0	0	0	0	0	0	0	0	0	0	0	0
Charmon sp.	0	0	0	0	0	0	0	0	0	0	0	0	1	0	0	0	0	0	0	0	0	0	1	0	0	0	0	0	0	0	0	0	0	0	0	0	0	0	0	0	0	0	0	0	0	0	0	0	0
Chrysomelini	0	0	0	0	0	0	0	0	0	0	0	0	0	0	0	0	0	0	0	0	0	0	0	0	0	0	0	0	0	0	0	0	0	0	0	0	0	0	0	0	0	0	0	0	0	0	0	0	0
Cimbex americana	140	0	36	4	0	0	133	50	213	1437	1	1	43	260	1	0	0	510	24	3	1	274	0	0	1	112	15	0	0	767	0	0	32	14	11744	0	13	0	39	0	0	1	84	0	23119	118266	3	2	7
Cimbex fagi	1	0	0	0	0	0	0	0	0	6	0	0	0	1	0	0	0	0	0	0	0	0	0	0	0	0	0	0	0	5	0	0	0	0	0	0	0	0	0	0	0	0	0	0	25	276	0	0	0
Cimbex sp.	2	0	0	0	0	0	1	0	11	43	2	0	0	2	0	0	0	0	0	0	0	1	0	0	0	0	0	0	0	3	0	0	0	0	0	0	0	0	0	0	0	0	0	0	62	528	0	0	0
Clubiona brevipes	0	0	0	1	25	3	0	0	0	2	0	4	3	9	7022	0	0	0	0	2	0	1	2	1	1851	64	0	15	0	186	44	43	0	63	0	1	0	30	0	0	0	1	98	433	0	0	17	1	0
Coleophora flavipennella	0	0	0	0	0	0	0	0	0	0	0	0	0	0	0	0	0	0	0	0	0	0	0	0	27	1	0	0	0	1	0	0	0	0	0	0	0	0	0	0	0	0	0	0	0	0	0	0	0
Coleophora laricella	0	0	1	15550	0	0	478	37	14175	11	6	0	0	0	0	0	38	0	3	0	52	0	0	0	0	67	1	0	0	1	0	108	16	2	2	0	0	0	22	0	36	0	1	0	92	8	0	0	0
Coleophora lutipennella	0	1	0	0	0	0	0	0	0	0	0	0	0	0	0	0	0	0	0	0	0	0	0	0	417	10	0	0	0	25	19	4	0	0	0	0	0	0	0	0	0	0	11	8	0	0	1	0	0
Coleophora serratella	1	0	0	0	0	0	1	0	0	0	0	0	0	0	0	0	0	0	0	0	0	0	0	0	88	4	0	0	0	9	2	3	0	0	0	0	0	0	0	0	0	0	2	2	0	0	0	0	0
Colotois pennaria	2	0	0	1	0	0	1	0	0	15	23	19	16	202	0	0	0	0	0	0	0	1	0	0	0	3	0	0	0	229	2	0	0	0	0	0	0	0	0	0	0	1	1	2	0	6	0	0	0
Conistra sp.	0	0	0	0	0	0	0	0	0	0	0	0	0	0	0	0	0	0	0	0	0	0	0	0	0	0	0	0	0	0	0	0	0	0	0	0	0	0	0	0	0	0	0	0	0	0	0	0	0
Conistra vaccinii	2	0	0	1	0	0	32	0	11	677	63	0	0	2	0	0	0	0	1	27	0	2	1	0	2	3	0	0	0	483	7	2	0	1	0	0	0	0	0	0	0	0	3	1	0	14	0	1	0
Craniophora ligustri	0	0	0	0	0	0	0	0	0	1	0	0	0	0	0	0	0	2	0	0	0	0	0	0	0	0	0	0	0	1	0	0	0	0	2	0	0	0	0	0	0	0	0	0	0	0	3	3	9
Culicoides impunctatus	0	0	0	0	0	0	0	0	0	0	0	0	0	0	0	0	0	0	0	0	3	0	0	0	0	0	0	0	0	0	0	0	0	0	1	0	0	0	0	0	0	0	0	0	0	1	2	1	3
Culicoides obsoletus	0	0	0	0	0	0	0	0	0	0	0	0	0	0	0	0	0	0	0	0	0	0	0	0	0	0	0	0	0	0	0	0	0	0	0	0	0	0	0	0	0	0	0	0	0	0	0	0	0
Culicoides sp.	0	0	0	0	0	0	0	0	0	0	0	0	0	0	0	0	0	0	0	0	0	0	0	0	0	0	0	0	0	0	0	0	0	0	0	0	0	0	0	0	0	0	0	0	0	0	0	0	0
Curculionoidea	0	0	0	0	0	0	0	0	0	0	0	0	0	0	0	0	0	0	0	0	0	0	1	0	1	5	0	0	0	16	732	6	0	0	0	0	0	0	0	1	0	0	19	7	0	0	0	0	3
Cynipinae	0	0	0	0	0	0	0	0	0	0	0	0	0	0	0	0	0	0	0	0	0	0	0	0	0	0	0	0	0	0	0	0	0	0	0	0	0	0	0	0	0	0	0	0	0	0	0	0	0
Cynipini	0	0	0	0	0	0	0	0	0	0	0	0	0	0	0	0	0	0	0	0	0	0	0	0	74	0	0	0	0	2	0	0	0	0	0	0	0	0	0	0	0	0	2	1	0	0	0	1	0
Cyzenis albicans	0	0	0	0	0	0	0	0	1	0	0	0	0	0	0	0	0	0	0	0	0	0	0	0	0	0	0	0	0	0	0	0	0	0	0	0	0	0	0	0	0	0	0	0	0	0	0	0	0
Dionycha	0	0	0	0	0	0	0	0	0	0	0	0	0	0	0	0	0	0	0	0	0	0	0	0	0	0	0	0	0	0	0	0	0	0	0	0	0	0	0	0	0	0	0	0	0	0	0	0	0
Ditrysia	0	0	0	0	0	0	0	0	0	0	0	0	0	0	0	0	0	0	0	0	0	0	0	0	0	0	0	0	0	0	0	0	0	0	0	0	0	0	0	0	0	0	0	0	0	0	0	0	0
Drepana falcataria	0	0	0	0	0	0	0	0	0	0	0	0	0	0	1	0	0	0	0	0	0	0	0	0	0	0	0	0	0	0	0	0	0	0	0	0	0	0	0	0	0	0	0	0	0	0	0	0	0
Drepanidae	0	0	0	0	0	0	0	0	0	0	0	0	49	0	0	0	0	0	0	0	0	0	0	0	0	0	0	0	0	0	0	0	0	0	0	0	0	0	0	0	0	0	0	0	0	0	0	0	0
Dusona group	0	0	3	0	0	0	3171	0	1	1	4	0	8	0	3	0	0	0	1	0	0	0	0	0	1	0	3	0	0	0	0	0	0	0	7	0	2	0	0	0	0	0	14	0	0	0	0	0	0
Ectropis crepuscularia	0	0	0	3	0	0	0	0	0	0	0	0	0	0	0	0	0	0	0	0	0	0	0	0	1	0	0	0	0	0	0	0	0	2	0	0	0	0	0	0	0	0	0	0	1	14	0	0	0
Empoasca decipiens	0	0	0	0	0	0	0	0	0	0	0	0	0	0	0	0	0	0	0	0	0	0	0	0	0	0	0	0	0	0	0	0	0	0	0	0	0	0	0	0	0	0	0	0	0	0	0	0	0
Ennominae	0	0	0	0	0	0	0	0	0	0	0	0	0	0	0	0	0	0	0	0	0	0	0	0	0	0	0	0	0	0	0	0	0	0	0	0	0	0	0	0	0	0	0	0	0	0	0	0	0
Epirrita	0	0	1	0	0	0	0	0	0	156	0	1	40	0	0	0	0	0	0	0	0	2	1	0	0	0	0	0	0	2	0	0	0	0	0	0	0	0	0	0	0	0	0	0	0	3	0	0	0
Epirrita autumnata	0	0	0	2	0	0	0	0	0	0	0	0	0	0	0	0	0	0	0	0	0	0	0	0	7	9	0	0	0	27	9	1	0	3	0	0	0	0	0	0	0	0	8	13	0	8	0	0	0
Epirrita christyi	0	0	1	24	2	1	3	0	0	5	0	0	164	2	0	1	0	0	1	0	1	0	0	1	2	0	1	0	0	395	3	0	0	39	0	0	1	0	0	0	0	0	5	1	10	142	0	0	0
Erannis defoliaria	4	5	1	14	1	0	14	0	1	853	3457	1904	563	147	0	14	697	4	3	17	3	4	8	0	21	5	0	0	1	71	54	24	0	8	2	5	5	0	0	7	1	7	27	11	7	26	0	0	8
Eriocrania	0	0	0	0	0	0	0	0	0	0	0	0	0	0	0	0	0	0	0	0	0	0	0	0	2	0	0	0	0	0	0	0	0	0	0	0	0	0	0	0	0	0	0	0	0	0	0	0	0
Eriocrania semipurpurella	0	0	41	0	0	0	16859	0	3	7	32	0	47	0	0	0	0	0	32	0	0	0	0	0	0	0	25	0	0	0	0	0	0	0	32	0	23	0	0	0	0	0	76	0	0	0	0	0	1
Euchoeca nebulata	0	55	0	0	0	0	0	0	0	0	212	10	14	24	4	0	7	0	1	0	0	0	18664	0	0	0	0	0	0	1	183	0	0	0	0	0	0	0	0	56	0	0	0	0	0	0	0	0	73
Eucosmini	0	0	0	0	0	0	0	0	0	0	0	0	0	0	0	0	0	0	0	0	0	0	0	0	0	0	0	0	0	0	0	0	0	0	0	0	0	0	0	0	0	0	0	0	0	0	0	0	0
Eudemis profundana	0	0	0	0	0	0	0	0	0	0	0	0	0	0	16	0	0	0	0	0	0	0	0	0	0	0	0	0	0	0	0	0	0	0	0	0	0	0	0	0	0	0	0	0	0	0	0	0	0
Euphorinae	0	0	3	0	0	0	1	0	0	0	0	0	0	0	0	0	0	0	0	0	0	0	0	0	0	0	1	0	0	0	0	0	0	0	311	0	3	0	0	0	0	0	4	0	0	0	0	0	0
Eupithecia abbreviata	0	0	0	0	0	0	2	0	1	13	16	0	0	0	0	0	0	1	0	0	0	0	0	0	0	0	0	0	0	0	0	0	0	0	0	0	0	0	0	0	0	0	0	0	0	0	0	0	0
Eupsilia transversa	40	0	9	1	3	14	19	0	1	751	2	5	1501	7979	916	0	188	1	1	1	3	39	14	6	550	19	2	1	6	227	32	5	0	5	4	0	6	3	0	0	1	6	58	52	0	143	0	15	0
Eurytoma aciculata	0	0	0	0	0	0	0	0	0	0	0	0	0	0	0	0	0	0	0	0	0	0	0	0	0	0	0	0	0	0	0	0	0	0	0	0	0	0	0	0	0	0	0	0	0	0	0	0	0
Exoristinae	0	0	0	0	0	0	0	0	0	22	0	0	0	0	0	0	0	0	0	0	0	0	0	0	0	0	0	0	0	0	0	0	0	0	0	0	0	0	0	0	0	0	0	0	0	0	0	0	0
Formica pratensis	0	0	0	0	0	0	0	0	0	0	0	0	0	0	2	0	0	0	0	0	0	1	0	1	1	1	0	1	0	1	0	3	0	2	0	0	0	1	0	0	0	0	1	464	0	0	0	1	0
Formica sibylla	0	0	0	0	0	0	0	0	0	0	0	0	0	0	0	0	0	0	0	0	0	0	0	0	0	0	0	0	0	0	0	0	0	0	0	0	0	0	0	0	0	0	0	0	0	0	0	0	0
Fungi	0	0	0	0	0	0	0	0	0	0	0	0	0	2	0	0	0	0	0	0	0	0	0	0	0	0	0	0	0	0	0	0	0	0	0	0	0	0	0	0	0	0	0	0	0	0	0	0	0
Galerucella lineola	0	1	0	0	0	0	0	0	0	0	3	0	0	0	0	0	0	0	0	0	0	0	464	0	0	0	0	0	0	0	4	0	0	0	0	0	0	0	0	2	0	0	0	0	0	0	0	0	2
Galerucini	0	0	0	0	0	0	0	0	0	0	0	0	0	0	0	0	0	0	0	0	0	0	23	0	0	0	0	0	0	0	0	0	0	0	0	0	0	0	0	0	0	0	0	0	0	0	0	0	0
Haplothrips subtilissimus	0	1	0	0	0	0	0	0	0	0	1	0	0	0	0	0	0	0	0	0	0	0	123	0	0	0	0	0	0	0	0	0	0	0	0	0	0	0	0	0	0	0	0	0	0	0	0	0	1
Hedya nubiferana	0	0	0	0	0	0	0	12	54	0	0	0	0	0	0	0	0	0	0	0	0	0	0	0	0	30	0	0	1	0	0	0	7	3	0	0	0	0	10	0	0	0	0	0	5630	13	0	0	0
Hemerobius micans	1	0	16	0	8	6	0	6	0	0	0	0	0	2	0	0	0	0	0	0	0	33	0	0	0	2	0	0	0	1010	3	2	0	0	0	0	0	0	0	0	0	0	3	2	0	4	0	0	0
Hemiptera	0	0	0	0	0	0	0	0	0	0	0	0	0	0	0	0	0	0	0	0	0	0	0	0	0	0	0	0	0	2	0	0	0	0	0	0	0	0	0	0	0	0	0	0	0	0	0	0	0
Hexapoda	0	0	0	0	0	0	0	0	0	0	0	0	0	0	0	0	0	0	0	0	0	0	0	0	0	0	0	0	0	0	0	0	0	0	0	0	0	0	0	0	0	0	0	0	0	0	0	0	0
Hygromiidae	0	0	0	0	0	0	0	0	0	0	60	0	0	0	0	0	0	0	0	0	0	0	0	0	0	0	0	0	0	0	0	0	0	0	0	0	0	0	0	0	0	0	0	0	0	0	0	0	0
Hymenoptera sp.	0	0	0	0	0	0	0	0	0	0	0	0	0	0	0	0	0	0	0	0	0	0	0	0	0	0	0	0	0	0	0	0	0	0	0	0	0	0	0	0	0	0	0	0	1	1	0	0	0
Ichneumonidae	0	0	0	0	0	0	0	0	0	0	0	0	0	0	0	0	0	0	0	0	0	0	0	0	0	0	0	0	0	0	0	0	0	0	0	0	0	0	0	0	0	0	0	0	0	15	0	0	0
Ipimorphinae	1	0	0	0	0	0	0	0	0	95	0	0	0	0	0	0	0	0	0	0	0	0	0	0	0	0	0	0	0	1	0	0	0	0	0	0	0	0	0	0	0	0	0	0	0	0	0	0	0
Larentiinae	0	0	0	0	0	0	0	0	0	0	0	0	0	0	0	0	0	0	0	0	0	0	0	0	0	0	0	0	0	0	0	0	0	0	0	0	0	0	0	0	0	0	0	0	0	0	0	0	0
Lehmannia marginata	18	10	0	0	0	0	0	0	0	1	0	1	0	1	0	4	0	1	1	3	1	0	1	8	0	0	3	5	4	0	0	0	4	2	2	7	4	13	6	10	0	6	0	0	0	1	3	0	2
leotiomyceta	0	0	0	0	0	0	0	0	0	0	0	0	0	0	0	0	0	0	0	0	0	0	0	0	0	0	0	0	0	0	0	0	0	0	0	0	0	0	0	0	0	0	0	0	0	0	0	0	0
Limax	0	0	0	0	0	0	0	0	0	0	0	0	0	0	0	0	0	0	0	0	0	0	0	0	0	0	0	0	0	0	0	0	0	0	0	0	0	0	0	0	0	0	0	0	0	0	0	0	0
Limax cinereoniger	0	0	0	0	0	0	0	0	0	0	0	0	0	0	0	0	0	0	0	0	0	0	0	0	0	0	0	0	0	0	0	0	0	0	0	0	0	0	0	0	0	0	0	0	0	0	0	0	0
Limnophyes	0	0	0	0	0	0	0	0	0	0	0	0	0	0	0	0	0	0	0	0	0	0	0	0	0	0	0	0	0	0	0	0	0	0	0	0	0	0	0	0	0	0	0	0	0	0	0	0	0
Linaeidea aenea	0	15	0	0	0	0	0	0	0	0	32	1	5	0	1	0	0	0	0	0	0	0	6320	0	0	0	0	0	0	0	51	0	0	0	0	0	0	0	0	16	0	0	0	0	0	0	0	0	18
Lypha dubia	1	1	0	0	0	0	1	0	0	151	1022	0	0	404	1	0	0	0	0	0	0	1	2	0	0	0	0	0	0	4	6	0	0	0	0	0	0	0	0	1	0	0	0	0	0	5	0	0	1
Meteorus colon	0	0	0	0	0	0	0	0	0	0	0	1	0	1	0	0	0	0	0	0	0	0	0	0	0	0	0	0	0	0	0	0	0	0	0	0	0	0	0	0	0	0	0	0	0	0	0	0	0
Microctonus sp.	0	0	0	0	0	0	0	0	0	0	0	0	0	0	0	0	0	0	0	0	0	1	0	0	26	0	0	0	0	58	1	0	0	0	0	0	0	0	0	0	0	0	100	0	0	0	0	0	0
Muscinae	0	0	0	0	0	0	0	0	0	0	0	0	0	0	0	0	0	0	0	0	0	0	0	0	0	0	0	0	0	0	0	0	0	0	0	0	0	0	0	0	0	0	0	0	0	0	0	0	0
Nematinae	0	0	0	0	0	0	0	0	0	0	1	0	1	1	0	0	0	0	0	0	0	0	159	0	0	0	0	0	0	0	2	0	0	0	0	0	0	0	0	0	0	0	0	0	0	0	0	0	0
Nematinus steini	0	9	0	0	0	0	0	0	0	0	3	0	1	0	0	0	0	0	0	0	0	0	717	0	0	0	0	0	0	0	9	0	0	0	0	0	0	0	0	3	0	0	0	0	0	0	0	0	3
Nematocera	0	0	0	0	0	0	0	0	0	0	0	0	0	0	0	0	0	0	0	0	0	0	0	0	0	0	0	0	0	0	0	0	0	0	0	0	0	0	0	0	0	0	0	0	0	0	0	0	0
Neriene peltata	0	0	0	0	0	0	0	0	0	0	0	0	0	0	0	0	0	0	0	0	0	0	0	0	0	0	0	0	0	74	0	0	0	0	0	0	0	0	0	0	0	0	0	1	0	0	0	0	0
Neuroterus quercusbaccarum	0	0	0	1	10	0	0	0	0	0	0	1	1	1	2125	0	0	0	0	2	0	0	0	0	8	8	0	6	0	24	9	5	0	14	0	0	0	4	0	0	0	0	3	29	2	2	6	0	0
Noctuoidea	0	0	0	0	0	0	0	0	0	0	0	1210	1	0	1	3	2	4	0	8	0	0	0	0	0	0	0	0	0	0	0	0	0	0	0	1	0	0	0	0	0	2	0	0	0	0	0	0	0
Oncopsis	0	0	0	0	0	0	0	0	0	0	0	0	0	0	0	0	0	0	0	0	0	0	6	0	70	2	0	0	0	5	1	1	0	0	0	0	0	0	0	1	0	0	1	3	0	0	0	0	0
Operophtera brumata	150	26	40	4933	32	44	500	0	7	38517	30467	29305	11542	37994	13988	67	6398	93	28	213	44	217	391	22	123	5	27	24	17	687	201	122	0	306	34	90	31	38	0	47	26	73	135	178	12	1466	28	39	32
Operophtera fagata	0	0	0	0	0	0	0	0	0	1	0	0	0	0	5	0	0	0	0	0	0	0	0	0	16	2	0	0	0	90	9	11	0	1	0	0	0	0	0	0	0	0	8	5	0	1	0	0	0
Orthosia cerasi	17	1	10	45	57	0	73	0	3	18087	935	3635	518	160	12663	6	2703	38	9	24	18	41	60	0	1	0	13	27	0	69	7	43	0	156	3428	19	7	43	0	1	14	8	36	123	2	155	76	2	18
Orthosia cruda	4	1	16	95	33	0	14	0	0	10	46	4926	2243	928	8258	11	7180	20	7	37	24	5	12	0	0	0	8	30	0	9	1	128	0	85	10	17	5	33	0	0	26	16	13	99	0	14	37	0	0
Orthosia incerta	0	0	1	0	0	0	9	0	0	0	0	781	0	2	1	1	1	2	0	6	0	0	3	0	1	0	2	0	0	0	0	0	0	0	605	0	1	0	0	0	0	2	5	0	0	3	0	0	0
Pamphiliidae	0	0	0	0	1	0	0	0	0	1	0	0	0	0	0	0	0	0	0	0	0	0	0	0	0	0	0	1	0	1	0	0	0	214	0	0	0	0	0	0	0	0	0	1	0	116	0	0	0
Pediaspis aceris	0	0	0	0	0	0	0	0	0	0	4	0	0	0	0	0	0	0	0	0	0	0	1	0	0	0	0	0	0	0	4	0	0	0	0	0	0	0	0	0	0	0	0	0	0	0	0	0	1
Penicillium	0	0	0	0	0	0	0	0	0	0	0	0	0	0	0	0	0	0	0	0	0	0	0	0	0	0	0	0	0	0	0	0	0	0	0	0	0	0	0	0	0	0	0	0	0	0	0	0	0
Penicillium digitatum	0	0	0	0	0	0	0	0	0	0	0	0	0	0	0	0	0	0	0	0	0	0	0	0	0	0	0	0	0	0	0	0	0	0	0	0	0	0	0	0	0	0	0	0	0	0	0	0	0
Penicillium polonicum	0	0	0	0	0	0	0	0	0	0	0	0	0	0	0	0	0	0	0	0	0	0	0	0	0	0	0	0	0	0	0	0	0	0	0	0	0	0	0	0	0	0	0	0	0	0	0	0	0
Penicillium rubens	0	0	0	0	0	0	0	0	0	0	0	0	0	0	0	0	0	0	0	0	0	0	0	0	0	0	0	0	0	0	0	0	0	0	0	0	0	0	0	0	0	0	0	0	0	0	0	0	0
Phenacoccus aceris	0	0	0	2	0	3	0	0	0	0	0	0	0	0	0	0	0	0	0	0	0	0	0	4	73	0	0	0	4	2	0	1	0	1	0	0	0	0	0	0	0	0	2	0	1	2	0	4	0
Philodromus collinus	0	0	0	3	52	0	0	0	0	0	0	0	0	0	39	0	0	0	0	0	0	0	0	0	1	0	0	47	0	0	0	0	0	16972	0	0	0	21	0	0	0	0	0	103	5	10	48	0	0
Poecilocampa populi	0	0	0	0	0	1	0	0	0	2	0	0	0	1	0	1	0	0	0	0	0	0	0	1	310	12	0	0	1	22	6	2	0	0	0	0	0	0	0	0	0	0	10	8	0	0	0	2	0
Polyphaga	0	0	0	0	0	0	0	0	0	0	0	0	0	0	0	0	0	0	0	0	0	0	0	0	0	0	0	0	0	0	0	0	0	0	0	0	0	0	0	0	0	0	0	0	0	0	0	0	0
Proctophyllodes fuchsi	0	0	0	0	0	0	0	0	0	0	0	0	0	1	0	0	0	0	0	0	0	0	0	0	0	0	0	0	0	53	0	0	0	304	0	0	0	0	0	0	0	0	1	1	0	1	1	0	0
Pseudargyrotoza conwagana	0	0	0	0	0	0	0	0	0	0	0	0	0	0	0	0	0	0	0	0	0	0	0	0	0	0	0	0	0	0	0	0	0	0	0	0	0	0	0	0	0	0	0	0	0	0	0	0	0
Pterygota	0	0	0	0	0	0	0	0	0	0	0	0	0	0	0	0	0	0	0	0	0	0	0	0	0	0	0	0	0	0	0	0	0	0	0	0	0	0	0	0	0	0	0	0	0	0	0	0	0
Ptycholoma lecheana	0	0	0	11	0	5	0	0	1	0	0	0	0	2	0	0	1046	0	0	0	6	0	0	2	8	0	0	0	3	0	0	13	0	0	0	0	0	0	0	0	2	0	0	0	0	0	0	3	0
Pyraloidea	0	0	0	0	0	0	0	0	0	0	0	0	0	0	0	0	0	0	0	0	0	0	0	0	0	0	0	0	0	0	0	0	0	0	0	0	0	0	0	0	0	0	0	0	0	0	0	0	0
Pythiales	0	0	0	0	0	0	0	0	0	0	0	0	0	0	0	0	0	0	0	0	0	0	0	0	0	0	0	0	0	0	0	0	0	0	0	0	0	0	0	0	0	0	0	0	0	0	0	0	0
Pythium	0	0	0	0	0	0	0	0	0	0	0	0	0	0	0	0	0	0	0	0	0	0	0	0	0	0	0	0	0	0	0	0	0	0	0	0	0	0	0	0	0	0	0	0	0	0	0	0	0
Pythium aff. diclinum	0	0	0	0	0	0	0	0	0	0	0	0	0	0	0	0	0	0	0	0	0	0	0	0	0	0	0	0	0	0	0	0	0	0	0	0	0	0	0	0	0	0	0	0	0	0	0	0	0
Pythium apiculatum	0	0	0	0	0	0	0	0	0	0	0	0	0	0	0	0	0	0	0	0	0	0	0	0	0	0	0	0	0	1	0	0	0	0	0	0	0	0	0	0	0	0	0	0	0	0	0	0	0
Pythium aquatile	0	0	0	0	0	0	0	0	0	0	0	0	0	0	0	0	0	0	0	1	0	0	0	0	0	0	0	0	0	0	0	0	0	0	0	0	0	0	0	0	0	0	0	0	0	0	0	0	0
Pythium attrantheridium	0	0	0	0	0	0	0	0	0	0	0	0	0	0	0	0	0	0	0	0	0	0	0	0	0	0	0	0	0	0	0	0	0	0	0	0	0	0	0	0	0	0	0	0	0	0	0	0	0
Pythium folliculosum	0	0	0	0	0	0	0	0	0	0	0	0	0	0	0	0	0	0	0	1	0	0	0	0	0	0	0	0	0	0	0	0	0	0	0	0	0	0	0	0	0	0	0	0	0	0	0	0	0
Pythium mamillatum	0	0	0	0	0	0	0	0	0	0	0	0	0	1	0	0	0	0	0	0	0	0	0	0	0	0	0	0	0	0	0	0	0	0	0	0	0	0	0	0	0	0	0	0	0	0	0	0	0
Pythium rostratifingens	0	0	0	0	0	0	0	0	0	0	0	0	0	0	0	0	0	0	0	0	0	0	0	0	0	0	0	0	0	0	0	0	0	0	0	0	0	0	0	0	0	0	0	0	0	0	0	0	0
Pythium sp.	0	0	0	0	0	0	0	0	0	0	0	0	0	0	0	0	0	0	0	0	0	0	0	0	0	0	0	0	0	0	0	0	0	0	0	0	0	0	0	0	0	0	0	0	0	0	0	0	0
Pythium viniferum	0	0	0	0	0	0	0	0	0	0	0	0	0	0	0	0	0	0	0	0	0	0	0	0	0	0	0	0	0	0	0	0	0	0	0	0	0	0	0	0	0	0	0	0	0	0	0	0	0
Radix natalensis	15	0	0	0	0	0	0	0	0	151	0	0	0	68	0	0	0	0	0	0	0	38	0	0	0	0	1	2	1	121	0	0	0	0	0	0	0	0	0	0	0	1	0	0	0	192	0	0	0
Saprolegnia	0	0	0	0	0	0	0	0	0	0	0	0	0	0	0	0	0	0	0	0	0	0	0	0	0	0	0	0	0	0	0	0	0	0	0	0	0	0	0	0	0	0	0	0	1	0	0	0	0
Saprolegnia unispora	0	0	0	0	0	0	0	0	0	0	0	0	0	0	0	0	0	0	0	0	0	0	0	0	0	0	0	0	0	0	0	0	0	0	0	0	0	0	0	0	0	0	0	0	0	0	0	0	0
Scathophaga stercoraria	0	0	0	0	0	0	3	0	3	10	9	0	0	0	0	0	0	0	0	1	0	0	0	0	0	0	0	0	0	0	0	0	0	0	0	0	0	0	0	0	0	0	0	0	0	1	0	0	0
Selenia tetralunaria	0	0	0	0	0	0	0	0	0	0	0	1	0	1	0	0	1	0	0	0	0	0	9	0	0	0	0	0	0	0	0	0	0	0	0	0	0	0	0	0	0	0	0	0	0	0	0	0	0
Sigmurethra	0	0	0	0	0	0	0	0	0	0	0	0	0	0	0	0	0	0	0	0	0	0	0	0	0	0	0	0	0	0	0	0	0	0	0	0	0	0	0	0	0	0	0	0	0	0	0	0	0
Smittia sp.	0	0	0	0	0	0	0	47	100	0	0	0	0	0	0	0	0	0	0	0	0	0	0	0	7	20586	0	0	0	10	8	1	26	1	0	0	0	0	24	0	0	0	9	25	132	0	0	0	0
Spilonota laricana	0	0	0	0	0	0	0	0	0	0	0	0	0	0	0	0	0	0	0	0	0	0	0	0	0	0	0	0	0	0	0	0	0	0	0	0	0	0	0	0	0	0	0	0	0	0	0	0	0
Stomoxys calcitrans	0	0	0	0	0	0	0	0	0	0	0	0	0	0	0	0	0	0	0	0	0	0	0	0	0	0	0	0	0	0	0	0	0	0	0	0	0	0	0	0	0	0	0	0	0	0	0	0	0
Succinea sp.	0	0	0	0	0	0	0	0	0	0	1	16	0	0	0	27	0	5659	0	25	3	0	79	0	0	0	0	0	0	0	0	0	0	0	0	14	0	0	0	0	0	12	0	0	0	0	0	2	0
Syrphus torvus	0	0	0	0	0	0	0	0	0	0	0	0	0	0	0	0	0	0	0	0	0	0	0	0	0	0	0	0	0	0	0	0	0	0	0	0	0	0	0	0	0	0	0	0	0	0	0	0	0
Taeniothrips inconsequens	0	0	0	0	0	0	0	0	0	0	0	0	0	0	0	0	0	0	0	0	0	0	0	0	0	0	0	0	1	0	0	0	0	0	0	0	0	0	0	0	0	0	0	0	0	0	0	0	0
Tenthredinidae	0	0	0	0	0	0	0	0	0	0	0	0	0	0	0	0	0	0	0	0	0	0	0	0	0	0	0	0	0	0	0	0	0	0	0	0	0	0	0	0	0	0	0	0	0	0	0	0	0
Tetracladium furcatum	0	0	0	0	0	0	0	0	0	0	0	0	0	0	0	0	0	0	0	0	0	0	0	0	0	0	0	0	0	0	0	0	0	0	0	0	0	0	0	0	0	0	0	0	0	0	0	0	0
Tetragnatha obtusa	0	0	0	0	0	1	0	0	0	0	0	0	0	0	0	0	0	0	0	0	0	0	0	3	6	0	0	0	0	0	0	0	0	0	0	0	0	0	0	0	0	0	0	0	0	0	0	0	0
Theclinae	0	0	1	0	0	0	2	0	0	0	0	0	131	0	0	0	0	0	0	0	0	0	0	0	0	0	0	0	0	0	0	0	0	0	0	0	0	0	0	0	0	0	0	0	0	0	0	0	0
Thrips major	0	0	0	0	0	0	0	0	0	0	0	0	0	0	0	0	0	0	0	0	0	0	0	0	0	0	0	0	0	0	0	0	0	0	0	0	0	0	0	0	0	0	0	0	0	0	1	0	0
Thrips minutissimus	0	1	1	0	2	0	212	0	0	0	1	1	1	0	1	0	0	0	0	0	0	0	0	0	13	1	1	4	0	43	63	2	0	3	0	0	0	0	0	0	0	1	288	351	0	1	1	0	0
Tortricodes alternella	0	0	3	0	1	0	14	0	0	0	0	153	1495	1	601	0	0	0	4	2	0	0	2	0	0	0	1	1	0	0	0	0	0	5	8	0	7	2	0	0	0	1	19	3	0	0	1	0	0
Torymus flavipes	0	0	0	0	0	0	0	0	0	0	0	0	0	0	0	0	0	0	0	0	0	0	0	0	0	0	0	0	0	0	0	0	0	0	0	0	0	0	0	0	0	0	0	0	0	0	0	0	0
unclassified Campopleginae	0	0	0	0	0	0	1	0	701	2	0	0	0	0	0	0	0	0	0	0	0	0	0	0	0	2	0	0	0	0	0	0	1	0	0	0	0	0	0	0	0	0	0	0	1	0	0	0	0
unclassified Psocoptera	0	0	0	0	0	0	0	0	1	0	0	0	0	0	0	0	0	0	0	0	0	0	0	0	0	1	0	0	0	0	0	0	0	0	0	0	0	0	0	0	0	0	0	0	29	0	0	0	0
unclassified Pythium	0	0	0	0	0	0	0	0	0	0	0	0	0	0	0	0	0	0	0	0	0	0	0	0	0	0	0	0	0	0	0	0	0	0	0	0	0	0	0	0	0	0	0	0	0	0	0	0	0
uncultured fungus	0	0	0	0	0	0	0	0	0	0	0	0	0	0	0	0	0	0	0	0	0	0	0	0	0	0	0	0	0	0	0	0	0	0	0	0	0	0	0	0	0	0	0	0	0	0	0	0	0
Valenzuela burmeisteri	0	0	0	0	0	0	0	0	0	0	0	0	0	0	0	0	0	0	0	0	0	0	0	0	0	0	0	0	0	0	0	0	0	0	0	0	0	0	0	0	0	0	0	0	0	0	0	0	0
Total reads per sample	806	612	454	21332	317	256	27807	180	19362	88214	139190	52929	28450	52577	47212	361	19934	30605	339	665	188	1479	32485	275	40643	22388	226	226	138	97023	55407	1017	103	18732	19622	326	271	260	128	848	122	296	27784	27444	32077	125836	288	269	608
[truncated: 130 more columns]

## Sheet: Contam removed
Taxon	7810733	7810735	7810736	7810737	7810738	7810739	7810741	7810744	7810745	7810752	7810753	7810754	7810755	7810756	7810757	7810758	7810759	7810788	7810789	7810790	7810791	7810792	7810793	8126497	8146878	8146879	8146880	8146881	8146882	8146884	8146886	8146887	8146888	8146890	8146892	8146894	8146896	8146897	8221952	8221953	8221955	8221956	8221958	8221959	8266301	8266302	8266303	8266304	8266305
#N/A	0	0	0	0	0	0	6012	0	0	0	0	9560	6218	0	0	0	0	23999	0	0	0	0	5128	0	36808	0	0	0	0	84590	7146	0	0	0	0	0	0	0	0	0	0	0	26564	25476	0	0	0	0	0
Acari sp.	0	0	0	0	0	0	0	0	0	0	0	0	0	0	0	0	0	0	0	0	0	0	0	0	0	0	0	0	0	0	0	0	0	0	0	0	0	0	0	0	0	0	0	0	0	0	0	0	0
Acariformes	0	0	0	0	0	0	0	0	0	0	0	0	0	0	0	0	0	0	0	0	0	0	0	0	0	0	0	0	0	0	0	0	0	0	0	0	0	0	0	0	0	0	0	0	0	0	0	0	0
Acleris rhombana	0	0	0	0	0	0	0	0	0	0	0	0	0	0	0	0	0	0	0	0	0	0	0	0	0	0	0	0	0	0	0	0	0	0	0	0	0	0	0	0	0	0	0	0	0	0	0	0	0
Acrobasis repandana	0	0	0	0	0	0	0	0	0	0	0	0	0	0	834	0	0	0	0	0	0	0	0	0	0	0	0	0	0	0	0	0	0	11	0	0	0	0	0	0	0	0	0	0	0	0	0	0	0
Aethalura punctulata	0	0	0	0	0	0	0	0	0	0	0	0	0	0	0	0	0	0	0	0	0	0	0	0	0	0	0	0	0	0	0	0	0	0	0	0	0	0	0	0	0	0	0	0	0	0	0	0	0
Agathis sp.	0	0	0	0	0	0	0	0	3944	0	0	0	0	0	0	0	0	0	0	0	0	0	0	0	0	0	0	0	0	0	0	0	0	0	0	0	0	0	0	0	0	0	0	0	26	0	0	0	0
Agriopis aurantiaria	0	0	0	0	0	0	0	0	0	0	0	0	0	0	0	0	0	0	0	0	0	0	0	0	0	0	0	0	0	0	0	0	0	0	0	0	0	0	0	0	0	0	0	0	0	0	0	0	0
Agriopis marginaria	0	0	0	0	0	0	0	0	0	246	1043	43	0	0	147	0	126	0	0	0	0	0	0	0	0	0	0	0	0	0	0	0	0	0	0	0	0	0	0	0	0	0	0	0	0	0	0	0	0
Agrochola circellaris	0	0	0	0	0	0	0	0	0	0	0	0	0	0	0	0	0	0	0	0	0	0	0	0	0	0	0	0	0	0	0	0	0	0	0	0	0	0	0	0	0	0	0	0	0	0	0	0	0
Agrochola macilenta	0	0	0	0	0	0	0	0	0	0	0	0	0	0	0	0	0	0	0	0	0	0	0	0	14	0	0	0	0	0	0	0	0	0	0	0	0	0	0	0	0	0	0	0	0	0	0	0	0
Aleimma loeflingiana	0	0	0	0	0	0	0	0	0	0	0	0	0	0	52	0	0	0	0	0	0	0	0	0	0	0	0	0	0	0	0	0	0	0	0	0	0	0	0	0	0	0	0	0	0	0	0	0	0
Alsophila aescularia	0	0	0	0	0	0	0	0	0	86	0	0	0	0	0	0	0	0	0	0	0	0	0	0	0	0	0	0	0	0	0	0	0	0	0	0	0	0	0	0	0	0	0	0	0	0	0	0	0
Amphipyra berbera	0	0	0	0	0	0	0	0	0	24799	0	497	657	0	274	0	1541	0	0	0	0	0	0	0	0	0	0	0	0	0	0	0	0	0	0	0	0	0	0	0	0	0	0	0	0	0	0	0	0
Amphipyra pyramidea	0	0	0	0	0	0	0	0	0	1198	94828	0	0	0	0	0	0	0	0	0	0	0	0	0	0	0	0	0	0	0	367	0	0	0	0	0	0	0	0	0	0	0	0	0	0	0	0	0	0
Anatis ocellata	0	0	0	0	0	0	0	0	0	0	0	0	0	0	0	0	0	0	0	0	0	0	0	0	0	0	0	0	0	0	0	0	0	0	0	0	0	0	0	0	0	0	0	0	0	0	0	0	0
Anorthoa munda	0	0	0	0	0	0	0	0	0	0	0	0	303	0	56	0	0	0	0	0	0	0	0	0	0	0	0	0	0	0	0	0	0	0	0	0	0	0	0	0	0	0	0	0	0	0	0	0	0
Anyphaena accentuata	0	0	0	0	0	0	0	0	0	0	0	0	0	0	0	0	0	0	0	0	0	0	0	0	0	0	0	0	0	6996	0	0	0	0	0	0	0	0	0	0	0	0	0	0	0	0	0	0	0
Apocheima pilosaria	0	0	0	0	0	0	0	0	0	0	0	123	0	0	0	0	0	0	0	0	0	0	0	0	83	0	0	0	0	0	0	0	0	0	0	0	0	0	0	0	0	0	0	0	0	0	0	0	0
Apocheima sp.	0	0	0	0	0	0	0	0	0	0	0	4	79	0	0	0	0	0	0	0	0	0	0	0	0	0	0	0	0	0	0	0	0	0	0	0	0	0	0	0	0	0	0	0	0	0	0	0	0
Apotomis inundana	0	0	0	0	0	0	0	0	0	0	0	0	0	0	0	0	0	0	0	0	0	0	0	0	0	0	0	0	0	0	0	0	0	0	0	0	0	0	0	0	0	0	0	0	0	0	0	0	0
Apotomis turbidana	0	0	0	0	0	0	0	0	0	0	0	0	0	0	0	0	0	0	0	0	0	0	0	0	0	0	0	0	0	0	0	0	0	0	0	0	0	0	0	0	0	0	0	0	0	0	0	0	0
Araneoidea sp.	0	0	0	0	0	0	0	0	0	0	0	0	0	0	0	0	0	0	0	0	0	0	0	0	16	0	0	0	0	0	0	0	0	0	0	0	0	0	0	0	0	0	0	0	0	0	0	0	0
Archipini sp.	0	0	0	0	0	0	0	0	0	0	0	0	59	0	0	0	0	0	0	0	0	0	0	0	0	0	0	0	0	0	0	0	0	0	0	0	0	0	0	0	0	0	0	0	0	0	0	0	0
Archips crataeganus	0	0	0	0	0	0	0	0	0	0	0	0	2735	0	0	0	0	0	0	0	0	0	0	0	0	0	0	0	0	0	0	0	0	0	0	0	0	0	0	0	0	0	0	0	0	0	0	0	0
Aspergillus campestris	0	0	0	0	0	0	0	0	0	0	0	0	0	0	0	0	0	0	0	0	0	0	0	0	0	0	0	0	0	0	0	0	0	0	0	0	0	0	0	0	0	0	0	0	0	0	0	0	0
Aspergillus sp.	0	0	0	0	0	0	0	0	0	0	0	0	0	0	0	0	0	0	0	0	0	0	0	0	0	0	0	0	0	0	0	0	0	0	0	0	0	0	0	0	0	0	0	0	0	0	0	0	0
Aspergillus versicolor	0	0	0	0	0	0	0	0	0	0	0	0	0	0	0	0	0	0	0	0	0	0	0	0	0	0	0	0	0	0	0	0	0	0	0	0	0	0	0	0	0	0	0	0	0	0	0	0	0
Auchenorrhyncha	0	0	0	0	0	0	0	0	0	0	0	0	0	0	0	0	0	0	0	0	0	0	0	0	0	0	0	0	0	0	0	0	0	0	0	0	0	0	0	0	0	0	0	0	0	0	0	0	0
Bibio marci	0	0	0	0	0	0	0	0	0	0	0	0	0	0	0	0	0	0	0	0	0	0	0	0	0	0	0	0	0	343	13	0	0	0	0	0	0	0	0	0	0	0	0	0	0	0	0	0	0
Bilateria	0	0	0	0	0	0	0	0	0	0	0	0	0	0	0	0	0	0	0	0	0	0	0	0	0	0	0	0	0	0	0	0	0	0	0	0	0	0	0	0	0	0	0	0	0	0	0	0	0
Braconidae sp.	0	0	0	0	0	0	0	0	0	0	0	0	0	0	0	0	0	0	0	0	0	0	0	0	0	0	3	0	0	0	0	0	0	0	85	0	0	0	0	0	0	0	0	0	0	0	0	0	0
Bulinus angolensis	0	0	0	0	0	0	0	0	0	0	0	0	0	0	0	0	0	0	0	0	0	0	0	0	0	0	0	0	0	0	0	0	0	0	0	0	0	0	0	0	0	0	0	0	0	0	0	0	0
Calliphoridae sp.	0	0	0	0	0	0	0	0	0	0	0	0	0	0	0	0	0	0	0	0	0	0	0	0	0	0	0	0	0	0	0	0	0	0	0	0	0	0	0	0	0	0	0	0	0	0	0	0	0
Campopleginae sp.	0	0	0	0	0	0	0	0	0	0	223	0	0	0	0	0	0	0	0	0	0	0	0	0	0	0	0	0	0	0	46345	0	0	0	0	0	0	0	0	0	0	0	0	0	0	0	0	0	0
Cecidomyiidae sp.	0	0	0	0	0	0	166	0	0	0	0	0	2	0	0	0	0	0	0	0	0	0	0	0	0	0	0	0	0	0	0	0	0	0	0	0	0	0	0	0	0	0	0	0	0	0	0	0	0
Cepaea hortensis	0	0	0	0	0	0	0	0	0	0	5878	716	0	0	0	0	0	268	0	0	0	0	0	0	0	0	0	0	0	121	32	0	0	104	0	0	0	0	0	0	0	0	0	0	0	0	0	0	0
Cepaea nemoralis	0	0	0	0	0	0	0	0	0	0	0	0	0	0	0	0	0	0	0	0	0	0	0	0	0	0	0	0	0	0	0	0	0	0	0	0	0	0	0	0	0	0	0	0	0	0	0	0	0
Charmon sp.	0	0	0	0	0	0	0	0	0	0	0	0	0	0	0	0	0	0	0	0	0	0	0	0	0	0	0	0	0	0	0	0	0	0	0	0	0	0	0	0	0	0	0	0	0	0	0	0	0
Chrysomelini	0	0	0	0	0	0	0	0	0	0	0	0	0	0	0	0	0	0	0	0	0	0	0	0	0	0	0	0	0	0	0	0	0	0	0	0	0	0	0	0	0	0	0	0	0	0	0	0	0
Cimbex americana	0	0	0	0	0	0	0	0	0	1437	0	0	0	0	0	0	0	0	0	0	0	0	0	0	0	0	0	0	0	767	0	0	0	0	11744	0	0	0	0	0	0	0	0	0	23119	118266	0	0	0
Cimbex fagi	0	0	0	0	0	0	0	0	0	6	0	0	0	0	0	0	0	0	0	0	0	0	0	0	0	0	0	0	0	5	0	0	0	0	0	0	0	0	0	0	0	0	0	0	25	276	0	0	0
Cimbex sp.	0	0	0	0	0	0	0	0	0	0	0	0	0	0	0	0	0	0	0	0	0	0	0	0	0	0	0	0	0	0	0	0	0	0	0	0	0	0	0	0	0	0	0	0	62	528	0	0	0
Clubiona brevipes	0	0	0	0	0	0	0	0	0	0	0	0	0	0	7022	0	0	0	0	0	0	0	0	0	1851	0	0	0	0	0	0	0	0	0	0	0	0	0	0	0	0	0	0	433	0	0	0	0	0
Coleophora flavipennella	0	0	0	0	0	0	0	0	0	0	0	0	0	0	0	0	0	0	0	0	0	0	0	0	27	0	0	0	0	0	0	0	0	0	0	0	0	0	0	0	0	0	0	0	0	0	0	0	0
Coleophora laricella	0	0	0	15550	0	0	478	0	14175	0	0	0	0	0	0	0	0	0	0	0	0	0	0	0	0	0	0	0	0	0	0	108	0	0	0	0	0	0	0	0	0	0	0	0	0	0	0	0	0
Coleophora lutipennella	0	0	0	0	0	0	0	0	0	0	0	0	0	0	0	0	0	0	0	0	0	0	0	0	417	0	0	0	0	0	0	0	0	0	0	0	0	0	0	0	0	0	0	0	0	0	0	0	0
Coleophora serratella	0	0	0	0	0	0	0	0	0	0	0	0	0	0	0	0	0	0	0	0	0	0	0	0	88	0	0	0	0	0	0	0	0	0	0	0	0	0	0	0	0	0	0	0	0	0	0	0	0
Colotois pennaria	0	0	0	0	0	0	0	0	0	0	23	0	0	202	0	0	0	0	0	0	0	0	0	0	0	0	0	0	0	229	0	0	0	0	0	0	0	0	0	0	0	0	0	0	0	0	0	0	0
Conistra sp.	0	0	0	0	0	0	0	0	0	0	0	0	0	0	0	0	0	0	0	0	0	0	0	0	0	0	0	0	0	0	0	0	0	0	0	0	0	0	0	0	0	0	0	0	0	0	0	0	0
Conistra vaccinii	0	0	0	0	0	0	0	0	0	677	0	0	0	0	0	0	0	0	0	0	0	0	0	0	0	0	0	0	0	483	0	0	0	0	0	0	0	0	0	0	0	0	0	0	0	0	0	0	0
Craniophora ligustri	0	0	0	0	0	0	0	0	0	0	0	0	0	0	0	0	0	0	0	0	0	0	0	0	0	0	0	0	0	0	0	0	0	0	0	0	0	0	0	0	0	0	0	0	0	0	0	0	0
Culicoides impunctatus	0	0	0	0	0	0	0	0	0	0	0	0	0	0	0	0	0	0	0	0	0	0	0	0	0	0	0	0	0	0	0	0	0	0	0	0	0	0	0	0	0	0	0	0	0	0	0	0	0
Culicoides obsoletus	0	0	0	0	0	0	0	0	0	0	0	0	0	0	0	0	0	0	0	0	0	0	0	0	0	0	0	0	0	0	0	0	0	0	0	0	0	0	0	0	0	0	0	0	0	0	0	0	0
Culicoides sp.	0	0	0	0	0	0	0	0	0	0	0	0	0	0	0	0	0	0	0	0	0	0	0	0	0	0	0	0	0	0	0	0	0	0	0	0	0	0	0	0	0	0	0	0	0	0	0	0	0
Curculionoidea	0	0	0	0	0	0	0	0	0	0	0	0	0	0	0	0	0	0	0	0	0	0	0	0	0	0	0	0	0	16	732	0	0	0	0	0	0	0	0	0	0	0	19	0	0	0	0	0	0
Cynipinae	0	0	0	0	0	0	0	0	0	0	0	0	0	0	0	0	0	0	0	0	0	0	0	0	0	0	0	0	0	0	0	0	0	0	0	0	0	0	0	0	0	0	0	0	0	0	0	0	0
Cynipini	0	0	0	0	0	0	0	0	0	0	0	0	0	0	0	0	0	0	0	0	0	0	0	0	74	0	0	0	0	0	0	0	0	0	0	0	0	0	0	0	0	0	0	0	0	0	0	0	0
Cyzenis albicans	0	0	0	0	0	0	0	0	0	0	0	0	0	0	0	0	0	0	0	0	0	0	0	0	0	0	0	0	0	0	0	0	0	0	0	0	0	0	0	0	0	0	0	0	0	0	0	0	0
Dionycha	0	0	0	0	0	0	0	0	0	0	0	0	0	0	0	0	0	0	0	0	0	0	0	0	0	0	0	0	0	0	0	0	0	0	0	0	0	0	0	0	0	0	0	0	0	0	0	0	0
Ditrysia	0	0	0	0	0	0	0	0	0	0	0	0	0	0	0	0	0	0	0	0	0	0	0	0	0	0	0	0	0	0	0	0	0	0	0	0	0	0	0	0	0	0	0	0	0	0	0	0	0
Drepana falcataria	0	0	0	0	0	0	0	0	0	0	0	0	0	0	0	0	0	0	0	0	0	0	0	0	0	0	0	0	0	0	0	0	0	0	0	0	0	0	0	0	0	0	0	0	0	0	0	0	0
Drepanidae	0	0	0	0	0	0	0	0	0	0	0	0	49	0	0	0	0	0	0	0	0	0	0	0	0	0	0	0	0	0	0	0	0	0	0	0	0	0	0	0	0	0	0	0	0	0	0	0	0
Dusona group	0	0	0	0	0	0	3171	0	0	0	0	0	0	0	0	0	0	0	0	0	0	0	0	0	0	0	0	0	0	0	0	0	0	0	0	0	0	0	0	0	0	0	0	0	0	0	0	0	0
Ectropis crepuscularia	0	0	0	0	0	0	0	0	0	0	0	0	0	0	0	0	0	0	0	0	0	0	0	0	0	0	0	0	0	0	0	0	0	0	0	0	0	0	0	0	0	0	0	0	0	0	0	0	0
Empoasca decipiens	0	0	0	0	0	0	0	0	0	0	0	0	0	0	0	0	0	0	0	0	0	0	0	0	0	0	0	0	0	0	0	0	0	0	0	0	0	0	0	0	0	0	0	0	0	0	0	0	0
Ennominae	0	0	0	0	0	0	0	0	0	0	0	0	0	0	0	0	0	0	0	0	0	0	0	0	0	0	0	0	0	0	0	0	0	0	0	0	0	0	0	0	0	0	0	0	0	0	0	0	0
Epirrita	0	0	0	0	0	0	0	0	0	156	0	0	40	0	0	0	0	0	0	0	0	0	0	0	0	0	0	0	0	0	0	0	0	0	0	0	0	0	0	0	0	0	0	0	0	0	0	0	0
Epirrita autumnata	0	0	0	0	0	0	0	0	0	0	0	0	0	0	0	0	0	0	0	0	0	0	0	0	0	0	0	0	0	0	0	0	0	0	0	0	0	0	0	0	0	0	0	0	0	0	0	0	0
Epirrita christyi	0	0	0	0	0	0	0	0	0	0	0	0	0	0	0	0	0	0	0	0	0	0	0	0	0	0	0	0	0	395	0	0	0	0	0	0	0	0	0	0	0	0	0	0	0	0	0	0	0
Erannis defoliaria	0	0	0	0	0	0	0	0	0	0	3457	1904	0	0	0	0	0	0	0	0	0	0	0	0	0	0	0	0	0	0	0	0	0	0	0	0	0	0	0	0	0	0	0	0	0	0	0	0	0
Eriocrania	0	0	0	0	0	0	0	0	0	0	0	0	0	0	0	0	0	0	0	0	0	0	0	0	0	0	0	0	0	0	0	0	0	0	0	0	0	0	0	0	0	0	0	0	0	0	0	0	0
Eriocrania semipurpurella	0	0	0	0	0	0	16859	0	0	0	0	0	0	0	0	0	0	0	0	0	0	0	0	0	0	0	0	0	0	0	0	0	0	0	0	0	0	0	0	0	0	0	0	0	0	0	0	0	0
Euchoeca nebulata	0	0	0	0	0	0	0	0	0	0	0	0	0	0	0	0	0	0	0	0	0	0	18664	0	0	0	0	0	0	0	0	0	0	0	0	0	0	0	0	0	0	0	0	0	0	0	0	0	0
Eucosmini	0	0	0	0	0	0	0	0	0	0	0	0	0	0	0	0	0	0	0	0	0	0	0	0	0	0	0	0	0	0	0	0	0	0	0	0	0	0	0	0	0	0	0	0	0	0	0	0	0
Eudemis profundana	0	0	0	0	0	0	0	0	0	0	0	0	0	0	16	0	0	0	0	0	0	0	0	0	0	0	0	0	0	0	0	0	0	0	0	0	0	0	0	0	0	0	0	0	0	0	0	0	0
Euphorinae	0	0	0	0	0	0	0	0	0	0	0	0	0	0	0	0	0	0	0	0	0	0	0	0	0	0	0	0	0	0	0	0	0	0	311	0	0	0	0	0	0	0	0	0	0	0	0	0	0
Eupithecia abbreviata	0	0	0	0	0	0	0	0	0	0	0	0	0	0	0	0	0	0	0	0	0	0	0	0	0	0	0	0	0	0	0	0	0	0	0	0	0	0	0	0	0	0	0	0	0	0	0	0	0
Eupsilia transversa	0	0	0	0	0	0	0	0	0	751	0	0	1501	7979	916	0	0	0	0	0	0	0	0	0	550	0	0	0	0	0	0	0	0	0	0	0	0	0	0	0	0	0	0	0	0	0	0	0	0
Eurytoma aciculata	0	0	0	0	0	0	0	0	0	0	0	0	0	0	0	0	0	0	0	0	0	0	0	0	0	0	0	0	0	0	0	0	0	0	0	0	0	0	0	0	0	0	0	0	0	0	0	0	0
Exoristinae	0	0	0	0	0	0	0	0	0	22	0	0	0	0	0	0	0	0	0	0	0	0	0	0	0	0	0	0	0	0	0	0	0	0	0	0	0	0	0	0	0	0	0	0	0	0	0	0	0
Formica pratensis	0	0	0	0	0	0	0	0	0	0	0	0	0	0	0	0	0	0	0	0	0	0	0	0	0	0	0	0	0	0	0	0	0	0	0	0	0	0	0	0	0	0	0	464	0	0	0	0	0
Formica sibylla	0	0	0	0	0	0	0	0	0	0	0	0	0	0	0	0	0	0	0	0	0	0	0	0	0	0	0	0	0	0	0	0	0	0	0	0	0	0	0	0	0	0	0	0	0	0	0	0	0
Fungi	0	0	0	0	0	0	0	0	0	0	0	0	0	2	0	0	0	0	0	0	0	0	0	0	0	0	0	0	0	0	0	0	0	0	0	0	0	0	0	0	0	0	0	0	0	0	0	0	0
Galerucella lineola	0	0	0	0	0	0	0	0	0	0	0	0	0	0	0	0	0	0	0	0	0	0	464	0	0	0	0	0	0	0	0	0	0	0	0	0	0	0	0	0	0	0	0	0	0	0	0	0	0
Galerucini	0	0	0	0	0	0	0	0	0	0	0	0	0	0	0	0	0	0	0	0	0	0	23	0	0	0	0	0	0	0	0	0	0	0	0	0	0	0	0	0	0	0	0	0	0	0	0	0	0
Haplothrips subtilissimus	0	0	0	0	0	0	0	0	0	0	0	0	0	0	0	0	0	0	0	0	0	0	123	0	0	0	0	0	0	0	0	0	0	0	0	0	0	0	0	0	0	0	0	0	0	0	0	0	0
Hedya nubiferana	0	0	0	0	0	0	0	0	54	0	0	0	0	0	0	0	0	0	0	0	0	0	0	0	0	30	0	0	0	0	0	0	0	0	0	0	0	0	0	0	0	0	0	0	5630	0	0	0	0
Hemerobius micans	0	0	0	0	0	0	0	0	0	0	0	0	0	0	0	0	0	0	0	0	0	0	0	0	0	0	0	0	0	1010	0	0	0	0	0	0	0	0	0	0	0	0	0	0	0	0	0	0	0
Hemiptera	0	0	0	0	0	0	0	0	0	0	0	0	0	0	0	0	0	0	0	0	0	0	0	0	0	0	0	0	0	2	0	0	0	0	0	0	0	0	0	0	0	0	0	0	0	0	0	0	0
Hexapoda	0	0	0	0	0	0	0	0	0	0	0	0	0	0	0	0	0	0	0	0	0	0	0	0	0	0	0	0	0	0	0	0	0	0	0	0	0	0	0	0	0	0	0	0	0	0	0	0	0
Hygromiidae	0	0	0	0	0	0	0	0	0	0	60	0	0	0	0	0	0	0	0	0	0	0	0	0	0	0	0	0	0	0	0	0	0	0	0	0	0	0	0	0	0	0	0	0	0	0	0	0	0
Hymenoptera sp.	0	0	0	0	0	0	0	0	0	0	0	0	0	0	0	0	0	0	0	0	0	0	0	0	0	0	0	0	0	0	0	0	0	0	0	0	0	0	0	0	0	0	0	0	0	0	0	0	0
Ichneumonidae	0	0	0	0	0	0	0	0	0	0	0	0	0	0	0	0	0	0	0	0	0	0	0	0	0	0	0	0	0	0	0	0	0	0	0	0	0	0	0	0	0	0	0	0	0	15	0	0	0
Ipimorphinae	0	0	0	0	0	0	0	0	0	95	0	0	0	0	0	0	0	0	0	0	0	0	0	0	0	0	0	0	0	0	0	0	0	0	0	0	0	0	0	0	0	0	0	0	0	0	0	0	0
Larentiinae	0	0	0	0	0	0	0	0	0	0	0	0	0	0	0	0	0	0	0	0	0	0	0	0	0	0	0	0	0	0	0	0	0	0	0	0	0	0	0	0	0	0	0	0	0	0	0	0	0
Lehmannia marginata	0	0	0	0	0	0	0	0	0	0	0	0	0	0	0	0	0	0	0	0	0	0	0	0	0	0	0	0	0	0	0	0	0	0	0	0	0	0	0	0	0	0	0	0	0	0	0	0	0
leotiomyceta	0	0	0	0	0	0	0	0	0	0	0	0	0	0	0	0	0	0	0	0	0	0	0	0	0	0	0	0	0	0	0	0	0	0	0	0	0	0	0	0	0	0	0	0	0	0	0	0	0
Limax	0	0	0	0	0	0	0	0	0	0	0	0	0	0	0	0	0	0	0	0	0	0	0	0	0	0	0	0	0	0	0	0	0	0	0	0	0	0	0	0	0	0	0	0	0	0	0	0	0
Limax cinereoniger	0	0	0	0	0	0	0	0	0	0	0	0	0	0	0	0	0	0	0	0	0	0	0	0	0	0	0	0	0	0	0	0	0	0	0	0	0	0	0	0	0	0	0	0	0	0	0	0	0
Limnophyes	0	0	0	0	0	0	0	0	0	0	0	0	0	0	0	0	0	0	0	0	0	0	0	0	0	0	0	0	0	0	0	0	0	0	0	0	0	0	0	0	0	0	0	0	0	0	0	0	0
Linaeidea aenea	0	0	0	0	0	0	0	0	0	0	0	0	0	0	0	0	0	0	0	0	0	0	6320	0	0	0	0	0	0	0	0	0	0	0	0	0	0	0	0	0	0	0	0	0	0	0	0	0	0
Lypha dubia	0	0	0	0	0	0	0	0	0	151	1022	0	0	404	0	0	0	0	0	0	0	0	0	0	0	0	0	0	0	0	0	0	0	0	0	0	0	0	0	0	0	0	0	0	0	0	0	0	0
Meteorus colon	0	0	0	0	0	0	0	0	0	0	0	0	0	0	0	0	0	0	0	0	0	0	0	0	0	0	0	0	0	0	0	0	0	0	0	0	0	0	0	0	0	0	0	0	0	0	0	0	0
Microctonus sp.	0	0	0	0	0	0	0	0	0	0	0	0	0	0	0	0	0	0	0	0	0	0	0	0	26	0	0	0	0	58	0	0	0	0	0	0	0	0	0	0	0	0	100	0	0	0	0	0	0
Muscinae	0	0	0	0	0	0	0	0	0	0	0	0	0	0	0	0	0	0	0	0	0	0	0	0	0	0	0	0	0	0	0	0	0	0	0	0	0	0	0	0	0	0	0	0	0	0	0	0	0
Nematinae	0	0	0	0	0	0	0	0	0	0	0	0	0	0	0	0	0	0	0	0	0	0	159	0	0	0	0	0	0	0	0	0	0	0	0	0	0	0	0	0	0	0	0	0	0	0	0	0	0
Nematinus steini	0	0	0	0	0	0	0	0	0	0	0	0	0	0	0	0	0	0	0	0	0	0	717	0	0	0	0	0	0	0	0	0	0	0	0	0	0	0	0	0	0	0	0	0	0	0	0	0	0
Nematocera	0	0	0	0	0	0	0	0	0	0	0	0	0	0	0	0	0	0	0	0	0	0	0	0	0	0	0	0	0	0	0	0	0	0	0	0	0	0	0	0	0	0	0	0	0	0	0	0	0
Neriene peltata	0	0	0	0	0	0	0	0	0	0	0	0	0	0	0	0	0	0	0	0	0	0	0	0	0	0	0	0	0	74	0	0	0	0	0	0	0	0	0	0	0	0	0	0	0	0	0	0	0
Neuroterus quercusbaccarum	0	0	0	0	0	0	0	0	0	0	0	0	0	0	0	0	0	0	0	0	0	0	0	0	0	0	0	0	0	0	0	0	0	0	0	0	0	0	0	0	0	0	0	0	0	0	0	0	0
Noctuoidea	0	0	0	0	0	0	0	0	0	0	0	1210	0	0	0	0	0	0	0	0	0	0	0	0	0	0	0	0	0	0	0	0	0	0	0	0	0	0	0	0	0	0	0	0	0	0	0	0	0
Oncopsis	0	0	0	0	0	0	0	0	0	0	0	0	0	0	0	0	0	0	0	0	0	0	0	0	70	0	0	0	0	0	0	0	0	0	0	0	0	0	0	0	0	0	0	0	0	0	0	0	0
Operophtera brumata	0	0	0	4933	0	0	0	0	0	38517	30467	29305	11542	37994	13988	0	6398	0	0	0	0	0	0	0	0	0	0	0	0	0	0	0	0	0	0	0	0	0	0	0	0	0	0	0	0	0	0	0	0
Operophtera fagata	0	0	0	0	0	0	0	0	0	0	0	0	0	0	0	0	0	0	0	0	0	0	0	0	0	0	0	0	0	0	0	0	0	0	0	0	0	0	0	0	0	0	0	0	0	0	0	0	0
Orthosia cerasi	0	0	0	0	0	0	0	0	0	18087	0	3635	0	0	12663	0	2703	0	0	0	0	0	0	0	0	0	0	0	0	0	0	0	0	0	3428	0	0	0	0	0	0	0	0	0	0	0	0	0	0
Orthosia cruda	0	0	0	0	0	0	0	0	0	0	0	4926	2243	928	8258	0	7180	0	0	0	0	0	0	0	0	0	0	0	0	0	0	0	0	0	0	0	0	0	0	0	0	0	0	0	0	0	0	0	0
Orthosia incerta	0	0	0	0	0	0	0	0	0	0	0	781	0	0	0	0	0	0	0	0	0	0	0	0	0	0	0	0	0	0	0	0	0	0	605	0	0	0	0	0	0	0	0	0	0	0	0	0	0
Pamphiliidae	0	0	0	0	0	0	0	0	0	0	0	0	0	0	0	0	0	0	0	0	0	0	0	0	0	0	0	0	0	0	0	0	0	214	0	0	0	0	0	0	0	0	0	0	0	116	0	0	0
Pediaspis aceris	0	0	0	0	0	0	0	0	0	0	4	0	0	0	0	0	0	0	0	0	0	0	0	0	0	0	0	0	0	0	4	0	0	0	0	0	0	0	0	0	0	0	0	0	0	0	0	0	0
Penicillium	0	0	0	0	0	0	0	0	0	0	0	0	0	0	0	0	0	0	0	0	0	0	0	0	0	0	0	0	0	0	0	0	0	0	0	0	0	0	0	0	0	0	0	0	0	0	0	0	0
Penicillium digitatum	0	0	0	0	0	0	0	0	0	0	0	0	0	0	0	0	0	0	0	0	0	0	0	0	0	0	0	0	0	0	0	0	0	0	0	0	0	0	0	0	0	0	0	0	0	0	0	0	0
Penicillium polonicum	0	0	0	0	0	0	0	0	0	0	0	0	0	0	0	0	0	0	0	0	0	0	0	0	0	0	0	0	0	0	0	0	0	0	0	0	0	0	0	0	0	0	0	0	0	0	0	0	0
Penicillium rubens	0	0	0	0	0	0	0	0	0	0	0	0	0	0	0	0	0	0	0	0	0	0	0	0	0	0	0	0	0	0	0	0	0	0	0	0	0	0	0	0	0	0	0	0	0	0	0	0	0
Phenacoccus aceris	0	0	0	0	0	0	0	0	0	0	0	0	0	0	0	0	0	0	0	0	0	0	0	0	73	0	0	0	0	0	0	0	0	0	0	0	0	0	0	0	0	0	0	0	0	0	0	0	0
Philodromus collinus	0	0	0	0	0	0	0	0	0	0	0	0	0	0	0	0	0	0	0	0	0	0	0	0	0	0	0	0	0	0	0	0	0	16972	0	0	0	0	0	0	0	0	0	0	0	0	0	0	0
Poecilocampa populi	0	0	0	0	0	0	0	0	0	0	0	0	0	0	0	0	0	0	0	0	0	0	0	0	310	0	0	0	0	0	0	0	0	0	0	0	0	0	0	0	0	0	0	0	0	0	0	0	0
Polyphaga	0	0	0	0	0	0	0	0	0	0	0	0	0	0	0	0	0	0	0	0	0	0	0	0	0	0	0	0	0	0	0	0	0	0	0	0	0	0	0	0	0	0	0	0	0	0	0	0	0
Proctophyllodes fuchsi	0	0	0	0	0	0	0	0	0	0	0	0	0	0	0	0	0	0	0	0	0	0	0	0	0	0	0	0	0	53	0	0	0	304	0	0	0	0	0	0	0	0	0	0	0	0	0	0	0
Pseudargyrotoza conwagana	0	0	0	0	0	0	0	0	0	0	0	0	0	0	0	0	0	0	0	0	0	0	0	0	0	0	0	0	0	0	0	0	0	0	0	0	0	0	0	0	0	0	0	0	0	0	0	0	0
Pterygota	0	0	0	0	0	0	0	0	0	0	0	0	0	0	0	0	0	0	0	0	0	0	0	0	0	0	0	0	0	0	0	0	0	0	0	0	0	0	0	0	0	0	0	0	0	0	0	0	0
Ptycholoma lecheana	0	0	0	0	0	0	0	0	0	0	0	0	0	0	0	0	1046	0	0	0	0	0	0	0	0	0	0	0	0	0	0	0	0	0	0	0	0	0	0	0	0	0	0	0	0	0	0	0	0
Pyraloidea	0	0	0	0	0	0	0	0	0	0	0	0	0	0	0	0	0	0	0	0	0	0	0	0	0	0	0	0	0	0	0	0	0	0	0	0	0	0	0	0	0	0	0	0	0	0	0	0	0
Pythiales	0	0	0	0	0	0	0	0	0	0	0	0	0	0	0	0	0	0	0	0	0	0	0	0	0	0	0	0	0	0	0	0	0	0	0	0	0	0	0	0	0	0	0	0	0	0	0	0	0
Pythium	0	0	0	0	0	0	0	0	0	0	0	0	0	0	0	0	0	0	0	0	0	0	0	0	0	0	0	0	0	0	0	0	0	0	0	0	0	0	0	0	0	0	0	0	0	0	0	0	0
Pythium aff. diclinum	0	0	0	0	0	0	0	0	0	0	0	0	0	0	0	0	0	0	0	0	0	0	0	0	0	0	0	0	0	0	0	0	0	0	0	0	0	0	0	0	0	0	0	0	0	0	0	0	0
Pythium apiculatum	0	0	0	0	0	0	0	0	0	0	0	0	0	0	0	0	0	0	0	0	0	0	0	0	0	0	0	0	0	0	0	0	0	0	0	0	0	0	0	0	0	0	0	0	0	0	0	0	0
Pythium aquatile	0	0	0	0	0	0	0	0	0	0	0	0	0	0	0	0	0	0	0	0	0	0	0	0	0	0	0	0	0	0	0	0	0	0	0	0	0	0	0	0	0	0	0	0	0	0	0	0	0
Pythium attrantheridium	0	0	0	0	0	0	0	0	0	0	0	0	0	0	0	0	0	0	0	0	0	0	0	0	0	0	0	0	0	0	0	0	0	0	0	0	0	0	0	0	0	0	0	0	0	0	0	0	0
Pythium folliculosum	0	0	0	0	0	0	0	0	0	0	0	0	0	0	0	0	0	0	0	0	0	0	0	0	0	0	0	0	0	0	0	0	0	0	0	0	0	0	0	0	0	0	0	0	0	0	0	0	0
Pythium mamillatum	0	0	0	0	0	0	0	0	0	0	0	0	0	0	0	0	0	0	0	0	0	0	0	0	0	0	0	0	0	0	0	0	0	0	0	0	0	0	0	0	0	0	0	0	0	0	0	0	0
Pythium rostratifingens	0	0	0	0	0	0	0	0	0	0	0	0	0	0	0	0	0	0	0	0	0	0	0	0	0	0	0	0	0	0	0	0	0	0	0	0	0	0	0	0	0	0	0	0	0	0	0	0	0
Pythium sp.	0	0	0	0	0	0	0	0	0	0	0	0	0	0	0	0	0	0	0	0	0	0	0	0	0	0	0	0	0	0	0	0	0	0	0	0	0	0	0	0	0	0	0	0	0	0	0	0	0
Pythium viniferum	0	0	0	0	0	0	0	0	0	0	0	0	0	0	0	0	0	0	0	0	0	0	0	0	0	0	0	0	0	0	0	0	0	0	0	0	0	0	0	0	0	0	0	0	0	0	0	0	0
Radix natalensis	0	0	0	0	0	0	0	0	0	151	0	0	0	0	0	0	0	0	0	0	0	0	0	0	0	0	0	0	0	0	0	0	0	0	0	0	0	0	0	0	0	0	0	0	0	192	0	0	0
Saprolegnia	0	0	0	0	0	0	0	0	0	0	0	0	0	0	0	0	0	0	0	0	0	0	0	0	0	0	0	0	0	0	0	0	0	0	0	0	0	0	0	0	0	0	0	0	0	0	0	0	0
Saprolegnia unispora	0	0	0	0	0	0	0	0	0	0	0	0	0	0	0	0	0	0	0	0	0	0	0	0	0	0	0	0	0	0	0	0	0	0	0	0	0	0	0	0	0	0	0	0	0	0	0	0	0
Scathophaga stercoraria	0	0	0	0	0	0	0	0	0	0	0	0	0	0	0	0	0	0	0	0	0	0	0	0	0	0	0	0	0	0	0	0	0	0	0	0	0	0	0	0	0	0	0	0	0	0	0	0	0
Selenia tetralunaria	0	0	0	0	0	0	0	0	0	0	0	0	0	0	0	0	0	0	0	0	0	0	0	0	0	0	0	0	0	0	0	0	0	0	0	0	0	0	0	0	0	0	0	0	0	0	0	0	0
Sigmurethra	0	0	0	0	0	0	0	0	0	0	0	0	0	0	0	0	0	0	0	0	0	0	0	0	0	0	0	0	0	0	0	0	0	0	0	0	0	0	0	0	0	0	0	0	0	0	0	0	0
Smittia sp.	0	0	0	0	0	0	0	0	0	0	0	0	0	0	0	0	0	0	0	0	0	0	0	0	0	20586	0	0	0	0	0	0	0	0	0	0	0	0	0	0	0	0	0	0	132	0	0	0	0
Spilonota laricana	0	0	0	0	0	0	0	0	0	0	0	0	0	0	0	0	0	0	0	0	0	0	0	0	0	0	0	0	0	0	0	0	0	0	0	0	0	0	0	0	0	0	0	0	0	0	0	0	0
Stomoxys calcitrans	0	0	0	0	0	0	0	0	0	0	0	0	0	0	0	0	0	0	0	0	0	0	0	0	0	0	0	0	0	0	0	0	0	0	0	0	0	0	0	0	0	0	0	0	0	0	0	0	0
Succinea sp.	0	0	0	0	0	0	0	0	0	0	0	0	0	0	0	0	0	5659	0	0	0	0	79	0	0	0	0	0	0	0	0	0	0	0	0	0	0	0	0	0	0	0	0	0	0	0	0	0	0
Syrphus torvus	0	0	0	0	0	0	0	0	0	0	0	0	0	0	0	0	0	0	0	0	0	0	0	0	0	0	0	0	0	0	0	0	0	0	0	0	0	0	0	0	0	0	0	0	0	0	0	0	0
Taeniothrips inconsequens	0	0	0	0	0	0	0	0	0	0	0	0	0	0	0	0	0	0	0	0	0	0	0	0	0	0	0	0	0	0	0	0	0	0	0	0	0	0	0	0	0	0	0	0	0	0	0	0	0
Tenthredinidae	0	0	0	0	0	0	0	0	0	0	0	0	0	0	0	0	0	0	0	0	0	0	0	0	0	0	0	0	0	0	0	0	0	0	0	0	0	0	0	0	0	0	0	0	0	0	0	0	0
Tetracladium furcatum	0	0	0	0	0	0	0	0	0	0	0	0	0	0	0	0	0	0	0	0	0	0	0	0	0	0	0	0	0	0	0	0	0	0	0	0	0	0	0	0	0	0	0	0	0	0	0	0	0
Tetragnatha obtusa	0	0	0	0	0	0	0	0	0	0	0	0	0	0	0	0	0	0	0	0	0	0	0	0	6	0	0	0	0	0	0	0	0	0	0	0	0	0	0	0	0	0	0	0	0	0	0	0	0
Theclinae	0	0	0	0	0	0	0	0	0	0	0	0	131	0	0	0	0	0	0	0	0	0	0	0	0	0	0	0	0	0	0	0	0	0	0	0	0	0	0	0	0	0	0	0	0	0	0	0	0
Thrips major	0	0	0	0	0	0	0	0	0	0	0	0	0	0	0	0	0	0	0	0	0	0	0	0	0	0	0	0	0	0	0	0	0	0	0	0	0	0	0	0	0	0	0	0	0	0	0	0	0
Thrips minutissimus	0	0	0	0	0	0	212	0	0	0	0	0	0	0	0	0	0	0	0	0	0	0	0	0	0	0	0	0	0	0	0	0	0	0	0	0	0	0	0	0	0	0	288	351	0	0	0	0	0
Tortricodes alternella	0	0	0	0	0	0	0	0	0	0	0	153	1495	0	601	0	0	0	0	0	0	0	0	0	0	0	0	0	0	0	0	0	0	0	0	0	0	0	0	0	0	0	0	0	0	0	0	0	0
Torymus flavipes	0	0	0	0	0	0	0	0	0	0	0	0	0	0	0	0	0	0	0	0	0	0	0	0	0	0	0	0	0	0	0	0	0	0	0	0	0	0	0	0	0	0	0	0	0	0	0	0	0
unclassified Campopleginae	0	0	0	0	0	0	0	0	701	0	0	0	0	0	0	0	0	0	0	0	0	0	0	0	0	0	0	0	0	0	0	0	0	0	0	0	0	0	0	0	0	0	0	0	0	0	0	0	0
unclassified Psocoptera	0	0	0	0	0	0	0	0	0	0	0	0	0	0	0	0	0	0	0	0	0	0	0	0	0	0	0	0	0	0	0	0	0	0	0	0	0	0	0	0	0	0	0	0	29	0	0	0	0
unclassified Pythium	0	0	0	0	0	0	0	0	0	0	0	0	0	0	0	0	0	0	0	0	0	0	0	0	0	0	0	0	0	0	0	0	0	0	0	0	0	0	0	0	0	0	0	0	0	0	0	0	0
uncultured fungus	0	0	0	0	0	0	0	0	0	0	0	0	0	0	0	0	0	0	0	0	0	0	0	0	0	0	0	0	0	0	0	0	0	0	0	0	0	0	0	0	0	0	0	0	0	0	0	0	0
Valenzuela burmeisteri	0	0	0	0	0	0	0	0	0	0	0	0	0	0	0	0	0	0	0	0	0	0	0	0	0	0	0	0	0	0	0	0	0	0	0	0	0	0	0	0	0	0	0	0	0	0	0	0	0
[truncated: 127 more columns]

## Sheet: FOO per sample
Taxon	7810733	7810735	7810736	7810737	7810738	7810739	7810741	7810744	7810745	7810752	7810753	7810754	7810755	7810756	7810757	7810758	7810759	7810788	7810789	7810790	7810791	7810792	7810793	8126497	8146878	8146879	8146880	8146881	8146882	8146884	8146886	8146887	8146888	8146890	8146892	8146894	8146896	8146897	8221952	8221953	8221955	8221956	8221958	8221959	8266301	8266302	8266303	8266304	8266305
#N/A	0.454094	0.54902	0.561674	0.028408	0.274448	0.671875	0.216205	0.105556	0.00614606	0.00910286	0.00561104	0.180619	0.218559	0.0815376	0.00423621	0.606648	0.000250828	0.784153	0.634218	0.419549	0.101064	0.501014	0.157857	0.796364	0.905642	0.0608808	0.486726	0.261062	0.695652	0.871855	0.128973	0.351032	0.0776699	0.0210869	0.16986	0.521472	0.546125	0.276923	0.140625	0.630896	0.0655738	0.516892	0.95609	0.92829	0.0907504	0.0329635	0.194444	0.713755	0.269737
Acari sp.	0	0	0	0	0	0	0	0	0	0	0	0	0	0	0	0	0	0	0	0	0	0	0	0	0	0	0	0	0	0	0	0	0	0	0	0	0	0	0	0	0	0	0	0	0	0	0	0	0
Acariformes	0	0	0	0	0	0	0	0	0	0	0	0	0	0	0	0	0	0	0	0	0	0	0	0	0	0	0	0	0	0	0	0	0	0	0	0	0	0	0	0	0	0	0	0	0	0	0	0	0
Acleris rhombana	0	0	0	0	0	0	0	0	0	0	0	1.88932e-05	0	1.90197e-05	0	0	0	0	0	0.00601504	0	0	0	0	0	0	0	0	0	0	0	0	0	0	0	0	0	0	0	0	0	0	0	0	0	0	0	0	0
Acrobasis repandana	0	0	0	0	0.00315457	0	0	0	0	0	0	3.77865e-05	7.02988e-05	5.70592e-05	0.017665	0	5.01655e-05	0	0	0	0	0	6.15669e-05	0	0	0	0	0.00884956	0	0	0	0	0	0.00058723	0	0	0	0	0	0	0	0	0	0.000218627	0	0	0.00694444	0	0
Aethalura punctulata	0	0	0	0	0	0	0	0	0	0	0	0	0	0	0	0	0	0	0	0	0	0	0	0	0	0	0	0	0	0	0	0	0	0	0	0	0	0	0	0	0	0	0	0	0	0	0	0	0
Agathis sp.	0	0	0	0	0	0	7.19243e-05	0.05	0.203698	0	1.43688e-05	0	0	0	0	0	0	0	0	0	0	0	0	0	0	0.000580668	0	0	0	0	0	0	0.0873786	0	0	0	0	0	0.0703125	0	0	0	0	0	0.00081055	0	0	0	0
Agriopis aurantiaria	0	0	0	4.68779e-05	0	0	0	0	0	0	0	0.000132253	0	0	0	0	0	0	0	0	0	0	0	0	0	0	0	0	0	0	0	0	0	5.33846e-05	0	0	0	0	0	0	0	0	0	3.64378e-05	6.235e-05	6.35748e-05	0	0	0
Agriopis marginaria	0	0	0	4.68779e-05	0	0	7.19243e-05	0	0	0.00278867	0.00749335	0.000812409	0.000246046	5.70592e-05	0.00311362	0	0.00632086	0	0	0	0.00531915	0	0.000123134	0	0	0	0	0	0	2.06137e-05	5.41448e-05	0.00196657	0	0.000213538	0	0	0	0	0	0.00235849	0.00819672	0	0	7.28757e-05	6.235e-05	3.17874e-05	0	0	0.00164474
Agrochola circellaris	0	0	0	0	0	0	0	0	0	0	0	0	0	0	0	0	0	0	0	0.00150376	0	0	0	0	0	0	0	0	0	2.06137e-05	0	0	0	0	0	0	0	0	0	0	0	0	0	0	0	0	0	0	0
Agrochola macilenta	0	0	0	0	0	0.0234375	0	0	0	2.26721e-05	2.15533e-05	0	0	0	0	0	0	0	0	0	0	0	0	0.0218182	0.000344463	0	0	0	0.0144928	0	0	0	0	0	0	0	0	0	0	0	0	0	0	0	0	0	0	0	0
Aleimma loeflingiana	0	0	0	0	0	0	0	0	0	0	0	0	0	0	0.00110141	0	0	0	0	0	0	0	0	0	0	0	0	0	0	0	0	0	0	0	0	0	0	0	0	0	0	0	0	0	0	0	0	0	0
Alsophila aescularia	0	0	0	0	0	0	0	0	0	0.000974902	0	0	0	0	0	0	0	0	0	0	0	0	0	0	0	0	0	0	0	0	0	0	0	0	0	0	0	0	0	0	0	0	0	0	0	7.94685e-06	0	0	0
Amphipyra berbera	0.0347395	0	0.00881057	0.00131258	0.00315457	0	0.000251735	0	0.000103295	0.281123	0.000179611	0.00938994	0.0230931	0.00119824	0.00580361	0.0110803	0.0773051	3.26744e-05	0.00589971	0.00902256	0.0478723	0.0398918	0.000215484	0	0	0	0.00442478	0	0	0.000907001	0	0.0235988	0	0.000160154	0	0.00306748	0.00738007	0	0	0	0.057377	0.00337838	0.000287936	0.000145751	0	0.00123971	0.00347222	0	0
Amphipyra pyramidea	0	0.124183	0	0	0	0	0.00172618	0	0.000361533	0.0135806	0.681285	0	0	3.80394e-05	0	0	0	0	0	0	0	0.000676133	0.00477143	0	0	0	0	0	0.00724638	3.09205e-05	0.00662371	0	0	0	0	0	0	0	0	0.129717	0	0.00337838	0	0	0	7.94685e-05	0	0	0.296053
Anatis ocellata	0	0	0	0	0	0	0	0	0	0	0	0	0	0	0	0	0	0	0	0	0	0	0	0	0	0	0	0	0	0	0	0	0	0	0	0	0	0	0	0	0	0	0	0	0	0	0	0	0
Anorthoa munda	0	0	0.00220264	0.000187512	0	0	0.000179811	0	0	0	0	0	0.0106503	0	0.00118614	0	0	3.26744e-05	0	0	0	0	0	0	0	0	0.00442478	0.00442478	0	0	1.80483e-05	0	0	0.000266923	0.00015289	0	0.0184502	0	0	0	0	0	0.000143968	3.64378e-05	9.3525e-05	9.53622e-05	0	0	0.00164474
Anyphaena accentuata	0.0124069	0	0	0	0	0	3.59622e-05	0	0	0.00037409	7.18442e-06	0	0	0.000228237	0	0	0	3.26744e-05	0	0	0	0.00743746	0	0	2.46045e-05	0.000402001	0	0	0	0.0721066	0.000433158	0.0186824	0	0.000106769	0	0	0	0	0	0	0	0	0.000467895	0.00051013	3.1175e-05	0.000373502	0	0	0
Apocheima pilosaria	0	0	0	4.68779e-05	0	0	0	0	5.16476e-05	0	1.43688e-05	0.00232387	0	0	0	0.00554017	0	0	0	0.00150376	0	0	3.07834e-05	0.00363636	0.00204217	0.000178667	0	0	0	0.000113375	1.80483e-05	0.000983284	0	5.33846e-05	0	0	0	0	0	0	0	0.00675676	7.19839e-05	7.28757e-05	0	0	0	0	0
Apocheima sp.	0	0	0	0	0	0	3.59622e-05	0	0	0	0	7.55729e-05	0.0027768	1.90197e-05	0	0	0	0	0	0	0	0	0	0	0	0	0	0	0	0	0	0	0	0	0	0	0.00369004	0	0	0	0	0	0	0	0	0	0	0	0
Apotomis inundana	0	0	0	0	0	0	0	0	0	0	0	0	0	0	0	0	0	0	0	0	0	0	0	0	0	0	0	0	0	0	0	0	0	0	0	0	0	0	0	0	0	0	0	0	0	0	0	0	0
Apotomis turbidana	0	0	0	0	0	0	0	0	0	0	0	0	0	0	0	0	0	0	0	0	0	0	0	0	4.9209e-05	4.46668e-05	0	0	0	0.000103068	3.60965e-05	0.00196657	0	0	0	0	0	0	0	0	0	0	7.19839e-05	0	0	0	0	0	0
Araneoidea sp.	0	0	0	0	0	0	0	0	0	0	0	0	0	0	0	0	0	0	0	0	0	0	0	0	0.000393672	4.46668e-05	0	0	0	2.06137e-05	0	0	0	0	0	0	0	0	0	0	0	0	0.000143968	0	0	0	0	0	0
Archipini sp.	0	0	0	0	0	0	3.59622e-05	0	0	0	0	0	0.00207381	0	0	0	0	0	0	0	0	0	0	0	0	0	0	0	0	0	0	0	0	0	0	0	0	0	0	0	0	0	0	0	0	0	0	0	0
Archips crataeganus	0	0	0.0198238	0	0	0	0.000575395	0	0	0	0	0	0.0961336	1.90197e-05	0	0	0	0	0.0147493	0	0	0	6.15669e-05	0	0	0	0.0309735	0	0	0	1.80483e-05	0	0	0	0.000458669	0	0.0258303	0	0	0	0	0	0.000863807	0	0	0	0	0	0
Aspergillus campestris	0	0	0	0	0	0	0	0	0	0	0	0	0	0	0	0	0	0	0	0	0	0	0	0	0	0	0	0	0	0	0	0	0	0	0	0	0	0	0	0	0	0	0	0	0	0	0	0	0
Aspergillus sp.	0	0	0	0	0	0	0	0	0	0	0	0	0	0	0	0	0	0	0	0	0	0	0	0	0	0	0	0	0	0	0	0	0	0	0	0	0	0	0	0	0	0	0	0	0	0	0	0	0
Aspergillus versicolor	0	0	0	0	0	0	0	0	0	0	0	0	0	0	0	0	0	0	0	0	0	0	0	0	0	0	0	0	0	0	0	0	0	0	0	0	0	0	0	0	0	0	0	0	0	0	0.00347222	0	0
Auchenorrhyncha	0	0	0	0	0	0	0	0	0	0	0	0	0	0	0	0	0	0	0	0	0	0	0	0	0	0	0	0	0	0	0	0	0	0	0	0	0	0	0	0	0	0	0	0	0	0	0	0	0
Bibio marci	0	0	0	0	0.00315457	0	0	0	0	1.13361e-05	0	0	0	0	0	0	0	0	0	0	0	0.00270453	0	0	0	4.46668e-05	0	0	0	0.00353524	0.000234627	0.000983284	0	0	0	0	0	0	0	0.00235849	0	0	0.000107976	3.64378e-05	0	0	0	0	0.00164474
Bilateria	0	0	0	0	0	0	0	0	0	0	0	0	0	0	0	0	0	0	0	0	0	0	0	0	0	0	0	0	0	0	0	0	0	0	0	0	0	0	0	0	0	0	0	0	0	0	0	0	0
Braconidae sp.	0	0	0.00220264	0	0	0	3.59622e-05	0	0	0	0	0	0	0	0	0	0	0	0.00294985	0	0	0	0	0	0	0	0.0132743	0	0	0	0	0	0	0	0.00433187	0	0	0	0	0	0	0	0	0	0	0	0	0	0.00164474
Bulinus angolensis	0.00372208	0	0	0	0	0	0	0	0	0.000158705	0	0	0	5.70592e-05	0	0	0	0	0	0	0	0.00135227	0	0	0	0	0	0	0	0.000113375	0	0	0	0	0	0	0	0	0	0	0	0	0	0	0	9.53622e-05	0	0	0
Calliphoridae sp.	0	0	0	0	0	0	0	0	0	0	0	0	0	0	0	0	0	0	0	0	0	0	0	0	0	0	0	0	0	0	0	0	0	0	0	0	0	0	0	0	0	0	0	0	0	0	0	0	0
Campopleginae sp.	0	0.111111	0	0	0	0	0	0	0	1.13361e-05	0.00160213	0	0	1.90197e-05	0	0	0	0	0	0	0	0	0.00344775	0	0.000196836	0.000759335	0	0	0	0.00109252	0.836447	0.0786627	0	0	0	0	0	0	0	0.0601415	0	0	0.00406709	0.000364378	0	0	0	0	0.121711
Cecidomyiidae sp.	0	0	0	0	0	0	0.00596972	0	0	1.13361e-05	7.18442e-06	0	7.02988e-05	0	0	0	0	0	0	0	0	0	0	0	0	0	0	0	0	0	0	0	0	0	0	0	0	0	0	0	0	0	0	0	0	0	0	0	0
Cepaea hortensis	0	0.00816993	0	0	0	0	3.59622e-05	0	5.16476e-05	2.26721e-05	0.04223	0.0135276	0	1.90197e-05	0	0.00277008	0	0.00875674	0	0.00150376	0	0	0.000307834	0	0	0.00111667	0	0	0	0.00124713	0.000577544	0.000983284	0	0.005552	0	0.00306748	0	0	0	0.00353774	0	0.00337838	0	0	0	0	0	0	0.00657895
Cepaea nemoralis	0	0	0	0	0	0	0	0	0	0	0	0	0	0	0	0	0	0	0	0	0	0	0	0	4.9209e-05	0	0	0	0	0	0	0	0	0	0	0	0	0	0	0	0	0	0	0	0	0	0	0	0
Charmon sp.	0	0	0	0	0	0	0	0	0	0	0	0	3.51494e-05	0	0	0	0	0	0	0	0	0	3.07834e-05	0	0	0	0	0	0	0	0	0	0	0	0	0	0	0	0	0	0	0	0	0	0	0	0	0	0
Chrysomelini	0	0	0	0	0	0	0	0	0	0	0	0	0	0	0	0	0	0	0	0	0	0	0	0	0	0	0	0	0	0	0	0	0	0	0	0	0	0	0	0	0	0	0	0	0	0	0	0	0
Cimbex americana	0.173697	0	0.0792952	0.000187512	0	0	0.00478297	0.277778	0.0110009	0.0162899	7.18442e-06	1.88932e-05	0.00151142	0.00494513	2.11811e-05	0	0	0.0166639	0.0707965	0.00451128	0.00531915	0.18526	0	0	2.46045e-05	0.00500268	0.0663717	0	0	0.00790534	0	0	0.31068	0.000747384	0.598512	0	0.0479705	0	0.304688	0	0	0.00337838	0.00302332	0	0.720734	0.939842	0.0104167	0.00743494	0.0115132
Cimbex fagi	0.00124069	0	0	0	0	0	0	0	0	6.80164e-05	0	0	0	1.90197e-05	0	0	0	0	0	0	0	0	0	0	0	0	0	0	0	5.15342e-05	0	0	0	0	0	0	0	0	0	0	0	0	0	0	0.000779375	0.00219333	0	0	0
Cimbex sp.	0.00248139	0	0	0	0	0	3.59622e-05	0	0.000568123	0.000487451	1.43688e-05	0	0	3.80394e-05	0	0	0	0	0	0	0	0.000676133	0	0	0	0	0	0	0	3.09205e-05	0	0	0	0	0	0	0	0	0	0	0	0	0	0	0.00193285	0.00419594	0	0	0
Clubiona brevipes	0	0	0	4.68779e-05	0.0788644	0.0117188	0	0	0	2.26721e-05	0	7.55729e-05	0.000105448	0.000171178	0.148733	0	0	0	0	0.00300752	0	0.000676133	6.15669e-05	0.00363636	0.0455429	0.00285867	0	0.0663717	0	0.00191707	0.000794123	0.0422812	0	0.00336323	0	0.00306748	0	0.115385	0	0	0	0.00337838	0.00352721	0.0157776	0	0	0.0590278	0.00371747	0
Coleophora flavipennella	0	0	0	0	0	0	0	0	0	0	0	0	0	0	0	0	0	0	0	0	0	0	0	0	0.000664321	4.46668e-05	0	0	0	1.03068e-05	0	0	0	0	0	0	0	0	0	0	0	0	0	0	0	0	0	0	0
Coleophora laricella	0	0	0.00220264	0.728952	0	0	0.0171899	0.205556	0.732104	0.000124697	4.31065e-05	0	0	0	0	0	0.00190629	0	0.00884956	0	0.276596	0	0	0	0	0.00299267	0.00442478	0	0	1.03068e-05	0	0.106195	0.15534	0.000106769	0.000101926	0	0	0	0.171875	0	0.295082	0	3.59919e-05	0	0.0028681	6.35748e-05	0	0	0
Coleophora lutipennella	0	0.00163399	0	0	0	0	0	0	0	0	0	0	0	0	0	0	0	0	0	0	0	0	0	0	0.0102601	0.000446668	0	0	0	0.000257671	0.000342917	0.00393314	0	0	0	0	0	0	0	0	0	0	0.000395911	0.000291503	0	0	0.00347222	0	0
Coleophora serratella	0.00124069	0	0	0	0	0	3.59622e-05	0	0	0	0	0	0	0	0	0	0	0	0	0	0	0	0	0	0.00216519	0.000178667	0	0	0	9.27615e-05	3.60965e-05	0.00294985	0	0	0	0	0	0	0	0	0	0	7.19839e-05	7.28757e-05	0	0	0	0	0
Colotois pennaria	0.00248139	0	0	4.68779e-05	0	0	3.59622e-05	0	0	0.000170041	0.000165242	0.000358971	0.00056239	0.00384198	0	0	0	0	0	0	0	0.000676133	0	0	0	0.000134	0	0	0	0.00236027	3.60965e-05	0	0	0	0	0	0	0	0	0	0	0.00337838	3.59919e-05	7.28757e-05	0	4.76811e-05	0	0	0
Conistra sp.	0	0	0	0	0	0	0	0	0	0	0	0	0	0	0	0	0	0	0	0	0	0	0	0	0	0	0	0	0	0	0	0	0	0	0	0	0	0	0	0	0	0	0	0	0	0	0	0	0
Conistra vaccinii	0.00248139	0	0	4.68779e-05	0	0	0.00115079	0	0.000568123	0.00767452	0.000452619	0	0	3.80394e-05	0	0	0	0	0.00294985	0.0406015	0	0.00135227	3.07834e-05	0	4.9209e-05	0.000134	0	0	0	0.0049782	0.000126338	0.00196657	0	5.33846e-05	0	0	0	0	0	0	0	0	0.000107976	3.64378e-05	0	0.000111256	0	0.00371747	0
Craniophora ligustri	0	0	0	0	0	0	0	0	0	1.13361e-05	0	0	0	0	0	0	0	6.53488e-05	0	0	0	0	0	0	0	0	0	0	0	1.03068e-05	0	0	0	0	0.000101926	0	0	0	0	0	0	0	0	0	0	0	0.0104167	0.0111524	0.0148026
Culicoides impunctatus	0	0	0	0	0	0	0	0	0	0	0	0	0	0	0	0	0	0	0	0	0.0159574	0	0	0	0	0	0	0	0	0	0	0	0	0	5.09632e-05	0	0	0	0	0	0	0	0	0	0	7.94685e-06	0.00694444	0.00371747	0.00493421
Culicoides obsoletus	0	0	0	0	0	0	0	0	0	0	0	0	0	0	0	0	0	0	0	0	0	0	0	0	0	0	0	0	0	0	0	0	0	0	0	0	0	0	0	0	0	0	0	0	0	0	0	0	0
Culicoides sp.	0	0	0	0	0	0	0	0	0	0	0	0	0	0	0	0	0	0	0	0	0	0	0	0	0	0	0	0	0	0	0	0	0	0	0	0	0	0	0	0	0	0	0	0	0	0	0	0	0
Curculionoidea	0	0	0	0	0	0	0	0	0	0	0	0	0	0	0	0	0	0	0	0	0	0	3.07834e-05	0	2.46045e-05	0.000223334	0	0	0	0.000164909	0.0132113	0.00589971	0	0	0	0	0	0	0	0.00117925	0	0	0.000683847	0.000255065	0	0	0	0	0.00493421
Cynipinae	0	0	0	0	0	0	0	0	0	0	0	0	0	0	0	0	0	0	0	0	0	0	0	0	0	0	0	0	0	0	0	0	0	0	0	0	0	0	0	0	0	0	0	0	0	0	0	0	0
Cynipini	0	0	0	0	0	0	0	0	0	0	0	0	0	0	0	0	0	0	0	0	0	0	0	0	0.00182073	0	0	0	0	2.06137e-05	0	0	0	0	0	0	0	0	0	0	0	0	7.19839e-05	3.64378e-05	0	0	0	0.00371747	0
Cyzenis albicans	0	0	0	0	0	0	0	0	5.16476e-05	0	0	0	0	0	0	0	0	0	0	0	0	0	0	0	0	0	0	0	0	0	0	0	0	0	0	0	0	0	0	0	0	0	0	0	0	0	0	0	0
Dionycha	0	0	0	0	0	0	0	0	0	0	0	0	0	0	0	0	0	0	0	0	0	0	0	0	0	0	0	0	0	0	0	0	0	0	0	0	0	0	0	0	0	0	0	0	0	0	0	0	0
Ditrysia	0	0	0	0	0	0	0	0	0	0	0	0	0	0	0	0	0	0	0	0	0	0	0	0	0	0	0	0	0	0	0	0	0	0	0	0	0	0	0	0	0	0	0	0	0	0	0	0	0
Drepana falcataria	0	0	0	0	0	0	0	0	0	0	0	0	0	0	2.11811e-05	0	0	0	0	0	0	0	0	0	0	0	0	0	0	0	0	0	0	0	0	0	0	0	0	0	0	0	0	0	0	0	0	0	0
Drepanidae	0	0	0	0	0	0	0	0	0	0	0	0	0.00172232	0	0	0	0	0	0	0	0	0	0	0	0	0	0	0	0	0	0	0	0	0	0	0	0	0	0	0	0	0	0	0	0	0	0	0	0
Dusona group	0	0	0.00660793	0	0	0	0.114036	0	5.16476e-05	1.13361e-05	2.87377e-05	0	0.000281195	0	6.35432e-05	0	0	0	0.00294985	0	0	0	0	0	2.46045e-05	0	0.0132743	0	0	0	0	0	0	0	0.000356742	0	0.00738007	0	0	0	0	0	0.000503887	0	0	0	0	0	0
Ectropis crepuscularia	0	0	0	0.000140634	0	0	0	0	0	0	0	0	0	0	0	0	0	0	0	0	0	0	0	0	2.46045e-05	0	0	0	0	0	0	0	0	0.000106769	0	0	0	0	0	0	0	0	0	0	3.1175e-05	0.000111256	0	0	0
Empoasca decipiens	0	0	0	0	0	0	0	0	0	0	0	0	0	0	0	0	0	0	0	0	0	0	0	0	0	0	0	0	0	0	0	0	0	0	0	0	0	0	0	0	0	0	0	0	0	0	0	0	0
Ennominae	0	0	0	0	0	0	0	0	0	0	0	0	0	0	0	0	0	0	0	0	0	0	0	0	0	0	0	0	0	0	0	0	0	0	0	0	0	0	0	0	0	0	0	0	0	0	0	0	0
Epirrita	0	0	0.00220264	0	0	0	0	0	0	0.00176843	0	1.88932e-05	0.00140598	0	0	0	0	0	0	0	0	0.00135227	3.07834e-05	0	0	0	0	0	0	2.06137e-05	0	0	0	0	0	0	0	0	0	0	0	0	0	0	0	2.38406e-05	0	0	0
Epirrita autumnata	0	0	0	9.37559e-05	0	0	0	0	0	0	0	0	0	0	0	0	0	0	0	0	0	0	0	0	0.000172231	0.000402001	0	0	0	0.000278285	0.000162434	0.000983284	0	0.000160154	0	0	0	0	0	0	0	0	0.000287936	0.000473692	0	6.35748e-05	0	0	0
Epirrita christyi	0	0	0.00220264	0.00112507	0.00630915	0.00390625	0.000107887	0	0	5.66803e-05	0	0	0.0057645	3.80394e-05	0	0.00277008	0	0	0.00294985	0	0.00531915	0	0	0.00363636	4.9209e-05	0	0.00442478	0	0	0.0040712	5.41448e-05	0	0	0.002082	0	0	0.00369004	0	0	0	0	0	0.00017996	3.64378e-05	0.00031175	0.00112845	0	0	0
Erannis defoliaria	0.00496278	0.00816993	0.00220264	0.000656291	0.00315457	0	0.00050347	0	5.16476e-05	0.00966967	0.0248366	0.0359727	0.0197891	0.0027959	0	0.0387812	0.0349654	0.000130698	0.00884956	0.0255639	0.0159574	0.00270453	0.000246268	0	0.000516694	0.000223334	0	0	0.00724638	0.000731785	0.000974606	0.0235988	0	0.000427077	0.000101926	0.0153374	0.0184502	0	0	0.00825472	0.00819672	0.0236486	0.000971782	0.000400816	0.000218225	0.000206618	0	0	0.0131579
Eriocrania	0	0	0	0	0	0	0	0	0	0	0	0	0	0	0	0	0	0	0	0	0	0	0	0	4.9209e-05	0	0	0	0	0	0	0	0	0	0	0	0	0	0	0	0	0	0	0	0	0	0	0	0
Eriocrania semipurpurella	0	0	0.0903084	0	0	0	0.606286	0	0.000154943	7.93525e-05	0.000229902	0	0.00165202	0	0	0	0	0	0.0943953	0	0	0	0	0	0	0	0.110619	0	0	0	0	0	0	0	0.00163082	0	0.0848708	0	0	0	0	0	0.00273539	0	0	0	0	0	0.00164474
Euchoeca nebulata	0	0.0898693	0	0	0	0	0	0	0	0	0.0015231	0.000188932	0.000492091	0.000456473	8.47242e-05	0	0.000351159	0	0.00294985	0	0	0	0.574542	0	0	0	0	0	0	1.03068e-05	0.00330283	0	0	0	0	0	0	0	0	0.0660377	0	0	0	0	0	0	0	0	0.120066
Eucosmini	0	0	0	0	0	0	0	0	0	0	0	0	0	0	0	0	0	0	0	0	0	0	0	0	0	0	0	0	0	0	0	0	0	0	0	0	0	0	0	0	0	0	0	0	0	0	0	0	0
Eudemis profundana	0	0	0	0	0	0	0	0	0	0	0	0	0	0	0.000338897	0	0	0	0	0	0	0	0	0	0	0	0	0	0	0	0	0	0	0	0	0	0	0	0	0	0	0	0	0	0	0	0	0	0
Euphorinae	0	0	0.00660793	0	0	0	3.59622e-05	0	0	0	0	0	0	0	0	0	0	0	0	0	0	0	0	0	0	0	0.00442478	0	0	0	0	0	0	0	0.0158496	0	0.0110701	0	0	0	0	0	0.000143968	0	0	0	0	0	0
Eupithecia abbreviata	0	0	0	0	0	0	7.19243e-05	0	5.16476e-05	0.000147369	0.000114951	0	0	0	0	0	0	3.26744e-05	0	0	0	0	0	0	0	0	0	0	0	0	0	0	0	0	0	0	0	0	0	0	0	0	0	0	0	0	0	0	0
Eupsilia transversa	0.0496278	0	0.0198238	4.68779e-05	0.00946372	0.0546875	0.000683281	0	5.16476e-05	0.00851339	1.43688e-05	9.44662e-05	0.0527592	0.151758	0.0194018	0	0.00943112	3.26744e-05	0.00294985	0.00150376	0.0159574	0.0263692	0.000430968	0.0218182	0.0135325	0.000848669	0.00884956	0.00442478	0.0434783	0.00233965	0.000577544	0.00491642	0	0.000266923	0.000203853	0	0.0221402	0.0115385	0	0	0.00819672	0.0202703	0.00208753	0.00189477	0	0.0011364	0	0.0557621	0
Eurytoma aciculata	0	0	0	0	0	0	0	0	0	0	0	0	0	0	0	0	0	0	0	0	0	0	0	0	0	0	0	0	0	0	0	0	0	0	0	0	0	0	0	0	0	0	0	0	0	0	0	0	0
Exoristinae	0	0	0	0	0	0	0	0	0	0.000249394	0	0	0	0	0	0	0	0	0	0	0	0	0	0	0	0	0	0	0	0	0	0	0	0	0	0	0	0	0	0	0	0	0	0	0	0	0	0	0
Formica pratensis	0	0	0	0	0	0	0	0	0	0	0	0	0	0	4.23621e-05	0	0	0	0	0	0	0.000676133	0	0.00363636	2.46045e-05	4.46668e-05	0	0.00442478	0	1.03068e-05	0	0.00294985	0	0.000106769	0	0	0	0.00384615	0	0	0	0	3.59919e-05	0.0169072	0	0	0	0.00371747	0
Formica sibylla	0	0	0	0	0	0	0	0	0	0	0	0	0	0	0	0	0	0	0	0	0	0	0	0	0	0	0	0	0	0	0	0	0	0	0	0	0	0	0	0	0	0	0	0	0	0	0	0	0
Fungi	0	0	0	0	0	0	0	0	0	0	0	0	0	3.80394e-05	0	0	0	0	0	0	0	0	0	0	0	0	0	0	0	0	0	0	0	0	0	0	0	0	0	0	0	0	0	0	0	0	0	0	0
Galerucella lineola	0	0.00163399	0	0	0	0	0	0	0	0	2.15533e-05	0	0	0	0	0	0	0	0	0	0	0	0.0142835	0	0	0	0	0	0	0	7.2193e-05	0	0	0	0	0	0	0	0	0.00235849	0	0	0	0	0	0	0	0	0.00328947
Galerucini	0	0	0	0	0	0	0	0	0	0	0	0	0	0	0	0	0	0	0	0	0	0	0.000708019	0	0	0	0	0	0	0	0	0	0	0	0	0	0	0	0	0	0	0	0	0	0	0	0	0	0
Haplothrips subtilissimus	0	0.00163399	0	0	0	0	0	0	0	0	7.18442e-06	0	0	0	0	0	0	0	0	0	0	0	0.00378636	0	0	0	0	0	0	0	0	0	0	0	0	0	0	0	0	0	0	0	0	0	0	0	0	0	0.00164474
Hedya nubiferana	0	0	0	0	0	0	0	0.0666667	0.00278897	0	0	0	0	0	0	0	0	0	0	0	0	0	0	0	0	0.00134	0	0	0.00724638	0	0	0	0.0679612	0.000160154	0	0	0	0	0.078125	0	0	0	0	0	0.175515	0.000103309	0	0	0
Hemerobius micans	0.00124069	0	0.0352423	0	0.0252366	0.0234375	0	0.0333333	0	0	0	0	0	3.80394e-05	0	0	0	0	0	0	0	0.0223124	0	0	0	8.93336e-05	0	0	0	0.0104099	5.41448e-05	0.00196657	0	0	0	0	0	0	0	0	0	0	0.000107976	7.28757e-05	0	3.17874e-05	0	0	0
Hemiptera	0	0	0	0	0	0	0	0	0	0	0	0	0	0	0	0	0	0	0	0	0	0	0	0	0	0	0	0	0	2.06137e-05	0	0	0	0	0	0	0	0	0	0	0	0	0	0	0	0	0	0	0
Hexapoda	0	0	0	0	0	0	0	0	0	0	0	0	0	0	0	0	0	0	0	0	0	0	0	0	0	0	0	0	0	0	0	0	0	0	0	0	0	0	0	0	0	0	0	0	0	0	0	0	0
Hygromiidae	0	0	0	0	0	0	0	0	0	0	0.000431065	0	0	0	0	0	0	0	0	0	0	0	0	0	0	0	0	0	0	0	0	0	0	0	0	0	0	0	0	0	0	0	0	0	0	0	0	0	0
Hymenoptera sp.	0	0	0	0	0	0	0	0	0	0	0	0	0	0	0	0	0	0	0	0	0	0	0	0	0	0	0	0	0	0	0	0	0	0	0	0	0	0	0	0	0	0	0	0	3.1175e-05	7.94685e-06	0	0	0
Ichneumonidae	0	0	0	0	0	0	0	0	0	0	0	0	0	0	0	0	0	0	0	0	0	0	0	0	0	0	0	0	0	0	0	0	0	0	0	0	0	0	0	0	0	0	0	0	0	0.000119203	0	0	0
Ipimorphinae	0.00124069	0	0	0	0	0	0	0	0	0.00107693	0	0	0	0	0	0	0	0	0	0	0	0	0	0	0	0	0	0	0	1.03068e-05	0	0	0	0	0	0	0	0	0	0	0	0	0	0	0	0	0	0	0
Larentiinae	0	0	0	0	0	0	0	0	0	0	0	0	0	0	0	0	0	0	0	0	0	0	0	0	0	0	0	0	0	0	0	0	0	0	0	0	0	0	0	0	0	0	0	0	0	0	0	0	0
Lehmannia marginata	0.0223325	0.0163399	0	0	0	0	0	0	0	1.13361e-05	0	1.88932e-05	0	1.90197e-05	0	0.0110803	0	3.26744e-05	0.00294985	0.00451128	0.00531915	0	3.07834e-05	0.0290909	0	0	0.0132743	0.0221239	0.0289855	0	0	0	0.038835	0.000106769	0.000101926	0.0214724	0.0147601	0.05	0.046875	0.0117925	0	0.0202703	0	0	0	7.94685e-06	0.0104167	0	0.00328947
leotiomyceta	0	0	0	0	0	0	0	0	0	0	0	0	0	0	0	0	0	0	0	0	0	0	0	0	0	0	0	0	0	0	0	0	0	0	0	0	0	0	0	0	0	0	0	0	0	0	0	0	0
Limax	0	0	0	0	0	0	0	0	0	0	0	0	0	0	0	0	0	0	0	0	0	0	0	0	0	0	0	0	0	0	0	0	0	0	0	0	0	0	0	0	0	0	0	0	0	0	0	0	0
Limax cinereoniger	0	0	0	0	0	0	0	0	0	0	0	0	0	0	0	0	0	0	0	0	0	0	0	0	0	0	0	0	0	0	0	0	0	0	0	0	0	0	0	0	0	0	0	0	0	0	0	0	0
Limnophyes	0	0	0	0	0	0	0	0	0	0	0	0	0	0	0	0	0	0	0	0	0	0	0	0	0	0	0	0	0	0	0	0	0	0	0	0	0	0	0	0	0	0	0	0	0	0	0	0	0
Linaeidea aenea	0	0.0245098	0	0	0	0	0	0	0	0	0.000229902	1.88932e-05	0.000175747	0	2.11811e-05	0	0	0	0	0	0	0	0.194551	0	0	0	0	0	0	0	0.000920461	0	0	0	0	0	0	0	0	0.0188679	0	0	0	0	0	0	0	0	0.0296053
Lypha dubia	0.00124069	0.00163399	0	0	0	0	3.59622e-05	0	0	0.00171175	0.00734248	0	0	0.00768397	2.11811e-05	0	0	0	0	0	0	0.000676133	6.15669e-05	0	0	0	0	0	0	4.12273e-05	0.00010829	0	0	0	0	0	0	0	0	0.00117925	0	0	0	0	0	3.97343e-05	0	0	0.00164474
Meteorus colon	0	0	0	0	0	0	0	0	0	0	0	1.88932e-05	0	1.90197e-05	0	0	0	0	0	0	0	0	0	0	0	0	0	0	0	0	0	0	0	0	0	0	0	0	0	0	0	0	0	0	0	0	0	0	0
Microctonus sp.	0	0	0	0	0	0	0	0	0	0	0	0	0	0	0	0	0	0	0	0	0	0.000676133	0	0	0.000639717	0	0	0	0	0.000597796	1.80483e-05	0	0	0	0	0	0	0	0	0	0	0	0.00359919	0	0	0	0	0	0
Muscinae	0	0	0	0	0	0	0	0	0	0	0	0	0	0	0	0	0	0	0	0	0	0	0	0	0	0	0	0	0	0	0	0	0	0	0	0	0	0	0	0	0	0	0	0	0	0	0	0	0
Nematinae	0	0	0	0	0	0	0	0	0	0	7.18442e-06	0	3.51494e-05	1.90197e-05	0	0	0	0	0	0	0	0	0.00489457	0	0	0	0	0	0	0	3.60965e-05	0	0	0	0	0	0	0	0	0	0	0	0	0	0	0	0	0	0
Nematinus steini	0	0.0147059	0	0	0	0	0	0	0	0	2.15533e-05	0	3.51494e-05	0	0	0	0	0	0	0	0	0	0.0220717	0	0	0	0	0	0	0	0.000162434	0	0	0	0	0	0	0	0	0.00353774	0	0	0	0	0	0	0	0	0.00493421
Nematocera	0	0	0	0	0	0	0	0	0	0	0	0	0	0	0	0	0	0	0	0	0	0	0	0	0	0	0	0	0	0	0	0	0	0	0	0	0	0	0	0	0	0	0	0	0	0	0	0	0
Neriene peltata	0	0	0	0	0	0	0	0	0	0	0	0	0	0	0	0	0	0	0	0	0	0	0	0	0	0	0	0	0	0.000762706	0	0	0	0	0	0	0	0	0	0	0	0	0	3.64378e-05	0	0	0	0	0
Neuroterus quercusbaccarum	0	0	0	4.68779e-05	0.0315457	0	0	0	0	0	0	1.88932e-05	3.51494e-05	1.90197e-05	0.0450097	0	0	0	0	0.00300752	0	0	0	0	0.000196836	0.000357334	0	0.0265487	0	0.000247364	0.000162434	0.00491642	0	0.000747384	0	0	0	0.0153846	0	0	0	0	0.000107976	0.0010567	6.235e-05	1.58937e-05	0.0208333	0	0
Noctuoidea	0	0	0	0	0	0	0	0	0	0	0	0.0228608	3.51494e-05	0	2.11811e-05	0.00831025	0.000100331	0.000130698	0	0.0120301	0	0	0	0	0	0	0	0	0	0	0	0	0	0	0	0.00306748	0	0	0	0	0	0.00675676	0	0	0	0	0	0	0
Oncopsis	0	0	0	0	0	0	0	0	0	0	0	0	0	0	0	0	0	0	0	0	0	0	0.000184701	0	0.00172231	8.93336e-05	0	0	0	5.15342e-05	1.80483e-05	0.000983284	0	0	0	0	0	0	0	0.00117925	0	0	3.59919e-05	0.000109314	0	0	0	0	0
Operophtera brumata	0.186104	0.0424837	0.0881057	0.231249	0.100946	0.171875	0.0179811	0	0.000361533	0.436631	0.218888	0.553666	0.405694	0.722635	0.296281	0.185596	0.320959	0.00303872	0.0825959	0.320301	0.234043	0.146721	0.0120363	0.08	0.00302635	0.000223334	0.119469	0.106195	0.123188	0.0070808	0.0036277	0.119961	0	0.0163357	0.00173275	0.276074	0.114391	0.146154	0	0.0554245	0.213115	0.246622	0.00485891	0.00648593	0.0003741	0.0116501	0.0972222	0.144981	0.0526316
Operophtera fagata	0	0	0	0	0	0	0	0	0	1.13361e-05	0	0	0	0	0.000105905	0	0	0	0	0	0	0	0	0	0.000393672	8.93336e-05	0	0	0	0.000927615	0.000162434	0.0108161	0	5.33846e-05	0	0	0	0	0	0	0	0	0.000287936	0.000182189	0	7.94685e-06	0	0	0
Orthosia cerasi	0.0210918	0.00163399	0.0220264	0.00210951	0.179811	0	0.00262524	0	0.000154943	0.205035	0.00671744	0.0686769	0.0182074	0.00304316	0.268216	0.0166205	0.135597	0.00124163	0.0265487	0.0360902	0.0957447	0.0277214	0.00184701	0	2.46045e-05	0	0.0575221	0.119469	0	0.000711172	0.000126338	0.0422812	0	0.00832799	0.174702	0.0582822	0.0258303	0.165385	0	0.00117925	0.114754	0.027027	0.00129571	0.00448185	6.235e-05	0.00123176	0.263889	0.00743494	0.0296053
Orthosia cruda	0.00496278	0.00163399	0.0352423	0.0044534	0.104101	0	0.00050347	0	0	0.000113361	0.000330484	0.0930681	0.0788401	0.0176503	0.174913	0.0304709	0.360189	0.000653488	0.020649	0.0556391	0.12766	0.00338066	0.000369401	0	0	0	0.0353982	0.132743	0	9.27615e-05	1.80483e-05	0.12586	0	0.00453769	0.000509632	0.0521472	0.0184502	0.126923	0	0	0.213115	0.0540541	0.000467895	0.00360735	0	0.000111256	0.128472	0	0
Orthosia incerta	0	0	0.00220264	0	0	0	0.00032366	0	0	0	0	0.0147556	0	3.80394e-05	2.11811e-05	0.00277008	5.01655e-05	6.53488e-05	0	0.00902256	0	0	9.23503e-05	0	2.46045e-05	0	0.00884956	0	0	0	0	0	0	0	0.0308327	0	0.00369004	0	0	0	0	0.00675676	0.00017996	0	0	2.38406e-05	0	0	0
Pamphiliidae	0	0	0	0	0.00315457	0	0	0	0	1.13361e-05	0	0	0	0	0	0	0	0	0	0	0	0	0	0	0	0	0	0.00442478	0	1.03068e-05	0	0	0	0.0114243	0	0	0	0	0	0	0	0	0	3.64378e-05	0	0.000921835	0	0	0
Pediaspis aceris	0	0	0	0	0	0	0	0	0	0	2.87377e-05	0	0	0	0	0	0	0	0	0	0	0	3.07834e-05	0	0	0	0	0	0	0	7.2193e-05	0	0	0	0	0	0	0	0	0	0	0	0	0	0	0	0	0	0.00164474
Penicillium	0	0	0	0	0	0	0	0	0	0	0	0	0	0	0	0	0	0	0	0	0	0	0	0	0	0	0	0	0	0	0	0	0	0	0	0	0	0	0	0	0	0	0	0	0	0	0	0	0
Penicillium digitatum	0	0	0	0	0	0	0	0	0	0	0	0	0	0	0	0	0	0	0	0	0	0	0	0	0	0	0	0	0	0	0	0	0	0	0	0	0	0	0	0	0	0	0	0	0	0	0	0	0
Penicillium polonicum	0	0	0	0	0	0	0	0	0	0	0	0	0	0	0	0	0	0	0	0	0	0	0	0	0	0	0	0	0	0	0	0	0	0	0	0	0	0	0	0	0	0	0	0	0	0	0	0	0
Penicillium rubens	0	0	0	0	0	0	0	0	0	0	0	0	0	0	0	0	0	0	0	0	0	0	0	0	0	0	0	0	0	0	0	0	0	0	0	0	0	0	0	0	0	0	0	0	0	0	0	0	0
Phenacoccus aceris	0	0	0	9.37559e-05	0	0.0117188	0	0	0	0	0	0	0	0	0	0	0	0	0	0	0	0	0	0.0145455	0.00179613	0	0	0	0.0289855	2.06137e-05	0	0.000983284	0	5.33846e-05	0	0	0	0	0	0	0	0	7.19839e-05	0	3.1175e-05	1.58937e-05	0	0.0148699	0
Philodromus collinus	0	0	0	0.000140634	0.164038	0	0	0	0	0	0	0	0	0	0.000826061	0	0	0	0	0	0	0	0	0	2.46045e-05	0	0	0.207965	0	0	0	0	0	0.906043	0	0	0	0.0807692	0	0	0	0	0	0.0037531	0.000155875	7.94685e-05	0.166667	0	0
Poecilocampa populi	0	0	0	0	0	0.00390625	0	0	0	2.26721e-05	0	0	0	1.90197e-05	0	0.00277008	0	0	0	0	0	0	0	0.00363636	0.00762739	0.000536001	0	0	0.00724638	0.00022675	0.00010829	0.00196657	0	0	0	0	0	0	0	0	0	0	0.000359919	0.000291503	0	0	0	0.00743494	0
Polyphaga	0	0	0	0	0	0	0	0	0	0	0	0	0	0	0	0	0	0	0	0	0	0	0	0	0	0	0	0	0	0	0	0	0	0	0	0	0	0	0	0	0	0	0	0	0	0	0	0	0
Proctophyllodes fuchsi	0	0	0	0	0	0	0	0	0	0	0	0	0	1.90197e-05	0	0	0	0	0	0	0	0	0	0	0	0	0	0	0	0.000546262	0	0	0	0.0162289	0	0	0	0	0	0	0	0	3.59919e-05	3.64378e-05	0	7.94685e-06	0.00347222	0	0
Pseudargyrotoza conwagana	0	0	0	0	0	0	0	0	0	0	0	0	0	0	0	0	0	0	0	0	0	0	0	0	0	0	0	0	0	0	0	0	0	0	0	0	0	0	0	0	0	0	0	0	0	0	0	0	0
Pterygota	0	0	0	0	0	0	0	0	0	0	0	0	0	0	0	0	0	0	0	0	0	0	0	0	0	0	0	0	0	0	0	0	0	0	0	0	0	0	0	0	0	0	0	0	0	0	0	0	0
Ptycholoma lecheana	0	0	0	0.000515657	0	0.0195312	0	0	5.16476e-05	0	0	0	0	3.80394e-05	0	0	0.0524732	0	0	0	0.0319149	0	0	0.00727273	0.000196836	0	0	0	0.0217391	0	0	0.0127827	0	0	0	0	0	0	0	0	0.0163934	0	0	0	0	0	0	0.0111524	0
Pyraloidea	0	0	0	0	0	0	0	0	0	0	0	0	0	0	0	0	0	0	0	0	0	0	0	0	0	0	0	0	0	0	0	0	0	0	0	0	0	0	0	0	0	0	0	0	0	0	0	0	0
Pythiales	0	0	0	0	0	0	0	0	0	0	0	0	0	0	0	0	0	0	0	0	0	0	0	0	0	0	0	0	0	0	0	0	0	0	0	0	0	0	0	0	0	0	0	0	0	0	0	0	0
Pythium	0	0	0	0	0	0	0	0	0	0	0	0	0	0	0	0	0	0	0	0	0	0	0	0	0	0	0	0	0	0	0	0	0	0	0	0	0	0	0	0	0	0	0	0	0	0	0	0	0
Pythium aff. diclinum	0	0	0	0	0	0	0	0	0	0	0	0	0	0	0	0	0	0	0	0	0	0	0	0	0	0	0	0	0	0	0	0	0	0	0	0	0	0	0	0	0	0	0	0	0	0	0	0	0
Pythium apiculatum	0	0	0	0	0	0	0	0	0	0	0	0	0	0	0	0	0	0	0	0	0	0	0	0	0	0	0	0	0	1.03068e-05	0	0	0	0	0	0	0	0	0	0	0	0	0	0	0	0	0	0	0
Pythium aquatile	0	0	0	0	0	0	0	0	0	0	0	0	0	0	0	0	0	0	0	0.00150376	0	0	0	0	0	0	0	0	0	0	0	0	0	0	0	0	0	0	0	0	0	0	0	0	0	0	0	0	0
Pythium attrantheridium	0	0	0	0	0	0	0	0	0	0	0	0	0	0	0	0	0	0	0	0	0	0	0	0	0	0	0	0	0	0	0	0	0	0	0	0	0	0	0	0	0	0	0	0	0	0	0	0	0
Pythium folliculosum	0	0	0	0	0	0	0	0	0	0	0	0	0	0	0	0	0	0	0	0.00150376	0	0	0	0	0	0	0	0	0	0	0	0	0	0	0	0	0	0	0	0	0	0	0	0	0	0	0	0	0
Pythium mamillatum	0	0	0	0	0	0	0	0	0	0	0	0	0	1.90197e-05	0	0	0	0	0	0	0	0	0	0	0	0	0	0	0	0	0	0	0	0	0	0	0	0	0	0	0	0	0	0	0	0	0	0	0
Pythium rostratifingens	0	0	0	0	0	0	0	0	0	0	0	0	0	0	0	0	0	0	0	0	0	0	0	0	0	0	0	0	0	0	0	0	0	0	0	0	0	0	0	0	0	0	0	0	0	0	0	0	0
Pythium sp.	0	0	0	0	0	0	0	0	0	0	0	0	0	0	0	0	0	0	0	0	0	0	0	0	0	0	0	0	0	0	0	0	0	0	0	0	0	0	0	0	0	0	0	0	0	0	0	0	0
Pythium viniferum	0	0	0	0	0	0	0	0	0	0	0	0	0	0	0	0	0	0	0	0	0	0	0	0	0	0	0	0	0	0	0	0	0	0	0	0	0	0	0	0	0	0	0	0	0	0	0	0	0
Radix natalensis	0.0186104	0	0	0	0	0	0	0	0	0.00171175	0	0	0	0.00129334	0	0	0	0	0	0	0	0.025693	0	0	0	0	0.00442478	0.00884956	0.00724638	0.00124713	0	0	0	0	0	0	0	0	0	0	0	0.00337838	0	0	0	0.0015258	0	0	0
Saprolegnia	0	0	0	0	0	0	0	0	0	0	0	0	0	0	0	0	0	0	0	0	0	0	0	0	0	0	0	0	0	0	0	0	0	0	0	0	0	0	0	0	0	0	0	0	3.1175e-05	0	0	0	0
Saprolegnia unispora	0	0	0	0	0	0	0	0	0	0	0	0	0	0	0	0	0	0	0	0	0	0	0	0	0	0	0	0	0	0	0	0	0	0	0	0	0	0	0	0	0	0	0	0	0	0	0	0	0
Scathophaga stercoraria	0	0	0	0	0	0	0.000107887	0	0.000154943	0.000113361	6.46598e-05	0	0	0	0	0	0	0	0	0.00150376	0	0	0	0	0	0	0	0	0	0	0	0	0	0	0	0	0	0	0	0	0	0	0	0	0	7.94685e-06	0	0	0
Selenia tetralunaria	0	0	0	0	0	0	0	0	0	0	0	1.88932e-05	0	1.90197e-05	0	0	5.01655e-05	0	0	0	0	0	0.000277051	0	0	0	0	0	0	0	0	0	0	0	0	0	0	0	0	0	0	0	0	0	0	0	0	0	0
Sigmurethra	0	0	0	0	0	0	0	0	0	0	0	0	0	0	0	0	0	0	0	0	0	0	0	0	0	0	0	0	0	0	0	0	0	0	0	0	0	0	0	0	0	0	0	0	0	0	0	0	0
Smittia sp.	0	0	0	0	0	0	0	0.261111	0.00516476	0	0	0	0	0	0	0	0	0	0	0	0	0	0	0	0.000172231	0.91951	0	0	0	0.000103068	0.000144386	0.000983284	0.252427	5.33846e-05	0	0	0	0	0.1875	0	0	0	0.000323927	0.000910946	0.0041151	0	0	0	0
Spilonota laricana	0	0	0	0	0	0	0	0	0	0	0	0	0	0	0	0	0	0	0	0	0	0	0	0	0	0	0	0	0	0	0	0	0	0	0	0	0	0	0	0	0	0	0	0	0	0	0	0	0
Stomoxys calcitrans	0	0	0	0	0	0	0	0	0	0	0	0	0	0	0	0	0	0	0	0	0	0	0	0	0	0	0	0	0	0	0	0	0	0	0	0	0	0	0	0	0	0	0	0	0	0	0	0	0
Succinea sp.	0	0	0	0	0	0	0	0	0	0	7.18442e-06	0.000302292	0	0	0	0.0747922	0	0.184904	0	0.037594	0.0159574	0	0.00243189	0	0	0	0	0	0	0	0	0	0	0	0	0.0429448	0	0	0	0	0	0.0405405	0	0	0	0	0	0.00743494	0
Syrphus torvus	0	0	0	0	0	0	0	0	0	0	0	0	0	0	0	0	0	0	0	0	0	0	0	0	0	0	0	0	0	0	0	0	0	0	0	0	0	0	0	0	0	0	0	0	0	0	0	0	0
Taeniothrips inconsequens	0	0	0	0	0	0	0	0	0	0	0	0	0	0	0	0	0	0	0	0	0	0	0	0	0	0	0	0	0.00724638	0	0	0	0	0	0	0	0	0	0	0	0	0	0	0	0	0	0	0	0
Tenthredinidae	0	0	0	0	0	0	0	0	0	0	0	0	0	0	0	0	0	0	0	0	0	0	0	0	0	0	0	0	0	0	0	0	0	0	0	0	0	0	0	0	0	0	0	0	0	0	0	0	0
Tetracladium furcatum	0	0	0	0	0	0	0	0	0	0	0	0	0	0	0	0	0	0	0	0	0	0	0	0	0	0	0	0	0	0	0	0	0	0	0	0	0	0	0	0	0	0	0	0	0	0	0	0	0
Tetragnatha obtusa	0	0	0	0	0	0.00390625	0	0	0	0	0	0	0	0	0	0	0	0	0	0	0	0	0	0.0109091	0.000147627	0	0	0	0	0	0	0	0	0	0	0	0	0	0	0	0	0	0	0	0	0	0	0	0
Theclinae	0	0	0.00220264	0	0	0	7.19243e-05	0	0	0	0	0	0.00460457	0	0	0	0	0	0	0	0	0	0	0	0	0	0	0	0	0	0	0	0	0	0	0	0	0	0	0	0	0	0	0	0	0	0	0	0
Thrips major	0	0	0	0	0	0	0	0	0	0	0	0	0	0	0	0	0	0	0	0	0	0	0	0	0	0	0	0	0	0	0	0	0	0	0	0	0	0	0	0	0	0	0	0	0	0	0.00347222	0	0
Thrips minutissimus	0	0.00163399	0.00220264	0	0.00630915	0	0.00762398	0	0	0	7.18442e-06	1.88932e-05	3.51494e-05	0	2.11811e-05	0	0	0	0	0	0	0	0	0	0.000319858	4.46668e-05	0.00442478	0.0176991	0	0.000443194	0.00113704	0.00196657	0	0.000160154	0	0	0	0	0	0	0	0.00337838	0.0103657	0.0127897	0	7.94685e-06	0.00347222	0	0
Tortricodes alternella	0	0	0.00660793	0	0.00315457	0	0.00050347	0	0	0	0	0.00289066	0.0525483	1.90197e-05	0.0127298	0	0	0	0.0117994	0.00300752	0	0	6.15669e-05	0	0	0	0.00442478	0.00442478	0	0	0	0	0	0.000266923	0.000407706	0	0.0258303	0.00769231	0	0	0	0.00337838	0.000683847	0.000109314	0	0	0.00347222	0	0
Torymus flavipes	0	0	0	0	0	0	0	0	0	0	0	0	0	0	0	0	0	0	0	0	0	0	0	0	0	0	0	0	0	0	0	0	0	0	0	0	0	0	0	0	0	0	0	0	0	0	0	0	0
unclassified Campopleginae	0	0	0	0	0	0	3.59622e-05	0	0.0362049	2.26721e-05	0	0	0	0	0	0	0	0	0	0	0	0	0	0	0	8.93336e-05	0	0	0	0	0	0	0.00970874	0	0	0	0	0	0	0	0	0	0	0	3.1175e-05	0	0	0	0
unclassified Psocoptera	0	0	0	0	0	0	0	0	5.16476e-05	0	0	0	0	0	0	0	0	0	0	0	0	0	0	0	0	4.46668e-05	0	0	0	0	0	0	0	0	0	0	0	0	0	0	0	0	0	0	0.000904075	0	0	0	0
unclassified Pythium	0	0	0	0	0	0	0	0	0	0	0	0	0	0	0	0	0	0	0	0	0	0	0	0	0	0	0	0	0	0	0	0	0	0	0	0	0	0	0	0	0	0	0	0	0	0	0	0	0
uncultured fungus	0	0	0	0	0	0	0	0	0	0	0	0	0	0	0	0	0	0	0	0	0	0	0	0	0	0	0	0	0	0	0	0	0	0	0	0	0	0	0	0	0	0	0	0	0	0	0	0	0
Valenzuela burmeisteri	0	0	0	0	0	0	0	0	0	0	0	0	0	0	0	0	0	0	0	0	0	0	0	0	0	0	0	0	0	0	0	0	0	0	0	0	0	0	0	0	0	0	0	0	0	0	0	0	0
[truncated: 127 more columns]

## Sheet: % per sample
Taxon	7810733	7810735	7810736	7810737	7810738	7810739	7810741	7810744	7810745	7810752	7810753	7810754	7810755	7810756	7810757	7810758	7810759	7810788	7810789	7810790	7810791	7810792	7810793	8126497	8146878	8146879	8146880	8146881	8146882	8146884	8146886	8146887	8146888	8146890	8146892	8146894	8146896	8146897	8221952	8221953	8221955	8221956	8221958	8221959	8266301	8266302	8266303	8266304	8266305
#N/A	45.4094	54.902	56.1674	2.8408	27.4448	67.1875	21.6205	10.5556	0.614606	0.910286	0.561104	18.0619	21.8559	8.15376	0.423621	60.6648	0.0250828	78.4153	63.4218	41.9549	10.1064	50.1014	15.7857	79.6364	90.5642	6.08808	48.6726	26.1062	69.5652	87.1855	12.8973	35.1032	7.76699	2.10869	16.986	52.1472	54.6125	27.6923	14.0625	63.0896	6.55738	51.6892	95.609	92.829	9.07504	3.29635	19.4444	71.3755	26.9737
Acari sp.	0	0	0	0	0	0	0	0	0	0	0	0	0	0	0	0	0	0	0	0	0	0	0	0	0	0	0	0	0	0	0	0	0	0	0	0	0	0	0	0	0	0	0	0	0	0	0	0	0
Acariformes	0	0	0	0	0	0	0	0	0	0	0	0	0	0	0	0	0	0	0	0	0	0	0	0	0	0	0	0	0	0	0	0	0	0	0	0	0	0	0	0	0	0	0	0	0	0	0	0	0
Acleris rhombana	0	0	0	0	0	0	0	0	0	0	0	0.00188932	0	0.00190197	0	0	0	0	0	0.601504	0	0	0	0	0	0	0	0	0	0	0	0	0	0	0	0	0	0	0	0	0	0	0	0	0	0	0	0	0
Acrobasis repandana	0	0	0	0	0.315457	0	0	0	0	0	0	0.00377865	0.00702988	0.00570592	1.7665	0	0.00501655	0	0	0	0	0	0.00615669	0	0	0	0	0.884956	0	0	0	0	0	0.058723	0	0	0	0	0	0	0	0	0	0.0218627	0	0	0.694444	0	0
Aethalura punctulata	0	0	0	0	0	0	0	0	0	0	0	0	0	0	0	0	0	0	0	0	0	0	0	0	0	0	0	0	0	0	0	0	0	0	0	0	0	0	0	0	0	0	0	0	0	0	0	0	0
Agathis sp.	0	0	0	0	0	0	0.00719243	5	20.3698	0	0.00143688	0	0	0	0	0	0	0	0	0	0	0	0	0	0	0.0580668	0	0	0	0	0	0	8.73786	0	0	0	0	0	7.03125	0	0	0	0	0	0.081055	0	0	0	0
Agriopis aurantiaria	0	0	0	0.00468779	0	0	0	0	0	0	0	0.0132253	0	0	0	0	0	0	0	0	0	0	0	0	0	0	0	0	0	0	0	0	0	0.00533846	0	0	0	0	0	0	0	0	0	0.00364378	0.006235	0.00635748	0	0	0
Agriopis marginaria	0	0	0	0.00468779	0	0	0.00719243	0	0	0.278867	0.749335	0.0812409	0.0246046	0.00570592	0.311362	0	0.632086	0	0	0	0.531915	0	0.0123134	0	0	0	0	0	0	0.00206137	0.00541448	0.196657	0	0.0213538	0	0	0	0	0	0.235849	0.819672	0	0	0.00728757	0.006235	0.00317874	0	0	0.164474
Agrochola circellaris	0	0	0	0	0	0	0	0	0	0	0	0	0	0	0	0	0	0	0	0.150376	0	0	0	0	0	0	0	0	0	0.00206137	0	0	0	0	0	0	0	0	0	0	0	0	0	0	0	0	0	0	0
Agrochola macilenta	0	0	0	0	0	2.34375	0	0	0	0.00226721	0.00215533	0	0	0	0	0	0	0	0	0	0	0	0	2.18182	0.0344463	0	0	0	1.44928	0	0	0	0	0	0	0	0	0	0	0	0	0	0	0	0	0	0	0	0
Aleimma loeflingiana	0	0	0	0	0	0	0	0	0	0	0	0	0	0	0.110141	0	0	0	0	0	0	0	0	0	0	0	0	0	0	0	0	0	0	0	0	0	0	0	0	0	0	0	0	0	0	0	0	0	0
Alsophila aescularia	0	0	0	0	0	0	0	0	0	0.0974902	0	0	0	0	0	0	0	0	0	0	0	0	0	0	0	0	0	0	0	0	0	0	0	0	0	0	0	0	0	0	0	0	0	0	0	0.000794685	0	0	0
Amphipyra berbera	3.47395	0	0.881057	0.131258	0.315457	0	0.0251735	0	0.0103295	28.1123	0.0179611	0.938994	2.30931	0.119824	0.580361	1.10803	7.73051	0.00326744	0.589971	0.902256	4.78723	3.98918	0.0215484	0	0	0	0.442478	0	0	0.0907001	0	2.35988	0	0.0160154	0	0.306748	0.738007	0	0	0	5.7377	0.337838	0.0287936	0.0145751	0	0.123971	0.347222	0	0
Amphipyra pyramidea	0	12.4183	0	0	0	0	0.172618	0	0.0361533	1.35806	68.1285	0	0	0.00380394	0	0	0	0	0	0	0	0.0676133	0.477143	0	0	0	0	0	0.724638	0.00309205	0.662371	0	0	0	0	0	0	0	0	12.9717	0	0.337838	0	0	0	0.00794685	0	0	29.6053
Anatis ocellata	0	0	0	0	0	0	0	0	0	0	0	0	0	0	0	0	0	0	0	0	0	0	0	0	0	0	0	0	0	0	0	0	0	0	0	0	0	0	0	0	0	0	0	0	0	0	0	0	0
Anorthoa munda	0	0	0.220264	0.0187512	0	0	0.0179811	0	0	0	0	0	1.06503	0	0.118614	0	0	0.00326744	0	0	0	0	0	0	0	0	0.442478	0.442478	0	0	0.00180483	0	0	0.0266923	0.015289	0	1.84502	0	0	0	0	0	0.0143968	0.00364378	0.0093525	0.00953622	0	0	0.164474
Anyphaena accentuata	1.24069	0	0	0	0	0	0.00359622	0	0	0.037409	0.000718442	0	0	0.0228237	0	0	0	0.00326744	0	0	0	0.743746	0	0	0.00246045	0.0402001	0	0	0	7.21066	0.0433158	1.86824	0	0.0106769	0	0	0	0	0	0	0	0	0.0467895	0.051013	0.0031175	0.0373502	0	0	0
Apocheima pilosaria	0	0	0	0.00468779	0	0	0	0	0.00516476	0	0.00143688	0.232387	0	0	0	0.554017	0	0	0	0.150376	0	0	0.00307834	0.363636	0.204217	0.0178667	0	0	0	0.0113375	0.00180483	0.0983284	0	0.00533846	0	0	0	0	0	0	0	0.675676	0.00719839	0.00728757	0	0	0	0	0
Apocheima sp.	0	0	0	0	0	0	0.00359622	0	0	0	0	0.00755729	0.27768	0.00190197	0	0	0	0	0	0	0	0	0	0	0	0	0	0	0	0	0	0	0	0	0	0	0.369004	0	0	0	0	0	0	0	0	0	0	0	0
Apotomis inundana	0	0	0	0	0	0	0	0	0	0	0	0	0	0	0	0	0	0	0	0	0	0	0	0	0	0	0	0	0	0	0	0	0	0	0	0	0	0	0	0	0	0	0	0	0	0	0	0	0
Apotomis turbidana	0	0	0	0	0	0	0	0	0	0	0	0	0	0	0	0	0	0	0	0	0	0	0	0	0.0049209	0.00446668	0	0	0	0.0103068	0.00360965	0.196657	0	0	0	0	0	0	0	0	0	0	0.00719839	0	0	0	0	0	0
Araneoidea sp.	0	0	0	0	0	0	0	0	0	0	0	0	0	0	0	0	0	0	0	0	0	0	0	0	0.0393672	0.00446668	0	0	0	0.00206137	0	0	0	0	0	0	0	0	0	0	0	0	0.0143968	0	0	0	0	0	0
Archipini sp.	0	0	0	0	0	0	0.00359622	0	0	0	0	0	0.207381	0	0	0	0	0	0	0	0	0	0	0	0	0	0	0	0	0	0	0	0	0	0	0	0	0	0	0	0	0	0	0	0	0	0	0	0
Archips crataeganus	0	0	1.98238	0	0	0	0.0575395	0	0	0	0	0	9.61336	0.00190197	0	0	0	0	1.47493	0	0	0	0.00615669	0	0	0	3.09735	0	0	0	0.00180483	0	0	0	0.0458669	0	2.58303	0	0	0	0	0	0.0863807	0	0	0	0	0	0
Aspergillus campestris	0	0	0	0	0	0	0	0	0	0	0	0	0	0	0	0	0	0	0	0	0	0	0	0	0	0	0	0	0	0	0	0	0	0	0	0	0	0	0	0	0	0	0	0	0	0	0	0	0
Aspergillus sp.	0	0	0	0	0	0	0	0	0	0	0	0	0	0	0	0	0	0	0	0	0	0	0	0	0	0	0	0	0	0	0	0	0	0	0	0	0	0	0	0	0	0	0	0	0	0	0	0	0
Aspergillus versicolor	0	0	0	0	0	0	0	0	0	0	0	0	0	0	0	0	0	0	0	0	0	0	0	0	0	0	0	0	0	0	0	0	0	0	0	0	0	0	0	0	0	0	0	0	0	0	0.347222	0	0
Auchenorrhyncha	0	0	0	0	0	0	0	0	0	0	0	0	0	0	0	0	0	0	0	0	0	0	0	0	0	0	0	0	0	0	0	0	0	0	0	0	0	0	0	0	0	0	0	0	0	0	0	0	0
Bibio marci	0	0	0	0	0.315457	0	0	0	0	0.00113361	0	0	0	0	0	0	0	0	0	0	0	0.270453	0	0	0	0.00446668	0	0	0	0.353524	0.0234627	0.0983284	0	0	0	0	0	0	0	0.235849	0	0	0.0107976	0.00364378	0	0	0	0	0.164474
Bilateria	0	0	0	0	0	0	0	0	0	0	0	0	0	0	0	0	0	0	0	0	0	0	0	0	0	0	0	0	0	0	0	0	0	0	0	0	0	0	0	0	0	0	0	0	0	0	0	0	0
Braconidae sp.	0	0	0.220264	0	0	0	0.00359622	0	0	0	0	0	0	0	0	0	0	0	0.294985	0	0	0	0	0	0	0	1.32743	0	0	0	0	0	0	0	0.433187	0	0	0	0	0	0	0	0	0	0	0	0	0	0.164474
Bulinus angolensis	0.372208	0	0	0	0	0	0	0	0	0.0158705	0	0	0	0.00570592	0	0	0	0	0	0	0	0.135227	0	0	0	0	0	0	0	0.0113375	0	0	0	0	0	0	0	0	0	0	0	0	0	0	0	0.00953622	0	0	0
Calliphoridae sp.	0	0	0	0	0	0	0	0	0	0	0	0	0	0	0	0	0	0	0	0	0	0	0	0	0	0	0	0	0	0	0	0	0	0	0	0	0	0	0	0	0	0	0	0	0	0	0	0	0
Campopleginae sp.	0	11.1111	0	0	0	0	0	0	0	0.00113361	0.160213	0	0	0.00190197	0	0	0	0	0	0	0	0	0.344775	0	0.0196836	0.0759335	0	0	0	0.109252	83.6447	7.86627	0	0	0	0	0	0	0	6.01415	0	0	0.406709	0.0364378	0	0	0	0	12.1711
Cecidomyiidae sp.	0	0	0	0	0	0	0.596972	0	0	0.00113361	0.000718442	0	0.00702988	0	0	0	0	0	0	0	0	0	0	0	0	0	0	0	0	0	0	0	0	0	0	0	0	0	0	0	0	0	0	0	0	0	0	0	0
Cepaea hortensis	0	0.816993	0	0	0	0	0.00359622	0	0.00516476	0.00226721	4.223	1.35276	0	0.00190197	0	0.277008	0	0.875674	0	0.150376	0	0	0.0307834	0	0	0.111667	0	0	0	0.124713	0.0577544	0.0983284	0	0.5552	0	0.306748	0	0	0	0.353774	0	0.337838	0	0	0	0	0	0	0.657895
Cepaea nemoralis	0	0	0	0	0	0	0	0	0	0	0	0	0	0	0	0	0	0	0	0	0	0	0	0	0.0049209	0	0	0	0	0	0	0	0	0	0	0	0	0	0	0	0	0	0	0	0	0	0	0	0
Charmon sp.	0	0	0	0	0	0	0	0	0	0	0	0	0.00351494	0	0	0	0	0	0	0	0	0	0.00307834	0	0	0	0	0	0	0	0	0	0	0	0	0	0	0	0	0	0	0	0	0	0	0	0	0	0
Chrysomelini	0	0	0	0	0	0	0	0	0	0	0	0	0	0	0	0	0	0	0	0	0	0	0	0	0	0	0	0	0	0	0	0	0	0	0	0	0	0	0	0	0	0	0	0	0	0	0	0	0
Cimbex americana	17.3697	0	7.92952	0.0187512	0	0	0.478297	27.7778	1.10009	1.62899	0.000718442	0.00188932	0.151142	0.494513	0.00211811	0	0	1.66639	7.07965	0.451128	0.531915	18.526	0	0	0.00246045	0.500268	6.63717	0	0	0.790534	0	0	31.068	0.0747384	59.8512	0	4.79705	0	30.4688	0	0	0.337838	0.302332	0	72.0734	93.9842	1.04167	0.743494	1.15132
Cimbex fagi	0.124069	0	0	0	0	0	0	0	0	0.00680164	0	0	0	0.00190197	0	0	0	0	0	0	0	0	0	0	0	0	0	0	0	0.00515342	0	0	0	0	0	0	0	0	0	0	0	0	0	0	0.0779375	0.219333	0	0	0
Cimbex sp.	0.248139	0	0	0	0	0	0.00359622	0	0.0568123	0.0487451	0.00143688	0	0	0.00380394	0	0	0	0	0	0	0	0.0676133	0	0	0	0	0	0	0	0.00309205	0	0	0	0	0	0	0	0	0	0	0	0	0	0	0.193285	0.419594	0	0	0
Clubiona brevipes	0	0	0	0.00468779	7.88644	1.17188	0	0	0	0.00226721	0	0.00755729	0.0105448	0.0171178	14.8733	0	0	0	0	0.300752	0	0.0676133	0.00615669	0.363636	4.55429	0.285867	0	6.63717	0	0.191707	0.0794123	4.22812	0	0.336323	0	0.306748	0	11.5385	0	0	0	0.337838	0.352721	1.57776	0	0	5.90278	0.371747	0
Coleophora flavipennella	0	0	0	0	0	0	0	0	0	0	0	0	0	0	0	0	0	0	0	0	0	0	0	0	0.0664321	0.00446668	0	0	0	0.00103068	0	0	0	0	0	0	0	0	0	0	0	0	0	0	0	0	0	0	0
Coleophora laricella	0	0	0.220264	72.8952	0	0	1.71899	20.5556	73.2104	0.0124697	0.00431065	0	0	0	0	0	0.190629	0	0.884956	0	27.6596	0	0	0	0	0.299267	0.442478	0	0	0.00103068	0	10.6195	15.534	0.0106769	0.0101926	0	0	0	17.1875	0	29.5082	0	0.00359919	0	0.28681	0.00635748	0	0	0
Coleophora lutipennella	0	0.163399	0	0	0	0	0	0	0	0	0	0	0	0	0	0	0	0	0	0	0	0	0	0	1.02601	0.0446668	0	0	0	0.0257671	0.0342917	0.393314	0	0	0	0	0	0	0	0	0	0	0.0395911	0.0291503	0	0	0.347222	0	0
Coleophora serratella	0.124069	0	0	0	0	0	0.00359622	0	0	0	0	0	0	0	0	0	0	0	0	0	0	0	0	0	0.216519	0.0178667	0	0	0	0.00927615	0.00360965	0.294985	0	0	0	0	0	0	0	0	0	0	0.00719839	0.00728757	0	0	0	0	0
Colotois pennaria	0.248139	0	0	0.00468779	0	0	0.00359622	0	0	0.0170041	0.0165242	0.0358971	0.056239	0.384198	0	0	0	0	0	0	0	0.0676133	0	0	0	0.0134	0	0	0	0.236027	0.00360965	0	0	0	0	0	0	0	0	0	0	0.337838	0.00359919	0.00728757	0	0.00476811	0	0	0
Conistra sp.	0	0	0	0	0	0	0	0	0	0	0	0	0	0	0	0	0	0	0	0	0	0	0	0	0	0	0	0	0	0	0	0	0	0	0	0	0	0	0	0	0	0	0	0	0	0	0	0	0
Conistra vaccinii	0.248139	0	0	0.00468779	0	0	0.115079	0	0.0568123	0.767452	0.0452619	0	0	0.00380394	0	0	0	0	0.294985	4.06015	0	0.135227	0.00307834	0	0.0049209	0.0134	0	0	0	0.49782	0.0126338	0.196657	0	0.00533846	0	0	0	0	0	0	0	0	0.0107976	0.00364378	0	0.0111256	0	0.371747	0
Craniophora ligustri	0	0	0	0	0	0	0	0	0	0.00113361	0	0	0	0	0	0	0	0.00653488	0	0	0	0	0	0	0	0	0	0	0	0.00103068	0	0	0	0	0.0101926	0	0	0	0	0	0	0	0	0	0	0	1.04167	1.11524	1.48026
Culicoides impunctatus	0	0	0	0	0	0	0	0	0	0	0	0	0	0	0	0	0	0	0	0	1.59574	0	0	0	0	0	0	0	0	0	0	0	0	0	0.00509632	0	0	0	0	0	0	0	0	0	0	0.000794685	0.694444	0.371747	0.493421
Culicoides obsoletus	0	0	0	0	0	0	0	0	0	0	0	0	0	0	0	0	0	0	0	0	0	0	0	0	0	0	0	0	0	0	0	0	0	0	0	0	0	0	0	0	0	0	0	0	0	0	0	0	0
Culicoides sp.	0	0	0	0	0	0	0	0	0	0	0	0	0	0	0	0	0	0	0	0	0	0	0	0	0	0	0	0	0	0	0	0	0	0	0	0	0	0	0	0	0	0	0	0	0	0	0	0	0
Curculionoidea	0	0	0	0	0	0	0	0	0	0	0	0	0	0	0	0	0	0	0	0	0	0	0.00307834	0	0.00246045	0.0223334	0	0	0	0.0164909	1.32113	0.589971	0	0	0	0	0	0	0	0.117925	0	0	0.0683847	0.0255065	0	0	0	0	0.493421
Cynipinae	0	0	0	0	0	0	0	0	0	0	0	0	0	0	0	0	0	0	0	0	0	0	0	0	0	0	0	0	0	0	0	0	0	0	0	0	0	0	0	0	0	0	0	0	0	0	0	0	0
Cynipini	0	0	0	0	0	0	0	0	0	0	0	0	0	0	0	0	0	0	0	0	0	0	0	0	0.182073	0	0	0	0	0.00206137	0	0	0	0	0	0	0	0	0	0	0	0	0.00719839	0.00364378	0	0	0	0.371747	0
Cyzenis albicans	0	0	0	0	0	0	0	0	0.00516476	0	0	0	0	0	0	0	0	0	0	0	0	0	0	0	0	0	0	0	0	0	0	0	0	0	0	0	0	0	0	0	0	0	0	0	0	0	0	0	0
Dionycha	0	0	0	0	0	0	0	0	0	0	0	0	0	0	0	0	0	0	0	0	0	0	0	0	0	0	0	0	0	0	0	0	0	0	0	0	0	0	0	0	0	0	0	0	0	0	0	0	0
Ditrysia	0	0	0	0	0	0	0	0	0	0	0	0	0	0	0	0	0	0	0	0	0	0	0	0	0	0	0	0	0	0	0	0	0	0	0	0	0	0	0	0	0	0	0	0	0	0	0	0	0
Drepana falcataria	0	0	0	0	0	0	0	0	0	0	0	0	0	0	0.00211811	0	0	0	0	0	0	0	0	0	0	0	0	0	0	0	0	0	0	0	0	0	0	0	0	0	0	0	0	0	0	0	0	0	0
Drepanidae	0	0	0	0	0	0	0	0	0	0	0	0	0.172232	0	0	0	0	0	0	0	0	0	0	0	0	0	0	0	0	0	0	0	0	0	0	0	0	0	0	0	0	0	0	0	0	0	0	0	0
Dusona group	0	0	0.660793	0	0	0	11.4036	0	0.00516476	0.00113361	0.00287377	0	0.0281195	0	0.00635432	0	0	0	0.294985	0	0	0	0	0	0.00246045	0	1.32743	0	0	0	0	0	0	0	0.0356742	0	0.738007	0	0	0	0	0	0.0503887	0	0	0	0	0	0
Ectropis crepuscularia	0	0	0	0.0140634	0	0	0	0	0	0	0	0	0	0	0	0	0	0	0	0	0	0	0	0	0.00246045	0	0	0	0	0	0	0	0	0.0106769	0	0	0	0	0	0	0	0	0	0	0.0031175	0.0111256	0	0	0
Empoasca decipiens	0	0	0	0	0	0	0	0	0	0	0	0	0	0	0	0	0	0	0	0	0	0	0	0	0	0	0	0	0	0	0	0	0	0	0	0	0	0	0	0	0	0	0	0	0	0	0	0	0
Ennominae	0	0	0	0	0	0	0	0	0	0	0	0	0	0	0	0	0	0	0	0	0	0	0	0	0	0	0	0	0	0	0	0	0	0	0	0	0	0	0	0	0	0	0	0	0	0	0	0	0
Epirrita	0	0	0.220264	0	0	0	0	0	0	0.176843	0	0.00188932	0.140598	0	0	0	0	0	0	0	0	0.135227	0.00307834	0	0	0	0	0	0	0.00206137	0	0	0	0	0	0	0	0	0	0	0	0	0	0	0	0.00238406	0	0	0
Epirrita autumnata	0	0	0	0.00937559	0	0	0	0	0	0	0	0	0	0	0	0	0	0	0	0	0	0	0	0	0.0172231	0.0402001	0	0	0	0.0278285	0.0162434	0.0983284	0	0.0160154	0	0	0	0	0	0	0	0	0.0287936	0.0473692	0	0.00635748	0	0	0
Epirrita christyi	0	0	0.220264	0.112507	0.630915	0.390625	0.0107887	0	0	0.00566803	0	0	0.57645	0.00380394	0	0.277008	0	0	0.294985	0	0.531915	0	0	0.363636	0.0049209	0	0.442478	0	0	0.40712	0.00541448	0	0	0.2082	0	0	0.369004	0	0	0	0	0	0.017996	0.00364378	0.031175	0.112845	0	0	0
Erannis defoliaria	0.496278	0.816993	0.220264	0.0656291	0.315457	0	0.050347	0	0.00516476	0.966967	2.48366	3.59727	1.97891	0.27959	0	3.87812	3.49654	0.0130698	0.884956	2.55639	1.59574	0.270453	0.0246268	0	0.0516694	0.0223334	0	0	0.724638	0.0731785	0.0974606	2.35988	0	0.0427077	0.0101926	1.53374	1.84502	0	0	0.825472	0.819672	2.36486	0.0971782	0.0400816	0.0218225	0.0206618	0	0	1.31579
Eriocrania	0	0	0	0	0	0	0	0	0	0	0	0	0	0	0	0	0	0	0	0	0	0	0	0	0.0049209	0	0	0	0	0	0	0	0	0	0	0	0	0	0	0	0	0	0	0	0	0	0	0	0
Eriocrania semipurpurella	0	0	9.03084	0	0	0	60.6286	0	0.0154943	0.00793525	0.0229902	0	0.165202	0	0	0	0	0	9.43953	0	0	0	0	0	0	0	11.0619	0	0	0	0	0	0	0	0.163082	0	8.48708	0	0	0	0	0	0.273539	0	0	0	0	0	0.164474
Euchoeca nebulata	0	8.98693	0	0	0	0	0	0	0	0	0.15231	0.0188932	0.0492091	0.0456473	0.00847242	0	0.0351159	0	0.294985	0	0	0	57.4542	0	0	0	0	0	0	0.00103068	0.330283	0	0	0	0	0	0	0	0	6.60377	0	0	0	0	0	0	0	0	12.0066
Eucosmini	0	0	0	0	0	0	0	0	0	0	0	0	0	0	0	0	0	0	0	0	0	0	0	0	0	0	0	0	0	0	0	0	0	0	0	0	0	0	0	0	0	0	0	0	0	0	0	0	0
Eudemis profundana	0	0	0	0	0	0	0	0	0	0	0	0	0	0	0.0338897	0	0	0	0	0	0	0	0	0	0	0	0	0	0	0	0	0	0	0	0	0	0	0	0	0	0	0	0	0	0	0	0	0	0
Euphorinae	0	0	0.660793	0	0	0	0.00359622	0	0	0	0	0	0	0	0	0	0	0	0	0	0	0	0	0	0	0	0.442478	0	0	0	0	0	0	0	1.58496	0	1.10701	0	0	0	0	0	0.0143968	0	0	0	0	0	0
Eupithecia abbreviata	0	0	0	0	0	0	0.00719243	0	0.00516476	0.0147369	0.0114951	0	0	0	0	0	0	0.00326744	0	0	0	0	0	0	0	0	0	0	0	0	0	0	0	0	0	0	0	0	0	0	0	0	0	0	0	0	0	0	0
Eupsilia transversa	4.96278	0	1.98238	0.00468779	0.946372	5.46875	0.0683281	0	0.00516476	0.851339	0.00143688	0.00944662	5.27592	15.1758	1.94018	0	0.943112	0.00326744	0.294985	0.150376	1.59574	2.63692	0.0430968	2.18182	1.35325	0.0848669	0.884956	0.442478	4.34783	0.233965	0.0577544	0.491642	0	0.0266923	0.0203853	0	2.21402	1.15385	0	0	0.819672	2.02703	0.208753	0.189477	0	0.11364	0	5.57621	0
Eurytoma aciculata	0	0	0	0	0	0	0	0	0	0	0	0	0	0	0	0	0	0	0	0	0	0	0	0	0	0	0	0	0	0	0	0	0	0	0	0	0	0	0	0	0	0	0	0	0	0	0	0	0
Exoristinae	0	0	0	0	0	0	0	0	0	0.0249394	0	0	0	0	0	0	0	0	0	0	0	0	0	0	0	0	0	0	0	0	0	0	0	0	0	0	0	0	0	0	0	0	0	0	0	0	0	0	0
Formica pratensis	0	0	0	0	0	0	0	0	0	0	0	0	0	0	0.00423621	0	0	0	0	0	0	0.0676133	0	0.363636	0.00246045	0.00446668	0	0.442478	0	0.00103068	0	0.294985	0	0.0106769	0	0	0	0.384615	0	0	0	0	0.00359919	1.69072	0	0	0	0.371747	0
Formica sibylla	0	0	0	0	0	0	0	0	0	0	0	0	0	0	0	0	0	0	0	0	0	0	0	0	0	0	0	0	0	0	0	0	0	0	0	0	0	0	0	0	0	0	0	0	0	0	0	0	0
Fungi	0	0	0	0	0	0	0	0	0	0	0	0	0	0.00380394	0	0	0	0	0	0	0	0	0	0	0	0	0	0	0	0	0	0	0	0	0	0	0	0	0	0	0	0	0	0	0	0	0	0	0
Galerucella lineola	0	0.163399	0	0	0	0	0	0	0	0	0.00215533	0	0	0	0	0	0	0	0	0	0	0	1.42835	0	0	0	0	0	0	0	0.0072193	0	0	0	0	0	0	0	0	0.235849	0	0	0	0	0	0	0	0	0.328947
Galerucini	0	0	0	0	0	0	0	0	0	0	0	0	0	0	0	0	0	0	0	0	0	0	0.0708019	0	0	0	0	0	0	0	0	0	0	0	0	0	0	0	0	0	0	0	0	0	0	0	0	0	0
Haplothrips subtilissimus	0	0.163399	0	0	0	0	0	0	0	0	0.000718442	0	0	0	0	0	0	0	0	0	0	0	0.378636	0	0	0	0	0	0	0	0	0	0	0	0	0	0	0	0	0	0	0	0	0	0	0	0	0	0.164474
Hedya nubiferana	0	0	0	0	0	0	0	6.66667	0.278897	0	0	0	0	0	0	0	0	0	0	0	0	0	0	0	0	0.134	0	0	0.724638	0	0	0	6.79612	0.0160154	0	0	0	0	7.8125	0	0	0	0	0	17.5515	0.0103309	0	0	0
Hemerobius micans	0.124069	0	3.52423	0	2.52366	2.34375	0	3.33333	0	0	0	0	0	0.00380394	0	0	0	0	0	0	0	2.23124	0	0	0	0.00893336	0	0	0	1.04099	0.00541448	0.196657	0	0	0	0	0	0	0	0	0	0	0.0107976	0.00728757	0	0.00317874	0	0	0
Hemiptera	0	0	0	0	0	0	0	0	0	0	0	0	0	0	0	0	0	0	0	0	0	0	0	0	0	0	0	0	0	0.00206137	0	0	0	0	0	0	0	0	0	0	0	0	0	0	0	0	0	0	0
Hexapoda	0	0	0	0	0	0	0	0	0	0	0	0	0	0	0	0	0	0	0	0	0	0	0	0	0	0	0	0	0	0	0	0	0	0	0	0	0	0	0	0	0	0	0	0	0	0	0	0	0
Hygromiidae	0	0	0	0	0	0	0	0	0	0	0.0431065	0	0	0	0	0	0	0	0	0	0	0	0	0	0	0	0	0	0	0	0	0	0	0	0	0	0	0	0	0	0	0	0	0	0	0	0	0	0
Hymenoptera sp.	0	0	0	0	0	0	0	0	0	0	0	0	0	0	0	0	0	0	0	0	0	0	0	0	0	0	0	0	0	0	0	0	0	0	0	0	0	0	0	0	0	0	0	0	0.0031175	0.000794685	0	0	0
Ichneumonidae	0	0	0	0	0	0	0	0	0	0	0	0	0	0	0	0	0	0	0	0	0	0	0	0	0	0	0	0	0	0	0	0	0	0	0	0	0	0	0	0	0	0	0	0	0	0.0119203	0	0	0
Ipimorphinae	0.124069	0	0	0	0	0	0	0	0	0.107693	0	0	0	0	0	0	0	0	0	0	0	0	0	0	0	0	0	0	0	0.00103068	0	0	0	0	0	0	0	0	0	0	0	0	0	0	0	0	0	0	0
Larentiinae	0	0	0	0	0	0	0	0	0	0	0	0	0	0	0	0	0	0	0	0	0	0	0	0	0	0	0	0	0	0	0	0	0	0	0	0	0	0	0	0	0	0	0	0	0	0	0	0	0
Lehmannia marginata	2.23325	1.63399	0	0	0	0	0	0	0	0.00113361	0	0.00188932	0	0.00190197	0	1.10803	0	0.00326744	0.294985	0.451128	0.531915	0	0.00307834	2.90909	0	0	1.32743	2.21239	2.89855	0	0	0	3.8835	0.0106769	0.0101926	2.14724	1.47601	5	4.6875	1.17925	0	2.02703	0	0	0	0.000794685	1.04167	0	0.328947
leotiomyceta	0	0	0	0	0	0	0	0	0	0	0	0	0	0	0	0	0	0	0	0	0	0	0	0	0	0	0	0	0	0	0	0	0	0	0	0	0	0	0	0	0	0	0	0	0	0	0	0	0
Limax	0	0	0	0	0	0	0	0	0	0	0	0	0	0	0	0	0	0	0	0	0	0	0	0	0	0	0	0	0	0	0	0	0	0	0	0	0	0	0	0	0	0	0	0	0	0	0	0	0
Limax cinereoniger	0	0	0	0	0	0	0	0	0	0	0	0	0	0	0	0	0	0	0	0	0	0	0	0	0	0	0	0	0	0	0	0	0	0	0	0	0	0	0	0	0	0	0	0	0	0	0	0	0
Limnophyes	0	0	0	0	0	0	0	0	0	0	0	0	0	0	0	0	0	0	0	0	0	0	0	0	0	0	0	0	0	0	0	0	0	0	0	0	0	0	0	0	0	0	0	0	0	0	0	0	0
Linaeidea aenea	0	2.45098	0	0	0	0	0	0	0	0	0.0229902	0.00188932	0.0175747	0	0.00211811	0	0	0	0	0	0	0	19.4551	0	0	0	0	0	0	0	0.0920461	0	0	0	0	0	0	0	0	1.88679	0	0	0	0	0	0	0	0	2.96053
Lypha dubia	0.124069	0.163399	0	0	0	0	0.00359622	0	0	0.171175	0.734248	0	0	0.768397	0.00211811	0	0	0	0	0	0	0.0676133	0.00615669	0	0	0	0	0	0	0.00412273	0.010829	0	0	0	0	0	0	0	0	0.117925	0	0	0	0	0	0.00397343	0	0	0.164474
Meteorus colon	0	0	0	0	0	0	0	0	0	0	0	0.00188932	0	0.00190197	0	0	0	0	0	0	0	0	0	0	0	0	0	0	0	0	0	0	0	0	0	0	0	0	0	0	0	0	0	0	0	0	0	0	0
Microctonus sp.	0	0	0	0	0	0	0	0	0	0	0	0	0	0	0	0	0	0	0	0	0	0.0676133	0	0	0.0639717	0	0	0	0	0.0597796	0.00180483	0	0	0	0	0	0	0	0	0	0	0	0.359919	0	0	0	0	0	0
Muscinae	0	0	0	0	0	0	0	0	0	0	0	0	0	0	0	0	0	0	0	0	0	0	0	0	0	0	0	0	0	0	0	0	0	0	0	0	0	0	0	0	0	0	0	0	0	0	0	0	0
Nematinae	0	0	0	0	0	0	0	0	0	0	0.000718442	0	0.00351494	0.00190197	0	0	0	0	0	0	0	0	0.489457	0	0	0	0	0	0	0	0.00360965	0	0	0	0	0	0	0	0	0	0	0	0	0	0	0	0	0	0
Nematinus steini	0	1.47059	0	0	0	0	0	0	0	0	0.00215533	0	0.00351494	0	0	0	0	0	0	0	0	0	2.20717	0	0	0	0	0	0	0	0.0162434	0	0	0	0	0	0	0	0	0.353774	0	0	0	0	0	0	0	0	0.493421
Nematocera	0	0	0	0	0	0	0	0	0	0	0	0	0	0	0	0	0	0	0	0	0	0	0	0	0	0	0	0	0	0	0	0	0	0	0	0	0	0	0	0	0	0	0	0	0	0	0	0	0
Neriene peltata	0	0	0	0	0	0	0	0	0	0	0	0	0	0	0	0	0	0	0	0	0	0	0	0	0	0	0	0	0	0.0762706	0	0	0	0	0	0	0	0	0	0	0	0	0	0.00364378	0	0	0	0	0
Neuroterus quercusbaccarum	0	0	0	0.00468779	3.15457	0	0	0	0	0	0	0.00188932	0.00351494	0.00190197	4.50097	0	0	0	0	0.300752	0	0	0	0	0.0196836	0.0357334	0	2.65487	0	0.0247364	0.0162434	0.491642	0	0.0747384	0	0	0	1.53846	0	0	0	0	0.0107976	0.10567	0.006235	0.00158937	2.08333	0	0
Noctuoidea	0	0	0	0	0	0	0	0	0	0	0	2.28608	0.00351494	0	0.00211811	0.831025	0.0100331	0.0130698	0	1.20301	0	0	0	0	0	0	0	0	0	0	0	0	0	0	0	0.306748	0	0	0	0	0	0.675676	0	0	0	0	0	0	0
Oncopsis	0	0	0	0	0	0	0	0	0	0	0	0	0	0	0	0	0	0	0	0	0	0	0.0184701	0	0.172231	0.00893336	0	0	0	0.00515342	0.00180483	0.0983284	0	0	0	0	0	0	0	0.117925	0	0	0.00359919	0.0109314	0	0	0	0	0
Operophtera brumata	18.6104	4.24837	8.81057	23.1249	10.0946	17.1875	1.79811	0	0.0361533	43.6631	21.8888	55.3666	40.5694	72.2635	29.6281	18.5596	32.0959	0.303872	8.25959	32.0301	23.4043	14.6721	1.20363	8	0.302635	0.0223334	11.9469	10.6195	12.3188	0.70808	0.36277	11.9961	0	1.63357	0.173275	27.6074	11.4391	14.6154	0	5.54245	21.3115	24.6622	0.485891	0.648593	0.03741	1.16501	9.72222	14.4981	5.26316
Operophtera fagata	0	0	0	0	0	0	0	0	0	0.00113361	0	0	0	0	0.0105905	0	0	0	0	0	0	0	0	0	0.0393672	0.00893336	0	0	0	0.0927615	0.0162434	1.08161	0	0.00533846	0	0	0	0	0	0	0	0	0.0287936	0.0182189	0	0.000794685	0	0	0
Orthosia cerasi	2.10918	0.163399	2.20264	0.210951	17.9811	0	0.262524	0	0.0154943	20.5035	0.671744	6.86769	1.82074	0.304316	26.8216	1.66205	13.5597	0.124163	2.65487	3.60902	9.57447	2.77214	0.184701	0	0.00246045	0	5.75221	11.9469	0	0.0711172	0.0126338	4.22812	0	0.832799	17.4702	5.82822	2.58303	16.5385	0	0.117925	11.4754	2.7027	0.129571	0.448185	0.006235	0.123176	26.3889	0.743494	2.96053
Orthosia cruda	0.496278	0.163399	3.52423	0.44534	10.4101	0	0.050347	0	0	0.0113361	0.0330484	9.30681	7.88401	1.76503	17.4913	3.04709	36.0189	0.0653488	2.0649	5.56391	12.766	0.338066	0.0369401	0	0	0	3.53982	13.2743	0	0.00927615	0.00180483	12.586	0	0.453769	0.0509632	5.21472	1.84502	12.6923	0	0	21.3115	5.40541	0.0467895	0.360735	0	0.0111256	12.8472	0	0
Orthosia incerta	0	0	0.220264	0	0	0	0.032366	0	0	0	0	1.47556	0	0.00380394	0.00211811	0.277008	0.00501655	0.00653488	0	0.902256	0	0	0.00923503	0	0.00246045	0	0.884956	0	0	0	0	0	0	0	3.08327	0	0.369004	0	0	0	0	0.675676	0.017996	0	0	0.00238406	0	0	0
Pamphiliidae	0	0	0	0	0.315457	0	0	0	0	0.00113361	0	0	0	0	0	0	0	0	0	0	0	0	0	0	0	0	0	0.442478	0	0.00103068	0	0	0	1.14243	0	0	0	0	0	0	0	0	0	0.00364378	0	0.0921835	0	0	0
Pediaspis aceris	0	0	0	0	0	0	0	0	0	0	0.00287377	0	0	0	0	0	0	0	0	0	0	0	0.00307834	0	0	0	0	0	0	0	0.0072193	0	0	0	0	0	0	0	0	0	0	0	0	0	0	0	0	0	0.164474
Penicillium	0	0	0	0	0	0	0	0	0	0	0	0	0	0	0	0	0	0	0	0	0	0	0	0	0	0	0	0	0	0	0	0	0	0	0	0	0	0	0	0	0	0	0	0	0	0	0	0	0
Penicillium digitatum	0	0	0	0	0	0	0	0	0	0	0	0	0	0	0	0	0	0	0	0	0	0	0	0	0	0	0	0	0	0	0	0	0	0	0	0	0	0	0	0	0	0	0	0	0	0	0	0	0
Penicillium polonicum	0	0	0	0	0	0	0	0	0	0	0	0	0	0	0	0	0	0	0	0	0	0	0	0	0	0	0	0	0	0	0	0	0	0	0	0	0	0	0	0	0	0	0	0	0	0	0	0	0
Penicillium rubens	0	0	0	0	0	0	0	0	0	0	0	0	0	0	0	0	0	0	0	0	0	0	0	0	0	0	0	0	0	0	0	0	0	0	0	0	0	0	0	0	0	0	0	0	0	0	0	0	0
Phenacoccus aceris	0	0	0	0.00937559	0	1.17188	0	0	0	0	0	0	0	0	0	0	0	0	0	0	0	0	0	1.45455	0.179613	0	0	0	2.89855	0.00206137	0	0.0983284	0	0.00533846	0	0	0	0	0	0	0	0	0.00719839	0	0.0031175	0.00158937	0	1.48699	0
Philodromus collinus	0	0	0	0.0140634	16.4038	0	0	0	0	0	0	0	0	0	0.0826061	0	0	0	0	0	0	0	0	0	0.00246045	0	0	20.7965	0	0	0	0	0	90.6043	0	0	0	8.07692	0	0	0	0	0	0.37531	0.0155875	0.00794685	16.6667	0	0
Poecilocampa populi	0	0	0	0	0	0.390625	0	0	0	0.00226721	0	0	0	0.00190197	0	0.277008	0	0	0	0	0	0	0	0.363636	0.762739	0.0536001	0	0	0.724638	0.022675	0.010829	0.196657	0	0	0	0	0	0	0	0	0	0	0.0359919	0.0291503	0	0	0	0.743494	0
Polyphaga	0	0	0	0	0	0	0	0	0	0	0	0	0	0	0	0	0	0	0	0	0	0	0	0	0	0	0	0	0	0	0	0	0	0	0	0	0	0	0	0	0	0	0	0	0	0	0	0	0
Proctophyllodes fuchsi	0	0	0	0	0	0	0	0	0	0	0	0	0	0.00190197	0	0	0	0	0	0	0	0	0	0	0	0	0	0	0	0.0546262	0	0	0	1.62289	0	0	0	0	0	0	0	0	0.00359919	0.00364378	0	0.000794685	0.347222	0	0
Pseudargyrotoza conwagana	0	0	0	0	0	0	0	0	0	0	0	0	0	0	0	0	0	0	0	0	0	0	0	0	0	0	0	0	0	0	0	0	0	0	0	0	0	0	0	0	0	0	0	0	0	0	0	0	0
Pterygota	0	0	0	0	0	0	0	0	0	0	0	0	0	0	0	0	0	0	0	0	0	0	0	0	0	0	0	0	0	0	0	0	0	0	0	0	0	0	0	0	0	0	0	0	0	0	0	0	0
Ptycholoma lecheana	0	0	0	0.0515657	0	1.95312	0	0	0.00516476	0	0	0	0	0.00380394	0	0	5.24732	0	0	0	3.19149	0	0	0.727273	0.0196836	0	0	0	2.17391	0	0	1.27827	0	0	0	0	0	0	0	0	1.63934	0	0	0	0	0	0	1.11524	0
Pyraloidea	0	0	0	0	0	0	0	0	0	0	0	0	0	0	0	0	0	0	0	0	0	0	0	0	0	0	0	0	0	0	0	0	0	0	0	0	0	0	0	0	0	0	0	0	0	0	0	0	0
Pythiales	0	0	0	0	0	0	0	0	0	0	0	0	0	0	0	0	0	0	0	0	0	0	0	0	0	0	0	0	0	0	0	0	0	0	0	0	0	0	0	0	0	0	0	0	0	0	0	0	0
Pythium	0	0	0	0	0	0	0	0	0	0	0	0	0	0	0	0	0	0	0	0	0	0	0	0	0	0	0	0	0	0	0	0	0	0	0	0	0	0	0	0	0	0	0	0	0	0	0	0	0
Pythium aff. diclinum	0	0	0	0	0	0	0	0	0	0	0	0	0	0	0	0	0	0	0	0	0	0	0	0	0	0	0	0	0	0	0	0	0	0	0	0	0	0	0	0	0	0	0	0	0	0	0	0	0
Pythium apiculatum	0	0	0	0	0	0	0	0	0	0	0	0	0	0	0	0	0	0	0	0	0	0	0	0	0	0	0	0	0	0.00103068	0	0	0	0	0	0	0	0	0	0	0	0	0	0	0	0	0	0	0
Pythium aquatile	0	0	0	0	0	0	0	0	0	0	0	0	0	0	0	0	0	0	0	0.150376	0	0	0	0	0	0	0	0	0	0	0	0	0	0	0	0	0	0	0	0	0	0	0	0	0	0	0	0	0
Pythium attrantheridium	0	0	0	0	0	0	0	0	0	0	0	0	0	0	0	0	0	0	0	0	0	0	0	0	0	0	0	0	0	0	0	0	0	0	0	0	0	0	0	0	0	0	0	0	0	0	0	0	0
Pythium folliculosum	0	0	0	0	0	0	0	0	0	0	0	0	0	0	0	0	0	0	0	0.150376	0	0	0	0	0	0	0	0	0	0	0	0	0	0	0	0	0	0	0	0	0	0	0	0	0	0	0	0	0
Pythium mamillatum	0	0	0	0	0	0	0	0	0	0	0	0	0	0.00190197	0	0	0	0	0	0	0	0	0	0	0	0	0	0	0	0	0	0	0	0	0	0	0	0	0	0	0	0	0	0	0	0	0	0	0
Pythium rostratifingens	0	0	0	0	0	0	0	0	0	0	0	0	0	0	0	0	0	0	0	0	0	0	0	0	0	0	0	0	0	0	0	0	0	0	0	0	0	0	0	0	0	0	0	0	0	0	0	0	0
Pythium sp.	0	0	0	0	0	0	0	0	0	0	0	0	0	0	0	0	0	0	0	0	0	0	0	0	0	0	0	0	0	0	0	0	0	0	0	0	0	0	0	0	0	0	0	0	0	0	0	0	0
Pythium viniferum	0	0	0	0	0	0	0	0	0	0	0	0	0	0	0	0	0	0	0	0	0	0	0	0	0	0	0	0	0	0	0	0	0	0	0	0	0	0	0	0	0	0	0	0	0	0	0	0	0
Radix natalensis	1.86104	0	0	0	0	0	0	0	0	0.171175	0	0	0	0.129334	0	0	0	0	0	0	0	2.5693	0	0	0	0	0.442478	0.884956	0.724638	0.124713	0	0	0	0	0	0	0	0	0	0	0	0.337838	0	0	0	0.15258	0	0	0
Saprolegnia	0	0	0	0	0	0	0	0	0	0	0	0	0	0	0	0	0	0	0	0	0	0	0	0	0	0	0	0	0	0	0	0	0	0	0	0	0	0	0	0	0	0	0	0	0.0031175	0	0	0	0
Saprolegnia unispora	0	0	0	0	0	0	0	0	0	0	0	0	0	0	0	0	0	0	0	0	0	0	0	0	0	0	0	0	0	0	0	0	0	0	0	0	0	0	0	0	0	0	0	0	0	0	0	0	0
Scathophaga stercoraria	0	0	0	0	0	0	0.0107887	0	0.0154943	0.0113361	0.00646598	0	0	0	0	0	0	0	0	0.150376	0	0	0	0	0	0	0	0	0	0	0	0	0	0	0	0	0	0	0	0	0	0	0	0	0	0.000794685	0	0	0
Selenia tetralunaria	0	0	0	0	0	0	0	0	0	0	0	0.00188932	0	0.00190197	0	0	0.00501655	0	0	0	0	0	0.0277051	0	0	0	0	0	0	0	0	0	0	0	0	0	0	0	0	0	0	0	0	0	0	0	0	0	0
Sigmurethra	0	0	0	0	0	0	0	0	0	0	0	0	0	0	0	0	0	0	0	0	0	0	0	0	0	0	0	0	0	0	0	0	0	0	0	0	0	0	0	0	0	0	0	0	0	0	0	0	0
Smittia sp.	0	0	0	0	0	0	0	26.1111	0.516476	0	0	0	0	0	0	0	0	0	0	0	0	0	0	0	0.0172231	91.951	0	0	0	0.0103068	0.0144386	0.0983284	25.2427	0.00533846	0	0	0	0	18.75	0	0	0	0.0323927	0.0910946	0.41151	0	0	0	0
Spilonota laricana	0	0	0	0	0	0	0	0	0	0	0	0	0	0	0	0	0	0	0	0	0	0	0	0	0	0	0	0	0	0	0	0	0	0	0	0	0	0	0	0	0	0	0	0	0	0	0	0	0
Stomoxys calcitrans	0	0	0	0	0	0	0	0	0	0	0	0	0	0	0	0	0	0	0	0	0	0	0	0	0	0	0	0	0	0	0	0	0	0	0	0	0	0	0	0	0	0	0	0	0	0	0	0	0
Succinea sp.	0	0	0	0	0	0	0	0	0	0	0.000718442	0.0302292	0	0	0	7.47922	0	18.4904	0	3.7594	1.59574	0	0.243189	0	0	0	0	0	0	0	0	0	0	0	0	4.29448	0	0	0	0	0	4.05405	0	0	0	0	0	0.743494	0
Syrphus torvus	0	0	0	0	0	0	0	0	0	0	0	0	0	0	0	0	0	0	0	0	0	0	0	0	0	0	0	0	0	0	0	0	0	0	0	0	0	0	0	0	0	0	0	0	0	0	0	0	0
Taeniothrips inconsequens	0	0	0	0	0	0	0	0	0	0	0	0	0	0	0	0	0	0	0	0	0	0	0	0	0	0	0	0	0.724638	0	0	0	0	0	0	0	0	0	0	0	0	0	0	0	0	0	0	0	0
Tenthredinidae	0	0	0	0	0	0	0	0	0	0	0	0	0	0	0	0	0	0	0	0	0	0	0	0	0	0	0	0	0	0	0	0	0	0	0	0	0	0	0	0	0	0	0	0	0	0	0	0	0
Tetracladium furcatum	0	0	0	0	0	0	0	0	0	0	0	0	0	0	0	0	0	0	0	0	0	0	0	0	0	0	0	0	0	0	0	0	0	0	0	0	0	0	0	0	0	0	0	0	0	0	0	0	0
Tetragnatha obtusa	0	0	0	0	0	0.390625	0	0	0	0	0	0	0	0	0	0	0	0	0	0	0	0	0	1.09091	0.0147627	0	0	0	0	0	0	0	0	0	0	0	0	0	0	0	0	0	0	0	0	0	0	0	0
Theclinae	0	0	0.220264	0	0	0	0.00719243	0	0	0	0	0	0.460457	0	0	0	0	0	0	0	0	0	0	0	0	0	0	0	0	0	0	0	0	0	0	0	0	0	0	0	0	0	0	0	0	0	0	0	0
Thrips major	0	0	0	0	0	0	0	0	0	0	0	0	0	0	0	0	0	0	0	0	0	0	0	0	0	0	0	0	0	0	0	0	0	0	0	0	0	0	0	0	0	0	0	0	0	0	0.347222	0	0
Thrips minutissimus	0	0.163399	0.220264	0	0.630915	0	0.762398	0	0	0	0.000718442	0.00188932	0.00351494	0	0.00211811	0	0	0	0	0	0	0	0	0	0.0319858	0.00446668	0.442478	1.76991	0	0.0443194	0.113704	0.196657	0	0.0160154	0	0	0	0	0	0	0	0.337838	1.03657	1.27897	0	0.000794685	0.347222	0	0
Tortricodes alternella	0	0	0.660793	0	0.315457	0	0.050347	0	0	0	0	0.289066	5.25483	0.00190197	1.27298	0	0	0	1.17994	0.300752	0	0	0.00615669	0	0	0	0.442478	0.442478	0	0	0	0	0	0.0266923	0.0407706	0	2.58303	0.769231	0	0	0	0.337838	0.0683847	0.0109314	0	0	0.347222	0	0
Torymus flavipes	0	0	0	0	0	0	0	0	0	0	0	0	0	0	0	0	0	0	0	0	0	0	0	0	0	0	0	0	0	0	0	0	0	0	0	0	0	0	0	0	0	0	0	0	0	0	0	0	0
unclassified Campopleginae	0	0	0	0	0	0	0.00359622	0	3.62049	0.00226721	0	0	0	0	0	0	0	0	0	0	0	0	0	0	0	0.00893336	0	0	0	0	0	0	0.970874	0	0	0	0	0	0	0	0	0	0	0	0.0031175	0	0	0	0
unclassified Psocoptera	0	0	0	0	0	0	0	0	0.00516476	0	0	0	0	0	0	0	0	0	0	0	0	0	0	0	0	0.00446668	0	0	0	0	0	0	0	0	0	0	0	0	0	0	0	0	0	0	0.0904075	0	0	0	0
unclassified Pythium	0	0	0	0	0	0	0	0	0	0	0	0	0	0	0	0	0	0	0	0	0	0	0	0	0	0	0	0	0	0	0	0	0	0	0	0	0	0	0	0	0	0	0	0	0	0	0	0	0
uncultured fungus	0	0	0	0	0	0	0	0	0	0	0	0	0	0	0	0	0	0	0	0	0	0	0	0	0	0	0	0	0	0	0	0	0	0	0	0	0	0	0	0	0	0	0	0	0	0	0	0	0
Valenzuela burmeisteri	0	0	0	0	0	0	0	0	0	0	0	0	0	0	0	0	0	0	0	0	0	0	0	0	0	0	0	0	0	0	0	0	0	0	0	0	0	0	0	0	0	0	0	0	0	0	0	0	0
Total reads per sample	100	100	100	100	100	100	100	100	100	100	100	100	100	100	100	100	100	100	100	100	100	100	100	100	100	100	100	100	100	100	100	100	100	100	100	100	100	100	100	100	100	100	100	100	100	100	100	100	100
[truncated: 127 more columns]

## Sheet: >1% occurrence per sample
Taxon	7810733	7810735	7810736	7810737	7810738	7810739	7810741	7810744	7810745	7810752	7810753	7810754	7810755	7810756	7810757	7810758	7810759	7810788	7810789	7810790	7810791	7810792	7810793	8126497	8146878	8146879	8146880	8146881	8146882	8146884	8146886	8146887	8146888	8146890	8146892	8146894	8146896	8146897	8221952	8221953	8221955	8221956	8221958	8221959	8266301	8266302	8266303	8266304	8266305
#N/A	45.4094	54.902	56.1674	2.8408	27.4448	67.1875	21.6205	10.5556	0.614606	0.910286	0.561104	18.0619	21.8559	8.15376	0.423621	60.6648	0.0250828	78.4153	63.4218	41.9549	10.1064	50.1014	15.7857	79.6364	90.5642	6.08808	48.6726	26.1062	69.5652	87.1855	12.8973	35.1032	7.76699	2.10869	16.986	52.1472	54.6125	27.6923	14.0625	63.0896	6.55738	51.6892	95.609	92.829	9.07504	3.29635	19.4444	71.3755	26.9737
Acari sp.	0	0	0	0	0	0	0	0	0	0	0	0	0	0	0	0	0	0	0	0	0	0	0	0	0	0	0	0	0	0	0	0	0	0	0	0	0	0	0	0	0	0	0	0	0	0	0	0	0
Acariformes	0	0	0	0	0	0	0	0	0	0	0	0	0	0	0	0	0	0	0	0	0	0	0	0	0	0	0	0	0	0	0	0	0	0	0	0	0	0	0	0	0	0	0	0	0	0	0	0	0
Acleris rhombana	0	0	0	0	0	0	0	0	0	0	0	0.00188932	0	0.00190197	0	0	0	0	0	0.601504	0	0	0	0	0	0	0	0	0	0	0	0	0	0	0	0	0	0	0	0	0	0	0	0	0	0	0	0	0
Acrobasis repandana	0	0	0	0	0.315457	0	0	0	0	0	0	0.00377865	0.00702988	0.00570592	1.7665	0	0.00501655	0	0	0	0	0	0.00615669	0	0	0	0	0.884956	0	0	0	0	0	0.058723	0	0	0	0	0	0	0	0	0	0.0218627	0	0	0.694444	0	0
Aethalura punctulata	0	0	0	0	0	0	0	0	0	0	0	0	0	0	0	0	0	0	0	0	0	0	0	0	0	0	0	0	0	0	0	0	0	0	0	0	0	0	0	0	0	0	0	0	0	0	0	0	0
Agathis sp.	0	0	0	0	0	0	0.00719243	5	20.3698	0	0.00143688	0	0	0	0	0	0	0	0	0	0	0	0	0	0	0.0580668	0	0	0	0	0	0	8.73786	0	0	0	0	0	7.03125	0	0	0	0	0	0.081055	0	0	0	0
Agriopis aurantiaria	0	0	0	0.00468779	0	0	0	0	0	0	0	0.0132253	0	0	0	0	0	0	0	0	0	0	0	0	0	0	0	0	0	0	0	0	0	0.00533846	0	0	0	0	0	0	0	0	0	0.00364378	0.006235	0.00635748	0	0	0
Agriopis marginaria	0	0	0	0.00468779	0	0	0.00719243	0	0	0.278867	0.749335	0.0812409	0.0246046	0.00570592	0.311362	0	0.632086	0	0	0	0.531915	0	0.0123134	0	0	0	0	0	0	0.00206137	0.00541448	0.196657	0	0.0213538	0	0	0	0	0	0.235849	0.819672	0	0	0.00728757	0.006235	0.00317874	0	0	0.164474
Agrochola circellaris	0	0	0	0	0	0	0	0	0	0	0	0	0	0	0	0	0	0	0	0.150376	0	0	0	0	0	0	0	0	0	0.00206137	0	0	0	0	0	0	0	0	0	0	0	0	0	0	0	0	0	0	0
Agrochola macilenta	0	0	0	0	0	2.34375	0	0	0	0.00226721	0.00215533	0	0	0	0	0	0	0	0	0	0	0	0	2.18182	0.0344463	0	0	0	1.44928	0	0	0	0	0	0	0	0	0	0	0	0	0	0	0	0	0	0	0	0
Aleimma loeflingiana	0	0	0	0	0	0	0	0	0	0	0	0	0	0	0.110141	0	0	0	0	0	0	0	0	0	0	0	0	0	0	0	0	0	0	0	0	0	0	0	0	0	0	0	0	0	0	0	0	0	0
Alsophila aescularia	0	0	0	0	0	0	0	0	0	0.0974902	0	0	0	0	0	0	0	0	0	0	0	0	0	0	0	0	0	0	0	0	0	0	0	0	0	0	0	0	0	0	0	0	0	0	0	0.000794685	0	0	0
Amphipyra berbera	3.47395	0	0.881057	0.131258	0.315457	0	0.0251735	0	0.0103295	28.1123	0.0179611	0.938994	2.30931	0.119824	0.580361	1.10803	7.73051	0.00326744	0.589971	0.902256	4.78723	3.98918	0.0215484	0	0	0	0.442478	0	0	0.0907001	0	2.35988	0	0.0160154	0	0.306748	0.738007	0	0	0	5.7377	0.337838	0.0287936	0.0145751	0	0.123971	0.347222	0	0
Amphipyra pyramidea	0	12.4183	0	0	0	0	0.172618	0	0.0361533	1.35806	68.1285	0	0	0.00380394	0	0	0	0	0	0	0	0.0676133	0.477143	0	0	0	0	0	0.724638	0.00309205	0.662371	0	0	0	0	0	0	0	0	12.9717	0	0.337838	0	0	0	0.00794685	0	0	29.6053
Anatis ocellata	0	0	0	0	0	0	0	0	0	0	0	0	0	0	0	0	0	0	0	0	0	0	0	0	0	0	0	0	0	0	0	0	0	0	0	0	0	0	0	0	0	0	0	0	0	0	0	0	0
Anorthoa munda	0	0	0.220264	0.0187512	0	0	0.0179811	0	0	0	0	0	1.06503	0	0.118614	0	0	0.00326744	0	0	0	0	0	0	0	0	0.442478	0.442478	0	0	0.00180483	0	0	0.0266923	0.015289	0	1.84502	0	0	0	0	0	0.0143968	0.00364378	0.0093525	0.00953622	0	0	0.164474
Anyphaena accentuata	1.24069	0	0	0	0	0	0.00359622	0	0	0.037409	0.000718442	0	0	0.0228237	0	0	0	0.00326744	0	0	0	0.743746	0	0	0.00246045	0.0402001	0	0	0	7.21066	0.0433158	1.86824	0	0.0106769	0	0	0	0	0	0	0	0	0.0467895	0.051013	0.0031175	0.0373502	0	0	0
Apocheima pilosaria	0	0	0	0.00468779	0	0	0	0	0.00516476	0	0.00143688	0.232387	0	0	0	0.554017	0	0	0	0.150376	0	0	0.00307834	0.363636	0.204217	0.0178667	0	0	0	0.0113375	0.00180483	0.0983284	0	0.00533846	0	0	0	0	0	0	0	0.675676	0.00719839	0.00728757	0	0	0	0	0
Apocheima sp.	0	0	0	0	0	0	0.00359622	0	0	0	0	0.00755729	0.27768	0.00190197	0	0	0	0	0	0	0	0	0	0	0	0	0	0	0	0	0	0	0	0	0	0	0.369004	0	0	0	0	0	0	0	0	0	0	0	0
Apotomis inundana	0	0	0	0	0	0	0	0	0	0	0	0	0	0	0	0	0	0	0	0	0	0	0	0	0	0	0	0	0	0	0	0	0	0	0	0	0	0	0	0	0	0	0	0	0	0	0	0	0
Apotomis turbidana	0	0	0	0	0	0	0	0	0	0	0	0	0	0	0	0	0	0	0	0	0	0	0	0	0.0049209	0.00446668	0	0	0	0.0103068	0.00360965	0.196657	0	0	0	0	0	0	0	0	0	0	0.00719839	0	0	0	0	0	0
Araneoidea sp.	0	0	0	0	0	0	0	0	0	0	0	0	0	0	0	0	0	0	0	0	0	0	0	0	0.0393672	0.00446668	0	0	0	0.00206137	0	0	0	0	0	0	0	0	0	0	0	0	0.0143968	0	0	0	0	0	0
Archipini sp.	0	0	0	0	0	0	0.00359622	0	0	0	0	0	0.207381	0	0	0	0	0	0	0	0	0	0	0	0	0	0	0	0	0	0	0	0	0	0	0	0	0	0	0	0	0	0	0	0	0	0	0	0
Archips crataeganus	0	0	1.98238	0	0	0	0.0575395	0	0	0	0	0	9.61336	0.00190197	0	0	0	0	1.47493	0	0	0	0.00615669	0	0	0	3.09735	0	0	0	0.00180483	0	0	0	0.0458669	0	2.58303	0	0	0	0	0	0.0863807	0	0	0	0	0	0
Aspergillus campestris	0	0	0	0	0	0	0	0	0	0	0	0	0	0	0	0	0	0	0	0	0	0	0	0	0	0	0	0	0	0	0	0	0	0	0	0	0	0	0	0	0	0	0	0	0	0	0	0	0
Aspergillus sp.	0	0	0	0	0	0	0	0	0	0	0	0	0	0	0	0	0	0	0	0	0	0	0	0	0	0	0	0	0	0	0	0	0	0	0	0	0	0	0	0	0	0	0	0	0	0	0	0	0
Aspergillus versicolor	0	0	0	0	0	0	0	0	0	0	0	0	0	0	0	0	0	0	0	0	0	0	0	0	0	0	0	0	0	0	0	0	0	0	0	0	0	0	0	0	0	0	0	0	0	0	0.347222	0	0
Auchenorrhyncha	0	0	0	0	0	0	0	0	0	0	0	0	0	0	0	0	0	0	0	0	0	0	0	0	0	0	0	0	0	0	0	0	0	0	0	0	0	0	0	0	0	0	0	0	0	0	0	0	0
Bibio marci	0	0	0	0	0.315457	0	0	0	0	0.00113361	0	0	0	0	0	0	0	0	0	0	0	0.270453	0	0	0	0.00446668	0	0	0	0.353524	0.0234627	0.0983284	0	0	0	0	0	0	0	0.235849	0	0	0.0107976	0.00364378	0	0	0	0	0.164474
Bilateria	0	0	0	0	0	0	0	0	0	0	0	0	0	0	0	0	0	0	0	0	0	0	0	0	0	0	0	0	0	0	0	0	0	0	0	0	0	0	0	0	0	0	0	0	0	0	0	0	0
Braconidae sp.	0	0	0.220264	0	0	0	0.00359622	0	0	0	0	0	0	0	0	0	0	0	0.294985	0	0	0	0	0	0	0	1.32743	0	0	0	0	0	0	0	0.433187	0	0	0	0	0	0	0	0	0	0	0	0	0	0.164474
Bulinus angolensis	0.372208	0	0	0	0	0	0	0	0	0.0158705	0	0	0	0.00570592	0	0	0	0	0	0	0	0.135227	0	0	0	0	0	0	0	0.0113375	0	0	0	0	0	0	0	0	0	0	0	0	0	0	0	0.00953622	0	0	0
Calliphoridae sp.	0	0	0	0	0	0	0	0	0	0	0	0	0	0	0	0	0	0	0	0	0	0	0	0	0	0	0	0	0	0	0	0	0	0	0	0	0	0	0	0	0	0	0	0	0	0	0	0	0
Campopleginae sp.	0	11.1111	0	0	0	0	0	0	0	0.00113361	0.160213	0	0	0.00190197	0	0	0	0	0	0	0	0	0.344775	0	0.0196836	0.0759335	0	0	0	0.109252	83.6447	7.86627	0	0	0	0	0	0	0	6.01415	0	0	0.406709	0.0364378	0	0	0	0	12.1711
Cecidomyiidae sp.	0	0	0	0	0	0	0.596972	0	0	0.00113361	0.000718442	0	0.00702988	0	0	0	0	0	0	0	0	0	0	0	0	0	0	0	0	0	0	0	0	0	0	0	0	0	0	0	0	0	0	0	0	0	0	0	0
Cepaea hortensis	0	0.816993	0	0	0	0	0.00359622	0	0.00516476	0.00226721	4.223	1.35276	0	0.00190197	0	0.277008	0	0.875674	0	0.150376	0	0	0.0307834	0	0	0.111667	0	0	0	0.124713	0.0577544	0.0983284	0	0.5552	0	0.306748	0	0	0	0.353774	0	0.337838	0	0	0	0	0	0	0.657895
Cepaea nemoralis	0	0	0	0	0	0	0	0	0	0	0	0	0	0	0	0	0	0	0	0	0	0	0	0	0.0049209	0	0	0	0	0	0	0	0	0	0	0	0	0	0	0	0	0	0	0	0	0	0	0	0
Charmon sp.	0	0	0	0	0	0	0	0	0	0	0	0	0.00351494	0	0	0	0	0	0	0	0	0	0.00307834	0	0	0	0	0	0	0	0	0	0	0	0	0	0	0	0	0	0	0	0	0	0	0	0	0	0
Chrysomelini	0	0	0	0	0	0	0	0	0	0	0	0	0	0	0	0	0	0	0	0	0	0	0	0	0	0	0	0	0	0	0	0	0	0	0	0	0	0	0	0	0	0	0	0	0	0	0	0	0
Cimbex americana	17.3697	0	7.92952	0.0187512	0	0	0.478297	27.7778	1.10009	1.62899	0.000718442	0.00188932	0.151142	0.494513	0.00211811	0	0	1.66639	7.07965	0.451128	0.531915	18.526	0	0	0.00246045	0.500268	6.63717	0	0	0.790534	0	0	31.068	0.0747384	59.8512	0	4.79705	0	30.4688	0	0	0.337838	0.302332	0	72.0734	93.9842	1.04167	0.743494	1.15132
Cimbex fagi	0.124069	0	0	0	0	0	0	0	0	0.00680164	0	0	0	0.00190197	0	0	0	0	0	0	0	0	0	0	0	0	0	0	0	0.00515342	0	0	0	0	0	0	0	0	0	0	0	0	0	0	0.0779375	0.219333	0	0	0
Cimbex sp.	0.248139	0	0	0	0	0	0.00359622	0	0.0568123	0.0487451	0.00143688	0	0	0.00380394	0	0	0	0	0	0	0	0.0676133	0	0	0	0	0	0	0	0.00309205	0	0	0	0	0	0	0	0	0	0	0	0	0	0	0.193285	0.419594	0	0	0
Clubiona brevipes	0	0	0	0.00468779	7.88644	1.17188	0	0	0	0.00226721	0	0.00755729	0.0105448	0.0171178	14.8733	0	0	0	0	0.300752	0	0.0676133	0.00615669	0.363636	4.55429	0.285867	0	6.63717	0	0.191707	0.0794123	4.22812	0	0.336323	0	0.306748	0	11.5385	0	0	0	0.337838	0.352721	1.57776	0	0	5.90278	0.371747	0
Coleophora flavipennella	0	0	0	0	0	0	0	0	0	0	0	0	0	0	0	0	0	0	0	0	0	0	0	0	0.0664321	0.00446668	0	0	0	0.00103068	0	0	0	0	0	0	0	0	0	0	0	0	0	0	0	0	0	0	0
Coleophora laricella	0	0	0.220264	72.8952	0	0	1.71899	20.5556	73.2104	0.0124697	0.00431065	0	0	0	0	0	0.190629	0	0.884956	0	27.6596	0	0	0	0	0.299267	0.442478	0	0	0.00103068	0	10.6195	15.534	0.0106769	0.0101926	0	0	0	17.1875	0	29.5082	0	0.00359919	0	0.28681	0.00635748	0	0	0
Coleophora lutipennella	0	0.163399	0	0	0	0	0	0	0	0	0	0	0	0	0	0	0	0	0	0	0	0	0	0	1.02601	0.0446668	0	0	0	0.0257671	0.0342917	0.393314	0	0	0	0	0	0	0	0	0	0	0.0395911	0.0291503	0	0	0.347222	0	0
Coleophora serratella	0.124069	0	0	0	0	0	0.00359622	0	0	0	0	0	0	0	0	0	0	0	0	0	0	0	0	0	0.216519	0.0178667	0	0	0	0.00927615	0.00360965	0.294985	0	0	0	0	0	0	0	0	0	0	0.00719839	0.00728757	0	0	0	0	0
Colotois pennaria	0.248139	0	0	0.00468779	0	0	0.00359622	0	0	0.0170041	0.0165242	0.0358971	0.056239	0.384198	0	0	0	0	0	0	0	0.0676133	0	0	0	0.0134	0	0	0	0.236027	0.00360965	0	0	0	0	0	0	0	0	0	0	0.337838	0.00359919	0.00728757	0	0.00476811	0	0	0
Conistra sp.	0	0	0	0	0	0	0	0	0	0	0	0	0	0	0	0	0	0	0	0	0	0	0	0	0	0	0	0	0	0	0	0	0	0	0	0	0	0	0	0	0	0	0	0	0	0	0	0	0
Conistra vaccinii	0.248139	0	0	0.00468779	0	0	0.115079	0	0.0568123	0.767452	0.0452619	0	0	0.00380394	0	0	0	0	0.294985	4.06015	0	0.135227	0.00307834	0	0.0049209	0.0134	0	0	0	0.49782	0.0126338	0.196657	0	0.00533846	0	0	0	0	0	0	0	0	0.0107976	0.00364378	0	0.0111256	0	0.371747	0
Craniophora ligustri	0	0	0	0	0	0	0	0	0	0.00113361	0	0	0	0	0	0	0	0.00653488	0	0	0	0	0	0	0	0	0	0	0	0.00103068	0	0	0	0	0.0101926	0	0	0	0	0	0	0	0	0	0	0	1.04167	1.11524	1.48026
Culicoides impunctatus	0	0	0	0	0	0	0	0	0	0	0	0	0	0	0	0	0	0	0	0	1.59574	0	0	0	0	0	0	0	0	0	0	0	0	0	0.00509632	0	0	0	0	0	0	0	0	0	0	0.000794685	0.694444	0.371747	0.493421
Culicoides obsoletus	0	0	0	0	0	0	0	0	0	0	0	0	0	0	0	0	0	0	0	0	0	0	0	0	0	0	0	0	0	0	0	0	0	0	0	0	0	0	0	0	0	0	0	0	0	0	0	0	0
Culicoides sp.	0	0	0	0	0	0	0	0	0	0	0	0	0	0	0	0	0	0	0	0	0	0	0	0	0	0	0	0	0	0	0	0	0	0	0	0	0	0	0	0	0	0	0	0	0	0	0	0	0
Curculionoidea	0	0	0	0	0	0	0	0	0	0	0	0	0	0	0	0	0	0	0	0	0	0	0.00307834	0	0.00246045	0.0223334	0	0	0	0.0164909	1.32113	0.589971	0	0	0	0	0	0	0	0.117925	0	0	0.0683847	0.0255065	0	0	0	0	0.493421
Cynipinae	0	0	0	0	0	0	0	0	0	0	0	0	0	0	0	0	0	0	0	0	0	0	0	0	0	0	0	0	0	0	0	0	0	0	0	0	0	0	0	0	0	0	0	0	0	0	0	0	0
Cynipini	0	0	0	0	0	0	0	0	0	0	0	0	0	0	0	0	0	0	0	0	0	0	0	0	0.182073	0	0	0	0	0.00206137	0	0	0	0	0	0	0	0	0	0	0	0	0.00719839	0.00364378	0	0	0	0.371747	0
Cyzenis albicans	0	0	0	0	0	0	0	0	0.00516476	0	0	0	0	0	0	0	0	0	0	0	0	0	0	0	0	0	0	0	0	0	0	0	0	0	0	0	0	0	0	0	0	0	0	0	0	0	0	0	0
Dionycha	0	0	0	0	0	0	0	0	0	0	0	0	0	0	0	0	0	0	0	0	0	0	0	0	0	0	0	0	0	0	0	0	0	0	0	0	0	0	0	0	0	0	0	0	0	0	0	0	0
Ditrysia	0	0	0	0	0	0	0	0	0	0	0	0	0	0	0	0	0	0	0	0	0	0	0	0	0	0	0	0	0	0	0	0	0	0	0	0	0	0	0	0	0	0	0	0	0	0	0	0	0
Drepana falcataria	0	0	0	0	0	0	0	0	0	0	0	0	0	0	0.00211811	0	0	0	0	0	0	0	0	0	0	0	0	0	0	0	0	0	0	0	0	0	0	0	0	0	0	0	0	0	0	0	0	0	0
Drepanidae	0	0	0	0	0	0	0	0	0	0	0	0	0.172232	0	0	0	0	0	0	0	0	0	0	0	0	0	0	0	0	0	0	0	0	0	0	0	0	0	0	0	0	0	0	0	0	0	0	0	0
Dusona group	0	0	0.660793	0	0	0	11.4036	0	0.00516476	0.00113361	0.00287377	0	0.0281195	0	0.00635432	0	0	0	0.294985	0	0	0	0	0	0.00246045	0	1.32743	0	0	0	0	0	0	0	0.0356742	0	0.738007	0	0	0	0	0	0.0503887	0	0	0	0	0	0
Ectropis crepuscularia	0	0	0	0.0140634	0	0	0	0	0	0	0	0	0	0	0	0	0	0	0	0	0	0	0	0	0.00246045	0	0	0	0	0	0	0	0	0.0106769	0	0	0	0	0	0	0	0	0	0	0.0031175	0.0111256	0	0	0
Empoasca decipiens	0	0	0	0	0	0	0	0	0	0	0	0	0	0	0	0	0	0	0	0	0	0	0	0	0	0	0	0	0	0	0	0	0	0	0	0	0	0	0	0	0	0	0	0	0	0	0	0	0
Ennominae	0	0	0	0	0	0	0	0	0	0	0	0	0	0	0	0	0	0	0	0	0	0	0	0	0	0	0	0	0	0	0	0	0	0	0	0	0	0	0	0	0	0	0	0	0	0	0	0	0
Epirrita	0	0	0.220264	0	0	0	0	0	0	0.176843	0	0.00188932	0.140598	0	0	0	0	0	0	0	0	0.135227	0.00307834	0	0	0	0	0	0	0.00206137	0	0	0	0	0	0	0	0	0	0	0	0	0	0	0	0.00238406	0	0	0
Epirrita autumnata	0	0	0	0.00937559	0	0	0	0	0	0	0	0	0	0	0	0	0	0	0	0	0	0	0	0	0.0172231	0.0402001	0	0	0	0.0278285	0.0162434	0.0983284	0	0.0160154	0	0	0	0	0	0	0	0	0.0287936	0.0473692	0	0.00635748	0	0	0
Epirrita christyi	0	0	0.220264	0.112507	0.630915	0.390625	0.0107887	0	0	0.00566803	0	0	0.57645	0.00380394	0	0.277008	0	0	0.294985	0	0.531915	0	0	0.363636	0.0049209	0	0.442478	0	0	0.40712	0.00541448	0	0	0.2082	0	0	0.369004	0	0	0	0	0	0.017996	0.00364378	0.031175	0.112845	0	0	0
Erannis defoliaria	0.496278	0.816993	0.220264	0.0656291	0.315457	0	0.050347	0	0.00516476	0.966967	2.48366	3.59727	1.97891	0.27959	0	3.87812	3.49654	0.0130698	0.884956	2.55639	1.59574	0.270453	0.0246268	0	0.0516694	0.0223334	0	0	0.724638	0.0731785	0.0974606	2.35988	0	0.0427077	0.0101926	1.53374	1.84502	0	0	0.825472	0.819672	2.36486	0.0971782	0.0400816	0.0218225	0.0206618	0	0	1.31579
Eriocrania	0	0	0	0	0	0	0	0	0	0	0	0	0	0	0	0	0	0	0	0	0	0	0	0	0.0049209	0	0	0	0	0	0	0	0	0	0	0	0	0	0	0	0	0	0	0	0	0	0	0	0
Eriocrania semipurpurella	0	0	9.03084	0	0	0	60.6286	0	0.0154943	0.00793525	0.0229902	0	0.165202	0	0	0	0	0	9.43953	0	0	0	0	0	0	0	11.0619	0	0	0	0	0	0	0	0.163082	0	8.48708	0	0	0	0	0	0.273539	0	0	0	0	0	0.164474
Euchoeca nebulata	0	8.98693	0	0	0	0	0	0	0	0	0.15231	0.0188932	0.0492091	0.0456473	0.00847242	0	0.0351159	0	0.294985	0	0	0	57.4542	0	0	0	0	0	0	0.00103068	0.330283	0	0	0	0	0	0	0	0	6.60377	0	0	0	0	0	0	0	0	12.0066
Eucosmini	0	0	0	0	0	0	0	0	0	0	0	0	0	0	0	0	0	0	0	0	0	0	0	0	0	0	0	0	0	0	0	0	0	0	0	0	0	0	0	0	0	0	0	0	0	0	0	0	0
Eudemis profundana	0	0	0	0	0	0	0	0	0	0	0	0	0	0	0.0338897	0	0	0	0	0	0	0	0	0	0	0	0	0	0	0	0	0	0	0	0	0	0	0	0	0	0	0	0	0	0	0	0	0	0
Euphorinae	0	0	0.660793	0	0	0	0.00359622	0	0	0	0	0	0	0	0	0	0	0	0	0	0	0	0	0	0	0	0.442478	0	0	0	0	0	0	0	1.58496	0	1.10701	0	0	0	0	0	0.0143968	0	0	0	0	0	0
Eupithecia abbreviata	0	0	0	0	0	0	0.00719243	0	0.00516476	0.0147369	0.0114951	0	0	0	0	0	0	0.00326744	0	0	0	0	0	0	0	0	0	0	0	0	0	0	0	0	0	0	0	0	0	0	0	0	0	0	0	0	0	0	0
Eupsilia transversa	4.96278	0	1.98238	0.00468779	0.946372	5.46875	0.0683281	0	0.00516476	0.851339	0.00143688	0.00944662	5.27592	15.1758	1.94018	0	0.943112	0.00326744	0.294985	0.150376	1.59574	2.63692	0.0430968	2.18182	1.35325	0.0848669	0.884956	0.442478	4.34783	0.233965	0.0577544	0.491642	0	0.0266923	0.0203853	0	2.21402	1.15385	0	0	0.819672	2.02703	0.208753	0.189477	0	0.11364	0	5.57621	0
Eurytoma aciculata	0	0	0	0	0	0	0	0	0	0	0	0	0	0	0	0	0	0	0	0	0	0	0	0	0	0	0	0	0	0	0	0	0	0	0	0	0	0	0	0	0	0	0	0	0	0	0	0	0
Exoristinae	0	0	0	0	0	0	0	0	0	0.0249394	0	0	0	0	0	0	0	0	0	0	0	0	0	0	0	0	0	0	0	0	0	0	0	0	0	0	0	0	0	0	0	0	0	0	0	0	0	0	0
Formica pratensis	0	0	0	0	0	0	0	0	0	0	0	0	0	0	0.00423621	0	0	0	0	0	0	0.0676133	0	0.363636	0.00246045	0.00446668	0	0.442478	0	0.00103068	0	0.294985	0	0.0106769	0	0	0	0.384615	0	0	0	0	0.00359919	1.69072	0	0	0	0.371747	0
Formica sibylla	0	0	0	0	0	0	0	0	0	0	0	0	0	0	0	0	0	0	0	0	0	0	0	0	0	0	0	0	0	0	0	0	0	0	0	0	0	0	0	0	0	0	0	0	0	0	0	0	0
Fungi	0	0	0	0	0	0	0	0	0	0	0	0	0	0.00380394	0	0	0	0	0	0	0	0	0	0	0	0	0	0	0	0	0	0	0	0	0	0	0	0	0	0	0	0	0	0	0	0	0	0	0
Galerucella lineola	0	0.163399	0	0	0	0	0	0	0	0	0.00215533	0	0	0	0	0	0	0	0	0	0	0	1.42835	0	0	0	0	0	0	0	0.0072193	0	0	0	0	0	0	0	0	0.235849	0	0	0	0	0	0	0	0	0.328947
Galerucini	0	0	0	0	0	0	0	0	0	0	0	0	0	0	0	0	0	0	0	0	0	0	0.0708019	0	0	0	0	0	0	0	0	0	0	0	0	0	0	0	0	0	0	0	0	0	0	0	0	0	0
Haplothrips subtilissimus	0	0.163399	0	0	0	0	0	0	0	0	0.000718442	0	0	0	0	0	0	0	0	0	0	0	0.378636	0	0	0	0	0	0	0	0	0	0	0	0	0	0	0	0	0	0	0	0	0	0	0	0	0	0.164474
Hedya nubiferana	0	0	0	0	0	0	0	6.66667	0.278897	0	0	0	0	0	0	0	0	0	0	0	0	0	0	0	0	0.134	0	0	0.724638	0	0	0	6.79612	0.0160154	0	0	0	0	7.8125	0	0	0	0	0	17.5515	0.0103309	0	0	0
Hemerobius micans	0.124069	0	3.52423	0	2.52366	2.34375	0	3.33333	0	0	0	0	0	0.00380394	0	0	0	0	0	0	0	2.23124	0	0	0	0.00893336	0	0	0	1.04099	0.00541448	0.196657	0	0	0	0	0	0	0	0	0	0	0.0107976	0.00728757	0	0.00317874	0	0	0
Hemiptera	0	0	0	0	0	0	0	0	0	0	0	0	0	0	0	0	0	0	0	0	0	0	0	0	0	0	0	0	0	0.00206137	0	0	0	0	0	0	0	0	0	0	0	0	0	0	0	0	0	0	0
Hexapoda	0	0	0	0	0	0	0	0	0	0	0	0	0	0	0	0	0	0	0	0	0	0	0	0	0	0	0	0	0	0	0	0	0	0	0	0	0	0	0	0	0	0	0	0	0	0	0	0	0
Hygromiidae	0	0	0	0	0	0	0	0	0	0	0.0431065	0	0	0	0	0	0	0	0	0	0	0	0	0	0	0	0	0	0	0	0	0	0	0	0	0	0	0	0	0	0	0	0	0	0	0	0	0	0
Hymenoptera sp.	0	0	0	0	0	0	0	0	0	0	0	0	0	0	0	0	0	0	0	0	0	0	0	0	0	0	0	0	0	0	0	0	0	0	0	0	0	0	0	0	0	0	0	0	0.0031175	0.000794685	0	0	0
Ichneumonidae	0	0	0	0	0	0	0	0	0	0	0	0	0	0	0	0	0	0	0	0	0	0	0	0	0	0	0	0	0	0	0	0	0	0	0	0	0	0	0	0	0	0	0	0	0	0.0119203	0	0	0
Ipimorphinae	0.124069	0	0	0	0	0	0	0	0	0.107693	0	0	0	0	0	0	0	0	0	0	0	0	0	0	0	0	0	0	0	0.00103068	0	0	0	0	0	0	0	0	0	0	0	0	0	0	0	0	0	0	0
Larentiinae	0	0	0	0	0	0	0	0	0	0	0	0	0	0	0	0	0	0	0	0	0	0	0	0	0	0	0	0	0	0	0	0	0	0	0	0	0	0	0	0	0	0	0	0	0	0	0	0	0
Lehmannia marginata	2.23325	1.63399	0	0	0	0	0	0	0	0.00113361	0	0.00188932	0	0.00190197	0	1.10803	0	0.00326744	0.294985	0.451128	0.531915	0	0.00307834	2.90909	0	0	1.32743	2.21239	2.89855	0	0	0	3.8835	0.0106769	0.0101926	2.14724	1.47601	5	4.6875	1.17925	0	2.02703	0	0	0	0.000794685	1.04167	0	0.328947
leotiomyceta	0	0	0	0	0	0	0	0	0	0	0	0	0	0	0	0	0	0	0	0	0	0	0	0	0	0	0	0	0	0	0	0	0	0	0	0	0	0	0	0	0	0	0	0	0	0	0	0	0
Limax	0	0	0	0	0	0	0	0	0	0	0	0	0	0	0	0	0	0	0	0	0	0	0	0	0	0	0	0	0	0	0	0	0	0	0	0	0	0	0	0	0	0	0	0	0	0	0	0	0
Limax cinereoniger	0	0	0	0	0	0	0	0	0	0	0	0	0	0	0	0	0	0	0	0	0	0	0	0	0	0	0	0	0	0	0	0	0	0	0	0	0	0	0	0	0	0	0	0	0	0	0	0	0
Limnophyes	0	0	0	0	0	0	0	0	0	0	0	0	0	0	0	0	0	0	0	0	0	0	0	0	0	0	0	0	0	0	0	0	0	0	0	0	0	0	0	0	0	0	0	0	0	0	0	0	0
Linaeidea aenea	0	2.45098	0	0	0	0	0	0	0	0	0.0229902	0.00188932	0.0175747	0	0.00211811	0	0	0	0	0	0	0	19.4551	0	0	0	0	0	0	0	0.0920461	0	0	0	0	0	0	0	0	1.88679	0	0	0	0	0	0	0	0	2.96053
Lypha dubia	0.124069	0.163399	0	0	0	0	0.00359622	0	0	0.171175	0.734248	0	0	0.768397	0.00211811	0	0	0	0	0	0	0.0676133	0.00615669	0	0	0	0	0	0	0.00412273	0.010829	0	0	0	0	0	0	0	0	0.117925	0	0	0	0	0	0.00397343	0	0	0.164474
Meteorus colon	0	0	0	0	0	0	0	0	0	0	0	0.00188932	0	0.00190197	0	0	0	0	0	0	0	0	0	0	0	0	0	0	0	0	0	0	0	0	0	0	0	0	0	0	0	0	0	0	0	0	0	0	0
Microctonus sp.	0	0	0	0	0	0	0	0	0	0	0	0	0	0	0	0	0	0	0	0	0	0.0676133	0	0	0.0639717	0	0	0	0	0.0597796	0.00180483	0	0	0	0	0	0	0	0	0	0	0	0.359919	0	0	0	0	0	0
Muscinae	0	0	0	0	0	0	0	0	0	0	0	0	0	0	0	0	0	0	0	0	0	0	0	0	0	0	0	0	0	0	0	0	0	0	0	0	0	0	0	0	0	0	0	0	0	0	0	0	0
Nematinae	0	0	0	0	0	0	0	0	0	0	0.000718442	0	0.00351494	0.00190197	0	0	0	0	0	0	0	0	0.489457	0	0	0	0	0	0	0	0.00360965	0	0	0	0	0	0	0	0	0	0	0	0	0	0	0	0	0	0
Nematinus steini	0	1.47059	0	0	0	0	0	0	0	0	0.00215533	0	0.00351494	0	0	0	0	0	0	0	0	0	2.20717	0	0	0	0	0	0	0	0.0162434	0	0	0	0	0	0	0	0	0.353774	0	0	0	0	0	0	0	0	0.493421
Nematocera	0	0	0	0	0	0	0	0	0	0	0	0	0	0	0	0	0	0	0	0	0	0	0	0	0	0	0	0	0	0	0	0	0	0	0	0	0	0	0	0	0	0	0	0	0	0	0	0	0
Neriene peltata	0	0	0	0	0	0	0	0	0	0	0	0	0	0	0	0	0	0	0	0	0	0	0	0	0	0	0	0	0	0.0762706	0	0	0	0	0	0	0	0	0	0	0	0	0	0.00364378	0	0	0	0	0
Neuroterus quercusbaccarum	0	0	0	0.00468779	3.15457	0	0	0	0	0	0	0.00188932	0.00351494	0.00190197	4.50097	0	0	0	0	0.300752	0	0	0	0	0.0196836	0.0357334	0	2.65487	0	0.0247364	0.0162434	0.491642	0	0.0747384	0	0	0	1.53846	0	0	0	0	0.0107976	0.10567	0.006235	0.00158937	2.08333	0	0
Noctuoidea	0	0	0	0	0	0	0	0	0	0	0	2.28608	0.00351494	0	0.00211811	0.831025	0.0100331	0.0130698	0	1.20301	0	0	0	0	0	0	0	0	0	0	0	0	0	0	0	0.306748	0	0	0	0	0	0.675676	0	0	0	0	0	0	0
Oncopsis	0	0	0	0	0	0	0	0	0	0	0	0	0	0	0	0	0	0	0	0	0	0	0.0184701	0	0.172231	0.00893336	0	0	0	0.00515342	0.00180483	0.0983284	0	0	0	0	0	0	0	0.117925	0	0	0.00359919	0.0109314	0	0	0	0	0
Operophtera brumata	18.6104	4.24837	8.81057	23.1249	10.0946	17.1875	1.79811	0	0.0361533	43.6631	21.8888	55.3666	40.5694	72.2635	29.6281	18.5596	32.0959	0.303872	8.25959	32.0301	23.4043	14.6721	1.20363	8	0.302635	0.0223334	11.9469	10.6195	12.3188	0.70808	0.36277	11.9961	0	1.63357	0.173275	27.6074	11.4391	14.6154	0	5.54245	21.3115	24.6622	0.485891	0.648593	0.03741	1.16501	9.72222	14.4981	5.26316
Operophtera fagata	0	0	0	0	0	0	0	0	0	0.00113361	0	0	0	0	0.0105905	0	0	0	0	0	0	0	0	0	0.0393672	0.00893336	0	0	0	0.0927615	0.0162434	1.08161	0	0.00533846	0	0	0	0	0	0	0	0	0.0287936	0.0182189	0	0.000794685	0	0	0
Orthosia cerasi	2.10918	0.163399	2.20264	0.210951	17.9811	0	0.262524	0	0.0154943	20.5035	0.671744	6.86769	1.82074	0.304316	26.8216	1.66205	13.5597	0.124163	2.65487	3.60902	9.57447	2.77214	0.184701	0	0.00246045	0	5.75221	11.9469	0	0.0711172	0.0126338	4.22812	0	0.832799	17.4702	5.82822	2.58303	16.5385	0	0.117925	11.4754	2.7027	0.129571	0.448185	0.006235	0.123176	26.3889	0.743494	2.96053
Orthosia cruda	0.496278	0.163399	3.52423	0.44534	10.4101	0	0.050347	0	0	0.0113361	0.0330484	9.30681	7.88401	1.76503	17.4913	3.04709	36.0189	0.0653488	2.0649	5.56391	12.766	0.338066	0.0369401	0	0	0	3.53982	13.2743	0	0.00927615	0.00180483	12.586	0	0.453769	0.0509632	5.21472	1.84502	12.6923	0	0	21.3115	5.40541	0.0467895	0.360735	0	0.0111256	12.8472	0	0
Orthosia incerta	0	0	0.220264	0	0	0	0.032366	0	0	0	0	1.47556	0	0.00380394	0.00211811	0.277008	0.00501655	0.00653488	0	0.902256	0	0	0.00923503	0	0.00246045	0	0.884956	0	0	0	0	0	0	0	3.08327	0	0.369004	0	0	0	0	0.675676	0.017996	0	0	0.00238406	0	0	0
Pamphiliidae	0	0	0	0	0.315457	0	0	0	0	0.00113361	0	0	0	0	0	0	0	0	0	0	0	0	0	0	0	0	0	0.442478	0	0.00103068	0	0	0	1.14243	0	0	0	0	0	0	0	0	0	0.00364378	0	0.0921835	0	0	0
Pediaspis aceris	0	0	0	0	0	0	0	0	0	0	0.00287377	0	0	0	0	0	0	0	0	0	0	0	0.00307834	0	0	0	0	0	0	0	0.0072193	0	0	0	0	0	0	0	0	0	0	0	0	0	0	0	0	0	0.164474
Penicillium	0	0	0	0	0	0	0	0	0	0	0	0	0	0	0	0	0	0	0	0	0	0	0	0	0	0	0	0	0	0	0	0	0	0	0	0	0	0	0	0	0	0	0	0	0	0	0	0	0
Penicillium digitatum	0	0	0	0	0	0	0	0	0	0	0	0	0	0	0	0	0	0	0	0	0	0	0	0	0	0	0	0	0	0	0	0	0	0	0	0	0	0	0	0	0	0	0	0	0	0	0	0	0
Penicillium polonicum	0	0	0	0	0	0	0	0	0	0	0	0	0	0	0	0	0	0	0	0	0	0	0	0	0	0	0	0	0	0	0	0	0	0	0	0	0	0	0	0	0	0	0	0	0	0	0	0	0
Penicillium rubens	0	0	0	0	0	0	0	0	0	0	0	0	0	0	0	0	0	0	0	0	0	0	0	0	0	0	0	0	0	0	0	0	0	0	0	0	0	0	0	0	0	0	0	0	0	0	0	0	0
Phenacoccus aceris	0	0	0	0.00937559	0	1.17188	0	0	0	0	0	0	0	0	0	0	0	0	0	0	0	0	0	1.45455	0.179613	0	0	0	2.89855	0.00206137	0	0.0983284	0	0.00533846	0	0	0	0	0	0	0	0	0.00719839	0	0.0031175	0.00158937	0	1.48699	0
Philodromus collinus	0	0	0	0.0140634	16.4038	0	0	0	0	0	0	0	0	0	0.0826061	0	0	0	0	0	0	0	0	0	0.00246045	0	0	20.7965	0	0	0	0	0	90.6043	0	0	0	8.07692	0	0	0	0	0	0.37531	0.0155875	0.00794685	16.6667	0	0
Poecilocampa populi	0	0	0	0	0	0.390625	0	0	0	0.00226721	0	0	0	0.00190197	0	0.277008	0	0	0	0	0	0	0	0.363636	0.762739	0.0536001	0	0	0.724638	0.022675	0.010829	0.196657	0	0	0	0	0	0	0	0	0	0	0.0359919	0.0291503	0	0	0	0.743494	0
Polyphaga	0	0	0	0	0	0	0	0	0	0	0	0	0	0	0	0	0	0	0	0	0	0	0	0	0	0	0	0	0	0	0	0	0	0	0	0	0	0	0	0	0	0	0	0	0	0	0	0	0
Proctophyllodes fuchsi	0	0	0	0	0	0	0	0	0	0	0	0	0	0.00190197	0	0	0	0	0	0	0	0	0	0	0	0	0	0	0	0.0546262	0	0	0	1.62289	0	0	0	0	0	0	0	0	0.00359919	0.00364378	0	0.000794685	0.347222	0	0
Pseudargyrotoza conwagana	0	0	0	0	0	0	0	0	0	0	0	0	0	0	0	0	0	0	0	0	0	0	0	0	0	0	0	0	0	0	0	0	0	0	0	0	0	0	0	0	0	0	0	0	0	0	0	0	0
Pterygota	0	0	0	0	0	0	0	0	0	0	0	0	0	0	0	0	0	0	0	0	0	0	0	0	0	0	0	0	0	0	0	0	0	0	0	0	0	0	0	0	0	0	0	0	0	0	0	0	0
Ptycholoma lecheana	0	0	0	0.0515657	0	1.95312	0	0	0.00516476	0	0	0	0	0.00380394	0	0	5.24732	0	0	0	3.19149	0	0	0.727273	0.0196836	0	0	0	2.17391	0	0	1.27827	0	0	0	0	0	0	0	0	1.63934	0	0	0	0	0	0	1.11524	0
Pyraloidea	0	0	0	0	0	0	0	0	0	0	0	0	0	0	0	0	0	0	0	0	0	0	0	0	0	0	0	0	0	0	0	0	0	0	0	0	0	0	0	0	0	0	0	0	0	0	0	0	0
Pythiales	0	0	0	0	0	0	0	0	0	0	0	0	0	0	0	0	0	0	0	0	0	0	0	0	0	0	0	0	0	0	0	0	0	0	0	0	0	0	0	0	0	0	0	0	0	0	0	0	0
Pythium	0	0	0	0	0	0	0	0	0	0	0	0	0	0	0	0	0	0	0	0	0	0	0	0	0	0	0	0	0	0	0	0	0	0	0	0	0	0	0	0	0	0	0	0	0	0	0	0	0
Pythium aff. diclinum	0	0	0	0	0	0	0	0	0	0	0	0	0	0	0	0	0	0	0	0	0	0	0	0	0	0	0	0	0	0	0	0	0	0	0	0	0	0	0	0	0	0	0	0	0	0	0	0	0
Pythium apiculatum	0	0	0	0	0	0	0	0	0	0	0	0	0	0	0	0	0	0	0	0	0	0	0	0	0	0	0	0	0	0.00103068	0	0	0	0	0	0	0	0	0	0	0	0	0	0	0	0	0	0	0
Pythium aquatile	0	0	0	0	0	0	0	0	0	0	0	0	0	0	0	0	0	0	0	0.150376	0	0	0	0	0	0	0	0	0	0	0	0	0	0	0	0	0	0	0	0	0	0	0	0	0	0	0	0	0
Pythium attrantheridium	0	0	0	0	0	0	0	0	0	0	0	0	0	0	0	0	0	0	0	0	0	0	0	0	0	0	0	0	0	0	0	0	0	0	0	0	0	0	0	0	0	0	0	0	0	0	0	0	0
Pythium folliculosum	0	0	0	0	0	0	0	0	0	0	0	0	0	0	0	0	0	0	0	0.150376	0	0	0	0	0	0	0	0	0	0	0	0	0	0	0	0	0	0	0	0	0	0	0	0	0	0	0	0	0
Pythium mamillatum	0	0	0	0	0	0	0	0	0	0	0	0	0	0.00190197	0	0	0	0	0	0	0	0	0	0	0	0	0	0	0	0	0	0	0	0	0	0	0	0	0	0	0	0	0	0	0	0	0	0	0
Pythium rostratifingens	0	0	0	0	0	0	0	0	0	0	0	0	0	0	0	0	0	0	0	0	0	0	0	0	0	0	0	0	0	0	0	0	0	0	0	0	0	0	0	0	0	0	0	0	0	0	0	0	0
Pythium sp.	0	0	0	0	0	0	0	0	0	0	0	0	0	0	0	0	0	0	0	0	0	0	0	0	0	0	0	0	0	0	0	0	0	0	0	0	0	0	0	0	0	0	0	0	0	0	0	0	0
Pythium viniferum	0	0	0	0	0	0	0	0	0	0	0	0	0	0	0	0	0	0	0	0	0	0	0	0	0	0	0	0	0	0	0	0	0	0	0	0	0	0	0	0	0	0	0	0	0	0	0	0	0
Radix natalensis	1.86104	0	0	0	0	0	0	0	0	0.171175	0	0	0	0.129334	0	0	0	0	0	0	0	2.5693	0	0	0	0	0.442478	0.884956	0.724638	0.124713	0	0	0	0	0	0	0	0	0	0	0	0.337838	0	0	0	0.15258	0	0	0
Saprolegnia	0	0	0	0	0	0	0	0	0	0	0	0	0	0	0	0	0	0	0	0	0	0	0	0	0	0	0	0	0	0	0	0	0	0	0	0	0	0	0	0	0	0	0	0	0.0031175	0	0	0	0
Saprolegnia unispora	0	0	0	0	0	0	0	0	0	0	0	0	0	0	0	0	0	0	0	0	0	0	0	0	0	0	0	0	0	0	0	0	0	0	0	0	0	0	0	0	0	0	0	0	0	0	0	0	0
Scathophaga stercoraria	0	0	0	0	0	0	0.0107887	0	0.0154943	0.0113361	0.00646598	0	0	0	0	0	0	0	0	0.150376	0	0	0	0	0	0	0	0	0	0	0	0	0	0	0	0	0	0	0	0	0	0	0	0	0	0.000794685	0	0	0
Selenia tetralunaria	0	0	0	0	0	0	0	0	0	0	0	0.00188932	0	0.00190197	0	0	0.00501655	0	0	0	0	0	0.0277051	0	0	0	0	0	0	0	0	0	0	0	0	0	0	0	0	0	0	0	0	0	0	0	0	0	0
Sigmurethra	0	0	0	0	0	0	0	0	0	0	0	0	0	0	0	0	0	0	0	0	0	0	0	0	0	0	0	0	0	0	0	0	0	0	0	0	0	0	0	0	0	0	0	0	0	0	0	0	0
Smittia sp.	0	0	0	0	0	0	0	26.1111	0.516476	0	0	0	0	0	0	0	0	0	0	0	0	0	0	0	0.0172231	91.951	0	0	0	0.0103068	0.0144386	0.0983284	25.2427	0.00533846	0	0	0	0	18.75	0	0	0	0.0323927	0.0910946	0.41151	0	0	0	0
Spilonota laricana	0	0	0	0	0	0	0	0	0	0	0	0	0	0	0	0	0	0	0	0	0	0	0	0	0	0	0	0	0	0	0	0	0	0	0	0	0	0	0	0	0	0	0	0	0	0	0	0	0
Stomoxys calcitrans	0	0	0	0	0	0	0	0	0	0	0	0	0	0	0	0	0	0	0	0	0	0	0	0	0	0	0	0	0	0	0	0	0	0	0	0	0	0	0	0	0	0	0	0	0	0	0	0	0
Succinea sp.	0	0	0	0	0	0	0	0	0	0	0.000718442	0.0302292	0	0	0	7.47922	0	18.4904	0	3.7594	1.59574	0	0.243189	0	0	0	0	0	0	0	0	0	0	0	0	4.29448	0	0	0	0	0	4.05405	0	0	0	0	0	0.743494	0
Syrphus torvus	0	0	0	0	0	0	0	0	0	0	0	0	0	0	0	0	0	0	0	0	0	0	0	0	0	0	0	0	0	0	0	0	0	0	0	0	0	0	0	0	0	0	0	0	0	0	0	0	0
Taeniothrips inconsequens	0	0	0	0	0	0	0	0	0	0	0	0	0	0	0	0	0	0	0	0	0	0	0	0	0	0	0	0	0.724638	0	0	0	0	0	0	0	0	0	0	0	0	0	0	0	0	0	0	0	0
Tenthredinidae	0	0	0	0	0	0	0	0	0	0	0	0	0	0	0	0	0	0	0	0	0	0	0	0	0	0	0	0	0	0	0	0	0	0	0	0	0	0	0	0	0	0	0	0	0	0	0	0	0
Tetracladium furcatum	0	0	0	0	0	0	0	0	0	0	0	0	0	0	0	0	0	0	0	0	0	0	0	0	0	0	0	0	0	0	0	0	0	0	0	0	0	0	0	0	0	0	0	0	0	0	0	0	0
Tetragnatha obtusa	0	0	0	0	0	0.390625	0	0	0	0	0	0	0	0	0	0	0	0	0	0	0	0	0	1.09091	0.0147627	0	0	0	0	0	0	0	0	0	0	0	0	0	0	0	0	0	0	0	0	0	0	0	0
Theclinae	0	0	0.220264	0	0	0	0.00719243	0	0	0	0	0	0.460457	0	0	0	0	0	0	0	0	0	0	0	0	0	0	0	0	0	0	0	0	0	0	0	0	0	0	0	0	0	0	0	0	0	0	0	0
Thrips major	0	0	0	0	0	0	0	0	0	0	0	0	0	0	0	0	0	0	0	0	0	0	0	0	0	0	0	0	0	0	0	0	0	0	0	0	0	0	0	0	0	0	0	0	0	0	0.347222	0	0
Thrips minutissimus	0	0.163399	0.220264	0	0.630915	0	0.762398	0	0	0	0.000718442	0.00188932	0.00351494	0	0.00211811	0	0	0	0	0	0	0	0	0	0.0319858	0.00446668	0.442478	1.76991	0	0.0443194	0.113704	0.196657	0	0.0160154	0	0	0	0	0	0	0	0.337838	1.03657	1.27897	0	0.000794685	0.347222	0	0
Tortricodes alternella	0	0	0.660793	0	0.315457	0	0.050347	0	0	0	0	0.289066	5.25483	0.00190197	1.27298	0	0	0	1.17994	0.300752	0	0	0.00615669	0	0	0	0.442478	0.442478	0	0	0	0	0	0.0266923	0.0407706	0	2.58303	0.769231	0	0	0	0.337838	0.0683847	0.0109314	0	0	0.347222	0	0
Torymus flavipes	0	0	0	0	0	0	0	0	0	0	0	0	0	0	0	0	0	0	0	0	0	0	0	0	0	0	0	0	0	0	0	0	0	0	0	0	0	0	0	0	0	0	0	0	0	0	0	0	0
unclassified Campopleginae	0	0	0	0	0	0	0.00359622	0	3.62049	0.00226721	0	0	0	0	0	0	0	0	0	0	0	0	0	0	0	0.00893336	0	0	0	0	0	0	0.970874	0	0	0	0	0	0	0	0	0	0	0	0.0031175	0	0	0	0
unclassified Psocoptera	0	0	0	0	0	0	0	0	0.00516476	0	0	0	0	0	0	0	0	0	0	0	0	0	0	0	0	0.00446668	0	0	0	0	0	0	0	0	0	0	0	0	0	0	0	0	0	0	0.0904075	0	0	0	0
unclassified Pythium	0	0	0	0	0	0	0	0	0	0	0	0	0	0	0	0	0	0	0	0	0	0	0	0	0	0	0	0	0	0	0	0	0	0	0	0	0	0	0	0	0	0	0	0	0	0	0	0	0
uncultured fungus	0	0	0	0	0	0	0	0	0	0	0	0	0	0	0	0	0	0	0	0	0	0	0	0	0	0	0	0	0	0	0	0	0	0	0	0	0	0	0	0	0	0	0	0	0	0	0	0	0
Valenzuela burmeisteri	0	0	0	0	0	0	0	0	0	0	0	0	0	0	0	0	0	0	0	0	0	0	0	0	0	0	0	0	0	0	0	0	0	0	0	0	0	0	0	0	0	0	0	0	0	0	0	0	0
Total reads per sample	100	100	100	100	100	100	100	100	100	100	100	100	100	100	100	100	100	100	100	100	100	100	100	100	100	100	100	100	100	100	100	100	100	100	100	100	100	100	100	100	100	100	100	100	100	100	100	100	100
[truncated: 127 more columns]

## Sheet: > 2% occurrence per sample
Taxon	7810733	7810735	7810736	7810737	7810738	7810739	7810741	7810744	7810745	7810752	7810753	7810754	7810755	7810756	7810757	7810758	7810759	7810788	7810789	7810790	7810791	7810792	7810793	8126497	8146878	8146879	8146880	8146881	8146882	8146884	8146886	8146887	8146888	8146890	8146892	8146894	8146896	8146897	8221952	8221953	8221955	8221956	8221958	8221959	8266301	8266302	8266303	8266304	8266305
#N/A	45.4094	54.902	56.1674	2.8408	27.4448	67.1875	21.6205	10.5556	0.614606	0.910286	0.561104	18.0619	21.8559	8.15376	0.423621	60.6648	0.0250828	78.4153	63.4218	41.9549	10.1064	50.1014	15.7857	79.6364	90.5642	6.08808	48.6726	26.1062	69.5652	87.1855	12.8973	35.1032	7.76699	2.10869	16.986	52.1472	54.6125	27.6923	14.0625	63.0896	6.55738	51.6892	95.609	92.829	9.07504	3.29635	19.4444	71.3755	26.9737
Acari sp.	0	0	0	0	0	0	0	0	0	0	0	0	0	0	0	0	0	0	0	0	0	0	0	0	0	0	0	0	0	0	0	0	0	0	0	0	0	0	0	0	0	0	0	0	0	0	0	0	0
Acariformes	0	0	0	0	0	0	0	0	0	0	0	0	0	0	0	0	0	0	0	0	0	0	0	0	0	0	0	0	0	0	0	0	0	0	0	0	0	0	0	0	0	0	0	0	0	0	0	0	0
Acleris rhombana	0	0	0	0	0	0	0	0	0	0	0	0.00188932	0	0.00190197	0	0	0	0	0	0.601504	0	0	0	0	0	0	0	0	0	0	0	0	0	0	0	0	0	0	0	0	0	0	0	0	0	0	0	0	0
Acrobasis repandana	0	0	0	0	0.315457	0	0	0	0	0	0	0.00377865	0.00702988	0.00570592	1.7665	0	0.00501655	0	0	0	0	0	0.00615669	0	0	0	0	0.884956	0	0	0	0	0	0.058723	0	0	0	0	0	0	0	0	0	0.0218627	0	0	0.694444	0	0
Aethalura punctulata	0	0	0	0	0	0	0	0	0	0	0	0	0	0	0	0	0	0	0	0	0	0	0	0	0	0	0	0	0	0	0	0	0	0	0	0	0	0	0	0	0	0	0	0	0	0	0	0	0
Agathis sp.	0	0	0	0	0	0	0.00719243	5	20.3698	0	0.00143688	0	0	0	0	0	0	0	0	0	0	0	0	0	0	0.0580668	0	0	0	0	0	0	8.73786	0	0	0	0	0	7.03125	0	0	0	0	0	0.081055	0	0	0	0
Agriopis aurantiaria	0	0	0	0.00468779	0	0	0	0	0	0	0	0.0132253	0	0	0	0	0	0	0	0	0	0	0	0	0	0	0	0	0	0	0	0	0	0.00533846	0	0	0	0	0	0	0	0	0	0.00364378	0.006235	0.00635748	0	0	0
Agriopis marginaria	0	0	0	0.00468779	0	0	0.00719243	0	0	0.278867	0.749335	0.0812409	0.0246046	0.00570592	0.311362	0	0.632086	0	0	0	0.531915	0	0.0123134	0	0	0	0	0	0	0.00206137	0.00541448	0.196657	0	0.0213538	0	0	0	0	0	0.235849	0.819672	0	0	0.00728757	0.006235	0.00317874	0	0	0.164474
Agrochola circellaris	0	0	0	0	0	0	0	0	0	0	0	0	0	0	0	0	0	0	0	0.150376	0	0	0	0	0	0	0	0	0	0.00206137	0	0	0	0	0	0	0	0	0	0	0	0	0	0	0	0	0	0	0
Agrochola macilenta	0	0	0	0	0	2.34375	0	0	0	0.00226721	0.00215533	0	0	0	0	0	0	0	0	0	0	0	0	2.18182	0.0344463	0	0	0	1.44928	0	0	0	0	0	0	0	0	0	0	0	0	0	0	0	0	0	0	0	0
Aleimma loeflingiana	0	0	0	0	0	0	0	0	0	0	0	0	0	0	0.110141	0	0	0	0	0	0	0	0	0	0	0	0	0	0	0	0	0	0	0	0	0	0	0	0	0	0	0	0	0	0	0	0	0	0
Alsophila aescularia	0	0	0	0	0	0	0	0	0	0.0974902	0	0	0	0	0	0	0	0	0	0	0	0	0	0	0	0	0	0	0	0	0	0	0	0	0	0	0	0	0	0	0	0	0	0	0	0.000794685	0	0	0
Amphipyra berbera	3.47395	0	0.881057	0.131258	0.315457	0	0.0251735	0	0.0103295	28.1123	0.0179611	0.938994	2.30931	0.119824	0.580361	1.10803	7.73051	0.00326744	0.589971	0.902256	4.78723	3.98918	0.0215484	0	0	0	0.442478	0	0	0.0907001	0	2.35988	0	0.0160154	0	0.306748	0.738007	0	0	0	5.7377	0.337838	0.0287936	0.0145751	0	0.123971	0.347222	0	0
Amphipyra pyramidea	0	12.4183	0	0	0	0	0.172618	0	0.0361533	1.35806	68.1285	0	0	0.00380394	0	0	0	0	0	0	0	0.0676133	0.477143	0	0	0	0	0	0.724638	0.00309205	0.662371	0	0	0	0	0	0	0	0	12.9717	0	0.337838	0	0	0	0.00794685	0	0	29.6053
Anatis ocellata	0	0	0	0	0	0	0	0	0	0	0	0	0	0	0	0	0	0	0	0	0	0	0	0	0	0	0	0	0	0	0	0	0	0	0	0	0	0	0	0	0	0	0	0	0	0	0	0	0
Anorthoa munda	0	0	0.220264	0.0187512	0	0	0.0179811	0	0	0	0	0	1.06503	0	0.118614	0	0	0.00326744	0	0	0	0	0	0	0	0	0.442478	0.442478	0	0	0.00180483	0	0	0.0266923	0.015289	0	1.84502	0	0	0	0	0	0.0143968	0.00364378	0.0093525	0.00953622	0	0	0.164474
Anyphaena accentuata	1.24069	0	0	0	0	0	0.00359622	0	0	0.037409	0.000718442	0	0	0.0228237	0	0	0	0.00326744	0	0	0	0.743746	0	0	0.00246045	0.0402001	0	0	0	7.21066	0.0433158	1.86824	0	0.0106769	0	0	0	0	0	0	0	0	0.0467895	0.051013	0.0031175	0.0373502	0	0	0
Apocheima pilosaria	0	0	0	0.00468779	0	0	0	0	0.00516476	0	0.00143688	0.232387	0	0	0	0.554017	0	0	0	0.150376	0	0	0.00307834	0.363636	0.204217	0.0178667	0	0	0	0.0113375	0.00180483	0.0983284	0	0.00533846	0	0	0	0	0	0	0	0.675676	0.00719839	0.00728757	0	0	0	0	0
Apocheima sp.	0	0	0	0	0	0	0.00359622	0	0	0	0	0.00755729	0.27768	0.00190197	0	0	0	0	0	0	0	0	0	0	0	0	0	0	0	0	0	0	0	0	0	0	0.369004	0	0	0	0	0	0	0	0	0	0	0	0
Apotomis inundana	0	0	0	0	0	0	0	0	0	0	0	0	0	0	0	0	0	0	0	0	0	0	0	0	0	0	0	0	0	0	0	0	0	0	0	0	0	0	0	0	0	0	0	0	0	0	0	0	0
Apotomis turbidana	0	0	0	0	0	0	0	0	0	0	0	0	0	0	0	0	0	0	0	0	0	0	0	0	0.0049209	0.00446668	0	0	0	0.0103068	0.00360965	0.196657	0	0	0	0	0	0	0	0	0	0	0.00719839	0	0	0	0	0	0
Araneoidea sp.	0	0	0	0	0	0	0	0	0	0	0	0	0	0	0	0	0	0	0	0	0	0	0	0	0.0393672	0.00446668	0	0	0	0.00206137	0	0	0	0	0	0	0	0	0	0	0	0	0.0143968	0	0	0	0	0	0
Archipini sp.	0	0	0	0	0	0	0.00359622	0	0	0	0	0	0.207381	0	0	0	0	0	0	0	0	0	0	0	0	0	0	0	0	0	0	0	0	0	0	0	0	0	0	0	0	0	0	0	0	0	0	0	0
Archips crataeganus	0	0	1.98238	0	0	0	0.0575395	0	0	0	0	0	9.61336	0.00190197	0	0	0	0	1.47493	0	0	0	0.00615669	0	0	0	3.09735	0	0	0	0.00180483	0	0	0	0.0458669	0	2.58303	0	0	0	0	0	0.0863807	0	0	0	0	0	0
Aspergillus campestris	0	0	0	0	0	0	0	0	0	0	0	0	0	0	0	0	0	0	0	0	0	0	0	0	0	0	0	0	0	0	0	0	0	0	0	0	0	0	0	0	0	0	0	0	0	0	0	0	0
Aspergillus sp.	0	0	0	0	0	0	0	0	0	0	0	0	0	0	0	0	0	0	0	0	0	0	0	0	0	0	0	0	0	0	0	0	0	0	0	0	0	0	0	0	0	0	0	0	0	0	0	0	0
Aspergillus versicolor	0	0	0	0	0	0	0	0	0	0	0	0	0	0	0	0	0	0	0	0	0	0	0	0	0	0	0	0	0	0	0	0	0	0	0	0	0	0	0	0	0	0	0	0	0	0	0.347222	0	0
Auchenorrhyncha	0	0	0	0	0	0	0	0	0	0	0	0	0	0	0	0	0	0	0	0	0	0	0	0	0	0	0	0	0	0	0	0	0	0	0	0	0	0	0	0	0	0	0	0	0	0	0	0	0
Bibio marci	0	0	0	0	0.315457	0	0	0	0	0.00113361	0	0	0	0	0	0	0	0	0	0	0	0.270453	0	0	0	0.00446668	0	0	0	0.353524	0.0234627	0.0983284	0	0	0	0	0	0	0	0.235849	0	0	0.0107976	0.00364378	0	0	0	0	0.164474
Bilateria	0	0	0	0	0	0	0	0	0	0	0	0	0	0	0	0	0	0	0	0	0	0	0	0	0	0	0	0	0	0	0	0	0	0	0	0	0	0	0	0	0	0	0	0	0	0	0	0	0
Braconidae sp.	0	0	0.220264	0	0	0	0.00359622	0	0	0	0	0	0	0	0	0	0	0	0.294985	0	0	0	0	0	0	0	1.32743	0	0	0	0	0	0	0	0.433187	0	0	0	0	0	0	0	0	0	0	0	0	0	0.164474
Bulinus angolensis	0.372208	0	0	0	0	0	0	0	0	0.0158705	0	0	0	0.00570592	0	0	0	0	0	0	0	0.135227	0	0	0	0	0	0	0	0.0113375	0	0	0	0	0	0	0	0	0	0	0	0	0	0	0	0.00953622	0	0	0
Calliphoridae sp.	0	0	0	0	0	0	0	0	0	0	0	0	0	0	0	0	0	0	0	0	0	0	0	0	0	0	0	0	0	0	0	0	0	0	0	0	0	0	0	0	0	0	0	0	0	0	0	0	0
Campopleginae sp.	0	11.1111	0	0	0	0	0	0	0	0.00113361	0.160213	0	0	0.00190197	0	0	0	0	0	0	0	0	0.344775	0	0.0196836	0.0759335	0	0	0	0.109252	83.6447	7.86627	0	0	0	0	0	0	0	6.01415	0	0	0.406709	0.0364378	0	0	0	0	12.1711
Cecidomyiidae sp.	0	0	0	0	0	0	0.596972	0	0	0.00113361	0.000718442	0	0.00702988	0	0	0	0	0	0	0	0	0	0	0	0	0	0	0	0	0	0	0	0	0	0	0	0	0	0	0	0	0	0	0	0	0	0	0	0
Cepaea hortensis	0	0.816993	0	0	0	0	0.00359622	0	0.00516476	0.00226721	4.223	1.35276	0	0.00190197	0	0.277008	0	0.875674	0	0.150376	0	0	0.0307834	0	0	0.111667	0	0	0	0.124713	0.0577544	0.0983284	0	0.5552	0	0.306748	0	0	0	0.353774	0	0.337838	0	0	0	0	0	0	0.657895
Cepaea nemoralis	0	0	0	0	0	0	0	0	0	0	0	0	0	0	0	0	0	0	0	0	0	0	0	0	0.0049209	0	0	0	0	0	0	0	0	0	0	0	0	0	0	0	0	0	0	0	0	0	0	0	0
Charmon sp.	0	0	0	0	0	0	0	0	0	0	0	0	0.00351494	0	0	0	0	0	0	0	0	0	0.00307834	0	0	0	0	0	0	0	0	0	0	0	0	0	0	0	0	0	0	0	0	0	0	0	0	0	0
Chrysomelini	0	0	0	0	0	0	0	0	0	0	0	0	0	0	0	0	0	0	0	0	0	0	0	0	0	0	0	0	0	0	0	0	0	0	0	0	0	0	0	0	0	0	0	0	0	0	0	0	0
Cimbex americana	17.3697	0	7.92952	0.0187512	0	0	0.478297	27.7778	1.10009	1.62899	0.000718442	0.00188932	0.151142	0.494513	0.00211811	0	0	1.66639	7.07965	0.451128	0.531915	18.526	0	0	0.00246045	0.500268	6.63717	0	0	0.790534	0	0	31.068	0.0747384	59.8512	0	4.79705	0	30.4688	0	0	0.337838	0.302332	0	72.0734	93.9842	1.04167	0.743494	1.15132
Cimbex fagi	0.124069	0	0	0	0	0	0	0	0	0.00680164	0	0	0	0.00190197	0	0	0	0	0	0	0	0	0	0	0	0	0	0	0	0.00515342	0	0	0	0	0	0	0	0	0	0	0	0	0	0	0.0779375	0.219333	0	0	0
Cimbex sp.	0.248139	0	0	0	0	0	0.00359622	0	0.0568123	0.0487451	0.00143688	0	0	0.00380394	0	0	0	0	0	0	0	0.0676133	0	0	0	0	0	0	0	0.00309205	0	0	0	0	0	0	0	0	0	0	0	0	0	0	0.193285	0.419594	0	0	0
Clubiona brevipes	0	0	0	0.00468779	7.88644	1.17188	0	0	0	0.00226721	0	0.00755729	0.0105448	0.0171178	14.8733	0	0	0	0	0.300752	0	0.0676133	0.00615669	0.363636	4.55429	0.285867	0	6.63717	0	0.191707	0.0794123	4.22812	0	0.336323	0	0.306748	0	11.5385	0	0	0	0.337838	0.352721	1.57776	0	0	5.90278	0.371747	0
Coleophora flavipennella	0	0	0	0	0	0	0	0	0	0	0	0	0	0	0	0	0	0	0	0	0	0	0	0	0.0664321	0.00446668	0	0	0	0.00103068	0	0	0	0	0	0	0	0	0	0	0	0	0	0	0	0	0	0	0
Coleophora laricella	0	0	0.220264	72.8952	0	0	1.71899	20.5556	73.2104	0.0124697	0.00431065	0	0	0	0	0	0.190629	0	0.884956	0	27.6596	0	0	0	0	0.299267	0.442478	0	0	0.00103068	0	10.6195	15.534	0.0106769	0.0101926	0	0	0	17.1875	0	29.5082	0	0.00359919	0	0.28681	0.00635748	0	0	0
Coleophora lutipennella	0	0.163399	0	0	0	0	0	0	0	0	0	0	0	0	0	0	0	0	0	0	0	0	0	0	1.02601	0.0446668	0	0	0	0.0257671	0.0342917	0.393314	0	0	0	0	0	0	0	0	0	0	0.0395911	0.0291503	0	0	0.347222	0	0
Coleophora serratella	0.124069	0	0	0	0	0	0.00359622	0	0	0	0	0	0	0	0	0	0	0	0	0	0	0	0	0	0.216519	0.0178667	0	0	0	0.00927615	0.00360965	0.294985	0	0	0	0	0	0	0	0	0	0	0.00719839	0.00728757	0	0	0	0	0
Colotois pennaria	0.248139	0	0	0.00468779	0	0	0.00359622	0	0	0.0170041	0.0165242	0.0358971	0.056239	0.384198	0	0	0	0	0	0	0	0.0676133	0	0	0	0.0134	0	0	0	0.236027	0.00360965	0	0	0	0	0	0	0	0	0	0	0.337838	0.00359919	0.00728757	0	0.00476811	0	0	0
Conistra sp.	0	0	0	0	0	0	0	0	0	0	0	0	0	0	0	0	0	0	0	0	0	0	0	0	0	0	0	0	0	0	0	0	0	0	0	0	0	0	0	0	0	0	0	0	0	0	0	0	0
Conistra vaccinii	0.248139	0	0	0.00468779	0	0	0.115079	0	0.0568123	0.767452	0.0452619	0	0	0.00380394	0	0	0	0	0.294985	4.06015	0	0.135227	0.00307834	0	0.0049209	0.0134	0	0	0	0.49782	0.0126338	0.196657	0	0.00533846	0	0	0	0	0	0	0	0	0.0107976	0.00364378	0	0.0111256	0	0.371747	0
Craniophora ligustri	0	0	0	0	0	0	0	0	0	0.00113361	0	0	0	0	0	0	0	0.00653488	0	0	0	0	0	0	0	0	0	0	0	0.00103068	0	0	0	0	0.0101926	0	0	0	0	0	0	0	0	0	0	0	1.04167	1.11524	1.48026
Culicoides impunctatus	0	0	0	0	0	0	0	0	0	0	0	0	0	0	0	0	0	0	0	0	1.59574	0	0	0	0	0	0	0	0	0	0	0	0	0	0.00509632	0	0	0	0	0	0	0	0	0	0	0.000794685	0.694444	0.371747	0.493421
Culicoides obsoletus	0	0	0	0	0	0	0	0	0	0	0	0	0	0	0	0	0	0	0	0	0	0	0	0	0	0	0	0	0	0	0	0	0	0	0	0	0	0	0	0	0	0	0	0	0	0	0	0	0
Culicoides sp.	0	0	0	0	0	0	0	0	0	0	0	0	0	0	0	0	0	0	0	0	0	0	0	0	0	0	0	0	0	0	0	0	0	0	0	0	0	0	0	0	0	0	0	0	0	0	0	0	0
Curculionoidea	0	0	0	0	0	0	0	0	0	0	0	0	0	0	0	0	0	0	0	0	0	0	0.00307834	0	0.00246045	0.0223334	0	0	0	0.0164909	1.32113	0.589971	0	0	0	0	0	0	0	0.117925	0	0	0.0683847	0.0255065	0	0	0	0	0.493421
Cynipinae	0	0	0	0	0	0	0	0	0	0	0	0	0	0	0	0	0	0	0	0	0	0	0	0	0	0	0	0	0	0	0	0	0	0	0	0	0	0	0	0	0	0	0	0	0	0	0	0	0
Cynipini	0	0	0	0	0	0	0	0	0	0	0	0	0	0	0	0	0	0	0	0	0	0	0	0	0.182073	0	0	0	0	0.00206137	0	0	0	0	0	0	0	0	0	0	0	0	0.00719839	0.00364378	0	0	0	0.371747	0
Cyzenis albicans	0	0	0	0	0	0	0	0	0.00516476	0	0	0	0	0	0	0	0	0	0	0	0	0	0	0	0	0	0	0	0	0	0	0	0	0	0	0	0	0	0	0	0	0	0	0	0	0	0	0	0
Dionycha	0	0	0	0	0	0	0	0	0	0	0	0	0	0	0	0	0	0	0	0	0	0	0	0	0	0	0	0	0	0	0	0	0	0	0	0	0	0	0	0	0	0	0	0	0	0	0	0	0
Ditrysia	0	0	0	0	0	0	0	0	0	0	0	0	0	0	0	0	0	0	0	0	0	0	0	0	0	0	0	0	0	0	0	0	0	0	0	0	0	0	0	0	0	0	0	0	0	0	0	0	0
Drepana falcataria	0	0	0	0	0	0	0	0	0	0	0	0	0	0	0.00211811	0	0	0	0	0	0	0	0	0	0	0	0	0	0	0	0	0	0	0	0	0	0	0	0	0	0	0	0	0	0	0	0	0	0
Drepanidae	0	0	0	0	0	0	0	0	0	0	0	0	0.172232	0	0	0	0	0	0	0	0	0	0	0	0	0	0	0	0	0	0	0	0	0	0	0	0	0	0	0	0	0	0	0	0	0	0	0	0
Dusona group	0	0	0.660793	0	0	0	11.4036	0	0.00516476	0.00113361	0.00287377	0	0.0281195	0	0.00635432	0	0	0	0.294985	0	0	0	0	0	0.00246045	0	1.32743	0	0	0	0	0	0	0	0.0356742	0	0.738007	0	0	0	0	0	0.0503887	0	0	0	0	0	0
Ectropis crepuscularia	0	0	0	0.0140634	0	0	0	0	0	0	0	0	0	0	0	0	0	0	0	0	0	0	0	0	0.00246045	0	0	0	0	0	0	0	0	0.0106769	0	0	0	0	0	0	0	0	0	0	0.0031175	0.0111256	0	0	0
Empoasca decipiens	0	0	0	0	0	0	0	0	0	0	0	0	0	0	0	0	0	0	0	0	0	0	0	0	0	0	0	0	0	0	0	0	0	0	0	0	0	0	0	0	0	0	0	0	0	0	0	0	0
Ennominae	0	0	0	0	0	0	0	0	0	0	0	0	0	0	0	0	0	0	0	0	0	0	0	0	0	0	0	0	0	0	0	0	0	0	0	0	0	0	0	0	0	0	0	0	0	0	0	0	0
Epirrita	0	0	0.220264	0	0	0	0	0	0	0.176843	0	0.00188932	0.140598	0	0	0	0	0	0	0	0	0.135227	0.00307834	0	0	0	0	0	0	0.00206137	0	0	0	0	0	0	0	0	0	0	0	0	0	0	0	0.00238406	0	0	0
Epirrita autumnata	0	0	0	0.00937559	0	0	0	0	0	0	0	0	0	0	0	0	0	0	0	0	0	0	0	0	0.0172231	0.0402001	0	0	0	0.0278285	0.0162434	0.0983284	0	0.0160154	0	0	0	0	0	0	0	0	0.0287936	0.0473692	0	0.00635748	0	0	0
Epirrita christyi	0	0	0.220264	0.112507	0.630915	0.390625	0.0107887	0	0	0.00566803	0	0	0.57645	0.00380394	0	0.277008	0	0	0.294985	0	0.531915	0	0	0.363636	0.0049209	0	0.442478	0	0	0.40712	0.00541448	0	0	0.2082	0	0	0.369004	0	0	0	0	0	0.017996	0.00364378	0.031175	0.112845	0	0	0
Erannis defoliaria	0.496278	0.816993	0.220264	0.0656291	0.315457	0	0.050347	0	0.00516476	0.966967	2.48366	3.59727	1.97891	0.27959	0	3.87812	3.49654	0.0130698	0.884956	2.55639	1.59574	0.270453	0.0246268	0	0.0516694	0.0223334	0	0	0.724638	0.0731785	0.0974606	2.35988	0	0.0427077	0.0101926	1.53374	1.84502	0	0	0.825472	0.819672	2.36486	0.0971782	0.0400816	0.0218225	0.0206618	0	0	1.31579
Eriocrania	0	0	0	0	0	0	0	0	0	0	0	0	0	0	0	0	0	0	0	0	0	0	0	0	0.0049209	0	0	0	0	0	0	0	0	0	0	0	0	0	0	0	0	0	0	0	0	0	0	0	0
Eriocrania semipurpurella	0	0	9.03084	0	0	0	60.6286	0	0.0154943	0.00793525	0.0229902	0	0.165202	0	0	0	0	0	9.43953	0	0	0	0	0	0	0	11.0619	0	0	0	0	0	0	0	0.163082	0	8.48708	0	0	0	0	0	0.273539	0	0	0	0	0	0.164474
Euchoeca nebulata	0	8.98693	0	0	0	0	0	0	0	0	0.15231	0.0188932	0.0492091	0.0456473	0.00847242	0	0.0351159	0	0.294985	0	0	0	57.4542	0	0	0	0	0	0	0.00103068	0.330283	0	0	0	0	0	0	0	0	6.60377	0	0	0	0	0	0	0	0	12.0066
Eucosmini	0	0	0	0	0	0	0	0	0	0	0	0	0	0	0	0	0	0	0	0	0	0	0	0	0	0	0	0	0	0	0	0	0	0	0	0	0	0	0	0	0	0	0	0	0	0	0	0	0
Eudemis profundana	0	0	0	0	0	0	0	0	0	0	0	0	0	0	0.0338897	0	0	0	0	0	0	0	0	0	0	0	0	0	0	0	0	0	0	0	0	0	0	0	0	0	0	0	0	0	0	0	0	0	0
Euphorinae	0	0	0.660793	0	0	0	0.00359622	0	0	0	0	0	0	0	0	0	0	0	0	0	0	0	0	0	0	0	0.442478	0	0	0	0	0	0	0	1.58496	0	1.10701	0	0	0	0	0	0.0143968	0	0	0	0	0	0
Eupithecia abbreviata	0	0	0	0	0	0	0.00719243	0	0.00516476	0.0147369	0.0114951	0	0	0	0	0	0	0.00326744	0	0	0	0	0	0	0	0	0	0	0	0	0	0	0	0	0	0	0	0	0	0	0	0	0	0	0	0	0	0	0
Eupsilia transversa	4.96278	0	1.98238	0.00468779	0.946372	5.46875	0.0683281	0	0.00516476	0.851339	0.00143688	0.00944662	5.27592	15.1758	1.94018	0	0.943112	0.00326744	0.294985	0.150376	1.59574	2.63692	0.0430968	2.18182	1.35325	0.0848669	0.884956	0.442478	4.34783	0.233965	0.0577544	0.491642	0	0.0266923	0.0203853	0	2.21402	1.15385	0	0	0.819672	2.02703	0.208753	0.189477	0	0.11364	0	5.57621	0
Eurytoma aciculata	0	0	0	0	0	0	0	0	0	0	0	0	0	0	0	0	0	0	0	0	0	0	0	0	0	0	0	0	0	0	0	0	0	0	0	0	0	0	0	0	0	0	0	0	0	0	0	0	0
Exoristinae	0	0	0	0	0	0	0	0	0	0.0249394	0	0	0	0	0	0	0	0	0	0	0	0	0	0	0	0	0	0	0	0	0	0	0	0	0	0	0	0	0	0	0	0	0	0	0	0	0	0	0
Formica pratensis	0	0	0	0	0	0	0	0	0	0	0	0	0	0	0.00423621	0	0	0	0	0	0	0.0676133	0	0.363636	0.00246045	0.00446668	0	0.442478	0	0.00103068	0	0.294985	0	0.0106769	0	0	0	0.384615	0	0	0	0	0.00359919	1.69072	0	0	0	0.371747	0
Formica sibylla	0	0	0	0	0	0	0	0	0	0	0	0	0	0	0	0	0	0	0	0	0	0	0	0	0	0	0	0	0	0	0	0	0	0	0	0	0	0	0	0	0	0	0	0	0	0	0	0	0
Fungi	0	0	0	0	0	0	0	0	0	0	0	0	0	0.00380394	0	0	0	0	0	0	0	0	0	0	0	0	0	0	0	0	0	0	0	0	0	0	0	0	0	0	0	0	0	0	0	0	0	0	0
Galerucella lineola	0	0.163399	0	0	0	0	0	0	0	0	0.00215533	0	0	0	0	0	0	0	0	0	0	0	1.42835	0	0	0	0	0	0	0	0.0072193	0	0	0	0	0	0	0	0	0.235849	0	0	0	0	0	0	0	0	0.328947
Galerucini	0	0	0	0	0	0	0	0	0	0	0	0	0	0	0	0	0	0	0	0	0	0	0.0708019	0	0	0	0	0	0	0	0	0	0	0	0	0	0	0	0	0	0	0	0	0	0	0	0	0	0
Haplothrips subtilissimus	0	0.163399	0	0	0	0	0	0	0	0	0.000718442	0	0	0	0	0	0	0	0	0	0	0	0.378636	0	0	0	0	0	0	0	0	0	0	0	0	0	0	0	0	0	0	0	0	0	0	0	0	0	0.164474
Hedya nubiferana	0	0	0	0	0	0	0	6.66667	0.278897	0	0	0	0	0	0	0	0	0	0	0	0	0	0	0	0	0.134	0	0	0.724638	0	0	0	6.79612	0.0160154	0	0	0	0	7.8125	0	0	0	0	0	17.5515	0.0103309	0	0	0
Hemerobius micans	0.124069	0	3.52423	0	2.52366	2.34375	0	3.33333	0	0	0	0	0	0.00380394	0	0	0	0	0	0	0	2.23124	0	0	0	0.00893336	0	0	0	1.04099	0.00541448	0.196657	0	0	0	0	0	0	0	0	0	0	0.0107976	0.00728757	0	0.00317874	0	0	0
Hemiptera	0	0	0	0	0	0	0	0	0	0	0	0	0	0	0	0	0	0	0	0	0	0	0	0	0	0	0	0	0	0.00206137	0	0	0	0	0	0	0	0	0	0	0	0	0	0	0	0	0	0	0
Hexapoda	0	0	0	0	0	0	0	0	0	0	0	0	0	0	0	0	0	0	0	0	0	0	0	0	0	0	0	0	0	0	0	0	0	0	0	0	0	0	0	0	0	0	0	0	0	0	0	0	0
Hygromiidae	0	0	0	0	0	0	0	0	0	0	0.0431065	0	0	0	0	0	0	0	0	0	0	0	0	0	0	0	0	0	0	0	0	0	0	0	0	0	0	0	0	0	0	0	0	0	0	0	0	0	0
Hymenoptera sp.	0	0	0	0	0	0	0	0	0	0	0	0	0	0	0	0	0	0	0	0	0	0	0	0	0	0	0	0	0	0	0	0	0	0	0	0	0	0	0	0	0	0	0	0	0.0031175	0.000794685	0	0	0
Ichneumonidae	0	0	0	0	0	0	0	0	0	0	0	0	0	0	0	0	0	0	0	0	0	0	0	0	0	0	0	0	0	0	0	0	0	0	0	0	0	0	0	0	0	0	0	0	0	0.0119203	0	0	0
Ipimorphinae	0.124069	0	0	0	0	0	0	0	0	0.107693	0	0	0	0	0	0	0	0	0	0	0	0	0	0	0	0	0	0	0	0.00103068	0	0	0	0	0	0	0	0	0	0	0	0	0	0	0	0	0	0	0
Larentiinae	0	0	0	0	0	0	0	0	0	0	0	0	0	0	0	0	0	0	0	0	0	0	0	0	0	0	0	0	0	0	0	0	0	0	0	0	0	0	0	0	0	0	0	0	0	0	0	0	0
Lehmannia marginata	2.23325	1.63399	0	0	0	0	0	0	0	0.00113361	0	0.00188932	0	0.00190197	0	1.10803	0	0.00326744	0.294985	0.451128	0.531915	0	0.00307834	2.90909	0	0	1.32743	2.21239	2.89855	0	0	0	3.8835	0.0106769	0.0101926	2.14724	1.47601	5	4.6875	1.17925	0	2.02703	0	0	0	0.000794685	1.04167	0	0.328947
leotiomyceta	0	0	0	0	0	0	0	0	0	0	0	0	0	0	0	0	0	0	0	0	0	0	0	0	0	0	0	0	0	0	0	0	0	0	0	0	0	0	0	0	0	0	0	0	0	0	0	0	0
Limax	0	0	0	0	0	0	0	0	0	0	0	0	0	0	0	0	0	0	0	0	0	0	0	0	0	0	0	0	0	0	0	0	0	0	0	0	0	0	0	0	0	0	0	0	0	0	0	0	0
Limax cinereoniger	0	0	0	0	0	0	0	0	0	0	0	0	0	0	0	0	0	0	0	0	0	0	0	0	0	0	0	0	0	0	0	0	0	0	0	0	0	0	0	0	0	0	0	0	0	0	0	0	0
Limnophyes	0	0	0	0	0	0	0	0	0	0	0	0	0	0	0	0	0	0	0	0	0	0	0	0	0	0	0	0	0	0	0	0	0	0	0	0	0	0	0	0	0	0	0	0	0	0	0	0	0
Linaeidea aenea	0	2.45098	0	0	0	0	0	0	0	0	0.0229902	0.00188932	0.0175747	0	0.00211811	0	0	0	0	0	0	0	19.4551	0	0	0	0	0	0	0	0.0920461	0	0	0	0	0	0	0	0	1.88679	0	0	0	0	0	0	0	0	2.96053
Lypha dubia	0.124069	0.163399	0	0	0	0	0.00359622	0	0	0.171175	0.734248	0	0	0.768397	0.00211811	0	0	0	0	0	0	0.0676133	0.00615669	0	0	0	0	0	0	0.00412273	0.010829	0	0	0	0	0	0	0	0	0.117925	0	0	0	0	0	0.00397343	0	0	0.164474
Meteorus colon	0	0	0	0	0	0	0	0	0	0	0	0.00188932	0	0.00190197	0	0	0	0	0	0	0	0	0	0	0	0	0	0	0	0	0	0	0	0	0	0	0	0	0	0	0	0	0	0	0	0	0	0	0
Microctonus sp.	0	0	0	0	0	0	0	0	0	0	0	0	0	0	0	0	0	0	0	0	0	0.0676133	0	0	0.0639717	0	0	0	0	0.0597796	0.00180483	0	0	0	0	0	0	0	0	0	0	0	0.359919	0	0	0	0	0	0
Muscinae	0	0	0	0	0	0	0	0	0	0	0	0	0	0	0	0	0	0	0	0	0	0	0	0	0	0	0	0	0	0	0	0	0	0	0	0	0	0	0	0	0	0	0	0	0	0	0	0	0
Nematinae	0	0	0	0	0	0	0	0	0	0	0.000718442	0	0.00351494	0.00190197	0	0	0	0	0	0	0	0	0.489457	0	0	0	0	0	0	0	0.00360965	0	0	0	0	0	0	0	0	0	0	0	0	0	0	0	0	0	0
Nematinus steini	0	1.47059	0	0	0	0	0	0	0	0	0.00215533	0	0.00351494	0	0	0	0	0	0	0	0	0	2.20717	0	0	0	0	0	0	0	0.0162434	0	0	0	0	0	0	0	0	0.353774	0	0	0	0	0	0	0	0	0.493421
Nematocera	0	0	0	0	0	0	0	0	0	0	0	0	0	0	0	0	0	0	0	0	0	0	0	0	0	0	0	0	0	0	0	0	0	0	0	0	0	0	0	0	0	0	0	0	0	0	0	0	0
Neriene peltata	0	0	0	0	0	0	0	0	0	0	0	0	0	0	0	0	0	0	0	0	0	0	0	0	0	0	0	0	0	0.0762706	0	0	0	0	0	0	0	0	0	0	0	0	0	0.00364378	0	0	0	0	0
Neuroterus quercusbaccarum	0	0	0	0.00468779	3.15457	0	0	0	0	0	0	0.00188932	0.00351494	0.00190197	4.50097	0	0	0	0	0.300752	0	0	0	0	0.0196836	0.0357334	0	2.65487	0	0.0247364	0.0162434	0.491642	0	0.0747384	0	0	0	1.53846	0	0	0	0	0.0107976	0.10567	0.006235	0.00158937	2.08333	0	0
Noctuoidea	0	0	0	0	0	0	0	0	0	0	0	2.28608	0.00351494	0	0.00211811	0.831025	0.0100331	0.0130698	0	1.20301	0	0	0	0	0	0	0	0	0	0	0	0	0	0	0	0.306748	0	0	0	0	0	0.675676	0	0	0	0	0	0	0
Oncopsis	0	0	0	0	0	0	0	0	0	0	0	0	0	0	0	0	0	0	0	0	0	0	0.0184701	0	0.172231	0.00893336	0	0	0	0.00515342	0.00180483	0.0983284	0	0	0	0	0	0	0	0.117925	0	0	0.00359919	0.0109314	0	0	0	0	0
Operophtera brumata	18.6104	4.24837	8.81057	23.1249	10.0946	17.1875	1.79811	0	0.0361533	43.6631	21.8888	55.3666	40.5694	72.2635	29.6281	18.5596	32.0959	0.303872	8.25959	32.0301	23.4043	14.6721	1.20363	8	0.302635	0.0223334	11.9469	10.6195	12.3188	0.70808	0.36277	11.9961	0	1.63357	0.173275	27.6074	11.4391	14.6154	0	5.54245	21.3115	24.6622	0.485891	0.648593	0.03741	1.16501	9.72222	14.4981	5.26316
Operophtera fagata	0	0	0	0	0	0	0	0	0	0.00113361	0	0	0	0	0.0105905	0	0	0	0	0	0	0	0	0	0.0393672	0.00893336	0	0	0	0.0927615	0.0162434	1.08161	0	0.00533846	0	0	0	0	0	0	0	0	0.0287936	0.0182189	0	0.000794685	0	0	0
Orthosia cerasi	2.10918	0.163399	2.20264	0.210951	17.9811	0	0.262524	0	0.0154943	20.5035	0.671744	6.86769	1.82074	0.304316	26.8216	1.66205	13.5597	0.124163	2.65487	3.60902	9.57447	2.77214	0.184701	0	0.00246045	0	5.75221	11.9469	0	0.0711172	0.0126338	4.22812	0	0.832799	17.4702	5.82822	2.58303	16.5385	0	0.117925	11.4754	2.7027	0.129571	0.448185	0.006235	0.123176	26.3889	0.743494	2.96053
Orthosia cruda	0.496278	0.163399	3.52423	0.44534	10.4101	0	0.050347	0	0	0.0113361	0.0330484	9.30681	7.88401	1.76503	17.4913	3.04709	36.0189	0.0653488	2.0649	5.56391	12.766	0.338066	0.0369401	0	0	0	3.53982	13.2743	0	0.00927615	0.00180483	12.586	0	0.453769	0.0509632	5.21472	1.84502	12.6923	0	0	21.3115	5.40541	0.0467895	0.360735	0	0.0111256	12.8472	0	0
Orthosia incerta	0	0	0.220264	0	0	0	0.032366	0	0	0	0	1.47556	0	0.00380394	0.00211811	0.277008	0.00501655	0.00653488	0	0.902256	0	0	0.00923503	0	0.00246045	0	0.884956	0	0	0	0	0	0	0	3.08327	0	0.369004	0	0	0	0	0.675676	0.017996	0	0	0.00238406	0	0	0
Pamphiliidae	0	0	0	0	0.315457	0	0	0	0	0.00113361	0	0	0	0	0	0	0	0	0	0	0	0	0	0	0	0	0	0.442478	0	0.00103068	0	0	0	1.14243	0	0	0	0	0	0	0	0	0	0.00364378	0	0.0921835	0	0	0
Pediaspis aceris	0	0	0	0	0	0	0	0	0	0	0.00287377	0	0	0	0	0	0	0	0	0	0	0	0.00307834	0	0	0	0	0	0	0	0.0072193	0	0	0	0	0	0	0	0	0	0	0	0	0	0	0	0	0	0.164474
Penicillium	0	0	0	0	0	0	0	0	0	0	0	0	0	0	0	0	0	0	0	0	0	0	0	0	0	0	0	0	0	0	0	0	0	0	0	0	0	0	0	0	0	0	0	0	0	0	0	0	0
Penicillium digitatum	0	0	0	0	0	0	0	0	0	0	0	0	0	0	0	0	0	0	0	0	0	0	0	0	0	0	0	0	0	0	0	0	0	0	0	0	0	0	0	0	0	0	0	0	0	0	0	0	0
Penicillium polonicum	0	0	0	0	0	0	0	0	0	0	0	0	0	0	0	0	0	0	0	0	0	0	0	0	0	0	0	0	0	0	0	0	0	0	0	0	0	0	0	0	0	0	0	0	0	0	0	0	0
Penicillium rubens	0	0	0	0	0	0	0	0	0	0	0	0	0	0	0	0	0	0	0	0	0	0	0	0	0	0	0	0	0	0	0	0	0	0	0	0	0	0	0	0	0	0	0	0	0	0	0	0	0
Phenacoccus aceris	0	0	0	0.00937559	0	1.17188	0	0	0	0	0	0	0	0	0	0	0	0	0	0	0	0	0	1.45455	0.179613	0	0	0	2.89855	0.00206137	0	0.0983284	0	0.00533846	0	0	0	0	0	0	0	0	0.00719839	0	0.0031175	0.00158937	0	1.48699	0
Philodromus collinus	0	0	0	0.0140634	16.4038	0	0	0	0	0	0	0	0	0	0.0826061	0	0	0	0	0	0	0	0	0	0.00246045	0	0	20.7965	0	0	0	0	0	90.6043	0	0	0	8.07692	0	0	0	0	0	0.37531	0.0155875	0.00794685	16.6667	0	0
Poecilocampa populi	0	0	0	0	0	0.390625	0	0	0	0.00226721	0	0	0	0.00190197	0	0.277008	0	0	0	0	0	0	0	0.363636	0.762739	0.0536001	0	0	0.724638	0.022675	0.010829	0.196657	0	0	0	0	0	0	0	0	0	0	0.0359919	0.0291503	0	0	0	0.743494	0
Polyphaga	0	0	0	0	0	0	0	0	0	0	0	0	0	0	0	0	0	0	0	0	0	0	0	0	0	0	0	0	0	0	0	0	0	0	0	0	0	0	0	0	0	0	0	0	0	0	0	0	0
Proctophyllodes fuchsi	0	0	0	0	0	0	0	0	0	0	0	0	0	0.00190197	0	0	0	0	0	0	0	0	0	0	0	0	0	0	0	0.0546262	0	0	0	1.62289	0	0	0	0	0	0	0	0	0.00359919	0.00364378	0	0.000794685	0.347222	0	0
Pseudargyrotoza conwagana	0	0	0	0	0	0	0	0	0	0	0	0	0	0	0	0	0	0	0	0	0	0	0	0	0	0	0	0	0	0	0	0	0	0	0	0	0	0	0	0	0	0	0	0	0	0	0	0	0
Pterygota	0	0	0	0	0	0	0	0	0	0	0	0	0	0	0	0	0	0	0	0	0	0	0	0	0	0	0	0	0	0	0	0	0	0	0	0	0	0	0	0	0	0	0	0	0	0	0	0	0
Ptycholoma lecheana	0	0	0	0.0515657	0	1.95312	0	0	0.00516476	0	0	0	0	0.00380394	0	0	5.24732	0	0	0	3.19149	0	0	0.727273	0.0196836	0	0	0	2.17391	0	0	1.27827	0	0	0	0	0	0	0	0	1.63934	0	0	0	0	0	0	1.11524	0
Pyraloidea	0	0	0	0	0	0	0	0	0	0	0	0	0	0	0	0	0	0	0	0	0	0	0	0	0	0	0	0	0	0	0	0	0	0	0	0	0	0	0	0	0	0	0	0	0	0	0	0	0
Pythiales	0	0	0	0	0	0	0	0	0	0	0	0	0	0	0	0	0	0	0	0	0	0	0	0	0	0	0	0	0	0	0	0	0	0	0	0	0	0	0	0	0	0	0	0	0	0	0	0	0
Pythium	0	0	0	0	0	0	0	0	0	0	0	0	0	0	0	0	0	0	0	0	0	0	0	0	0	0	0	0	0	0	0	0	0	0	0	0	0	0	0	0	0	0	0	0	0	0	0	0	0
Pythium aff. diclinum	0	0	0	0	0	0	0	0	0	0	0	0	0	0	0	0	0	0	0	0	0	0	0	0	0	0	0	0	0	0	0	0	0	0	0	0	0	0	0	0	0	0	0	0	0	0	0	0	0
Pythium apiculatum	0	0	0	0	0	0	0	0	0	0	0	0	0	0	0	0	0	0	0	0	0	0	0	0	0	0	0	0	0	0.00103068	0	0	0	0	0	0	0	0	0	0	0	0	0	0	0	0	0	0	0
Pythium aquatile	0	0	0	0	0	0	0	0	0	0	0	0	0	0	0	0	0	0	0	0.150376	0	0	0	0	0	0	0	0	0	0	0	0	0	0	0	0	0	0	0	0	0	0	0	0	0	0	0	0	0
Pythium attrantheridium	0	0	0	0	0	0	0	0	0	0	0	0	0	0	0	0	0	0	0	0	0	0	0	0	0	0	0	0	0	0	0	0	0	0	0	0	0	0	0	0	0	0	0	0	0	0	0	0	0
Pythium folliculosum	0	0	0	0	0	0	0	0	0	0	0	0	0	0	0	0	0	0	0	0.150376	0	0	0	0	0	0	0	0	0	0	0	0	0	0	0	0	0	0	0	0	0	0	0	0	0	0	0	0	0
Pythium mamillatum	0	0	0	0	0	0	0	0	0	0	0	0	0	0.00190197	0	0	0	0	0	0	0	0	0	0	0	0	0	0	0	0	0	0	0	0	0	0	0	0	0	0	0	0	0	0	0	0	0	0	0
Pythium rostratifingens	0	0	0	0	0	0	0	0	0	0	0	0	0	0	0	0	0	0	0	0	0	0	0	0	0	0	0	0	0	0	0	0	0	0	0	0	0	0	0	0	0	0	0	0	0	0	0	0	0
Pythium sp.	0	0	0	0	0	0	0	0	0	0	0	0	0	0	0	0	0	0	0	0	0	0	0	0	0	0	0	0	0	0	0	0	0	0	0	0	0	0	0	0	0	0	0	0	0	0	0	0	0
Pythium viniferum	0	0	0	0	0	0	0	0	0	0	0	0	0	0	0	0	0	0	0	0	0	0	0	0	0	0	0	0	0	0	0	0	0	0	0	0	0	0	0	0	0	0	0	0	0	0	0	0	0
Radix natalensis	1.86104	0	0	0	0	0	0	0	0	0.171175	0	0	0	0.129334	0	0	0	0	0	0	0	2.5693	0	0	0	0	0.442478	0.884956	0.724638	0.124713	0	0	0	0	0	0	0	0	0	0	0	0.337838	0	0	0	0.15258	0	0	0
Saprolegnia	0	0	0	0	0	0	0	0	0	0	0	0	0	0	0	0	0	0	0	0	0	0	0	0	0	0	0	0	0	0	0	0	0	0	0	0	0	0	0	0	0	0	0	0	0.0031175	0	0	0	0
Saprolegnia unispora	0	0	0	0	0	0	0	0	0	0	0	0	0	0	0	0	0	0	0	0	0	0	0	0	0	0	0	0	0	0	0	0	0	0	0	0	0	0	0	0	0	0	0	0	0	0	0	0	0
Scathophaga stercoraria	0	0	0	0	0	0	0.0107887	0	0.0154943	0.0113361	0.00646598	0	0	0	0	0	0	0	0	0.150376	0	0	0	0	0	0	0	0	0	0	0	0	0	0	0	0	0	0	0	0	0	0	0	0	0	0.000794685	0	0	0
Selenia tetralunaria	0	0	0	0	0	0	0	0	0	0	0	0.00188932	0	0.00190197	0	0	0.00501655	0	0	0	0	0	0.0277051	0	0	0	0	0	0	0	0	0	0	0	0	0	0	0	0	0	0	0	0	0	0	0	0	0	0
Sigmurethra	0	0	0	0	0	0	0	0	0	0	0	0	0	0	0	0	0	0	0	0	0	0	0	0	0	0	0	0	0	0	0	0	0	0	0	0	0	0	0	0	0	0	0	0	0	0	0	0	0
Smittia sp.	0	0	0	0	0	0	0	26.1111	0.516476	0	0	0	0	0	0	0	0	0	0	0	0	0	0	0	0.0172231	91.951	0	0	0	0.0103068	0.0144386	0.0983284	25.2427	0.00533846	0	0	0	0	18.75	0	0	0	0.0323927	0.0910946	0.41151	0	0	0	0
Spilonota laricana	0	0	0	0	0	0	0	0	0	0	0	0	0	0	0	0	0	0	0	0	0	0	0	0	0	0	0	0	0	0	0	0	0	0	0	0	0	0	0	0	0	0	0	0	0	0	0	0	0
Stomoxys calcitrans	0	0	0	0	0	0	0	0	0	0	0	0	0	0	0	0	0	0	0	0	0	0	0	0	0	0	0	0	0	0	0	0	0	0	0	0	0	0	0	0	0	0	0	0	0	0	0	0	0
Succinea sp.	0	0	0	0	0	0	0	0	0	0	0.000718442	0.0302292	0	0	0	7.47922	0	18.4904	0	3.7594	1.59574	0	0.243189	0	0	0	0	0	0	0	0	0	0	0	0	4.29448	0	0	0	0	0	4.05405	0	0	0	0	0	0.743494	0
Syrphus torvus	0	0	0	0	0	0	0	0	0	0	0	0	0	0	0	0	0	0	0	0	0	0	0	0	0	0	0	0	0	0	0	0	0	0	0	0	0	0	0	0	0	0	0	0	0	0	0	0	0
Taeniothrips inconsequens	0	0	0	0	0	0	0	0	0	0	0	0	0	0	0	0	0	0	0	0	0	0	0	0	0	0	0	0	0.724638	0	0	0	0	0	0	0	0	0	0	0	0	0	0	0	0	0	0	0	0
Tenthredinidae	0	0	0	0	0	0	0	0	0	0	0	0	0	0	0	0	0	0	0	0	0	0	0	0	0	0	0	0	0	0	0	0	0	0	0	0	0	0	0	0	0	0	0	0	0	0	0	0	0
Tetracladium furcatum	0	0	0	0	0	0	0	0	0	0	0	0	0	0	0	0	0	0	0	0	0	0	0	0	0	0	0	0	0	0	0	0	0	0	0	0	0	0	0	0	0	0	0	0	0	0	0	0	0
Tetragnatha obtusa	0	0	0	0	0	0.390625	0	0	0	0	0	0	0	0	0	0	0	0	0	0	0	0	0	1.09091	0.0147627	0	0	0	0	0	0	0	0	0	0	0	0	0	0	0	0	0	0	0	0	0	0	0	0
Theclinae	0	0	0.220264	0	0	0	0.00719243	0	0	0	0	0	0.460457	0	0	0	0	0	0	0	0	0	0	0	0	0	0	0	0	0	0	0	0	0	0	0	0	0	0	0	0	0	0	0	0	0	0	0	0
Thrips major	0	0	0	0	0	0	0	0	0	0	0	0	0	0	0	0	0	0	0	0	0	0	0	0	0	0	0	0	0	0	0	0	0	0	0	0	0	0	0	0	0	0	0	0	0	0	0.347222	0	0
Thrips minutissimus	0	0.163399	0.220264	0	0.630915	0	0.762398	0	0	0	0.000718442	0.00188932	0.00351494	0	0.00211811	0	0	0	0	0	0	0	0	0	0.0319858	0.00446668	0.442478	1.76991	0	0.0443194	0.113704	0.196657	0	0.0160154	0	0	0	0	0	0	0	0.337838	1.03657	1.27897	0	0.000794685	0.347222	0	0
Tortricodes alternella	0	0	0.660793	0	0.315457	0	0.050347	0	0	0	0	0.289066	5.25483	0.00190197	1.27298	0	0	0	1.17994	0.300752	0	0	0.00615669	0	0	0	0.442478	0.442478	0	0	0	0	0	0.0266923	0.0407706	0	2.58303	0.769231	0	0	0	0.337838	0.0683847	0.0109314	0	0	0.347222	0	0
Torymus flavipes	0	0	0	0	0	0	0	0	0	0	0	0	0	0	0	0	0	0	0	0	0	0	0	0	0	0	0	0	0	0	0	0	0	0	0	0	0	0	0	0	0	0	0	0	0	0	0	0	0
unclassified Campopleginae	0	0	0	0	0	0	0.00359622	0	3.62049	0.00226721	0	0	0	0	0	0	0	0	0	0	0	0	0	0	0	0.00893336	0	0	0	0	0	0	0.970874	0	0	0	0	0	0	0	0	0	0	0	0.0031175	0	0	0	0
unclassified Psocoptera	0	0	0	0	0	0	0	0	0.00516476	0	0	0	0	0	0	0	0	0	0	0	0	0	0	0	0	0.00446668	0	0	0	0	0	0	0	0	0	0	0	0	0	0	0	0	0	0	0.0904075	0	0	0	0
unclassified Pythium	0	0	0	0	0	0	0	0	0	0	0	0	0	0	0	0	0	0	0	0	0	0	0	0	0	0	0	0	0	0	0	0	0	0	0	0	0	0	0	0	0	0	0	0	0	0	0	0	0
uncultured fungus	0	0	0	0	0	0	0	0	0	0	0	0	0	0	0	0	0	0	0	0	0	0	0	0	0	0	0	0	0	0	0	0	0	0	0	0	0	0	0	0	0	0	0	0	0	0	0	0	0
Valenzuela burmeisteri	0	0	0	0	0	0	0	0	0	0	0	0	0	0	0	0	0	0	0	0	0	0	0	0	0	0	0	0	0	0	0	0	0	0	0	0	0	0	0	0	0	0	0	0	0	0	0	0	0
Total reads per sample	100	100	100	100	100	100	100	100	100	100	100	100	100	100	100	100	100	100	100	100	100	100	100	100	100	100	100	100	100	100	100	100	100	100	100	100	100	100	100	100	100	100	100	100	100	100	100	100	100
[truncated: 127 more columns]

## Sheet: >3% occurrence per sample
Taxon	7810733	7810735	7810736	7810737	7810738	7810739	7810741	7810744	7810745	7810752	7810753	7810754	7810755	7810756	7810757	7810758	7810759	7810788	7810789	7810790	7810791	7810792	7810793	8126497	8146878	8146879	8146880	8146881	8146882	8146884	8146886	8146887	8146888	8146890	8146892	8146894	8146896	8146897	8221952	8221953	8221955	8221956	8221958	8221959	8266301	8266302	8266303	8266304	8266305
#N/A	45.4094	54.902	56.1674	2.8408	27.4448	67.1875	21.6205	10.5556	0.614606	0.910286	0.561104	18.0619	21.8559	8.15376	0.423621	60.6648	0.0250828	78.4153	63.4218	41.9549	10.1064	50.1014	15.7857	79.6364	90.5642	6.08808	48.6726	26.1062	69.5652	87.1855	12.8973	35.1032	7.76699	2.10869	16.986	52.1472	54.6125	27.6923	14.0625	63.0896	6.55738	51.6892	95.609	92.829	9.07504	3.29635	19.4444	71.3755	26.9737
Acari sp.	0	0	0	0	0	0	0	0	0	0	0	0	0	0	0	0	0	0	0	0	0	0	0	0	0	0	0	0	0	0	0	0	0	0	0	0	0	0	0	0	0	0	0	0	0	0	0	0	0
Acariformes	0	0	0	0	0	0	0	0	0	0	0	0	0	0	0	0	0	0	0	0	0	0	0	0	0	0	0	0	0	0	0	0	0	0	0	0	0	0	0	0	0	0	0	0	0	0	0	0	0
Acleris rhombana	0	0	0	0	0	0	0	0	0	0	0	0.00188932	0	0.00190197	0	0	0	0	0	0.601504	0	0	0	0	0	0	0	0	0	0	0	0	0	0	0	0	0	0	0	0	0	0	0	0	0	0	0	0	0
Acrobasis repandana	0	0	0	0	0.315457	0	0	0	0	0	0	0.00377865	0.00702988	0.00570592	1.7665	0	0.00501655	0	0	0	0	0	0.00615669	0	0	0	0	0.884956	0	0	0	0	0	0.058723	0	0	0	0	0	0	0	0	0	0.0218627	0	0	0.694444	0	0
Aethalura punctulata	0	0	0	0	0	0	0	0	0	0	0	0	0	0	0	0	0	0	0	0	0	0	0	0	0	0	0	0	0	0	0	0	0	0	0	0	0	0	0	0	0	0	0	0	0	0	0	0	0
Agathis sp.	0	0	0	0	0	0	0.00719243	5	20.3698	0	0.00143688	0	0	0	0	0	0	0	0	0	0	0	0	0	0	0.0580668	0	0	0	0	0	0	8.73786	0	0	0	0	0	7.03125	0	0	0	0	0	0.081055	0	0	0	0
Agriopis aurantiaria	0	0	0	0.00468779	0	0	0	0	0	0	0	0.0132253	0	0	0	0	0	0	0	0	0	0	0	0	0	0	0	0	0	0	0	0	0	0.00533846	0	0	0	0	0	0	0	0	0	0.00364378	0.006235	0.00635748	0	0	0
Agriopis marginaria	0	0	0	0.00468779	0	0	0.00719243	0	0	0.278867	0.749335	0.0812409	0.0246046	0.00570592	0.311362	0	0.632086	0	0	0	0.531915	0	0.0123134	0	0	0	0	0	0	0.00206137	0.00541448	0.196657	0	0.0213538	0	0	0	0	0	0.235849	0.819672	0	0	0.00728757	0.006235	0.00317874	0	0	0.164474
Agrochola circellaris	0	0	0	0	0	0	0	0	0	0	0	0	0	0	0	0	0	0	0	0.150376	0	0	0	0	0	0	0	0	0	0.00206137	0	0	0	0	0	0	0	0	0	0	0	0	0	0	0	0	0	0	0
Agrochola macilenta	0	0	0	0	0	2.34375	0	0	0	0.00226721	0.00215533	0	0	0	0	0	0	0	0	0	0	0	0	2.18182	0.0344463	0	0	0	1.44928	0	0	0	0	0	0	0	0	0	0	0	0	0	0	0	0	0	0	0	0
Aleimma loeflingiana	0	0	0	0	0	0	0	0	0	0	0	0	0	0	0.110141	0	0	0	0	0	0	0	0	0	0	0	0	0	0	0	0	0	0	0	0	0	0	0	0	0	0	0	0	0	0	0	0	0	0
Alsophila aescularia	0	0	0	0	0	0	0	0	0	0.0974902	0	0	0	0	0	0	0	0	0	0	0	0	0	0	0	0	0	0	0	0	0	0	0	0	0	0	0	0	0	0	0	0	0	0	0	0.000794685	0	0	0
Amphipyra berbera	3.47395	0	0.881057	0.131258	0.315457	0	0.0251735	0	0.0103295	28.1123	0.0179611	0.938994	2.30931	0.119824	0.580361	1.10803	7.73051	0.00326744	0.589971	0.902256	4.78723	3.98918	0.0215484	0	0	0	0.442478	0	0	0.0907001	0	2.35988	0	0.0160154	0	0.306748	0.738007	0	0	0	5.7377	0.337838	0.0287936	0.0145751	0	0.123971	0.347222	0	0
Amphipyra pyramidea	0	12.4183	0	0	0	0	0.172618	0	0.0361533	1.35806	68.1285	0	0	0.00380394	0	0	0	0	0	0	0	0.0676133	0.477143	0	0	0	0	0	0.724638	0.00309205	0.662371	0	0	0	0	0	0	0	0	12.9717	0	0.337838	0	0	0	0.00794685	0	0	29.6053
Anatis ocellata	0	0	0	0	0	0	0	0	0	0	0	0	0	0	0	0	0	0	0	0	0	0	0	0	0	0	0	0	0	0	0	0	0	0	0	0	0	0	0	0	0	0	0	0	0	0	0	0	0
Anorthoa munda	0	0	0.220264	0.0187512	0	0	0.0179811	0	0	0	0	0	1.06503	0	0.118614	0	0	0.00326744	0	0	0	0	0	0	0	0	0.442478	0.442478	0	0	0.00180483	0	0	0.0266923	0.015289	0	1.84502	0	0	0	0	0	0.0143968	0.00364378	0.0093525	0.00953622	0	0	0.164474
Anyphaena accentuata	1.24069	0	0	0	0	0	0.00359622	0	0	0.037409	0.000718442	0	0	0.0228237	0	0	0	0.00326744	0	0	0	0.743746	0	0	0.00246045	0.0402001	0	0	0	7.21066	0.0433158	1.86824	0	0.0106769	0	0	0	0	0	0	0	0	0.0467895	0.051013	0.0031175	0.0373502	0	0	0
Apocheima pilosaria	0	0	0	0.00468779	0	0	0	0	0.00516476	0	0.00143688	0.232387	0	0	0	0.554017	0	0	0	0.150376	0	0	0.00307834	0.363636	0.204217	0.0178667	0	0	0	0.0113375	0.00180483	0.0983284	0	0.00533846	0	0	0	0	0	0	0	0.675676	0.00719839	0.00728757	0	0	0	0	0
Apocheima sp.	0	0	0	0	0	0	0.00359622	0	0	0	0	0.00755729	0.27768	0.00190197	0	0	0	0	0	0	0	0	0	0	0	0	0	0	0	0	0	0	0	0	0	0	0.369004	0	0	0	0	0	0	0	0	0	0	0	0
Apotomis inundana	0	0	0	0	0	0	0	0	0	0	0	0	0	0	0	0	0	0	0	0	0	0	0	0	0	0	0	0	0	0	0	0	0	0	0	0	0	0	0	0	0	0	0	0	0	0	0	0	0
Apotomis turbidana	0	0	0	0	0	0	0	0	0	0	0	0	0	0	0	0	0	0	0	0	0	0	0	0	0.0049209	0.00446668	0	0	0	0.0103068	0.00360965	0.196657	0	0	0	0	0	0	0	0	0	0	0.00719839	0	0	0	0	0	0
Araneoidea sp.	0	0	0	0	0	0	0	0	0	0	0	0	0	0	0	0	0	0	0	0	0	0	0	0	0.0393672	0.00446668	0	0	0	0.00206137	0	0	0	0	0	0	0	0	0	0	0	0	0.0143968	0	0	0	0	0	0
Archipini sp.	0	0	0	0	0	0	0.00359622	0	0	0	0	0	0.207381	0	0	0	0	0	0	0	0	0	0	0	0	0	0	0	0	0	0	0	0	0	0	0	0	0	0	0	0	0	0	0	0	0	0	0	0
Archips crataeganus	0	0	1.98238	0	0	0	0.0575395	0	0	0	0	0	9.61336	0.00190197	0	0	0	0	1.47493	0	0	0	0.00615669	0	0	0	3.09735	0	0	0	0.00180483	0	0	0	0.0458669	0	2.58303	0	0	0	0	0	0.0863807	0	0	0	0	0	0
Aspergillus campestris	0	0	0	0	0	0	0	0	0	0	0	0	0	0	0	0	0	0	0	0	0	0	0	0	0	0	0	0	0	0	0	0	0	0	0	0	0	0	0	0	0	0	0	0	0	0	0	0	0
Aspergillus sp.	0	0	0	0	0	0	0	0	0	0	0	0	0	0	0	0	0	0	0	0	0	0	0	0	0	0	0	0	0	0	0	0	0	0	0	0	0	0	0	0	0	0	0	0	0	0	0	0	0
Aspergillus versicolor	0	0	0	0	0	0	0	0	0	0	0	0	0	0	0	0	0	0	0	0	0	0	0	0	0	0	0	0	0	0	0	0	0	0	0	0	0	0	0	0	0	0	0	0	0	0	0.347222	0	0
Auchenorrhyncha	0	0	0	0	0	0	0	0	0	0	0	0	0	0	0	0	0	0	0	0	0	0	0	0	0	0	0	0	0	0	0	0	0	0	0	0	0	0	0	0	0	0	0	0	0	0	0	0	0
Bibio marci	0	0	0	0	0.315457	0	0	0	0	0.00113361	0	0	0	0	0	0	0	0	0	0	0	0.270453	0	0	0	0.00446668	0	0	0	0.353524	0.0234627	0.0983284	0	0	0	0	0	0	0	0.235849	0	0	0.0107976	0.00364378	0	0	0	0	0.164474
Bilateria	0	0	0	0	0	0	0	0	0	0	0	0	0	0	0	0	0	0	0	0	0	0	0	0	0	0	0	0	0	0	0	0	0	0	0	0	0	0	0	0	0	0	0	0	0	0	0	0	0
Braconidae sp.	0	0	0.220264	0	0	0	0.00359622	0	0	0	0	0	0	0	0	0	0	0	0.294985	0	0	0	0	0	0	0	1.32743	0	0	0	0	0	0	0	0.433187	0	0	0	0	0	0	0	0	0	0	0	0	0	0.164474
Bulinus angolensis	0.372208	0	0	0	0	0	0	0	0	0.0158705	0	0	0	0.00570592	0	0	0	0	0	0	0	0.135227	0	0	0	0	0	0	0	0.0113375	0	0	0	0	0	0	0	0	0	0	0	0	0	0	0	0.00953622	0	0	0
Calliphoridae sp.	0	0	0	0	0	0	0	0	0	0	0	0	0	0	0	0	0	0	0	0	0	0	0	0	0	0	0	0	0	0	0	0	0	0	0	0	0	0	0	0	0	0	0	0	0	0	0	0	0
Campopleginae sp.	0	11.1111	0	0	0	0	0	0	0	0.00113361	0.160213	0	0	0.00190197	0	0	0	0	0	0	0	0	0.344775	0	0.0196836	0.0759335	0	0	0	0.109252	83.6447	7.86627	0	0	0	0	0	0	0	6.01415	0	0	0.406709	0.0364378	0	0	0	0	12.1711
Cecidomyiidae sp.	0	0	0	0	0	0	0.596972	0	0	0.00113361	0.000718442	0	0.00702988	0	0	0	0	0	0	0	0	0	0	0	0	0	0	0	0	0	0	0	0	0	0	0	0	0	0	0	0	0	0	0	0	0	0	0	0
Cepaea hortensis	0	0.816993	0	0	0	0	0.00359622	0	0.00516476	0.00226721	4.223	1.35276	0	0.00190197	0	0.277008	0	0.875674	0	0.150376	0	0	0.0307834	0	0	0.111667	0	0	0	0.124713	0.0577544	0.0983284	0	0.5552	0	0.306748	0	0	0	0.353774	0	0.337838	0	0	0	0	0	0	0.657895
Cepaea nemoralis	0	0	0	0	0	0	0	0	0	0	0	0	0	0	0	0	0	0	0	0	0	0	0	0	0.0049209	0	0	0	0	0	0	0	0	0	0	0	0	0	0	0	0	0	0	0	0	0	0	0	0
Charmon sp.	0	0	0	0	0	0	0	0	0	0	0	0	0.00351494	0	0	0	0	0	0	0	0	0	0.00307834	0	0	0	0	0	0	0	0	0	0	0	0	0	0	0	0	0	0	0	0	0	0	0	0	0	0
Chrysomelini	0	0	0	0	0	0	0	0	0	0	0	0	0	0	0	0	0	0	0	0	0	0	0	0	0	0	0	0	0	0	0	0	0	0	0	0	0	0	0	0	0	0	0	0	0	0	0	0	0
Cimbex americana	17.3697	0	7.92952	0.0187512	0	0	0.478297	27.7778	1.10009	1.62899	0.000718442	0.00188932	0.151142	0.494513	0.00211811	0	0	1.66639	7.07965	0.451128	0.531915	18.526	0	0	0.00246045	0.500268	6.63717	0	0	0.790534	0	0	31.068	0.0747384	59.8512	0	4.79705	0	30.4688	0	0	0.337838	0.302332	0	72.0734	93.9842	1.04167	0.743494	1.15132
Cimbex fagi	0.124069	0	0	0	0	0	0	0	0	0.00680164	0	0	0	0.00190197	0	0	0	0	0	0	0	0	0	0	0	0	0	0	0	0.00515342	0	0	0	0	0	0	0	0	0	0	0	0	0	0	0.0779375	0.219333	0	0	0
Cimbex sp.	0.248139	0	0	0	0	0	0.00359622	0	0.0568123	0.0487451	0.00143688	0	0	0.00380394	0	0	0	0	0	0	0	0.0676133	0	0	0	0	0	0	0	0.00309205	0	0	0	0	0	0	0	0	0	0	0	0	0	0	0.193285	0.419594	0	0	0
Clubiona brevipes	0	0	0	0.00468779	7.88644	1.17188	0	0	0	0.00226721	0	0.00755729	0.0105448	0.0171178	14.8733	0	0	0	0	0.300752	0	0.0676133	0.00615669	0.363636	4.55429	0.285867	0	6.63717	0	0.191707	0.0794123	4.22812	0	0.336323	0	0.306748	0	11.5385	0	0	0	0.337838	0.352721	1.57776	0	0	5.90278	0.371747	0
Coleophora flavipennella	0	0	0	0	0	0	0	0	0	0	0	0	0	0	0	0	0	0	0	0	0	0	0	0	0.0664321	0.00446668	0	0	0	0.00103068	0	0	0	0	0	0	0	0	0	0	0	0	0	0	0	0	0	0	0
Coleophora laricella	0	0	0.220264	72.8952	0	0	1.71899	20.5556	73.2104	0.0124697	0.00431065	0	0	0	0	0	0.190629	0	0.884956	0	27.6596	0	0	0	0	0.299267	0.442478	0	0	0.00103068	0	10.6195	15.534	0.0106769	0.0101926	0	0	0	17.1875	0	29.5082	0	0.00359919	0	0.28681	0.00635748	0	0	0
Coleophora lutipennella	0	0.163399	0	0	0	0	0	0	0	0	0	0	0	0	0	0	0	0	0	0	0	0	0	0	1.02601	0.0446668	0	0	0	0.0257671	0.0342917	0.393314	0	0	0	0	0	0	0	0	0	0	0.0395911	0.0291503	0	0	0.347222	0	0
Coleophora serratella	0.124069	0	0	0	0	0	0.00359622	0	0	0	0	0	0	0	0	0	0	0	0	0	0	0	0	0	0.216519	0.0178667	0	0	0	0.00927615	0.00360965	0.294985	0	0	0	0	0	0	0	0	0	0	0.00719839	0.00728757	0	0	0	0	0
Colotois pennaria	0.248139	0	0	0.00468779	0	0	0.00359622	0	0	0.0170041	0.0165242	0.0358971	0.056239	0.384198	0	0	0	0	0	0	0	0.0676133	0	0	0	0.0134	0	0	0	0.236027	0.00360965	0	0	0	0	0	0	0	0	0	0	0.337838	0.00359919	0.00728757	0	0.00476811	0	0	0
Conistra sp.	0	0	0	0	0	0	0	0	0	0	0	0	0	0	0	0	0	0	0	0	0	0	0	0	0	0	0	0	0	0	0	0	0	0	0	0	0	0	0	0	0	0	0	0	0	0	0	0	0
Conistra vaccinii	0.248139	0	0	0.00468779	0	0	0.115079	0	0.0568123	0.767452	0.0452619	0	0	0.00380394	0	0	0	0	0.294985	4.06015	0	0.135227	0.00307834	0	0.0049209	0.0134	0	0	0	0.49782	0.0126338	0.196657	0	0.00533846	0	0	0	0	0	0	0	0	0.0107976	0.00364378	0	0.0111256	0	0.371747	0
Craniophora ligustri	0	0	0	0	0	0	0	0	0	0.00113361	0	0	0	0	0	0	0	0.00653488	0	0	0	0	0	0	0	0	0	0	0	0.00103068	0	0	0	0	0.0101926	0	0	0	0	0	0	0	0	0	0	0	1.04167	1.11524	1.48026
Culicoides impunctatus	0	0	0	0	0	0	0	0	0	0	0	0	0	0	0	0	0	0	0	0	1.59574	0	0	0	0	0	0	0	0	0	0	0	0	0	0.00509632	0	0	0	0	0	0	0	0	0	0	0.000794685	0.694444	0.371747	0.493421
Culicoides obsoletus	0	0	0	0	0	0	0	0	0	0	0	0	0	0	0	0	0	0	0	0	0	0	0	0	0	0	0	0	0	0	0	0	0	0	0	0	0	0	0	0	0	0	0	0	0	0	0	0	0
Culicoides sp.	0	0	0	0	0	0	0	0	0	0	0	0	0	0	0	0	0	0	0	0	0	0	0	0	0	0	0	0	0	0	0	0	0	0	0	0	0	0	0	0	0	0	0	0	0	0	0	0	0
Curculionoidea	0	0	0	0	0	0	0	0	0	0	0	0	0	0	0	0	0	0	0	0	0	0	0.00307834	0	0.00246045	0.0223334	0	0	0	0.0164909	1.32113	0.589971	0	0	0	0	0	0	0	0.117925	0	0	0.0683847	0.0255065	0	0	0	0	0.493421
Cynipinae	0	0	0	0	0	0	0	0	0	0	0	0	0	0	0	0	0	0	0	0	0	0	0	0	0	0	0	0	0	0	0	0	0	0	0	0	0	0	0	0	0	0	0	0	0	0	0	0	0
Cynipini	0	0	0	0	0	0	0	0	0	0	0	0	0	0	0	0	0	0	0	0	0	0	0	0	0.182073	0	0	0	0	0.00206137	0	0	0	0	0	0	0	0	0	0	0	0	0.00719839	0.00364378	0	0	0	0.371747	0
Cyzenis albicans	0	0	0	0	0	0	0	0	0.00516476	0	0	0	0	0	0	0	0	0	0	0	0	0	0	0	0	0	0	0	0	0	0	0	0	0	0	0	0	0	0	0	0	0	0	0	0	0	0	0	0
Dionycha	0	0	0	0	0	0	0	0	0	0	0	0	0	0	0	0	0	0	0	0	0	0	0	0	0	0	0	0	0	0	0	0	0	0	0	0	0	0	0	0	0	0	0	0	0	0	0	0	0
Ditrysia	0	0	0	0	0	0	0	0	0	0	0	0	0	0	0	0	0	0	0	0	0	0	0	0	0	0	0	0	0	0	0	0	0	0	0	0	0	0	0	0	0	0	0	0	0	0	0	0	0
Drepana falcataria	0	0	0	0	0	0	0	0	0	0	0	0	0	0	0.00211811	0	0	0	0	0	0	0	0	0	0	0	0	0	0	0	0	0	0	0	0	0	0	0	0	0	0	0	0	0	0	0	0	0	0
Drepanidae	0	0	0	0	0	0	0	0	0	0	0	0	0.172232	0	0	0	0	0	0	0	0	0	0	0	0	0	0	0	0	0	0	0	0	0	0	0	0	0	0	0	0	0	0	0	0	0	0	0	0
Dusona group	0	0	0.660793	0	0	0	11.4036	0	0.00516476	0.00113361	0.00287377	0	0.0281195	0	0.00635432	0	0	0	0.294985	0	0	0	0	0	0.00246045	0	1.32743	0	0	0	0	0	0	0	0.0356742	0	0.738007	0	0	0	0	0	0.0503887	0	0	0	0	0	0
Ectropis crepuscularia	0	0	0	0.0140634	0	0	0	0	0	0	0	0	0	0	0	0	0	0	0	0	0	0	0	0	0.00246045	0	0	0	0	0	0	0	0	0.0106769	0	0	0	0	0	0	0	0	0	0	0.0031175	0.0111256	0	0	0
Empoasca decipiens	0	0	0	0	0	0	0	0	0	0	0	0	0	0	0	0	0	0	0	0	0	0	0	0	0	0	0	0	0	0	0	0	0	0	0	0	0	0	0	0	0	0	0	0	0	0	0	0	0
Ennominae	0	0	0	0	0	0	0	0	0	0	0	0	0	0	0	0	0	0	0	0	0	0	0	0	0	0	0	0	0	0	0	0	0	0	0	0	0	0	0	0	0	0	0	0	0	0	0	0	0
Epirrita	0	0	0.220264	0	0	0	0	0	0	0.176843	0	0.00188932	0.140598	0	0	0	0	0	0	0	0	0.135227	0.00307834	0	0	0	0	0	0	0.00206137	0	0	0	0	0	0	0	0	0	0	0	0	0	0	0	0.00238406	0	0	0
Epirrita autumnata	0	0	0	0.00937559	0	0	0	0	0	0	0	0	0	0	0	0	0	0	0	0	0	0	0	0	0.0172231	0.0402001	0	0	0	0.0278285	0.0162434	0.0983284	0	0.0160154	0	0	0	0	0	0	0	0	0.0287936	0.0473692	0	0.00635748	0	0	0
Epirrita christyi	0	0	0.220264	0.112507	0.630915	0.390625	0.0107887	0	0	0.00566803	0	0	0.57645	0.00380394	0	0.277008	0	0	0.294985	0	0.531915	0	0	0.363636	0.0049209	0	0.442478	0	0	0.40712	0.00541448	0	0	0.2082	0	0	0.369004	0	0	0	0	0	0.017996	0.00364378	0.031175	0.112845	0	0	0
Erannis defoliaria	0.496278	0.816993	0.220264	0.0656291	0.315457	0	0.050347	0	0.00516476	0.966967	2.48366	3.59727	1.97891	0.27959	0	3.87812	3.49654	0.0130698	0.884956	2.55639	1.59574	0.270453	0.0246268	0	0.0516694	0.0223334	0	0	0.724638	0.0731785	0.0974606	2.35988	0	0.0427077	0.0101926	1.53374	1.84502	0	0	0.825472	0.819672	2.36486	0.0971782	0.0400816	0.0218225	0.0206618	0	0	1.31579
Eriocrania	0	0	0	0	0	0	0	0	0	0	0	0	0	0	0	0	0	0	0	0	0	0	0	0	0.0049209	0	0	0	0	0	0	0	0	0	0	0	0	0	0	0	0	0	0	0	0	0	0	0	0
Eriocrania semipurpurella	0	0	9.03084	0	0	0	60.6286	0	0.0154943	0.00793525	0.0229902	0	0.165202	0	0	0	0	0	9.43953	0	0	0	0	0	0	0	11.0619	0	0	0	0	0	0	0	0.163082	0	8.48708	0	0	0	0	0	0.273539	0	0	0	0	0	0.164474
Euchoeca nebulata	0	8.98693	0	0	0	0	0	0	0	0	0.15231	0.0188932	0.0492091	0.0456473	0.00847242	0	0.0351159	0	0.294985	0	0	0	57.4542	0	0	0	0	0	0	0.00103068	0.330283	0	0	0	0	0	0	0	0	6.60377	0	0	0	0	0	0	0	0	12.0066
Eucosmini	0	0	0	0	0	0	0	0	0	0	0	0	0	0	0	0	0	0	0	0	0	0	0	0	0	0	0	0	0	0	0	0	0	0	0	0	0	0	0	0	0	0	0	0	0	0	0	0	0
Eudemis profundana	0	0	0	0	0	0	0	0	0	0	0	0	0	0	0.0338897	0	0	0	0	0	0	0	0	0	0	0	0	0	0	0	0	0	0	0	0	0	0	0	0	0	0	0	0	0	0	0	0	0	0
Euphorinae	0	0	0.660793	0	0	0	0.00359622	0	0	0	0	0	0	0	0	0	0	0	0	0	0	0	0	0	0	0	0.442478	0	0	0	0	0	0	0	1.58496	0	1.10701	0	0	0	0	0	0.0143968	0	0	0	0	0	0
Eupithecia abbreviata	0	0	0	0	0	0	0.00719243	0	0.00516476	0.0147369	0.0114951	0	0	0	0	0	0	0.00326744	0	0	0	0	0	0	0	0	0	0	0	0	0	0	0	0	0	0	0	0	0	0	0	0	0	0	0	0	0	0	0
Eupsilia transversa	4.96278	0	1.98238	0.00468779	0.946372	5.46875	0.0683281	0	0.00516476	0.851339	0.00143688	0.00944662	5.27592	15.1758	1.94018	0	0.943112	0.00326744	0.294985	0.150376	1.59574	2.63692	0.0430968	2.18182	1.35325	0.0848669	0.884956	0.442478	4.34783	0.233965	0.0577544	0.491642	0	0.0266923	0.0203853	0	2.21402	1.15385	0	0	0.819672	2.02703	0.208753	0.189477	0	0.11364	0	5.57621	0
Eurytoma aciculata	0	0	0	0	0	0	0	0	0	0	0	0	0	0	0	0	0	0	0	0	0	0	0	0	0	0	0	0	0	0	0	0	0	0	0	0	0	0	0	0	0	0	0	0	0	0	0	0	0
Exoristinae	0	0	0	0	0	0	0	0	0	0.0249394	0	0	0	0	0	0	0	0	0	0	0	0	0	0	0	0	0	0	0	0	0	0	0	0	0	0	0	0	0	0	0	0	0	0	0	0	0	0	0
Formica pratensis	0	0	0	0	0	0	0	0	0	0	0	0	0	0	0.00423621	0	0	0	0	0	0	0.0676133	0	0.363636	0.00246045	0.00446668	0	0.442478	0	0.00103068	0	0.294985	0	0.0106769	0	0	0	0.384615	0	0	0	0	0.00359919	1.69072	0	0	0	0.371747	0
Formica sibylla	0	0	0	0	0	0	0	0	0	0	0	0	0	0	0	0	0	0	0	0	0	0	0	0	0	0	0	0	0	0	0	0	0	0	0	0	0	0	0	0	0	0	0	0	0	0	0	0	0
Fungi	0	0	0	0	0	0	0	0	0	0	0	0	0	0.00380394	0	0	0	0	0	0	0	0	0	0	0	0	0	0	0	0	0	0	0	0	0	0	0	0	0	0	0	0	0	0	0	0	0	0	0
Galerucella lineola	0	0.163399	0	0	0	0	0	0	0	0	0.00215533	0	0	0	0	0	0	0	0	0	0	0	1.42835	0	0	0	0	0	0	0	0.0072193	0	0	0	0	0	0	0	0	0.235849	0	0	0	0	0	0	0	0	0.328947
Galerucini	0	0	0	0	0	0	0	0	0	0	0	0	0	0	0	0	0	0	0	0	0	0	0.0708019	0	0	0	0	0	0	0	0	0	0	0	0	0	0	0	0	0	0	0	0	0	0	0	0	0	0
Haplothrips subtilissimus	0	0.163399	0	0	0	0	0	0	0	0	0.000718442	0	0	0	0	0	0	0	0	0	0	0	0.378636	0	0	0	0	0	0	0	0	0	0	0	0	0	0	0	0	0	0	0	0	0	0	0	0	0	0.164474
Hedya nubiferana	0	0	0	0	0	0	0	6.66667	0.278897	0	0	0	0	0	0	0	0	0	0	0	0	0	0	0	0	0.134	0	0	0.724638	0	0	0	6.79612	0.0160154	0	0	0	0	7.8125	0	0	0	0	0	17.5515	0.0103309	0	0	0
Hemerobius micans	0.124069	0	3.52423	0	2.52366	2.34375	0	3.33333	0	0	0	0	0	0.00380394	0	0	0	0	0	0	0	2.23124	0	0	0	0.00893336	0	0	0	1.04099	0.00541448	0.196657	0	0	0	0	0	0	0	0	0	0	0.0107976	0.00728757	0	0.00317874	0	0	0
Hemiptera	0	0	0	0	0	0	0	0	0	0	0	0	0	0	0	0	0	0	0	0	0	0	0	0	0	0	0	0	0	0.00206137	0	0	0	0	0	0	0	0	0	0	0	0	0	0	0	0	0	0	0
Hexapoda	0	0	0	0	0	0	0	0	0	0	0	0	0	0	0	0	0	0	0	0	0	0	0	0	0	0	0	0	0	0	0	0	0	0	0	0	0	0	0	0	0	0	0	0	0	0	0	0	0
Hygromiidae	0	0	0	0	0	0	0	0	0	0	0.0431065	0	0	0	0	0	0	0	0	0	0	0	0	0	0	0	0	0	0	0	0	0	0	0	0	0	0	0	0	0	0	0	0	0	0	0	0	0	0
Hymenoptera sp.	0	0	0	0	0	0	0	0	0	0	0	0	0	0	0	0	0	0	0	0	0	0	0	0	0	0	0	0	0	0	0	0	0	0	0	0	0	0	0	0	0	0	0	0	0.0031175	0.000794685	0	0	0
Ichneumonidae	0	0	0	0	0	0	0	0	0	0	0	0	0	0	0	0	0	0	0	0	0	0	0	0	0	0	0	0	0	0	0	0	0	0	0	0	0	0	0	0	0	0	0	0	0	0.0119203	0	0	0
Ipimorphinae	0.124069	0	0	0	0	0	0	0	0	0.107693	0	0	0	0	0	0	0	0	0	0	0	0	0	0	0	0	0	0	0	0.00103068	0	0	0	0	0	0	0	0	0	0	0	0	0	0	0	0	0	0	0
Larentiinae	0	0	0	0	0	0	0	0	0	0	0	0	0	0	0	0	0	0	0	0	0	0	0	0	0	0	0	0	0	0	0	0	0	0	0	0	0	0	0	0	0	0	0	0	0	0	0	0	0
Lehmannia marginata	2.23325	1.63399	0	0	0	0	0	0	0	0.00113361	0	0.00188932	0	0.00190197	0	1.10803	0	0.00326744	0.294985	0.451128	0.531915	0	0.00307834	2.90909	0	0	1.32743	2.21239	2.89855	0	0	0	3.8835	0.0106769	0.0101926	2.14724	1.47601	5	4.6875	1.17925	0	2.02703	0	0	0	0.000794685	1.04167	0	0.328947
leotiomyceta	0	0	0	0	0	0	0	0	0	0	0	0	0	0	0	0	0	0	0	0	0	0	0	0	0	0	0	0	0	0	0	0	0	0	0	0	0	0	0	0	0	0	0	0	0	0	0	0	0
Limax	0	0	0	0	0	0	0	0	0	0	0	0	0	0	0	0	0	0	0	0	0	0	0	0	0	0	0	0	0	0	0	0	0	0	0	0	0	0	0	0	0	0	0	0	0	0	0	0	0
Limax cinereoniger	0	0	0	0	0	0	0	0	0	0	0	0	0	0	0	0	0	0	0	0	0	0	0	0	0	0	0	0	0	0	0	0	0	0	0	0	0	0	0	0	0	0	0	0	0	0	0	0	0
Limnophyes	0	0	0	0	0	0	0	0	0	0	0	0	0	0	0	0	0	0	0	0	0	0	0	0	0	0	0	0	0	0	0	0	0	0	0	0	0	0	0	0	0	0	0	0	0	0	0	0	0
Linaeidea aenea	0	2.45098	0	0	0	0	0	0	0	0	0.0229902	0.00188932	0.0175747	0	0.00211811	0	0	0	0	0	0	0	19.4551	0	0	0	0	0	0	0	0.0920461	0	0	0	0	0	0	0	0	1.88679	0	0	0	0	0	0	0	0	2.96053
Lypha dubia	0.124069	0.163399	0	0	0	0	0.00359622	0	0	0.171175	0.734248	0	0	0.768397	0.00211811	0	0	0	0	0	0	0.0676133	0.00615669	0	0	0	0	0	0	0.00412273	0.010829	0	0	0	0	0	0	0	0	0.117925	0	0	0	0	0	0.00397343	0	0	0.164474
Meteorus colon	0	0	0	0	0	0	0	0	0	0	0	0.00188932	0	0.00190197	0	0	0	0	0	0	0	0	0	0	0	0	0	0	0	0	0	0	0	0	0	0	0	0	0	0	0	0	0	0	0	0	0	0	0
Microctonus sp.	0	0	0	0	0	0	0	0	0	0	0	0	0	0	0	0	0	0	0	0	0	0.0676133	0	0	0.0639717	0	0	0	0	0.0597796	0.00180483	0	0	0	0	0	0	0	0	0	0	0	0.359919	0	0	0	0	0	0
Muscinae	0	0	0	0	0	0	0	0	0	0	0	0	0	0	0	0	0	0	0	0	0	0	0	0	0	0	0	0	0	0	0	0	0	0	0	0	0	0	0	0	0	0	0	0	0	0	0	0	0
Nematinae	0	0	0	0	0	0	0	0	0	0	0.000718442	0	0.00351494	0.00190197	0	0	0	0	0	0	0	0	0.489457	0	0	0	0	0	0	0	0.00360965	0	0	0	0	0	0	0	0	0	0	0	0	0	0	0	0	0	0
Nematinus steini	0	1.47059	0	0	0	0	0	0	0	0	0.00215533	0	0.00351494	0	0	0	0	0	0	0	0	0	2.20717	0	0	0	0	0	0	0	0.0162434	0	0	0	0	0	0	0	0	0.353774	0	0	0	0	0	0	0	0	0.493421
Nematocera	0	0	0	0	0	0	0	0	0	0	0	0	0	0	0	0	0	0	0	0	0	0	0	0	0	0	0	0	0	0	0	0	0	0	0	0	0	0	0	0	0	0	0	0	0	0	0	0	0
Neriene peltata	0	0	0	0	0	0	0	0	0	0	0	0	0	0	0	0	0	0	0	0	0	0	0	0	0	0	0	0	0	0.0762706	0	0	0	0	0	0	0	0	0	0	0	0	0	0.00364378	0	0	0	0	0
Neuroterus quercusbaccarum	0	0	0	0.00468779	3.15457	0	0	0	0	0	0	0.00188932	0.00351494	0.00190197	4.50097	0	0	0	0	0.300752	0	0	0	0	0.0196836	0.0357334	0	2.65487	0	0.0247364	0.0162434	0.491642	0	0.0747384	0	0	0	1.53846	0	0	0	0	0.0107976	0.10567	0.006235	0.00158937	2.08333	0	0
Noctuoidea	0	0	0	0	0	0	0	0	0	0	0	2.28608	0.00351494	0	0.00211811	0.831025	0.0100331	0.0130698	0	1.20301	0	0	0	0	0	0	0	0	0	0	0	0	0	0	0	0.306748	0	0	0	0	0	0.675676	0	0	0	0	0	0	0
Oncopsis	0	0	0	0	0	0	0	0	0	0	0	0	0	0	0	0	0	0	0	0	0	0	0.0184701	0	0.172231	0.00893336	0	0	0	0.00515342	0.00180483	0.0983284	0	0	0	0	0	0	0	0.117925	0	0	0.00359919	0.0109314	0	0	0	0	0
Operophtera brumata	18.6104	4.24837	8.81057	23.1249	10.0946	17.1875	1.79811	0	0.0361533	43.6631	21.8888	55.3666	40.5694	72.2635	29.6281	18.5596	32.0959	0.303872	8.25959	32.0301	23.4043	14.6721	1.20363	8	0.302635	0.0223334	11.9469	10.6195	12.3188	0.70808	0.36277	11.9961	0	1.63357	0.173275	27.6074	11.4391	14.6154	0	5.54245	21.3115	24.6622	0.485891	0.648593	0.03741	1.16501	9.72222	14.4981	5.26316
Operophtera fagata	0	0	0	0	0	0	0	0	0	0.00113361	0	0	0	0	0.0105905	0	0	0	0	0	0	0	0	0	0.0393672	0.00893336	0	0	0	0.0927615	0.0162434	1.08161	0	0.00533846	0	0	0	0	0	0	0	0	0.0287936	0.0182189	0	0.000794685	0	0	0
Orthosia cerasi	2.10918	0.163399	2.20264	0.210951	17.9811	0	0.262524	0	0.0154943	20.5035	0.671744	6.86769	1.82074	0.304316	26.8216	1.66205	13.5597	0.124163	2.65487	3.60902	9.57447	2.77214	0.184701	0	0.00246045	0	5.75221	11.9469	0	0.0711172	0.0126338	4.22812	0	0.832799	17.4702	5.82822	2.58303	16.5385	0	0.117925	11.4754	2.7027	0.129571	0.448185	0.006235	0.123176	26.3889	0.743494	2.96053
Orthosia cruda	0.496278	0.163399	3.52423	0.44534	10.4101	0	0.050347	0	0	0.0113361	0.0330484	9.30681	7.88401	1.76503	17.4913	3.04709	36.0189	0.0653488	2.0649	5.56391	12.766	0.338066	0.0369401	0	0	0	3.53982	13.2743	0	0.00927615	0.00180483	12.586	0	0.453769	0.0509632	5.21472	1.84502	12.6923	0	0	21.3115	5.40541	0.0467895	0.360735	0	0.0111256	12.8472	0	0
Orthosia incerta	0	0	0.220264	0	0	0	0.032366	0	0	0	0	1.47556	0	0.00380394	0.00211811	0.277008	0.00501655	0.00653488	0	0.902256	0	0	0.00923503	0	0.00246045	0	0.884956	0	0	0	0	0	0	0	3.08327	0	0.369004	0	0	0	0	0.675676	0.017996	0	0	0.00238406	0	0	0
Pamphiliidae	0	0	0	0	0.315457	0	0	0	0	0.00113361	0	0	0	0	0	0	0	0	0	0	0	0	0	0	0	0	0	0.442478	0	0.00103068	0	0	0	1.14243	0	0	0	0	0	0	0	0	0	0.00364378	0	0.0921835	0	0	0
Pediaspis aceris	0	0	0	0	0	0	0	0	0	0	0.00287377	0	0	0	0	0	0	0	0	0	0	0	0.00307834	0	0	0	0	0	0	0	0.0072193	0	0	0	0	0	0	0	0	0	0	0	0	0	0	0	0	0	0.164474
Penicillium	0	0	0	0	0	0	0	0	0	0	0	0	0	0	0	0	0	0	0	0	0	0	0	0	0	0	0	0	0	0	0	0	0	0	0	0	0	0	0	0	0	0	0	0	0	0	0	0	0
Penicillium digitatum	0	0	0	0	0	0	0	0	0	0	0	0	0	0	0	0	0	0	0	0	0	0	0	0	0	0	0	0	0	0	0	0	0	0	0	0	0	0	0	0	0	0	0	0	0	0	0	0	0
Penicillium polonicum	0	0	0	0	0	0	0	0	0	0	0	0	0	0	0	0	0	0	0	0	0	0	0	0	0	0	0	0	0	0	0	0	0	0	0	0	0	0	0	0	0	0	0	0	0	0	0	0	0
Penicillium rubens	0	0	0	0	0	0	0	0	0	0	0	0	0	0	0	0	0	0	0	0	0	0	0	0	0	0	0	0	0	0	0	0	0	0	0	0	0	0	0	0	0	0	0	0	0	0	0	0	0
Phenacoccus aceris	0	0	0	0.00937559	0	1.17188	0	0	0	0	0	0	0	0	0	0	0	0	0	0	0	0	0	1.45455	0.179613	0	0	0	2.89855	0.00206137	0	0.0983284	0	0.00533846	0	0	0	0	0	0	0	0	0.00719839	0	0.0031175	0.00158937	0	1.48699	0
Philodromus collinus	0	0	0	0.0140634	16.4038	0	0	0	0	0	0	0	0	0	0.0826061	0	0	0	0	0	0	0	0	0	0.00246045	0	0	20.7965	0	0	0	0	0	90.6043	0	0	0	8.07692	0	0	0	0	0	0.37531	0.0155875	0.00794685	16.6667	0	0
Poecilocampa populi	0	0	0	0	0	0.390625	0	0	0	0.00226721	0	0	0	0.00190197	0	0.277008	0	0	0	0	0	0	0	0.363636	0.762739	0.0536001	0	0	0.724638	0.022675	0.010829	0.196657	0	0	0	0	0	0	0	0	0	0	0.0359919	0.0291503	0	0	0	0.743494	0
Polyphaga	0	0	0	0	0	0	0	0	0	0	0	0	0	0	0	0	0	0	0	0	0	0	0	0	0	0	0	0	0	0	0	0	0	0	0	0	0	0	0	0	0	0	0	0	0	0	0	0	0
Proctophyllodes fuchsi	0	0	0	0	0	0	0	0	0	0	0	0	0	0.00190197	0	0	0	0	0	0	0	0	0	0	0	0	0	0	0	0.0546262	0	0	0	1.62289	0	0	0	0	0	0	0	0	0.00359919	0.00364378	0	0.000794685	0.347222	0	0
Pseudargyrotoza conwagana	0	0	0	0	0	0	0	0	0	0	0	0	0	0	0	0	0	0	0	0	0	0	0	0	0	0	0	0	0	0	0	0	0	0	0	0	0	0	0	0	0	0	0	0	0	0	0	0	0
Pterygota	0	0	0	0	0	0	0	0	0	0	0	0	0	0	0	0	0	0	0	0	0	0	0	0	0	0	0	0	0	0	0	0	0	0	0	0	0	0	0	0	0	0	0	0	0	0	0	0	0
Ptycholoma lecheana	0	0	0	0.0515657	0	1.95312	0	0	0.00516476	0	0	0	0	0.00380394	0	0	5.24732	0	0	0	3.19149	0	0	0.727273	0.0196836	0	0	0	2.17391	0	0	1.27827	0	0	0	0	0	0	0	0	1.63934	0	0	0	0	0	0	1.11524	0
Pyraloidea	0	0	0	0	0	0	0	0	0	0	0	0	0	0	0	0	0	0	0	0	0	0	0	0	0	0	0	0	0	0	0	0	0	0	0	0	0	0	0	0	0	0	0	0	0	0	0	0	0
Pythiales	0	0	0	0	0	0	0	0	0	0	0	0	0	0	0	0	0	0	0	0	0	0	0	0	0	0	0	0	0	0	0	0	0	0	0	0	0	0	0	0	0	0	0	0	0	0	0	0	0
Pythium	0	0	0	0	0	0	0	0	0	0	0	0	0	0	0	0	0	0	0	0	0	0	0	0	0	0	0	0	0	0	0	0	0	0	0	0	0	0	0	0	0	0	0	0	0	0	0	0	0
Pythium aff. diclinum	0	0	0	0	0	0	0	0	0	0	0	0	0	0	0	0	0	0	0	0	0	0	0	0	0	0	0	0	0	0	0	0	0	0	0	0	0	0	0	0	0	0	0	0	0	0	0	0	0
Pythium apiculatum	0	0	0	0	0	0	0	0	0	0	0	0	0	0	0	0	0	0	0	0	0	0	0	0	0	0	0	0	0	0.00103068	0	0	0	0	0	0	0	0	0	0	0	0	0	0	0	0	0	0	0
Pythium aquatile	0	0	0	0	0	0	0	0	0	0	0	0	0	0	0	0	0	0	0	0.150376	0	0	0	0	0	0	0	0	0	0	0	0	0	0	0	0	0	0	0	0	0	0	0	0	0	0	0	0	0
Pythium attrantheridium	0	0	0	0	0	0	0	0	0	0	0	0	0	0	0	0	0	0	0	0	0	0	0	0	0	0	0	0	0	0	0	0	0	0	0	0	0	0	0	0	0	0	0	0	0	0	0	0	0
Pythium folliculosum	0	0	0	0	0	0	0	0	0	0	0	0	0	0	0	0	0	0	0	0.150376	0	0	0	0	0	0	0	0	0	0	0	0	0	0	0	0	0	0	0	0	0	0	0	0	0	0	0	0	0
Pythium mamillatum	0	0	0	0	0	0	0	0	0	0	0	0	0	0.00190197	0	0	0	0	0	0	0	0	0	0	0	0	0	0	0	0	0	0	0	0	0	0	0	0	0	0	0	0	0	0	0	0	0	0	0
Pythium rostratifingens	0	0	0	0	0	0	0	0	0	0	0	0	0	0	0	0	0	0	0	0	0	0	0	0	0	0	0	0	0	0	0	0	0	0	0	0	0	0	0	0	0	0	0	0	0	0	0	0	0
Pythium sp.	0	0	0	0	0	0	0	0	0	0	0	0	0	0	0	0	0	0	0	0	0	0	0	0	0	0	0	0	0	0	0	0	0	0	0	0	0	0	0	0	0	0	0	0	0	0	0	0	0
Pythium viniferum	0	0	0	0	0	0	0	0	0	0	0	0	0	0	0	0	0	0	0	0	0	0	0	0	0	0	0	0	0	0	0	0	0	0	0	0	0	0	0	0	0	0	0	0	0	0	0	0	0
Radix natalensis	1.86104	0	0	0	0	0	0	0	0	0.171175	0	0	0	0.129334	0	0	0	0	0	0	0	2.5693	0	0	0	0	0.442478	0.884956	0.724638	0.124713	0	0	0	0	0	0	0	0	0	0	0	0.337838	0	0	0	0.15258	0	0	0
Saprolegnia	0	0	0	0	0	0	0	0	0	0	0	0	0	0	0	0	0	0	0	0	0	0	0	0	0	0	0	0	0	0	0	0	0	0	0	0	0	0	0	0	0	0	0	0	0.0031175	0	0	0	0
Saprolegnia unispora	0	0	0	0	0	0	0	0	0	0	0	0	0	0	0	0	0	0	0	0	0	0	0	0	0	0	0	0	0	0	0	0	0	0	0	0	0	0	0	0	0	0	0	0	0	0	0	0	0
Scathophaga stercoraria	0	0	0	0	0	0	0.0107887	0	0.0154943	0.0113361	0.00646598	0	0	0	0	0	0	0	0	0.150376	0	0	0	0	0	0	0	0	0	0	0	0	0	0	0	0	0	0	0	0	0	0	0	0	0	0.000794685	0	0	0
Selenia tetralunaria	0	0	0	0	0	0	0	0	0	0	0	0.00188932	0	0.00190197	0	0	0.00501655	0	0	0	0	0	0.0277051	0	0	0	0	0	0	0	0	0	0	0	0	0	0	0	0	0	0	0	0	0	0	0	0	0	0
Sigmurethra	0	0	0	0	0	0	0	0	0	0	0	0	0	0	0	0	0	0	0	0	0	0	0	0	0	0	0	0	0	0	0	0	0	0	0	0	0	0	0	0	0	0	0	0	0	0	0	0	0
Smittia sp.	0	0	0	0	0	0	0	26.1111	0.516476	0	0	0	0	0	0	0	0	0	0	0	0	0	0	0	0.0172231	91.951	0	0	0	0.0103068	0.0144386	0.0983284	25.2427	0.00533846	0	0	0	0	18.75	0	0	0	0.0323927	0.0910946	0.41151	0	0	0	0
Spilonota laricana	0	0	0	0	0	0	0	0	0	0	0	0	0	0	0	0	0	0	0	0	0	0	0	0	0	0	0	0	0	0	0	0	0	0	0	0	0	0	0	0	0	0	0	0	0	0	0	0	0
Stomoxys calcitrans	0	0	0	0	0	0	0	0	0	0	0	0	0	0	0	0	0	0	0	0	0	0	0	0	0	0	0	0	0	0	0	0	0	0	0	0	0	0	0	0	0	0	0	0	0	0	0	0	0
Succinea sp.	0	0	0	0	0	0	0	0	0	0	0.000718442	0.0302292	0	0	0	7.47922	0	18.4904	0	3.7594	1.59574	0	0.243189	0	0	0	0	0	0	0	0	0	0	0	0	4.29448	0	0	0	0	0	4.05405	0	0	0	0	0	0.743494	0
Syrphus torvus	0	0	0	0	0	0	0	0	0	0	0	0	0	0	0	0	0	0	0	0	0	0	0	0	0	0	0	0	0	0	0	0	0	0	0	0	0	0	0	0	0	0	0	0	0	0	0	0	0
Taeniothrips inconsequens	0	0	0	0	0	0	0	0	0	0	0	0	0	0	0	0	0	0	0	0	0	0	0	0	0	0	0	0	0.724638	0	0	0	0	0	0	0	0	0	0	0	0	0	0	0	0	0	0	0	0
Tenthredinidae	0	0	0	0	0	0	0	0	0	0	0	0	0	0	0	0	0	0	0	0	0	0	0	0	0	0	0	0	0	0	0	0	0	0	0	0	0	0	0	0	0	0	0	0	0	0	0	0	0
Tetracladium furcatum	0	0	0	0	0	0	0	0	0	0	0	0	0	0	0	0	0	0	0	0	0	0	0	0	0	0	0	0	0	0	0	0	0	0	0	0	0	0	0	0	0	0	0	0	0	0	0	0	0
Tetragnatha obtusa	0	0	0	0	0	0.390625	0	0	0	0	0	0	0	0	0	0	0	0	0	0	0	0	0	1.09091	0.0147627	0	0	0	0	0	0	0	0	0	0	0	0	0	0	0	0	0	0	0	0	0	0	0	0
Theclinae	0	0	0.220264	0	0	0	0.00719243	0	0	0	0	0	0.460457	0	0	0	0	0	0	0	0	0	0	0	0	0	0	0	0	0	0	0	0	0	0	0	0	0	0	0	0	0	0	0	0	0	0	0	0
Thrips major	0	0	0	0	0	0	0	0	0	0	0	0	0	0	0	0	0	0	0	0	0	0	0	0	0	0	0	0	0	0	0	0	0	0	0	0	0	0	0	0	0	0	0	0	0	0	0.347222	0	0
Thrips minutissimus	0	0.163399	0.220264	0	0.630915	0	0.762398	0	0	0	0.000718442	0.00188932	0.00351494	0	0.00211811	0	0	0	0	0	0	0	0	0	0.0319858	0.00446668	0.442478	1.76991	0	0.0443194	0.113704	0.196657	0	0.0160154	0	0	0	0	0	0	0	0.337838	1.03657	1.27897	0	0.000794685	0.347222	0	0
Tortricodes alternella	0	0	0.660793	0	0.315457	0	0.050347	0	0	0	0	0.289066	5.25483	0.00190197	1.27298	0	0	0	1.17994	0.300752	0	0	0.00615669	0	0	0	0.442478	0.442478	0	0	0	0	0	0.0266923	0.0407706	0	2.58303	0.769231	0	0	0	0.337838	0.0683847	0.0109314	0	0	0.347222	0	0
Torymus flavipes	0	0	0	0	0	0	0	0	0	0	0	0	0	0	0	0	0	0	0	0	0	0	0	0	0	0	0	0	0	0	0	0	0	0	0	0	0	0	0	0	0	0	0	0	0	0	0	0	0
unclassified Campopleginae	0	0	0	0	0	0	0.00359622	0	3.62049	0.00226721	0	0	0	0	0	0	0	0	0	0	0	0	0	0	0	0.00893336	0	0	0	0	0	0	0.970874	0	0	0	0	0	0	0	0	0	0	0	0.0031175	0	0	0	0
unclassified Psocoptera	0	0	0	0	0	0	0	0	0.00516476	0	0	0	0	0	0	0	0	0	0	0	0	0	0	0	0	0.00446668	0	0	0	0	0	0	0	0	0	0	0	0	0	0	0	0	0	0	0.0904075	0	0	0	0
unclassified Pythium	0	0	0	0	0	0	0	0	0	0	0	0	0	0	0	0	0	0	0	0	0	0	0	0	0	0	0	0	0	0	0	0	0	0	0	0	0	0	0	0	0	0	0	0	0	0	0	0	0
uncultured fungus	0	0	0	0	0	0	0	0	0	0	0	0	0	0	0	0	0	0	0	0	0	0	0	0	0	0	0	0	0	0	0	0	0	0	0	0	0	0	0	0	0	0	0	0	0	0	0	0	0
Valenzuela burmeisteri	0	0	0	0	0	0	0	0	0	0	0	0	0	0	0	0	0	0	0	0	0	0	0	0	0	0	0	0	0	0	0	0	0	0	0	0	0	0	0	0	0	0	0	0	0	0	0	0	0
Total reads per sample	100	100	100	100	100	100	100	100	100	100	100	100	100	100	100	100	100	100	100	100	100	100	100	100	100	100	100	100	100	100	100	100	100	100	100	100	100	100	100	100	100	100	100	100	100	100	100	100	100
[truncated: 127 more columns]

## Sheet: >4% occurrence per sample
Taxon	7810733	7810735	7810736	7810737	7810738	7810739	7810741	7810744	7810745	7810752	7810753	7810754	7810755	7810756	7810757	7810758	7810759	7810788	7810789	7810790	7810791	7810792	7810793	8126497	8146878	8146879	8146880	8146881	8146882	8146884	8146886	8146887	8146888	8146890	8146892	8146894	8146896	8146897	8221952	8221953	8221955	8221956	8221958	8221959	8266301	8266302	8266303	8266304	8266305
#N/A	45.4094	54.902	56.1674	2.8408	27.4448	67.1875	21.6205	10.5556	0.614606	0.910286	0.561104	18.0619	21.8559	8.15376	0.423621	60.6648	0.0250828	78.4153	63.4218	41.9549	10.1064	50.1014	15.7857	79.6364	90.5642	6.08808	48.6726	26.1062	69.5652	87.1855	12.8973	35.1032	7.76699	2.10869	16.986	52.1472	54.6125	27.6923	14.0625	63.0896	6.55738	51.6892	95.609	92.829	9.07504	3.29635	19.4444	71.3755	26.9737
Acari sp.	0	0	0	0	0	0	0	0	0	0	0	0	0	0	0	0	0	0	0	0	0	0	0	0	0	0	0	0	0	0	0	0	0	0	0	0	0	0	0	0	0	0	0	0	0	0	0	0	0
Acariformes	0	0	0	0	0	0	0	0	0	0	0	0	0	0	0	0	0	0	0	0	0	0	0	0	0	0	0	0	0	0	0	0	0	0	0	0	0	0	0	0	0	0	0	0	0	0	0	0	0
Acleris rhombana	0	0	0	0	0	0	0	0	0	0	0	0.00188932	0	0.00190197	0	0	0	0	0	0.601504	0	0	0	0	0	0	0	0	0	0	0	0	0	0	0	0	0	0	0	0	0	0	0	0	0	0	0	0	0
Acrobasis repandana	0	0	0	0	0.315457	0	0	0	0	0	0	0.00377865	0.00702988	0.00570592	1.7665	0	0.00501655	0	0	0	0	0	0.00615669	0	0	0	0	0.884956	0	0	0	0	0	0.058723	0	0	0	0	0	0	0	0	0	0.0218627	0	0	0.694444	0	0
Aethalura punctulata	0	0	0	0	0	0	0	0	0	0	0	0	0	0	0	0	0	0	0	0	0	0	0	0	0	0	0	0	0	0	0	0	0	0	0	0	0	0	0	0	0	0	0	0	0	0	0	0	0
Agathis sp.	0	0	0	0	0	0	0.00719243	5	20.3698	0	0.00143688	0	0	0	0	0	0	0	0	0	0	0	0	0	0	0.0580668	0	0	0	0	0	0	8.73786	0	0	0	0	0	7.03125	0	0	0	0	0	0.081055	0	0	0	0
Agriopis aurantiaria	0	0	0	0.00468779	0	0	0	0	0	0	0	0.0132253	0	0	0	0	0	0	0	0	0	0	0	0	0	0	0	0	0	0	0	0	0	0.00533846	0	0	0	0	0	0	0	0	0	0.00364378	0.006235	0.00635748	0	0	0
Agriopis marginaria	0	0	0	0.00468779	0	0	0.00719243	0	0	0.278867	0.749335	0.0812409	0.0246046	0.00570592	0.311362	0	0.632086	0	0	0	0.531915	0	0.0123134	0	0	0	0	0	0	0.00206137	0.00541448	0.196657	0	0.0213538	0	0	0	0	0	0.235849	0.819672	0	0	0.00728757	0.006235	0.00317874	0	0	0.164474
Agrochola circellaris	0	0	0	0	0	0	0	0	0	0	0	0	0	0	0	0	0	0	0	0.150376	0	0	0	0	0	0	0	0	0	0.00206137	0	0	0	0	0	0	0	0	0	0	0	0	0	0	0	0	0	0	0
Agrochola macilenta	0	0	0	0	0	2.34375	0	0	0	0.00226721	0.00215533	0	0	0	0	0	0	0	0	0	0	0	0	2.18182	0.0344463	0	0	0	1.44928	0	0	0	0	0	0	0	0	0	0	0	0	0	0	0	0	0	0	0	0
Aleimma loeflingiana	0	0	0	0	0	0	0	0	0	0	0	0	0	0	0.110141	0	0	0	0	0	0	0	0	0	0	0	0	0	0	0	0	0	0	0	0	0	0	0	0	0	0	0	0	0	0	0	0	0	0
Alsophila aescularia	0	0	0	0	0	0	0	0	0	0.0974902	0	0	0	0	0	0	0	0	0	0	0	0	0	0	0	0	0	0	0	0	0	0	0	0	0	0	0	0	0	0	0	0	0	0	0	0.000794685	0	0	0
Amphipyra berbera	3.47395	0	0.881057	0.131258	0.315457	0	0.0251735	0	0.0103295	28.1123	0.0179611	0.938994	2.30931	0.119824	0.580361	1.10803	7.73051	0.00326744	0.589971	0.902256	4.78723	3.98918	0.0215484	0	0	0	0.442478	0	0	0.0907001	0	2.35988	0	0.0160154	0	0.306748	0.738007	0	0	0	5.7377	0.337838	0.0287936	0.0145751	0	0.123971	0.347222	0	0
Amphipyra pyramidea	0	12.4183	0	0	0	0	0.172618	0	0.0361533	1.35806	68.1285	0	0	0.00380394	0	0	0	0	0	0	0	0.0676133	0.477143	0	0	0	0	0	0.724638	0.00309205	0.662371	0	0	0	0	0	0	0	0	12.9717	0	0.337838	0	0	0	0.00794685	0	0	29.6053
Anatis ocellata	0	0	0	0	0	0	0	0	0	0	0	0	0	0	0	0	0	0	0	0	0	0	0	0	0	0	0	0	0	0	0	0	0	0	0	0	0	0	0	0	0	0	0	0	0	0	0	0	0
Anorthoa munda	0	0	0.220264	0.0187512	0	0	0.0179811	0	0	0	0	0	1.06503	0	0.118614	0	0	0.00326744	0	0	0	0	0	0	0	0	0.442478	0.442478	0	0	0.00180483	0	0	0.0266923	0.015289	0	1.84502	0	0	0	0	0	0.0143968	0.00364378	0.0093525	0.00953622	0	0	0.164474
Anyphaena accentuata	1.24069	0	0	0	0	0	0.00359622	0	0	0.037409	0.000718442	0	0	0.0228237	0	0	0	0.00326744	0	0	0	0.743746	0	0	0.00246045	0.0402001	0	0	0	7.21066	0.0433158	1.86824	0	0.0106769	0	0	0	0	0	0	0	0	0.0467895	0.051013	0.0031175	0.0373502	0	0	0
Apocheima pilosaria	0	0	0	0.00468779	0	0	0	0	0.00516476	0	0.00143688	0.232387	0	0	0	0.554017	0	0	0	0.150376	0	0	0.00307834	0.363636	0.204217	0.0178667	0	0	0	0.0113375	0.00180483	0.0983284	0	0.00533846	0	0	0	0	0	0	0	0.675676	0.00719839	0.00728757	0	0	0	0	0
Apocheima sp.	0	0	0	0	0	0	0.00359622	0	0	0	0	0.00755729	0.27768	0.00190197	0	0	0	0	0	0	0	0	0	0	0	0	0	0	0	0	0	0	0	0	0	0	0.369004	0	0	0	0	0	0	0	0	0	0	0	0
Apotomis inundana	0	0	0	0	0	0	0	0	0	0	0	0	0	0	0	0	0	0	0	0	0	0	0	0	0	0	0	0	0	0	0	0	0	0	0	0	0	0	0	0	0	0	0	0	0	0	0	0	0
Apotomis turbidana	0	0	0	0	0	0	0	0	0	0	0	0	0	0	0	0	0	0	0	0	0	0	0	0	0.0049209	0.00446668	0	0	0	0.0103068	0.00360965	0.196657	0	0	0	0	0	0	0	0	0	0	0.00719839	0	0	0	0	0	0
Araneoidea sp.	0	0	0	0	0	0	0	0	0	0	0	0	0	0	0	0	0	0	0	0	0	0	0	0	0.0393672	0.00446668	0	0	0	0.00206137	0	0	0	0	0	0	0	0	0	0	0	0	0.0143968	0	0	0	0	0	0
Archipini sp.	0	0	0	0	0	0	0.00359622	0	0	0	0	0	0.207381	0	0	0	0	0	0	0	0	0	0	0	0	0	0	0	0	0	0	0	0	0	0	0	0	0	0	0	0	0	0	0	0	0	0	0	0
Archips crataeganus	0	0	1.98238	0	0	0	0.0575395	0	0	0	0	0	9.61336	0.00190197	0	0	0	0	1.47493	0	0	0	0.00615669	0	0	0	3.09735	0	0	0	0.00180483	0	0	0	0.0458669	0	2.58303	0	0	0	0	0	0.0863807	0	0	0	0	0	0
Aspergillus campestris	0	0	0	0	0	0	0	0	0	0	0	0	0	0	0	0	0	0	0	0	0	0	0	0	0	0	0	0	0	0	0	0	0	0	0	0	0	0	0	0	0	0	0	0	0	0	0	0	0
Aspergillus sp.	0	0	0	0	0	0	0	0	0	0	0	0	0	0	0	0	0	0	0	0	0	0	0	0	0	0	0	0	0	0	0	0	0	0	0	0	0	0	0	0	0	0	0	0	0	0	0	0	0
Aspergillus versicolor	0	0	0	0	0	0	0	0	0	0	0	0	0	0	0	0	0	0	0	0	0	0	0	0	0	0	0	0	0	0	0	0	0	0	0	0	0	0	0	0	0	0	0	0	0	0	0.347222	0	0
Auchenorrhyncha	0	0	0	0	0	0	0	0	0	0	0	0	0	0	0	0	0	0	0	0	0	0	0	0	0	0	0	0	0	0	0	0	0	0	0	0	0	0	0	0	0	0	0	0	0	0	0	0	0
Bibio marci	0	0	0	0	0.315457	0	0	0	0	0.00113361	0	0	0	0	0	0	0	0	0	0	0	0.270453	0	0	0	0.00446668	0	0	0	0.353524	0.0234627	0.0983284	0	0	0	0	0	0	0	0.235849	0	0	0.0107976	0.00364378	0	0	0	0	0.164474
Bilateria	0	0	0	0	0	0	0	0	0	0	0	0	0	0	0	0	0	0	0	0	0	0	0	0	0	0	0	0	0	0	0	0	0	0	0	0	0	0	0	0	0	0	0	0	0	0	0	0	0
Braconidae sp.	0	0	0.220264	0	0	0	0.00359622	0	0	0	0	0	0	0	0	0	0	0	0.294985	0	0	0	0	0	0	0	1.32743	0	0	0	0	0	0	0	0.433187	0	0	0	0	0	0	0	0	0	0	0	0	0	0.164474
Bulinus angolensis	0.372208	0	0	0	0	0	0	0	0	0.0158705	0	0	0	0.00570592	0	0	0	0	0	0	0	0.135227	0	0	0	0	0	0	0	0.0113375	0	0	0	0	0	0	0	0	0	0	0	0	0	0	0	0.00953622	0	0	0
Calliphoridae sp.	0	0	0	0	0	0	0	0	0	0	0	0	0	0	0	0	0	0	0	0	0	0	0	0	0	0	0	0	0	0	0	0	0	0	0	0	0	0	0	0	0	0	0	0	0	0	0	0	0
Campopleginae sp.	0	11.1111	0	0	0	0	0	0	0	0.00113361	0.160213	0	0	0.00190197	0	0	0	0	0	0	0	0	0.344775	0	0.0196836	0.0759335	0	0	0	0.109252	83.6447	7.86627	0	0	0	0	0	0	0	6.01415	0	0	0.406709	0.0364378	0	0	0	0	12.1711
Cecidomyiidae sp.	0	0	0	0	0	0	0.596972	0	0	0.00113361	0.000718442	0	0.00702988	0	0	0	0	0	0	0	0	0	0	0	0	0	0	0	0	0	0	0	0	0	0	0	0	0	0	0	0	0	0	0	0	0	0	0	0
Cepaea hortensis	0	0.816993	0	0	0	0	0.00359622	0	0.00516476	0.00226721	4.223	1.35276	0	0.00190197	0	0.277008	0	0.875674	0	0.150376	0	0	0.0307834	0	0	0.111667	0	0	0	0.124713	0.0577544	0.0983284	0	0.5552	0	0.306748	0	0	0	0.353774	0	0.337838	0	0	0	0	0	0	0.657895
Cepaea nemoralis	0	0	0	0	0	0	0	0	0	0	0	0	0	0	0	0	0	0	0	0	0	0	0	0	0.0049209	0	0	0	0	0	0	0	0	0	0	0	0	0	0	0	0	0	0	0	0	0	0	0	0
Charmon sp.	0	0	0	0	0	0	0	0	0	0	0	0	0.00351494	0	0	0	0	0	0	0	0	0	0.00307834	0	0	0	0	0	0	0	0	0	0	0	0	0	0	0	0	0	0	0	0	0	0	0	0	0	0
Chrysomelini	0	0	0	0	0	0	0	0	0	0	0	0	0	0	0	0	0	0	0	0	0	0	0	0	0	0	0	0	0	0	0	0	0	0	0	0	0	0	0	0	0	0	0	0	0	0	0	0	0
Cimbex americana	17.3697	0	7.92952	0.0187512	0	0	0.478297	27.7778	1.10009	1.62899	0.000718442	0.00188932	0.151142	0.494513	0.00211811	0	0	1.66639	7.07965	0.451128	0.531915	18.526	0	0	0.00246045	0.500268	6.63717	0	0	0.790534	0	0	31.068	0.0747384	59.8512	0	4.79705	0	30.4688	0	0	0.337838	0.302332	0	72.0734	93.9842	1.04167	0.743494	1.15132
Cimbex fagi	0.124069	0	0	0	0	0	0	0	0	0.00680164	0	0	0	0.00190197	0	0	0	0	0	0	0	0	0	0	0	0	0	0	0	0.00515342	0	0	0	0	0	0	0	0	0	0	0	0	0	0	0.0779375	0.219333	0	0	0
Cimbex sp.	0.248139	0	0	0	0	0	0.00359622	0	0.0568123	0.0487451	0.00143688	0	0	0.00380394	0	0	0	0	0	0	0	0.0676133	0	0	0	0	0	0	0	0.00309205	0	0	0	0	0	0	0	0	0	0	0	0	0	0	0.193285	0.419594	0	0	0
Clubiona brevipes	0	0	0	0.00468779	7.88644	1.17188	0	0	0	0.00226721	0	0.00755729	0.0105448	0.0171178	14.8733	0	0	0	0	0.300752	0	0.0676133	0.00615669	0.363636	4.55429	0.285867	0	6.63717	0	0.191707	0.0794123	4.22812	0	0.336323	0	0.306748	0	11.5385	0	0	0	0.337838	0.352721	1.57776	0	0	5.90278	0.371747	0
Coleophora flavipennella	0	0	0	0	0	0	0	0	0	0	0	0	0	0	0	0	0	0	0	0	0	0	0	0	0.0664321	0.00446668	0	0	0	0.00103068	0	0	0	0	0	0	0	0	0	0	0	0	0	0	0	0	0	0	0
Coleophora laricella	0	0	0.220264	72.8952	0	0	1.71899	20.5556	73.2104	0.0124697	0.00431065	0	0	0	0	0	0.190629	0	0.884956	0	27.6596	0	0	0	0	0.299267	0.442478	0	0	0.00103068	0	10.6195	15.534	0.0106769	0.0101926	0	0	0	17.1875	0	29.5082	0	0.00359919	0	0.28681	0.00635748	0	0	0
Coleophora lutipennella	0	0.163399	0	0	0	0	0	0	0	0	0	0	0	0	0	0	0	0	0	0	0	0	0	0	1.02601	0.0446668	0	0	0	0.0257671	0.0342917	0.393314	0	0	0	0	0	0	0	0	0	0	0.0395911	0.0291503	0	0	0.347222	0	0
Coleophora serratella	0.124069	0	0	0	0	0	0.00359622	0	0	0	0	0	0	0	0	0	0	0	0	0	0	0	0	0	0.216519	0.0178667	0	0	0	0.00927615	0.00360965	0.294985	0	0	0	0	0	0	0	0	0	0	0.00719839	0.00728757	0	0	0	0	0
Colotois pennaria	0.248139	0	0	0.00468779	0	0	0.00359622	0	0	0.0170041	0.0165242	0.0358971	0.056239	0.384198	0	0	0	0	0	0	0	0.0676133	0	0	0	0.0134	0	0	0	0.236027	0.00360965	0	0	0	0	0	0	0	0	0	0	0.337838	0.00359919	0.00728757	0	0.00476811	0	0	0
Conistra sp.	0	0	0	0	0	0	0	0	0	0	0	0	0	0	0	0	0	0	0	0	0	0	0	0	0	0	0	0	0	0	0	0	0	0	0	0	0	0	0	0	0	0	0	0	0	0	0	0	0
Conistra vaccinii	0.248139	0	0	0.00468779	0	0	0.115079	0	0.0568123	0.767452	0.0452619	0	0	0.00380394	0	0	0	0	0.294985	4.06015	0	0.135227	0.00307834	0	0.0049209	0.0134	0	0	0	0.49782	0.0126338	0.196657	0	0.00533846	0	0	0	0	0	0	0	0	0.0107976	0.00364378	0	0.0111256	0	0.371747	0
Craniophora ligustri	0	0	0	0	0	0	0	0	0	0.00113361	0	0	0	0	0	0	0	0.00653488	0	0	0	0	0	0	0	0	0	0	0	0.00103068	0	0	0	0	0.0101926	0	0	0	0	0	0	0	0	0	0	0	1.04167	1.11524	1.48026
Culicoides impunctatus	0	0	0	0	0	0	0	0	0	0	0	0	0	0	0	0	0	0	0	0	1.59574	0	0	0	0	0	0	0	0	0	0	0	0	0	0.00509632	0	0	0	0	0	0	0	0	0	0	0.000794685	0.694444	0.371747	0.493421
Culicoides obsoletus	0	0	0	0	0	0	0	0	0	0	0	0	0	0	0	0	0	0	0	0	0	0	0	0	0	0	0	0	0	0	0	0	0	0	0	0	0	0	0	0	0	0	0	0	0	0	0	0	0
Culicoides sp.	0	0	0	0	0	0	0	0	0	0	0	0	0	0	0	0	0	0	0	0	0	0	0	0	0	0	0	0	0	0	0	0	0	0	0	0	0	0	0	0	0	0	0	0	0	0	0	0	0
Curculionoidea	0	0	0	0	0	0	0	0	0	0	0	0	0	0	0	0	0	0	0	0	0	0	0.00307834	0	0.00246045	0.0223334	0	0	0	0.0164909	1.32113	0.589971	0	0	0	0	0	0	0	0.117925	0	0	0.0683847	0.0255065	0	0	0	0	0.493421
Cynipinae	0	0	0	0	0	0	0	0	0	0	0	0	0	0	0	0	0	0	0	0	0	0	0	0	0	0	0	0	0	0	0	0	0	0	0	0	0	0	0	0	0	0	0	0	0	0	0	0	0
Cynipini	0	0	0	0	0	0	0	0	0	0	0	0	0	0	0	0	0	0	0	0	0	0	0	0	0.182073	0	0	0	0	0.00206137	0	0	0	0	0	0	0	0	0	0	0	0	0.00719839	0.00364378	0	0	0	0.371747	0
Cyzenis albicans	0	0	0	0	0	0	0	0	0.00516476	0	0	0	0	0	0	0	0	0	0	0	0	0	0	0	0	0	0	0	0	0	0	0	0	0	0	0	0	0	0	0	0	0	0	0	0	0	0	0	0
Dionycha	0	0	0	0	0	0	0	0	0	0	0	0	0	0	0	0	0	0	0	0	0	0	0	0	0	0	0	0	0	0	0	0	0	0	0	0	0	0	0	0	0	0	0	0	0	0	0	0	0
Ditrysia	0	0	0	0	0	0	0	0	0	0	0	0	0	0	0	0	0	0	0	0	0	0	0	0	0	0	0	0	0	0	0	0	0	0	0	0	0	0	0	0	0	0	0	0	0	0	0	0	0
Drepana falcataria	0	0	0	0	0	0	0	0	0	0	0	0	0	0	0.00211811	0	0	0	0	0	0	0	0	0	0	0	0	0	0	0	0	0	0	0	0	0	0	0	0	0	0	0	0	0	0	0	0	0	0
Drepanidae	0	0	0	0	0	0	0	0	0	0	0	0	0.172232	0	0	0	0	0	0	0	0	0	0	0	0	0	0	0	0	0	0	0	0	0	0	0	0	0	0	0	0	0	0	0	0	0	0	0	0
Dusona group	0	0	0.660793	0	0	0	11.4036	0	0.00516476	0.00113361	0.00287377	0	0.0281195	0	0.00635432	0	0	0	0.294985	0	0	0	0	0	0.00246045	0	1.32743	0	0	0	0	0	0	0	0.0356742	0	0.738007	0	0	0	0	0	0.0503887	0	0	0	0	0	0
Ectropis crepuscularia	0	0	0	0.0140634	0	0	0	0	0	0	0	0	0	0	0	0	0	0	0	0	0	0	0	0	0.00246045	0	0	0	0	0	0	0	0	0.0106769	0	0	0	0	0	0	0	0	0	0	0.0031175	0.0111256	0	0	0
Empoasca decipiens	0	0	0	0	0	0	0	0	0	0	0	0	0	0	0	0	0	0	0	0	0	0	0	0	0	0	0	0	0	0	0	0	0	0	0	0	0	0	0	0	0	0	0	0	0	0	0	0	0
Ennominae	0	0	0	0	0	0	0	0	0	0	0	0	0	0	0	0	0	0	0	0	0	0	0	0	0	0	0	0	0	0	0	0	0	0	0	0	0	0	0	0	0	0	0	0	0	0	0	0	0
Epirrita	0	0	0.220264	0	0	0	0	0	0	0.176843	0	0.00188932	0.140598	0	0	0	0	0	0	0	0	0.135227	0.00307834	0	0	0	0	0	0	0.00206137	0	0	0	0	0	0	0	0	0	0	0	0	0	0	0	0.00238406	0	0	0
Epirrita autumnata	0	0	0	0.00937559	0	0	0	0	0	0	0	0	0	0	0	0	0	0	0	0	0	0	0	0	0.0172231	0.0402001	0	0	0	0.0278285	0.0162434	0.0983284	0	0.0160154	0	0	0	0	0	0	0	0	0.0287936	0.0473692	0	0.00635748	0	0	0
Epirrita christyi	0	0	0.220264	0.112507	0.630915	0.390625	0.0107887	0	0	0.00566803	0	0	0.57645	0.00380394	0	0.277008	0	0	0.294985	0	0.531915	0	0	0.363636	0.0049209	0	0.442478	0	0	0.40712	0.00541448	0	0	0.2082	0	0	0.369004	0	0	0	0	0	0.017996	0.00364378	0.031175	0.112845	0	0	0
Erannis defoliaria	0.496278	0.816993	0.220264	0.0656291	0.315457	0	0.050347	0	0.00516476	0.966967	2.48366	3.59727	1.97891	0.27959	0	3.87812	3.49654	0.0130698	0.884956	2.55639	1.59574	0.270453	0.0246268	0	0.0516694	0.0223334	0	0	0.724638	0.0731785	0.0974606	2.35988	0	0.0427077	0.0101926	1.53374	1.84502	0	0	0.825472	0.819672	2.36486	0.0971782	0.0400816	0.0218225	0.0206618	0	0	1.31579
Eriocrania	0	0	0	0	0	0	0	0	0	0	0	0	0	0	0	0	0	0	0	0	0	0	0	0	0.0049209	0	0	0	0	0	0	0	0	0	0	0	0	0	0	0	0	0	0	0	0	0	0	0	0
Eriocrania semipurpurella	0	0	9.03084	0	0	0	60.6286	0	0.0154943	0.00793525	0.0229902	0	0.165202	0	0	0	0	0	9.43953	0	0	0	0	0	0	0	11.0619	0	0	0	0	0	0	0	0.163082	0	8.48708	0	0	0	0	0	0.273539	0	0	0	0	0	0.164474
Euchoeca nebulata	0	8.98693	0	0	0	0	0	0	0	0	0.15231	0.0188932	0.0492091	0.0456473	0.00847242	0	0.0351159	0	0.294985	0	0	0	57.4542	0	0	0	0	0	0	0.00103068	0.330283	0	0	0	0	0	0	0	0	6.60377	0	0	0	0	0	0	0	0	12.0066
Eucosmini	0	0	0	0	0	0	0	0	0	0	0	0	0	0	0	0	0	0	0	0	0	0	0	0	0	0	0	0	0	0	0	0	0	0	0	0	0	0	0	0	0	0	0	0	0	0	0	0	0
Eudemis profundana	0	0	0	0	0	0	0	0	0	0	0	0	0	0	0.0338897	0	0	0	0	0	0	0	0	0	0	0	0	0	0	0	0	0	0	0	0	0	0	0	0	0	0	0	0	0	0	0	0	0	0
Euphorinae	0	0	0.660793	0	0	0	0.00359622	0	0	0	0	0	0	0	0	0	0	0	0	0	0	0	0	0	0	0	0.442478	0	0	0	0	0	0	0	1.58496	0	1.10701	0	0	0	0	0	0.0143968	0	0	0	0	0	0
Eupithecia abbreviata	0	0	0	0	0	0	0.00719243	0	0.00516476	0.0147369	0.0114951	0	0	0	0	0	0	0.00326744	0	0	0	0	0	0	0	0	0	0	0	0	0	0	0	0	0	0	0	0	0	0	0	0	0	0	0	0	0	0	0
Eupsilia transversa	4.96278	0	1.98238	0.00468779	0.946372	5.46875	0.0683281	0	0.00516476	0.851339	0.00143688	0.00944662	5.27592	15.1758	1.94018	0	0.943112	0.00326744	0.294985	0.150376	1.59574	2.63692	0.0430968	2.18182	1.35325	0.0848669	0.884956	0.442478	4.34783	0.233965	0.0577544	0.491642	0	0.0266923	0.0203853	0	2.21402	1.15385	0	0	0.819672	2.02703	0.208753	0.189477	0	0.11364	0	5.57621	0
Eurytoma aciculata	0	0	0	0	0	0	0	0	0	0	0	0	0	0	0	0	0	0	0	0	0	0	0	0	0	0	0	0	0	0	0	0	0	0	0	0	0	0	0	0	0	0	0	0	0	0	0	0	0
Exoristinae	0	0	0	0	0	0	0	0	0	0.0249394	0	0	0	0	0	0	0	0	0	0	0	0	0	0	0	0	0	0	0	0	0	0	0	0	0	0	0	0	0	0	0	0	0	0	0	0	0	0	0
Formica pratensis	0	0	0	0	0	0	0	0	0	0	0	0	0	0	0.00423621	0	0	0	0	0	0	0.0676133	0	0.363636	0.00246045	0.00446668	0	0.442478	0	0.00103068	0	0.294985	0	0.0106769	0	0	0	0.384615	0	0	0	0	0.00359919	1.69072	0	0	0	0.371747	0
Formica sibylla	0	0	0	0	0	0	0	0	0	0	0	0	0	0	0	0	0	0	0	0	0	0	0	0	0	0	0	0	0	0	0	0	0	0	0	0	0	0	0	0	0	0	0	0	0	0	0	0	0
Fungi	0	0	0	0	0	0	0	0	0	0	0	0	0	0.00380394	0	0	0	0	0	0	0	0	0	0	0	0	0	0	0	0	0	0	0	0	0	0	0	0	0	0	0	0	0	0	0	0	0	0	0
Galerucella lineola	0	0.163399	0	0	0	0	0	0	0	0	0.00215533	0	0	0	0	0	0	0	0	0	0	0	1.42835	0	0	0	0	0	0	0	0.0072193	0	0	0	0	0	0	0	0	0.235849	0	0	0	0	0	0	0	0	0.328947
Galerucini	0	0	0	0	0	0	0	0	0	0	0	0	0	0	0	0	0	0	0	0	0	0	0.0708019	0	0	0	0	0	0	0	0	0	0	0	0	0	0	0	0	0	0	0	0	0	0	0	0	0	0
Haplothrips subtilissimus	0	0.163399	0	0	0	0	0	0	0	0	0.000718442	0	0	0	0	0	0	0	0	0	0	0	0.378636	0	0	0	0	0	0	0	0	0	0	0	0	0	0	0	0	0	0	0	0	0	0	0	0	0	0.164474
Hedya nubiferana	0	0	0	0	0	0	0	6.66667	0.278897	0	0	0	0	0	0	0	0	0	0	0	0	0	0	0	0	0.134	0	0	0.724638	0	0	0	6.79612	0.0160154	0	0	0	0	7.8125	0	0	0	0	0	17.5515	0.0103309	0	0	0
Hemerobius micans	0.124069	0	3.52423	0	2.52366	2.34375	0	3.33333	0	0	0	0	0	0.00380394	0	0	0	0	0	0	0	2.23124	0	0	0	0.00893336	0	0	0	1.04099	0.00541448	0.196657	0	0	0	0	0	0	0	0	0	0	0.0107976	0.00728757	0	0.00317874	0	0	0
Hemiptera	0	0	0	0	0	0	0	0	0	0	0	0	0	0	0	0	0	0	0	0	0	0	0	0	0	0	0	0	0	0.00206137	0	0	0	0	0	0	0	0	0	0	0	0	0	0	0	0	0	0	0
Hexapoda	0	0	0	0	0	0	0	0	0	0	0	0	0	0	0	0	0	0	0	0	0	0	0	0	0	0	0	0	0	0	0	0	0	0	0	0	0	0	0	0	0	0	0	0	0	0	0	0	0
Hygromiidae	0	0	0	0	0	0	0	0	0	0	0.0431065	0	0	0	0	0	0	0	0	0	0	0	0	0	0	0	0	0	0	0	0	0	0	0	0	0	0	0	0	0	0	0	0	0	0	0	0	0	0
Hymenoptera sp.	0	0	0	0	0	0	0	0	0	0	0	0	0	0	0	0	0	0	0	0	0	0	0	0	0	0	0	0	0	0	0	0	0	0	0	0	0	0	0	0	0	0	0	0	0.0031175	0.000794685	0	0	0
Ichneumonidae	0	0	0	0	0	0	0	0	0	0	0	0	0	0	0	0	0	0	0	0	0	0	0	0	0	0	0	0	0	0	0	0	0	0	0	0	0	0	0	0	0	0	0	0	0	0.0119203	0	0	0
Ipimorphinae	0.124069	0	0	0	0	0	0	0	0	0.107693	0	0	0	0	0	0	0	0	0	0	0	0	0	0	0	0	0	0	0	0.00103068	0	0	0	0	0	0	0	0	0	0	0	0	0	0	0	0	0	0	0
Larentiinae	0	0	0	0	0	0	0	0	0	0	0	0	0	0	0	0	0	0	0	0	0	0	0	0	0	0	0	0	0	0	0	0	0	0	0	0	0	0	0	0	0	0	0	0	0	0	0	0	0
Lehmannia marginata	2.23325	1.63399	0	0	0	0	0	0	0	0.00113361	0	0.00188932	0	0.00190197	0	1.10803	0	0.00326744	0.294985	0.451128	0.531915	0	0.00307834	2.90909	0	0	1.32743	2.21239	2.89855	0	0	0	3.8835	0.0106769	0.0101926	2.14724	1.47601	5	4.6875	1.17925	0	2.02703	0	0	0	0.000794685	1.04167	0	0.328947
leotiomyceta	0	0	0	0	0	0	0	0	0	0	0	0	0	0	0	0	0	0	0	0	0	0	0	0	0	0	0	0	0	0	0	0	0	0	0	0	0	0	0	0	0	0	0	0	0	0	0	0	0
Limax	0	0	0	0	0	0	0	0	0	0	0	0	0	0	0	0	0	0	0	0	0	0	0	0	0	0	0	0	0	0	0	0	0	0	0	0	0	0	0	0	0	0	0	0	0	0	0	0	0
Limax cinereoniger	0	0	0	0	0	0	0	0	0	0	0	0	0	0	0	0	0	0	0	0	0	0	0	0	0	0	0	0	0	0	0	0	0	0	0	0	0	0	0	0	0	0	0	0	0	0	0	0	0
Limnophyes	0	0	0	0	0	0	0	0	0	0	0	0	0	0	0	0	0	0	0	0	0	0	0	0	0	0	0	0	0	0	0	0	0	0	0	0	0	0	0	0	0	0	0	0	0	0	0	0	0
Linaeidea aenea	0	2.45098	0	0	0	0	0	0	0	0	0.0229902	0.00188932	0.0175747	0	0.00211811	0	0	0	0	0	0	0	19.4551	0	0	0	0	0	0	0	0.0920461	0	0	0	0	0	0	0	0	1.88679	0	0	0	0	0	0	0	0	2.96053
Lypha dubia	0.124069	0.163399	0	0	0	0	0.00359622	0	0	0.171175	0.734248	0	0	0.768397	0.00211811	0	0	0	0	0	0	0.0676133	0.00615669	0	0	0	0	0	0	0.00412273	0.010829	0	0	0	0	0	0	0	0	0.117925	0	0	0	0	0	0.00397343	0	0	0.164474
Meteorus colon	0	0	0	0	0	0	0	0	0	0	0	0.00188932	0	0.00190197	0	0	0	0	0	0	0	0	0	0	0	0	0	0	0	0	0	0	0	0	0	0	0	0	0	0	0	0	0	0	0	0	0	0	0
Microctonus sp.	0	0	0	0	0	0	0	0	0	0	0	0	0	0	0	0	0	0	0	0	0	0.0676133	0	0	0.0639717	0	0	0	0	0.0597796	0.00180483	0	0	0	0	0	0	0	0	0	0	0	0.359919	0	0	0	0	0	0
Muscinae	0	0	0	0	0	0	0	0	0	0	0	0	0	0	0	0	0	0	0	0	0	0	0	0	0	0	0	0	0	0	0	0	0	0	0	0	0	0	0	0	0	0	0	0	0	0	0	0	0
Nematinae	0	0	0	0	0	0	0	0	0	0	0.000718442	0	0.00351494	0.00190197	0	0	0	0	0	0	0	0	0.489457	0	0	0	0	0	0	0	0.00360965	0	0	0	0	0	0	0	0	0	0	0	0	0	0	0	0	0	0
Nematinus steini	0	1.47059	0	0	0	0	0	0	0	0	0.00215533	0	0.00351494	0	0	0	0	0	0	0	0	0	2.20717	0	0	0	0	0	0	0	0.0162434	0	0	0	0	0	0	0	0	0.353774	0	0	0	0	0	0	0	0	0.493421
Nematocera	0	0	0	0	0	0	0	0	0	0	0	0	0	0	0	0	0	0	0	0	0	0	0	0	0	0	0	0	0	0	0	0	0	0	0	0	0	0	0	0	0	0	0	0	0	0	0	0	0
Neriene peltata	0	0	0	0	0	0	0	0	0	0	0	0	0	0	0	0	0	0	0	0	0	0	0	0	0	0	0	0	0	0.0762706	0	0	0	0	0	0	0	0	0	0	0	0	0	0.00364378	0	0	0	0	0
Neuroterus quercusbaccarum	0	0	0	0.00468779	3.15457	0	0	0	0	0	0	0.00188932	0.00351494	0.00190197	4.50097	0	0	0	0	0.300752	0	0	0	0	0.0196836	0.0357334	0	2.65487	0	0.0247364	0.0162434	0.491642	0	0.0747384	0	0	0	1.53846	0	0	0	0	0.0107976	0.10567	0.006235	0.00158937	2.08333	0	0
Noctuoidea	0	0	0	0	0	0	0	0	0	0	0	2.28608	0.00351494	0	0.00211811	0.831025	0.0100331	0.0130698	0	1.20301	0	0	0	0	0	0	0	0	0	0	0	0	0	0	0	0.306748	0	0	0	0	0	0.675676	0	0	0	0	0	0	0
Oncopsis	0	0	0	0	0	0	0	0	0	0	0	0	0	0	0	0	0	0	0	0	0	0	0.0184701	0	0.172231	0.00893336	0	0	0	0.00515342	0.00180483	0.0983284	0	0	0	0	0	0	0	0.117925	0	0	0.00359919	0.0109314	0	0	0	0	0
Operophtera brumata	18.6104	4.24837	8.81057	23.1249	10.0946	17.1875	1.79811	0	0.0361533	43.6631	21.8888	55.3666	40.5694	72.2635	29.6281	18.5596	32.0959	0.303872	8.25959	32.0301	23.4043	14.6721	1.20363	8	0.302635	0.0223334	11.9469	10.6195	12.3188	0.70808	0.36277	11.9961	0	1.63357	0.173275	27.6074	11.4391	14.6154	0	5.54245	21.3115	24.6622	0.485891	0.648593	0.03741	1.16501	9.72222	14.4981	5.26316
Operophtera fagata	0	0	0	0	0	0	0	0	0	0.00113361	0	0	0	0	0.0105905	0	0	0	0	0	0	0	0	0	0.0393672	0.00893336	0	0	0	0.0927615	0.0162434	1.08161	0	0.00533846	0	0	0	0	0	0	0	0	0.0287936	0.0182189	0	0.000794685	0	0	0
Orthosia cerasi	2.10918	0.163399	2.20264	0.210951	17.9811	0	0.262524	0	0.0154943	20.5035	0.671744	6.86769	1.82074	0.304316	26.8216	1.66205	13.5597	0.124163	2.65487	3.60902	9.57447	2.77214	0.184701	0	0.00246045	0	5.75221	11.9469	0	0.0711172	0.0126338	4.22812	0	0.832799	17.4702	5.82822	2.58303	16.5385	0	0.117925	11.4754	2.7027	0.129571	0.448185	0.006235	0.123176	26.3889	0.743494	2.96053
Orthosia cruda	0.496278	0.163399	3.52423	0.44534	10.4101	0	0.050347	0	0	0.0113361	0.0330484	9.30681	7.88401	1.76503	17.4913	3.04709	36.0189	0.0653488	2.0649	5.56391	12.766	0.338066	0.0369401	0	0	0	3.53982	13.2743	0	0.00927615	0.00180483	12.586	0	0.453769	0.0509632	5.21472	1.84502	12.6923	0	0	21.3115	5.40541	0.0467895	0.360735	0	0.0111256	12.8472	0	0
Orthosia incerta	0	0	0.220264	0	0	0	0.032366	0	0	0	0	1.47556	0	0.00380394	0.00211811	0.277008	0.00501655	0.00653488	0	0.902256	0	0	0.00923503	0	0.00246045	0	0.884956	0	0	0	0	0	0	0	3.08327	0	0.369004	0	0	0	0	0.675676	0.017996	0	0	0.00238406	0	0	0
Pamphiliidae	0	0	0	0	0.315457	0	0	0	0	0.00113361	0	0	0	0	0	0	0	0	0	0	0	0	0	0	0	0	0	0.442478	0	0.00103068	0	0	0	1.14243	0	0	0	0	0	0	0	0	0	0.00364378	0	0.0921835	0	0	0
Pediaspis aceris	0	0	0	0	0	0	0	0	0	0	0.00287377	0	0	0	0	0	0	0	0	0	0	0	0.00307834	0	0	0	0	0	0	0	0.0072193	0	0	0	0	0	0	0	0	0	0	0	0	0	0	0	0	0	0.164474
Penicillium	0	0	0	0	0	0	0	0	0	0	0	0	0	0	0	0	0	0	0	0	0	0	0	0	0	0	0	0	0	0	0	0	0	0	0	0	0	0	0	0	0	0	0	0	0	0	0	0	0
Penicillium digitatum	0	0	0	0	0	0	0	0	0	0	0	0	0	0	0	0	0	0	0	0	0	0	0	0	0	0	0	0	0	0	0	0	0	0	0	0	0	0	0	0	0	0	0	0	0	0	0	0	0
Penicillium polonicum	0	0	0	0	0	0	0	0	0	0	0	0	0	0	0	0	0	0	0	0	0	0	0	0	0	0	0	0	0	0	0	0	0	0	0	0	0	0	0	0	0	0	0	0	0	0	0	0	0
Penicillium rubens	0	0	0	0	0	0	0	0	0	0	0	0	0	0	0	0	0	0	0	0	0	0	0	0	0	0	0	0	0	0	0	0	0	0	0	0	0	0	0	0	0	0	0	0	0	0	0	0	0
Phenacoccus aceris	0	0	0	0.00937559	0	1.17188	0	0	0	0	0	0	0	0	0	0	0	0	0	0	0	0	0	1.45455	0.179613	0	0	0	2.89855	0.00206137	0	0.0983284	0	0.00533846	0	0	0	0	0	0	0	0	0.00719839	0	0.0031175	0.00158937	0	1.48699	0
Philodromus collinus	0	0	0	0.0140634	16.4038	0	0	0	0	0	0	0	0	0	0.0826061	0	0	0	0	0	0	0	0	0	0.00246045	0	0	20.7965	0	0	0	0	0	90.6043	0	0	0	8.07692	0	0	0	0	0	0.37531	0.0155875	0.00794685	16.6667	0	0
Poecilocampa populi	0	0	0	0	0	0.390625	0	0	0	0.00226721	0	0	0	0.00190197	0	0.277008	0	0	0	0	0	0	0	0.363636	0.762739	0.0536001	0	0	0.724638	0.022675	0.010829	0.196657	0	0	0	0	0	0	0	0	0	0	0.0359919	0.0291503	0	0	0	0.743494	0
Polyphaga	0	0	0	0	0	0	0	0	0	0	0	0	0	0	0	0	0	0	0	0	0	0	0	0	0	0	0	0	0	0	0	0	0	0	0	0	0	0	0	0	0	0	0	0	0	0	0	0	0
Proctophyllodes fuchsi	0	0	0	0	0	0	0	0	0	0	0	0	0	0.00190197	0	0	0	0	0	0	0	0	0	0	0	0	0	0	0	0.0546262	0	0	0	1.62289	0	0	0	0	0	0	0	0	0.00359919	0.00364378	0	0.000794685	0.347222	0	0
Pseudargyrotoza conwagana	0	0	0	0	0	0	0	0	0	0	0	0	0	0	0	0	0	0	0	0	0	0	0	0	0	0	0	0	0	0	0	0	0	0	0	0	0	0	0	0	0	0	0	0	0	0	0	0	0
Pterygota	0	0	0	0	0	0	0	0	0	0	0	0	0	0	0	0	0	0	0	0	0	0	0	0	0	0	0	0	0	0	0	0	0	0	0	0	0	0	0	0	0	0	0	0	0	0	0	0	0
Ptycholoma lecheana	0	0	0	0.0515657	0	1.95312	0	0	0.00516476	0	0	0	0	0.00380394	0	0	5.24732	0	0	0	3.19149	0	0	0.727273	0.0196836	0	0	0	2.17391	0	0	1.27827	0	0	0	0	0	0	0	0	1.63934	0	0	0	0	0	0	1.11524	0
Pyraloidea	0	0	0	0	0	0	0	0	0	0	0	0	0	0	0	0	0	0	0	0	0	0	0	0	0	0	0	0	0	0	0	0	0	0	0	0	0	0	0	0	0	0	0	0	0	0	0	0	0
Pythiales	0	0	0	0	0	0	0	0	0	0	0	0	0	0	0	0	0	0	0	0	0	0	0	0	0	0	0	0	0	0	0	0	0	0	0	0	0	0	0	0	0	0	0	0	0	0	0	0	0
Pythium	0	0	0	0	0	0	0	0	0	0	0	0	0	0	0	0	0	0	0	0	0	0	0	0	0	0	0	0	0	0	0	0	0	0	0	0	0	0	0	0	0	0	0	0	0	0	0	0	0
Pythium aff. diclinum	0	0	0	0	0	0	0	0	0	0	0	0	0	0	0	0	0	0	0	0	0	0	0	0	0	0	0	0	0	0	0	0	0	0	0	0	0	0	0	0	0	0	0	0	0	0	0	0	0
Pythium apiculatum	0	0	0	0	0	0	0	0	0	0	0	0	0	0	0	0	0	0	0	0	0	0	0	0	0	0	0	0	0	0.00103068	0	0	0	0	0	0	0	0	0	0	0	0	0	0	0	0	0	0	0
Pythium aquatile	0	0	0	0	0	0	0	0	0	0	0	0	0	0	0	0	0	0	0	0.150376	0	0	0	0	0	0	0	0	0	0	0	0	0	0	0	0	0	0	0	0	0	0	0	0	0	0	0	0	0
Pythium attrantheridium	0	0	0	0	0	0	0	0	0	0	0	0	0	0	0	0	0	0	0	0	0	0	0	0	0	0	0	0	0	0	0	0	0	0	0	0	0	0	0	0	0	0	0	0	0	0	0	0	0
Pythium folliculosum	0	0	0	0	0	0	0	0	0	0	0	0	0	0	0	0	0	0	0	0.150376	0	0	0	0	0	0	0	0	0	0	0	0	0	0	0	0	0	0	0	0	0	0	0	0	0	0	0	0	0
Pythium mamillatum	0	0	0	0	0	0	0	0	0	0	0	0	0	0.00190197	0	0	0	0	0	0	0	0	0	0	0	0	0	0	0	0	0	0	0	0	0	0	0	0	0	0	0	0	0	0	0	0	0	0	0
Pythium rostratifingens	0	0	0	0	0	0	0	0	0	0	0	0	0	0	0	0	0	0	0	0	0	0	0	0	0	0	0	0	0	0	0	0	0	0	0	0	0	0	0	0	0	0	0	0	0	0	0	0	0
Pythium sp.	0	0	0	0	0	0	0	0	0	0	0	0	0	0	0	0	0	0	0	0	0	0	0	0	0	0	0	0	0	0	0	0	0	0	0	0	0	0	0	0	0	0	0	0	0	0	0	0	0
Pythium viniferum	0	0	0	0	0	0	0	0	0	0	0	0	0	0	0	0	0	0	0	0	0	0	0	0	0	0	0	0	0	0	0	0	0	0	0	0	0	0	0	0	0	0	0	0	0	0	0	0	0
Radix natalensis	1.86104	0	0	0	0	0	0	0	0	0.171175	0	0	0	0.129334	0	0	0	0	0	0	0	2.5693	0	0	0	0	0.442478	0.884956	0.724638	0.124713	0	0	0	0	0	0	0	0	0	0	0	0.337838	0	0	0	0.15258	0	0	0
Saprolegnia	0	0	0	0	0	0	0	0	0	0	0	0	0	0	0	0	0	0	0	0	0	0	0	0	0	0	0	0	0	0	0	0	0	0	0	0	0	0	0	0	0	0	0	0	0.0031175	0	0	0	0
Saprolegnia unispora	0	0	0	0	0	0	0	0	0	0	0	0	0	0	0	0	0	0	0	0	0	0	0	0	0	0	0	0	0	0	0	0	0	0	0	0	0	0	0	0	0	0	0	0	0	0	0	0	0
Scathophaga stercoraria	0	0	0	0	0	0	0.0107887	0	0.0154943	0.0113361	0.00646598	0	0	0	0	0	0	0	0	0.150376	0	0	0	0	0	0	0	0	0	0	0	0	0	0	0	0	0	0	0	0	0	0	0	0	0	0.000794685	0	0	0
Selenia tetralunaria	0	0	0	0	0	0	0	0	0	0	0	0.00188932	0	0.00190197	0	0	0.00501655	0	0	0	0	0	0.0277051	0	0	0	0	0	0	0	0	0	0	0	0	0	0	0	0	0	0	0	0	0	0	0	0	0	0
Sigmurethra	0	0	0	0	0	0	0	0	0	0	0	0	0	0	0	0	0	0	0	0	0	0	0	0	0	0	0	0	0	0	0	0	0	0	0	0	0	0	0	0	0	0	0	0	0	0	0	0	0
Smittia sp.	0	0	0	0	0	0	0	26.1111	0.516476	0	0	0	0	0	0	0	0	0	0	0	0	0	0	0	0.0172231	91.951	0	0	0	0.0103068	0.0144386	0.0983284	25.2427	0.00533846	0	0	0	0	18.75	0	0	0	0.0323927	0.0910946	0.41151	0	0	0	0
Spilonota laricana	0	0	0	0	0	0	0	0	0	0	0	0	0	0	0	0	0	0	0	0	0	0	0	0	0	0	0	0	0	0	0	0	0	0	0	0	0	0	0	0	0	0	0	0	0	0	0	0	0
Stomoxys calcitrans	0	0	0	0	0	0	0	0	0	0	0	0	0	0	0	0	0	0	0	0	0	0	0	0	0	0	0	0	0	0	0	0	0	0	0	0	0	0	0	0	0	0	0	0	0	0	0	0	0
Succinea sp.	0	0	0	0	0	0	0	0	0	0	0.000718442	0.0302292	0	0	0	7.47922	0	18.4904	0	3.7594	1.59574	0	0.243189	0	0	0	0	0	0	0	0	0	0	0	0	4.29448	0	0	0	0	0	4.05405	0	0	0	0	0	0.743494	0
Syrphus torvus	0	0	0	0	0	0	0	0	0	0	0	0	0	0	0	0	0	0	0	0	0	0	0	0	0	0	0	0	0	0	0	0	0	0	0	0	0	0	0	0	0	0	0	0	0	0	0	0	0
Taeniothrips inconsequens	0	0	0	0	0	0	0	0	0	0	0	0	0	0	0	0	0	0	0	0	0	0	0	0	0	0	0	0	0.724638	0	0	0	0	0	0	0	0	0	0	0	0	0	0	0	0	0	0	0	0
Tenthredinidae	0	0	0	0	0	0	0	0	0	0	0	0	0	0	0	0	0	0	0	0	0	0	0	0	0	0	0	0	0	0	0	0	0	0	0	0	0	0	0	0	0	0	0	0	0	0	0	0	0
Tetracladium furcatum	0	0	0	0	0	0	0	0	0	0	0	0	0	0	0	0	0	0	0	0	0	0	0	0	0	0	0	0	0	0	0	0	0	0	0	0	0	0	0	0	0	0	0	0	0	0	0	0	0
Tetragnatha obtusa	0	0	0	0	0	0.390625	0	0	0	0	0	0	0	0	0	0	0	0	0	0	0	0	0	1.09091	0.0147627	0	0	0	0	0	0	0	0	0	0	0	0	0	0	0	0	0	0	0	0	0	0	0	0
Theclinae	0	0	0.220264	0	0	0	0.00719243	0	0	0	0	0	0.460457	0	0	0	0	0	0	0	0	0	0	0	0	0	0	0	0	0	0	0	0	0	0	0	0	0	0	0	0	0	0	0	0	0	0	0	0
Thrips major	0	0	0	0	0	0	0	0	0	0	0	0	0	0	0	0	0	0	0	0	0	0	0	0	0	0	0	0	0	0	0	0	0	0	0	0	0	0	0	0	0	0	0	0	0	0	0.347222	0	0
Thrips minutissimus	0	0.163399	0.220264	0	0.630915	0	0.762398	0	0	0	0.000718442	0.00188932	0.00351494	0	0.00211811	0	0	0	0	0	0	0	0	0	0.0319858	0.00446668	0.442478	1.76991	0	0.0443194	0.113704	0.196657	0	0.0160154	0	0	0	0	0	0	0	0.337838	1.03657	1.27897	0	0.000794685	0.347222	0	0
Tortricodes alternella	0	0	0.660793	0	0.315457	0	0.050347	0	0	0	0	0.289066	5.25483	0.00190197	1.27298	0	0	0	1.17994	0.300752	0	0	0.00615669	0	0	0	0.442478	0.442478	0	0	0	0	0	0.0266923	0.0407706	0	2.58303	0.769231	0	0	0	0.337838	0.0683847	0.0109314	0	0	0.347222	0	0
Torymus flavipes	0	0	0	0	0	0	0	0	0	0	0	0	0	0	0	0	0	0	0	0	0	0	0	0	0	0	0	0	0	0	0	0	0	0	0	0	0	0	0	0	0	0	0	0	0	0	0	0	0
unclassified Campopleginae	0	0	0	0	0	0	0.00359622	0	3.62049	0.00226721	0	0	0	0	0	0	0	0	0	0	0	0	0	0	0	0.00893336	0	0	0	0	0	0	0.970874	0	0	0	0	0	0	0	0	0	0	0	0.0031175	0	0	0	0
unclassified Psocoptera	0	0	0	0	0	0	0	0	0.00516476	0	0	0	0	0	0	0	0	0	0	0	0	0	0	0	0	0.00446668	0	0	0	0	0	0	0	0	0	0	0	0	0	0	0	0	0	0	0.0904075	0	0	0	0
unclassified Pythium	0	0	0	0	0	0	0	0	0	0	0	0	0	0	0	0	0	0	0	0	0	0	0	0	0	0	0	0	0	0	0	0	0	0	0	0	0	0	0	0	0	0	0	0	0	0	0	0	0
uncultured fungus	0	0	0	0	0	0	0	0	0	0	0	0	0	0	0	0	0	0	0	0	0	0	0	0	0	0	0	0	0	0	0	0	0	0	0	0	0	0	0	0	0	0	0	0	0	0	0	0	0
Valenzuela burmeisteri	0	0	0	0	0	0	0	0	0	0	0	0	0	0	0	0	0	0	0	0	0	0	0	0	0	0	0	0	0	0	0	0	0	0	0	0	0	0	0	0	0	0	0	0	0	0	0	0	0
Total reads per sample	100	100	100	100	100	100	100	100	100	100	100	100	100	100	100	100	100	100	100	100	100	100	100	100	100	100	100	100	100	100	100	100	100	100	100	100	100	100	100	100	100	100	100	100	100	100	100	100	100
[truncated: 127 more columns]

## Sheet: Keep >0.5% sample filtering
Taxon	7810733	7810735	7810736	7810737	7810738	7810739	7810741	7810744	7810745	7810752	7810753	7810754	7810755	7810756	7810757	7810758	7810759	7810788	7810789	7810790	7810791	7810792	7810793	8126497	8146878	8146879	8146880	8146881	8146882	8146884	8146886	8146887	8146888	8146890	8146892	8146894	8146896	8146897	8221952	8221953	8221955	8221956	8221958	8221959	8266301	8266302	8266303	8266304	8266305
#N/A	366	336	255	606	87	172	6012	19	119	803	781	9560	6218	4287	0	219	0	23999	215	279	19	741	5128	219	36808	1363	110	59	96	84590	7146	357	8	395	3333	170	148	72	18	535	8	153	26564	25476	2911	4148	56	192	164
Acari sp.	0	0	0	0	0	0	0	0	0	0	0	0	0	0	0	0	0	0	0	0	0	0	0	0	0	0	0	0	0	0	0	0	0	0	0	0	0	0	0	0	0	0	0	0	0	0	0	0	0
Acariformes	0	0	0	0	0	0	0	0	0	0	0	0	0	0	0	0	0	0	0	0	0	0	0	0	0	0	0	0	0	0	0	0	0	0	0	0	0	0	0	0	0	0	0	0	0	0	0	0	0
Acleris rhombana	0	0	0	0	0	0	0	0	0	0	0	0	0	0	0	0	0	0	0	4	0	0	0	0	0	0	0	0	0	0	0	0	0	0	0	0	0	0	0	0	0	0	0	0	0	0	0	0	0
Acrobasis repandana	0	0	0	0	0	0	0	0	0	0	0	0	0	0	834	0	0	0	0	0	0	0	0	0	0	0	0	2	0	0	0	0	0	0	0	0	0	0	0	0	0	0	0	0	0	0	2	0	0
Aethalura punctulata	0	0	0	0	0	0	0	0	0	0	0	0	0	0	0	0	0	0	0	0	0	0	0	0	0	0	0	0	0	0	0	0	0	0	0	0	0	0	0	0	0	0	0	0	0	0	0	0	0
Agathis sp.	0	0	0	0	0	0	0	9	3944	0	0	0	0	0	0	0	0	0	0	0	0	0	0	0	0	0	0	0	0	0	0	0	9	0	0	0	0	0	9	0	0	0	0	0	0	0	0	0	0
Agriopis aurantiaria	0	0	0	0	0	0	0	0	0	0	0	0	0	0	0	0	0	0	0	0	0	0	0	0	0	0	0	0	0	0	0	0	0	0	0	0	0	0	0	0	0	0	0	0	0	0	0	0	0
Agriopis marginaria	0	0	0	0	0	0	0	0	0	0	1043	0	0	0	0	0	126	0	0	0	1	0	0	0	0	0	0	0	0	0	0	0	0	0	0	0	0	0	0	0	1	0	0	0	0	0	0	0	0
Agrochola circellaris	0	0	0	0	0	0	0	0	0	0	0	0	0	0	0	0	0	0	0	0	0	0	0	0	0	0	0	0	0	0	0	0	0	0	0	0	0	0	0	0	0	0	0	0	0	0	0	0	0
Agrochola macilenta	0	0	0	0	0	6	0	0	0	0	0	0	0	0	0	0	0	0	0	0	0	0	0	6	0	0	0	0	2	0	0	0	0	0	0	0	0	0	0	0	0	0	0	0	0	0	0	0	0
Aleimma loeflingiana	0	0	0	0	0	0	0	0	0	0	0	0	0	0	0	0	0	0	0	0	0	0	0	0	0	0	0	0	0	0	0	0	0	0	0	0	0	0	0	0	0	0	0	0	0	0	0	0	0
Alsophila aescularia	0	0	0	0	0	0	0	0	0	0	0	0	0	0	0	0	0	0	0	0	0	0	0	0	0	0	0	0	0	0	0	0	0	0	0	0	0	0	0	0	0	0	0	0	0	0	0	0	0
Amphipyra berbera	28	0	4	0	0	0	0	0	0	24799	0	497	657	0	274	4	1541	0	2	6	9	59	0	0	0	0	0	0	0	0	0	24	0	0	0	0	2	0	0	0	7	0	0	0	0	0	0	0	0
Amphipyra pyramidea	0	76	0	0	0	0	0	0	0	1198	94828	0	0	0	0	0	0	0	0	0	0	0	0	0	0	0	0	0	1	0	367	0	0	0	0	0	0	0	0	110	0	0	0	0	0	0	0	0	180
Anatis ocellata	0	0	0	0	0	0	0	0	0	0	0	0	0	0	0	0	0	0	0	0	0	0	0	0	0	0	0	0	0	0	0	0	0	0	0	0	0	0	0	0	0	0	0	0	0	0	0	0	0
Anorthoa munda	0	0	0	0	0	0	0	0	0	0	0	0	303	0	0	0	0	0	0	0	0	0	0	0	0	0	0	0	0	0	0	0	0	0	0	0	5	0	0	0	0	0	0	0	0	0	0	0	0
Anyphaena accentuata	10	0	0	0	0	0	0	0	0	0	0	0	0	0	0	0	0	0	0	0	0	11	0	0	0	0	0	0	0	6996	0	19	0	0	0	0	0	0	0	0	0	0	0	0	0	0	0	0	0
Apocheima pilosaria	0	0	0	0	0	0	0	0	0	0	0	0	0	0	0	2	0	0	0	0	0	0	0	0	0	0	0	0	0	0	0	0	0	0	0	0	0	0	0	0	0	2	0	0	0	0	0	0	0
Apocheima sp.	0	0	0	0	0	0	0	0	0	0	0	0	0	0	0	0	0	0	0	0	0	0	0	0	0	0	0	0	0	0	0	0	0	0	0	0	0	0	0	0	0	0	0	0	0	0	0	0	0
Apotomis inundana	0	0	0	0	0	0	0	0	0	0	0	0	0	0	0	0	0	0	0	0	0	0	0	0	0	0	0	0	0	0	0	0	0	0	0	0	0	0	0	0	0	0	0	0	0	0	0	0	0
Apotomis turbidana	0	0	0	0	0	0	0	0	0	0	0	0	0	0	0	0	0	0	0	0	0	0	0	0	0	0	0	0	0	0	0	0	0	0	0	0	0	0	0	0	0	0	0	0	0	0	0	0	0
Araneoidea sp.	0	0	0	0	0	0	0	0	0	0	0	0	0	0	0	0	0	0	0	0	0	0	0	0	0	0	0	0	0	0	0	0	0	0	0	0	0	0	0	0	0	0	0	0	0	0	0	0	0
Archipini sp.	0	0	0	0	0	0	0	0	0	0	0	0	0	0	0	0	0	0	0	0	0	0	0	0	0	0	0	0	0	0	0	0	0	0	0	0	0	0	0	0	0	0	0	0	0	0	0	0	0
Archips crataeganus	0	0	9	0	0	0	0	0	0	0	0	0	2735	0	0	0	0	0	5	0	0	0	0	0	0	0	7	0	0	0	0	0	0	0	0	0	7	0	0	0	0	0	0	0	0	0	0	0	0
Aspergillus campestris	0	0	0	0	0	0	0	0	0	0	0	0	0	0	0	0	0	0	0	0	0	0	0	0	0	0	0	0	0	0	0	0	0	0	0	0	0	0	0	0	0	0	0	0	0	0	0	0	0
Aspergillus sp.	0	0	0	0	0	0	0	0	0	0	0	0	0	0	0	0	0	0	0	0	0	0	0	0	0	0	0	0	0	0	0	0	0	0	0	0	0	0	0	0	0	0	0	0	0	0	0	0	0
Aspergillus versicolor	0	0	0	0	0	0	0	0	0	0	0	0	0	0	0	0	0	0	0	0	0	0	0	0	0	0	0	0	0	0	0	0	0	0	0	0	0	0	0	0	0	0	0	0	0	0	0	0	0
Auchenorrhyncha	0	0	0	0	0	0	0	0	0	0	0	0	0	0	0	0	0	0	0	0	0	0	0	0	0	0	0	0	0	0	0	0	0	0	0	0	0	0	0	0	0	0	0	0	0	0	0	0	0
Bibio marci	0	0	0	0	0	0	0	0	0	0	0	0	0	0	0	0	0	0	0	0	0	0	0	0	0	0	0	0	0	0	0	0	0	0	0	0	0	0	0	0	0	0	0	0	0	0	0	0	0
Bilateria	0	0	0	0	0	0	0	0	0	0	0	0	0	0	0	0	0	0	0	0	0	0	0	0	0	0	0	0	0	0	0	0	0	0	0	0	0	0	0	0	0	0	0	0	0	0	0	0	0
Braconidae sp.	0	0	0	0	0	0	0	0	0	0	0	0	0	0	0	0	0	0	0	0	0	0	0	0	0	0	3	0	0	0	0	0	0	0	0	0	0	0	0	0	0	0	0	0	0	0	0	0	0
Bulinus angolensis	0	0	0	0	0	0	0	0	0	0	0	0	0	0	0	0	0	0	0	0	0	0	0	0	0	0	0	0	0	0	0	0	0	0	0	0	0	0	0	0	0	0	0	0	0	0	0	0	0
Calliphoridae sp.	0	0	0	0	0	0	0	0	0	0	0	0	0	0	0	0	0	0	0	0	0	0	0	0	0	0	0	0	0	0	0	0	0	0	0	0	0	0	0	0	0	0	0	0	0	0	0	0	0
Campopleginae sp.	0	68	0	0	0	0	0	0	0	0	0	0	0	0	0	0	0	0	0	0	0	0	0	0	0	0	0	0	0	0	46345	80	0	0	0	0	0	0	0	51	0	0	0	0	0	0	0	0	74
Cecidomyiidae sp.	0	0	0	0	0	0	166	0	0	0	0	0	0	0	0	0	0	0	0	0	0	0	0	0	0	0	0	0	0	0	0	0	0	0	0	0	0	0	0	0	0	0	0	0	0	0	0	0	0
Cepaea hortensis	0	5	0	0	0	0	0	0	0	0	5878	716	0	0	0	0	0	268	0	0	0	0	0	0	0	0	0	0	0	0	0	0	0	104	0	0	0	0	0	0	0	0	0	0	0	0	0	0	4
Cepaea nemoralis	0	0	0	0	0	0	0	0	0	0	0	0	0	0	0	0	0	0	0	0	0	0	0	0	0	0	0	0	0	0	0	0	0	0	0	0	0	0	0	0	0	0	0	0	0	0	0	0	0
Charmon sp.	0	0	0	0	0	0	0	0	0	0	0	0	0	0	0	0	0	0	0	0	0	0	0	0	0	0	0	0	0	0	0	0	0	0	0	0	0	0	0	0	0	0	0	0	0	0	0	0	0
Chrysomelini	0	0	0	0	0	0	0	0	0	0	0	0	0	0	0	0	0	0	0	0	0	0	0	0	0	0	0	0	0	0	0	0	0	0	0	0	0	0	0	0	0	0	0	0	0	0	0	0	0
Cimbex americana	140	0	36	0	0	0	0	50	213	1437	0	0	0	0	0	0	0	510	24	0	1	274	0	0	0	112	15	0	0	767	0	0	32	0	11744	0	13	0	39	0	0	0	0	0	23119	118266	3	2	7
Cimbex fagi	0	0	0	0	0	0	0	0	0	0	0	0	0	0	0	0	0	0	0	0	0	0	0	0	0	0	0	0	0	0	0	0	0	0	0	0	0	0	0	0	0	0	0	0	0	0	0	0	0
Cimbex sp.	0	0	0	0	0	0	0	0	0	0	0	0	0	0	0	0	0	0	0	0	0	0	0	0	0	0	0	0	0	0	0	0	0	0	0	0	0	0	0	0	0	0	0	0	0	0	0	0	0
Clubiona brevipes	0	0	0	0	25	3	0	0	0	0	0	0	0	0	7022	0	0	0	0	0	0	0	0	0	1851	0	0	15	0	0	0	43	0	0	0	0	0	30	0	0	0	0	0	433	0	0	17	0	0
Coleophora flavipennella	0	0	0	0	0	0	0	0	0	0	0	0	0	0	0	0	0	0	0	0	0	0	0	0	0	0	0	0	0	0	0	0	0	0	0	0	0	0	0	0	0	0	0	0	0	0	0	0	0
Coleophora laricella	0	0	0	15550	0	0	478	37	14175	0	0	0	0	0	0	0	0	0	3	0	52	0	0	0	0	0	0	0	0	0	0	108	16	0	0	0	0	0	22	0	36	0	0	0	0	0	0	0	0
Coleophora lutipennella	0	0	0	0	0	0	0	0	0	0	0	0	0	0	0	0	0	0	0	0	0	0	0	0	417	0	0	0	0	0	0	0	0	0	0	0	0	0	0	0	0	0	0	0	0	0	0	0	0
Coleophora serratella	0	0	0	0	0	0	0	0	0	0	0	0	0	0	0	0	0	0	0	0	0	0	0	0	0	0	0	0	0	0	0	0	0	0	0	0	0	0	0	0	0	0	0	0	0	0	0	0	0
Colotois pennaria	0	0	0	0	0	0	0	0	0	0	0	0	0	0	0	0	0	0	0	0	0	0	0	0	0	0	0	0	0	0	0	0	0	0	0	0	0	0	0	0	0	0	0	0	0	0	0	0	0
Conistra sp.	0	0	0	0	0	0	0	0	0	0	0	0	0	0	0	0	0	0	0	0	0	0	0	0	0	0	0	0	0	0	0	0	0	0	0	0	0	0	0	0	0	0	0	0	0	0	0	0	0
Conistra vaccinii	0	0	0	0	0	0	0	0	0	677	0	0	0	0	0	0	0	0	0	27	0	0	0	0	0	0	0	0	0	0	0	0	0	0	0	0	0	0	0	0	0	0	0	0	0	0	0	0	0
Craniophora ligustri	0	0	0	0	0	0	0	0	0	0	0	0	0	0	0	0	0	0	0	0	0	0	0	0	0	0	0	0	0	0	0	0	0	0	0	0	0	0	0	0	0	0	0	0	0	0	3	3	9
Culicoides impunctatus	0	0	0	0	0	0	0	0	0	0	0	0	0	0	0	0	0	0	0	0	3	0	0	0	0	0	0	0	0	0	0	0	0	0	0	0	0	0	0	0	0	0	0	0	0	0	2	0	0
Culicoides obsoletus	0	0	0	0	0	0	0	0	0	0	0	0	0	0	0	0	0	0	0	0	0	0	0	0	0	0	0	0	0	0	0	0	0	0	0	0	0	0	0	0	0	0	0	0	0	0	0	0	0
Culicoides sp.	0	0	0	0	0	0	0	0	0	0	0	0	0	0	0	0	0	0	0	0	0	0	0	0	0	0	0	0	0	0	0	0	0	0	0	0	0	0	0	0	0	0	0	0	0	0	0	0	0
Curculionoidea	0	0	0	0	0	0	0	0	0	0	0	0	0	0	0	0	0	0	0	0	0	0	0	0	0	0	0	0	0	0	732	6	0	0	0	0	0	0	0	0	0	0	0	0	0	0	0	0	0
Cynipinae	0	0	0	0	0	0	0	0	0	0	0	0	0	0	0	0	0	0	0	0	0	0	0	0	0	0	0	0	0	0	0	0	0	0	0	0	0	0	0	0	0	0	0	0	0	0	0	0	0
Cynipini	0	0	0	0	0	0	0	0	0	0	0	0	0	0	0	0	0	0	0	0	0	0	0	0	0	0	0	0	0	0	0	0	0	0	0	0	0	0	0	0	0	0	0	0	0	0	0	0	0
Cyzenis albicans	0	0	0	0	0	0	0	0	0	0	0	0	0	0	0	0	0	0	0	0	0	0	0	0	0	0	0	0	0	0	0	0	0	0	0	0	0	0	0	0	0	0	0	0	0	0	0	0	0
Dionycha	0	0	0	0	0	0	0	0	0	0	0	0	0	0	0	0	0	0	0	0	0	0	0	0	0	0	0	0	0	0	0	0	0	0	0	0	0	0	0	0	0	0	0	0	0	0	0	0	0
Ditrysia	0	0	0	0	0	0	0	0	0	0	0	0	0	0	0	0	0	0	0	0	0	0	0	0	0	0	0	0	0	0	0	0	0	0	0	0	0	0	0	0	0	0	0	0	0	0	0	0	0
Drepana falcataria	0	0	0	0	0	0	0	0	0	0	0	0	0	0	0	0	0	0	0	0	0	0	0	0	0	0	0	0	0	0	0	0	0	0	0	0	0	0	0	0	0	0	0	0	0	0	0	0	0
Drepanidae	0	0	0	0	0	0	0	0	0	0	0	0	0	0	0	0	0	0	0	0	0	0	0	0	0	0	0	0	0	0	0	0	0	0	0	0	0	0	0	0	0	0	0	0	0	0	0	0	0
Dusona group	0	0	3	0	0	0	3171	0	0	0	0	0	0	0	0	0	0	0	0	0	0	0	0	0	0	0	3	0	0	0	0	0	0	0	0	0	2	0	0	0	0	0	0	0	0	0	0	0	0
Ectropis crepuscularia	0	0	0	0	0	0	0	0	0	0	0	0	0	0	0	0	0	0	0	0	0	0	0	0	0	0	0	0	0	0	0	0	0	0	0	0	0	0	0	0	0	0	0	0	0	0	0	0	0
Empoasca decipiens	0	0	0	0	0	0	0	0	0	0	0	0	0	0	0	0	0	0	0	0	0	0	0	0	0	0	0	0	0	0	0	0	0	0	0	0	0	0	0	0	0	0	0	0	0	0	0	0	0
Ennominae	0	0	0	0	0	0	0	0	0	0	0	0	0	0	0	0	0	0	0	0	0	0	0	0	0	0	0	0	0	0	0	0	0	0	0	0	0	0	0	0	0	0	0	0	0	0	0	0	0
Epirrita	0	0	0	0	0	0	0	0	0	0	0	0	0	0	0	0	0	0	0	0	0	0	0	0	0	0	0	0	0	0	0	0	0	0	0	0	0	0	0	0	0	0	0	0	0	0	0	0	0
Epirrita autumnata	0	0	0	0	0	0	0	0	0	0	0	0	0	0	0	0	0	0	0	0	0	0	0	0	0	0	0	0	0	0	0	0	0	0	0	0	0	0	0	0	0	0	0	0	0	0	0	0	0
Epirrita christyi	0	0	0	0	2	0	0	0	0	0	0	0	164	0	0	0	0	0	0	0	1	0	0	0	0	0	0	0	0	0	0	0	0	0	0	0	0	0	0	0	0	0	0	0	0	0	0	0	0
Erannis defoliaria	0	5	0	0	0	0	0	0	0	853	3457	1904	563	0	0	14	697	0	3	17	3	0	0	0	0	0	0	0	1	0	0	24	0	0	0	5	5	0	0	7	1	7	0	0	0	0	0	0	8
Eriocrania	0	0	0	0	0	0	0	0	0	0	0	0	0	0	0	0	0	0	0	0	0	0	0	0	0	0	0	0	0	0	0	0	0	0	0	0	0	0	0	0	0	0	0	0	0	0	0	0	0
Eriocrania semipurpurella	0	0	41	0	0	0	16859	0	0	0	0	0	0	0	0	0	0	0	32	0	0	0	0	0	0	0	25	0	0	0	0	0	0	0	0	0	23	0	0	0	0	0	0	0	0	0	0	0	0
Euchoeca nebulata	0	55	0	0	0	0	0	0	0	0	0	0	0	0	0	0	0	0	0	0	0	0	18664	0	0	0	0	0	0	0	0	0	0	0	0	0	0	0	0	56	0	0	0	0	0	0	0	0	73
Eucosmini	0	0	0	0	0	0	0	0	0	0	0	0	0	0	0	0	0	0	0	0	0	0	0	0	0	0	0	0	0	0	0	0	0	0	0	0	0	0	0	0	0	0	0	0	0	0	0	0	0
Eudemis profundana	0	0	0	0	0	0	0	0	0	0	0	0	0	0	0	0	0	0	0	0	0	0	0	0	0	0	0	0	0	0	0	0	0	0	0	0	0	0	0	0	0	0	0	0	0	0	0	0	0
Euphorinae	0	0	3	0	0	0	0	0	0	0	0	0	0	0	0	0	0	0	0	0	0	0	0	0	0	0	0	0	0	0	0	0	0	0	311	0	3	0	0	0	0	0	0	0	0	0	0	0	0
Eupithecia abbreviata	0	0	0	0	0	0	0	0	0	0	0	0	0	0	0	0	0	0	0	0	0	0	0	0	0	0	0	0	0	0	0	0	0	0	0	0	0	0	0	0	0	0	0	0	0	0	0	0	0
Eupsilia transversa	40	0	9	0	3	14	0	0	0	751	0	0	1501	7979	916	0	188	0	0	0	3	39	0	6	550	0	2	0	6	0	0	0	0	0	0	0	6	3	0	0	1	6	0	0	0	0	0	15	0
Eurytoma aciculata	0	0	0	0	0	0	0	0	0	0	0	0	0	0	0	0	0	0	0	0	0	0	0	0	0	0	0	0	0	0	0	0	0	0	0	0	0	0	0	0	0	0	0	0	0	0	0	0	0
Exoristinae	0	0	0	0	0	0	0	0	0	0	0	0	0	0	0	0	0	0	0	0	0	0	0	0	0	0	0	0	0	0	0	0	0	0	0	0	0	0	0	0	0	0	0	0	0	0	0	0	0
Formica pratensis	0	0	0	0	0	0	0	0	0	0	0	0	0	0	0	0	0	0	0	0	0	0	0	0	0	0	0	0	0	0	0	0	0	0	0	0	0	0	0	0	0	0	0	464	0	0	0	0	0
Formica sibylla	0	0	0	0	0	0	0	0	0	0	0	0	0	0	0	0	0	0	0	0	0	0	0	0	0	0	0	0	0	0	0	0	0	0	0	0	0	0	0	0	0	0	0	0	0	0	0	0	0
Fungi	0	0	0	0	0	0	0	0	0	0	0	0	0	0	0	0	0	0	0	0	0	0	0	0	0	0	0	0	0	0	0	0	0	0	0	0	0	0	0	0	0	0	0	0	0	0	0	0	0
Galerucella lineola	0	0	0	0	0	0	0	0	0	0	0	0	0	0	0	0	0	0	0	0	0	0	464	0	0	0	0	0	0	0	0	0	0	0	0	0	0	0	0	0	0	0	0	0	0	0	0	0	0
Galerucini	0	0	0	0	0	0	0	0	0	0	0	0	0	0	0	0	0	0	0	0	0	0	0	0	0	0	0	0	0	0	0	0	0	0	0	0	0	0	0	0	0	0	0	0	0	0	0	0	0
Haplothrips subtilissimus	0	0	0	0	0	0	0	0	0	0	0	0	0	0	0	0	0	0	0	0	0	0	0	0	0	0	0	0	0	0	0	0	0	0	0	0	0	0	0	0	0	0	0	0	0	0	0	0	0
Hedya nubiferana	0	0	0	0	0	0	0	12	0	0	0	0	0	0	0	0	0	0	0	0	0	0	0	0	0	0	0	0	1	0	0	0	7	0	0	0	0	0	10	0	0	0	0	0	5630	0	0	0	0
Hemerobius micans	0	0	16	0	8	6	0	6	0	0	0	0	0	0	0	0	0	0	0	0	0	33	0	0	0	0	0	0	0	1010	0	0	0	0	0	0	0	0	0	0	0	0	0	0	0	0	0	0	0
Hemiptera	0	0	0	0	0	0	0	0	0	0	0	0	0	0	0	0	0	0	0	0	0	0	0	0	0	0	0	0	0	0	0	0	0	0	0	0	0	0	0	0	0	0	0	0	0	0	0	0	0
Hexapoda	0	0	0	0	0	0	0	0	0	0	0	0	0	0	0	0	0	0	0	0	0	0	0	0	0	0	0	0	0	0	0	0	0	0	0	0	0	0	0	0	0	0	0	0	0	0	0	0	0
Hygromiidae	0	0	0	0	0	0	0	0	0	0	0	0	0	0	0	0	0	0	0	0	0	0	0	0	0	0	0	0	0	0	0	0	0	0	0	0	0	0	0	0	0	0	0	0	0	0	0	0	0
Hymenoptera sp.	0	0	0	0	0	0	0	0	0	0	0	0	0	0	0	0	0	0	0	0	0	0	0	0	0	0	0	0	0	0	0	0	0	0	0	0	0	0	0	0	0	0	0	0	0	0	0	0	0
Ichneumonidae	0	0	0	0	0	0	0	0	0	0	0	0	0	0	0	0	0	0	0	0	0	0	0	0	0	0	0	0	0	0	0	0	0	0	0	0	0	0	0	0	0	0	0	0	0	0	0	0	0
Ipimorphinae	0	0	0	0	0	0	0	0	0	0	0	0	0	0	0	0	0	0	0	0	0	0	0	0	0	0	0	0	0	0	0	0	0	0	0	0	0	0	0	0	0	0	0	0	0	0	0	0	0
Larentiinae	0	0	0	0	0	0	0	0	0	0	0	0	0	0	0	0	0	0	0	0	0	0	0	0	0	0	0	0	0	0	0	0	0	0	0	0	0	0	0	0	0	0	0	0	0	0	0	0	0
Lehmannia marginata	18	10	0	0	0	0	0	0	0	0	0	0	0	0	0	4	0	0	0	0	1	0	0	8	0	0	3	5	4	0	0	0	4	0	0	7	4	13	6	10	0	6	0	0	0	0	3	0	0
leotiomyceta	0	0	0	0	0	0	0	0	0	0	0	0	0	0	0	0	0	0	0	0	0	0	0	0	0	0	0	0	0	0	0	0	0	0	0	0	0	0	0	0	0	0	0	0	0	0	0	0	0
Limax	0	0	0	0	0	0	0	0	0	0	0	0	0	0	0	0	0	0	0	0	0	0	0	0	0	0	0	0	0	0	0	0	0	0	0	0	0	0	0	0	0	0	0	0	0	0	0	0	0
Limax cinereoniger	0	0	0	0	0	0	0	0	0	0	0	0	0	0	0	0	0	0	0	0	0	0	0	0	0	0	0	0	0	0	0	0	0	0	0	0	0	0	0	0	0	0	0	0	0	0	0	0	0
Limnophyes	0	0	0	0	0	0	0	0	0	0	0	0	0	0	0	0	0	0	0	0	0	0	0	0	0	0	0	0	0	0	0	0	0	0	0	0	0	0	0	0	0	0	0	0	0	0	0	0	0
Linaeidea aenea	0	15	0	0	0	0	0	0	0	0	0	0	0	0	0	0	0	0	0	0	0	0	6320	0	0	0	0	0	0	0	0	0	0	0	0	0	0	0	0	16	0	0	0	0	0	0	0	0	18
Lypha dubia	0	0	0	0	0	0	0	0	0	0	1022	0	0	404	0	0	0	0	0	0	0	0	0	0	0	0	0	0	0	0	0	0	0	0	0	0	0	0	0	0	0	0	0	0	0	0	0	0	0
Meteorus colon	0	0	0	0	0	0	0	0	0	0	0	0	0	0	0	0	0	0	0	0	0	0	0	0	0	0	0	0	0	0	0	0	0	0	0	0	0	0	0	0	0	0	0	0	0	0	0	0	0
Microctonus sp.	0	0	0	0	0	0	0	0	0	0	0	0	0	0	0	0	0	0	0	0	0	0	0	0	0	0	0	0	0	0	0	0	0	0	0	0	0	0	0	0	0	0	0	0	0	0	0	0	0
Muscinae	0	0	0	0	0	0	0	0	0	0	0	0	0	0	0	0	0	0	0	0	0	0	0	0	0	0	0	0	0	0	0	0	0	0	0	0	0	0	0	0	0	0	0	0	0	0	0	0	0
Nematinae	0	0	0	0	0	0	0	0	0	0	0	0	0	0	0	0	0	0	0	0	0	0	0	0	0	0	0	0	0	0	0	0	0	0	0	0	0	0	0	0	0	0	0	0	0	0	0	0	0
Nematinus steini	0	9	0	0	0	0	0	0	0	0	0	0	0	0	0	0	0	0	0	0	0	0	717	0	0	0	0	0	0	0	0	0	0	0	0	0	0	0	0	0	0	0	0	0	0	0	0	0	0
Nematocera	0	0	0	0	0	0	0	0	0	0	0	0	0	0	0	0	0	0	0	0	0	0	0	0	0	0	0	0	0	0	0	0	0	0	0	0	0	0	0	0	0	0	0	0	0	0	0	0	0
Neriene peltata	0	0	0	0	0	0	0	0	0	0	0	0	0	0	0	0	0	0	0	0	0	0	0	0	0	0	0	0	0	0	0	0	0	0	0	0	0	0	0	0	0	0	0	0	0	0	0	0	0
Neuroterus quercusbaccarum	0	0	0	0	10	0	0	0	0	0	0	0	0	0	2125	0	0	0	0	0	0	0	0	0	0	0	0	6	0	0	0	0	0	0	0	0	0	4	0	0	0	0	0	0	0	0	6	0	0
Noctuoidea	0	0	0	0	0	0	0	0	0	0	0	1210	0	0	0	3	0	0	0	8	0	0	0	0	0	0	0	0	0	0	0	0	0	0	0	0	0	0	0	0	0	2	0	0	0	0	0	0	0
Oncopsis	0	0	0	0	0	0	0	0	0	0	0	0	0	0	0	0	0	0	0	0	0	0	0	0	0	0	0	0	0	0	0	0	0	0	0	0	0	0	0	0	0	0	0	0	0	0	0	0	0
Operophtera brumata	150	26	40	4933	32	44	500	0	0	38517	30467	29305	11542	37994	13988	67	6398	0	28	213	44	217	391	22	0	0	27	24	17	687	0	122	0	306	0	90	31	38	0	47	26	73	0	178	0	1466	28	39	32
Operophtera fagata	0	0	0	0	0	0	0	0	0	0	0	0	0	0	0	0	0	0	0	0	0	0	0	0	0	0	0	0	0	0	0	11	0	0	0	0	0	0	0	0	0	0	0	0	0	0	0	0	0
Orthosia cerasi	17	0	10	0	57	0	0	0	0	18087	935	3635	518	0	12663	6	2703	0	9	24	18	41	0	0	0	0	13	27	0	0	0	43	0	156	3428	19	7	43	0	0	14	8	0	0	0	0	76	2	18
Orthosia cruda	0	0	16	0	33	0	0	0	0	0	0	4926	2243	928	8258	11	7180	0	7	37	24	0	0	0	0	0	8	30	0	0	0	128	0	0	0	17	5	33	0	0	26	16	0	0	0	0	37	0	0
Orthosia incerta	0	0	0	0	0	0	0	0	0	0	0	781	0	0	0	0	0	0	0	6	0	0	0	0	0	0	2	0	0	0	0	0	0	0	605	0	0	0	0	0	0	2	0	0	0	0	0	0	0
Pamphiliidae	0	0	0	0	0	0	0	0	0	0	0	0	0	0	0	0	0	0	0	0	0	0	0	0	0	0	0	0	0	0	0	0	0	214	0	0	0	0	0	0	0	0	0	0	0	0	0	0	0
Pediaspis aceris	0	0	0	0	0	0	0	0	0	0	0	0	0	0	0	0	0	0	0	0	0	0	0	0	0	0	0	0	0	0	0	0	0	0	0	0	0	0	0	0	0	0	0	0	0	0	0	0	0
Penicillium	0	0	0	0	0	0	0	0	0	0	0	0	0	0	0	0	0	0	0	0	0	0	0	0	0	0	0	0	0	0	0	0	0	0	0	0	0	0	0	0	0	0	0	0	0	0	0	0	0
Penicillium digitatum	0	0	0	0	0	0	0	0	0	0	0	0	0	0	0	0	0	0	0	0	0	0	0	0	0	0	0	0	0	0	0	0	0	0	0	0	0	0	0	0	0	0	0	0	0	0	0	0	0
Penicillium polonicum	0	0	0	0	0	0	0	0	0	0	0	0	0	0	0	0	0	0	0	0	0	0	0	0	0	0	0	0	0	0	0	0	0	0	0	0	0	0	0	0	0	0	0	0	0	0	0	0	0
Penicillium rubens	0	0	0	0	0	0	0	0	0	0	0	0	0	0	0	0	0	0	0	0	0	0	0	0	0	0	0	0	0	0	0	0	0	0	0	0	0	0	0	0	0	0	0	0	0	0	0	0	0
Phenacoccus aceris	0	0	0	0	0	3	0	0	0	0	0	0	0	0	0	0	0	0	0	0	0	0	0	4	0	0	0	0	4	0	0	0	0	0	0	0	0	0	0	0	0	0	0	0	0	0	0	4	0
Philodromus collinus	0	0	0	0	52	0	0	0	0	0	0	0	0	0	0	0	0	0	0	0	0	0	0	0	0	0	0	47	0	0	0	0	0	16972	0	0	0	21	0	0	0	0	0	0	0	0	48	0	0
Poecilocampa populi	0	0	0	0	0	0	0	0	0	0	0	0	0	0	0	0	0	0	0	0	0	0	0	0	310	0	0	0	1	0	0	0	0	0	0	0	0	0	0	0	0	0	0	0	0	0	0	2	0
Polyphaga	0	0	0	0	0	0	0	0	0	0	0	0	0	0	0	0	0	0	0	0	0	0	0	0	0	0	0	0	0	0	0	0	0	0	0	0	0	0	0	0	0	0	0	0	0	0	0	0	0
Proctophyllodes fuchsi	0	0	0	0	0	0	0	0	0	0	0	0	0	0	0	0	0	0	0	0	0	0	0	0	0	0	0	0	0	0	0	0	0	304	0	0	0	0	0	0	0	0	0	0	0	0	0	0	0
Pseudargyrotoza conwagana	0	0	0	0	0	0	0	0	0	0	0	0	0	0	0	0	0	0	0	0	0	0	0	0	0	0	0	0	0	0	0	0	0	0	0	0	0	0	0	0	0	0	0	0	0	0	0	0	0
Pterygota	0	0	0	0	0	0	0	0	0	0	0	0	0	0	0	0	0	0	0	0	0	0	0	0	0	0	0	0	0	0	0	0	0	0	0	0	0	0	0	0	0	0	0	0	0	0	0	0	0
Ptycholoma lecheana	0	0	0	0	0	5	0	0	0	0	0	0	0	0	0	0	1046	0	0	0	6	0	0	2	0	0	0	0	3	0	0	13	0	0	0	0	0	0	0	0	2	0	0	0	0	0	0	3	0
Pyraloidea	0	0	0	0	0	0	0	0	0	0	0	0	0	0	0	0	0	0	0	0	0	0	0	0	0	0	0	0	0	0	0	0	0	0	0	0	0	0	0	0	0	0	0	0	0	0	0	0	0
Pythiales	0	0	0	0	0	0	0	0	0	0	0	0	0	0	0	0	0	0	0	0	0	0	0	0	0	0	0	0	0	0	0	0	0	0	0	0	0	0	0	0	0	0	0	0	0	0	0	0	0
Pythium	0	0	0	0	0	0	0	0	0	0	0	0	0	0	0	0	0	0	0	0	0	0	0	0	0	0	0	0	0	0	0	0	0	0	0	0	0	0	0	0	0	0	0	0	0	0	0	0	0
Pythium aff. diclinum	0	0	0	0	0	0	0	0	0	0	0	0	0	0	0	0	0	0	0	0	0	0	0	0	0	0	0	0	0	0	0	0	0	0	0	0	0	0	0	0	0	0	0	0	0	0	0	0	0
Pythium apiculatum	0	0	0	0	0	0	0	0	0	0	0	0	0	0	0	0	0	0	0	0	0	0	0	0	0	0	0	0	0	0	0	0	0	0	0	0	0	0	0	0	0	0	0	0	0	0	0	0	0
Pythium aquatile	0	0	0	0	0	0	0	0	0	0	0	0	0	0	0	0	0	0	0	0	0	0	0	0	0	0	0	0	0	0	0	0	0	0	0	0	0	0	0	0	0	0	0	0	0	0	0	0	0
Pythium attrantheridium	0	0	0	0	0	0	0	0	0	0	0	0	0	0	0	0	0	0	0	0	0	0	0	0	0	0	0	0	0	0	0	0	0	0	0	0	0	0	0	0	0	0	0	0	0	0	0	0	0
Pythium folliculosum	0	0	0	0	0	0	0	0	0	0	0	0	0	0	0	0	0	0	0	0	0	0	0	0	0	0	0	0	0	0	0	0	0	0	0	0	0	0	0	0	0	0	0	0	0	0	0	0	0
Pythium mamillatum	0	0	0	0	0	0	0	0	0	0	0	0	0	0	0	0	0	0	0	0	0	0	0	0	0	0	0	0	0	0	0	0	0	0	0	0	0	0	0	0	0	0	0	0	0	0	0	0	0
Pythium rostratifingens	0	0	0	0	0	0	0	0	0	0	0	0	0	0	0	0	0	0	0	0	0	0	0	0	0	0	0	0	0	0	0	0	0	0	0	0	0	0	0	0	0	0	0	0	0	0	0	0	0
Pythium sp.	0	0	0	0	0	0	0	0	0	0	0	0	0	0	0	0	0	0	0	0	0	0	0	0	0	0	0	0	0	0	0	0	0	0	0	0	0	0	0	0	0	0	0	0	0	0	0	0	0
Pythium viniferum	0	0	0	0	0	0	0	0	0	0	0	0	0	0	0	0	0	0	0	0	0	0	0	0	0	0	0	0	0	0	0	0	0	0	0	0	0	0	0	0	0	0	0	0	0	0	0	0	0
Radix natalensis	15	0	0	0	0	0	0	0	0	0	0	0	0	0	0	0	0	0	0	0	0	38	0	0	0	0	0	2	1	0	0	0	0	0	0	0	0	0	0	0	0	0	0	0	0	0	0	0	0
Saprolegnia	0	0	0	0	0	0	0	0	0	0	0	0	0	0	0	0	0	0	0	0	0	0	0	0	0	0	0	0	0	0	0	0	0	0	0	0	0	0	0	0	0	0	0	0	0	0	0	0	0
Saprolegnia unispora	0	0	0	0	0	0	0	0	0	0	0	0	0	0	0	0	0	0	0	0	0	0	0	0	0	0	0	0	0	0	0	0	0	0	0	0	0	0	0	0	0	0	0	0	0	0	0	0	0
Scathophaga stercoraria	0	0	0	0	0	0	0	0	0	0	0	0	0	0	0	0	0	0	0	0	0	0	0	0	0	0	0	0	0	0	0	0	0	0	0	0	0	0	0	0	0	0	0	0	0	0	0	0	0
Selenia tetralunaria	0	0	0	0	0	0	0	0	0	0	0	0	0	0	0	0	0	0	0	0	0	0	0	0	0	0	0	0	0	0	0	0	0	0	0	0	0	0	0	0	0	0	0	0	0	0	0	0	0
Sigmurethra	0	0	0	0	0	0	0	0	0	0	0	0	0	0	0	0	0	0	0	0	0	0	0	0	0	0	0	0	0	0	0	0	0	0	0	0	0	0	0	0	0	0	0	0	0	0	0	0	0
Smittia sp.	0	0	0	0	0	0	0	47	100	0	0	0	0	0	0	0	0	0	0	0	0	0	0	0	0	20586	0	0	0	0	0	0	26	0	0	0	0	0	24	0	0	0	0	0	0	0	0	0	0
Spilonota laricana	0	0	0	0	0	0	0	0	0	0	0	0	0	0	0	0	0	0	0	0	0	0	0	0	0	0	0	0	0	0	0	0	0	0	0	0	0	0	0	0	0	0	0	0	0	0	0	0	0
Stomoxys calcitrans	0	0	0	0	0	0	0	0	0	0	0	0	0	0	0	0	0	0	0	0	0	0	0	0	0	0	0	0	0	0	0	0	0	0	0	0	0	0	0	0	0	0	0	0	0	0	0	0	0
Succinea sp.	0	0	0	0	0	0	0	0	0	0	0	0	0	0	0	27	0	5659	0	25	3	0	0	0	0	0	0	0	0	0	0	0	0	0	0	14	0	0	0	0	0	12	0	0	0	0	0	2	0
Syrphus torvus	0	0	0	0	0	0	0	0	0	0	0	0	0	0	0	0	0	0	0	0	0	0	0	0	0	0	0	0	0	0	0	0	0	0	0	0	0	0	0	0	0	0	0	0	0	0	0	0	0
Taeniothrips inconsequens	0	0	0	0	0	0	0	0	0	0	0	0	0	0	0	0	0	0	0	0	0	0	0	0	0	0	0	0	1	0	0	0	0	0	0	0	0	0	0	0	0	0	0	0	0	0	0	0	0
Tenthredinidae	0	0	0	0	0	0	0	0	0	0	0	0	0	0	0	0	0	0	0	0	0	0	0	0	0	0	0	0	0	0	0	0	0	0	0	0	0	0	0	0	0	0	0	0	0	0	0	0	0
Tetracladium furcatum	0	0	0	0	0	0	0	0	0	0	0	0	0	0	0	0	0	0	0	0	0	0	0	0	0	0	0	0	0	0	0	0	0	0	0	0	0	0	0	0	0	0	0	0	0	0	0	0	0
Tetragnatha obtusa	0	0	0	0	0	0	0	0	0	0	0	0	0	0	0	0	0	0	0	0	0	0	0	3	0	0	0	0	0	0	0	0	0	0	0	0	0	0	0	0	0	0	0	0	0	0	0	0	0
Theclinae	0	0	0	0	0	0	0	0	0	0	0	0	0	0	0	0	0	0	0	0	0	0	0	0	0	0	0	0	0	0	0	0	0	0	0	0	0	0	0	0	0	0	0	0	0	0	0	0	0
Thrips major	0	0	0	0	0	0	0	0	0	0	0	0	0	0	0	0	0	0	0	0	0	0	0	0	0	0	0	0	0	0	0	0	0	0	0	0	0	0	0	0	0	0	0	0	0	0	0	0	0
Thrips minutissimus	0	0	0	0	2	0	212	0	0	0	0	0	0	0	0	0	0	0	0	0	0	0	0	0	0	0	0	4	0	0	0	0	0	0	0	0	0	0	0	0	0	0	288	351	0	0	0	0	0
Tortricodes alternella	0	0	3	0	0	0	0	0	0	0	0	0	1495	0	601	0	0	0	4	0	0	0	0	0	0	0	0	0	0	0	0	0	0	0	0	0	7	2	0	0	0	0	0	0	0	0	0	0	0
Torymus flavipes	0	0	0	0	0	0	0	0	0	0	0	0	0	0	0	0	0	0	0	0	0	0	0	0	0	0	0	0	0	0	0	0	0	0	0	0	0	0	0	0	0	0	0	0	0	0	0	0	0
unclassified Campopleginae	0	0	0	0	0	0	0	0	701	0	0	0	0	0	0	0	0	0	0	0	0	0	0	0	0	0	0	0	0	0	0	0	1	0	0	0	0	0	0	0	0	0	0	0	0	0	0	0	0
unclassified Psocoptera	0	0	0	0	0	0	0	0	0	0	0	0	0	0	0	0	0	0	0	0	0	0	0	0	0	0	0	0	0	0	0	0	0	0	0	0	0	0	0	0	0	0	0	0	0	0	0	0	0
unclassified Pythium	0	0	0	0	0	0	0	0	0	0	0	0	0	0	0	0	0	0	0	0	0	0	0	0	0	0	0	0	0	0	0	0	0	0	0	0	0	0	0	0	0	0	0	0	0	0	0	0	0
uncultured fungus	0	0	0	0	0	0	0	0	0	0	0	0	0	0	0	0	0	0	0	0	0	0	0	0	0	0	0	0	0	0	0	0	0	0	0	0	0	0	0	0	0	0	0	0	0	0	0	0	0
Valenzuela burmeisteri	0	0	0	0	0	0	0	0	0	0	0	0	0	0	0	0	0	0	0	0	0	0	0	0	0	0	0	0	0	0	0	0	0	0	0	0	0	0	0	0	0	0	0	0	0	0	0	0	0
Total reads per sample	806	612	454	21332	317	256	27807	180	19362	88214	139190	52929	28450	52577	47212	361	19934	30605	339	665	188	1479	32485	275	40643	22388	226	226	138	97023	55407	1017	103	18732	19622	326	271	260	128	848	122	296	27784	27444	32077	125836	288	269	608
[truncated: 127 more columns]

## Sheet: Keep >1% filtering
Taxon	7810733	7810735	7810736	7810737	7810738	7810739	7810741	7810744	7810745	7810752	7810753	7810754	7810755	7810756	7810757	7810758	7810759	7810788	7810789	7810790	7810791	7810792	7810793	8126497	8146878	8146879	8146880	8146881	8146882	8146884	8146886	8146887	8146888	8146890	8146892	8146894	8146896	8146897	8221952	8221953	8221955	8221956	8221958	8221959	8266301	8266302	8266303	8266304	8266305
#N/A	366	336	255	606	87	172	6012	19	0	0	0	9560	6218	4287	0	219	0	23999	215	279	19	741	5128	219	36808	1363	110	59	96	84590	7146	357	8	395	3333	170	148	72	18	535	8	153	26564	25476	2911	4148	56	192	164
Acari sp.	0	0	0	0	0	0	0	0	0	0	0	0	0	0	0	0	0	0	0	0	0	0	0	0	0	0	0	0	0	0	0	0	0	0	0	0	0	0	0	0	0	0	0	0	0	0	0	0	0
Acariformes	0	0	0	0	0	0	0	0	0	0	0	0	0	0	0	0	0	0	0	0	0	0	0	0	0	0	0	0	0	0	0	0	0	0	0	0	0	0	0	0	0	0	0	0	0	0	0	0	0
Acleris rhombana	0	0	0	0	0	0	0	0	0	0	0	0	0	0	0	0	0	0	0	0	0	0	0	0	0	0	0	0	0	0	0	0	0	0	0	0	0	0	0	0	0	0	0	0	0	0	0	0	0
Acrobasis repandana	0	0	0	0	0	0	0	0	0	0	0	0	0	0	834	0	0	0	0	0	0	0	0	0	0	0	0	0	0	0	0	0	0	0	0	0	0	0	0	0	0	0	0	0	0	0	0	0	0
Aethalura punctulata	0	0	0	0	0	0	0	0	0	0	0	0	0	0	0	0	0	0	0	0	0	0	0	0	0	0	0	0	0	0	0	0	0	0	0	0	0	0	0	0	0	0	0	0	0	0	0	0	0
Agathis sp.	0	0	0	0	0	0	0	9	3944	0	0	0	0	0	0	0	0	0	0	0	0	0	0	0	0	0	0	0	0	0	0	0	9	0	0	0	0	0	9	0	0	0	0	0	0	0	0	0	0
Agriopis aurantiaria	0	0	0	0	0	0	0	0	0	0	0	0	0	0	0	0	0	0	0	0	0	0	0	0	0	0	0	0	0	0	0	0	0	0	0	0	0	0	0	0	0	0	0	0	0	0	0	0	0
Agriopis marginaria	0	0	0	0	0	0	0	0	0	0	0	0	0	0	0	0	0	0	0	0	0	0	0	0	0	0	0	0	0	0	0	0	0	0	0	0	0	0	0	0	0	0	0	0	0	0	0	0	0
Agrochola circellaris	0	0	0	0	0	0	0	0	0	0	0	0	0	0	0	0	0	0	0	0	0	0	0	0	0	0	0	0	0	0	0	0	0	0	0	0	0	0	0	0	0	0	0	0	0	0	0	0	0
Agrochola macilenta	0	0	0	0	0	6	0	0	0	0	0	0	0	0	0	0	0	0	0	0	0	0	0	6	0	0	0	0	2	0	0	0	0	0	0	0	0	0	0	0	0	0	0	0	0	0	0	0	0
Aleimma loeflingiana	0	0	0	0	0	0	0	0	0	0	0	0	0	0	0	0	0	0	0	0	0	0	0	0	0	0	0	0	0	0	0	0	0	0	0	0	0	0	0	0	0	0	0	0	0	0	0	0	0
Alsophila aescularia	0	0	0	0	0	0	0	0	0	0	0	0	0	0	0	0	0	0	0	0	0	0	0	0	0	0	0	0	0	0	0	0	0	0	0	0	0	0	0	0	0	0	0	0	0	0	0	0	0
Amphipyra berbera	28	0	0	0	0	0	0	0	0	24799	0	0	657	0	0	4	1541	0	0	0	9	59	0	0	0	0	0	0	0	0	0	24	0	0	0	0	0	0	0	0	7	0	0	0	0	0	0	0	0
Amphipyra pyramidea	0	76	0	0	0	0	0	0	0	1198	94828	0	0	0	0	0	0	0	0	0	0	0	0	0	0	0	0	0	0	0	0	0	0	0	0	0	0	0	0	110	0	0	0	0	0	0	0	0	180
Anatis ocellata	0	0	0	0	0	0	0	0	0	0	0	0	0	0	0	0	0	0	0	0	0	0	0	0	0	0	0	0	0	0	0	0	0	0	0	0	0	0	0	0	0	0	0	0	0	0	0	0	0
Anorthoa munda	0	0	0	0	0	0	0	0	0	0	0	0	303	0	0	0	0	0	0	0	0	0	0	0	0	0	0	0	0	0	0	0	0	0	0	0	5	0	0	0	0	0	0	0	0	0	0	0	0
Anyphaena accentuata	10	0	0	0	0	0	0	0	0	0	0	0	0	0	0	0	0	0	0	0	0	0	0	0	0	0	0	0	0	6996	0	19	0	0	0	0	0	0	0	0	0	0	0	0	0	0	0	0	0
Apocheima pilosaria	0	0	0	0	0	0	0	0	0	0	0	0	0	0	0	0	0	0	0	0	0	0	0	0	0	0	0	0	0	0	0	0	0	0	0	0	0	0	0	0	0	0	0	0	0	0	0	0	0
Apocheima sp.	0	0	0	0	0	0	0	0	0	0	0	0	0	0	0	0	0	0	0	0	0	0	0	0	0	0	0	0	0	0	0	0	0	0	0	0	0	0	0	0	0	0	0	0	0	0	0	0	0
Apotomis inundana	0	0	0	0	0	0	0	0	0	0	0	0	0	0	0	0	0	0	0	0	0	0	0	0	0	0	0	0	0	0	0	0	0	0	0	0	0	0	0	0	0	0	0	0	0	0	0	0	0
Apotomis turbidana	0	0	0	0	0	0	0	0	0	0	0	0	0	0	0	0	0	0	0	0	0	0	0	0	0	0	0	0	0	0	0	0	0	0	0	0	0	0	0	0	0	0	0	0	0	0	0	0	0
Araneoidea sp.	0	0	0	0	0	0	0	0	0	0	0	0	0	0	0	0	0	0	0	0	0	0	0	0	0	0	0	0	0	0	0	0	0	0	0	0	0	0	0	0	0	0	0	0	0	0	0	0	0
Archipini sp.	0	0	0	0	0	0	0	0	0	0	0	0	0	0	0	0	0	0	0	0	0	0	0	0	0	0	0	0	0	0	0	0	0	0	0	0	0	0	0	0	0	0	0	0	0	0	0	0	0
Archips crataeganus	0	0	9	0	0	0	0	0	0	0	0	0	2735	0	0	0	0	0	5	0	0	0	0	0	0	0	7	0	0	0	0	0	0	0	0	0	7	0	0	0	0	0	0	0	0	0	0	0	0
Aspergillus campestris	0	0	0	0	0	0	0	0	0	0	0	0	0	0	0	0	0	0	0	0	0	0	0	0	0	0	0	0	0	0	0	0	0	0	0	0	0	0	0	0	0	0	0	0	0	0	0	0	0
Aspergillus sp.	0	0	0	0	0	0	0	0	0	0	0	0	0	0	0	0	0	0	0	0	0	0	0	0	0	0	0	0	0	0	0	0	0	0	0	0	0	0	0	0	0	0	0	0	0	0	0	0	0
Aspergillus versicolor	0	0	0	0	0	0	0	0	0	0	0	0	0	0	0	0	0	0	0	0	0	0	0	0	0	0	0	0	0	0	0	0	0	0	0	0	0	0	0	0	0	0	0	0	0	0	0	0	0
Auchenorrhyncha	0	0	0	0	0	0	0	0	0	0	0	0	0	0	0	0	0	0	0	0	0	0	0	0	0	0	0	0	0	0	0	0	0	0	0	0	0	0	0	0	0	0	0	0	0	0	0	0	0
Bibio marci	0	0	0	0	0	0	0	0	0	0	0	0	0	0	0	0	0	0	0	0	0	0	0	0	0	0	0	0	0	0	0	0	0	0	0	0	0	0	0	0	0	0	0	0	0	0	0	0	0
Bilateria	0	0	0	0	0	0	0	0	0	0	0	0	0	0	0	0	0	0	0	0	0	0	0	0	0	0	0	0	0	0	0	0	0	0	0	0	0	0	0	0	0	0	0	0	0	0	0	0	0
Braconidae sp.	0	0	0	0	0	0	0	0	0	0	0	0	0	0	0	0	0	0	0	0	0	0	0	0	0	0	3	0	0	0	0	0	0	0	0	0	0	0	0	0	0	0	0	0	0	0	0	0	0
Bulinus angolensis	0	0	0	0	0	0	0	0	0	0	0	0	0	0	0	0	0	0	0	0	0	0	0	0	0	0	0	0	0	0	0	0	0	0	0	0	0	0	0	0	0	0	0	0	0	0	0	0	0
Calliphoridae sp.	0	0	0	0	0	0	0	0	0	0	0	0	0	0	0	0	0	0	0	0	0	0	0	0	0	0	0	0	0	0	0	0	0	0	0	0	0	0	0	0	0	0	0	0	0	0	0	0	0
Campopleginae sp.	0	68	0	0	0	0	0	0	0	0	0	0	0	0	0	0	0	0	0	0	0	0	0	0	0	0	0	0	0	0	46345	80	0	0	0	0	0	0	0	51	0	0	0	0	0	0	0	0	74
Cecidomyiidae sp.	0	0	0	0	0	0	0	0	0	0	0	0	0	0	0	0	0	0	0	0	0	0	0	0	0	0	0	0	0	0	0	0	0	0	0	0	0	0	0	0	0	0	0	0	0	0	0	0	0
Cepaea hortensis	0	0	0	0	0	0	0	0	0	0	5878	716	0	0	0	0	0	0	0	0	0	0	0	0	0	0	0	0	0	0	0	0	0	0	0	0	0	0	0	0	0	0	0	0	0	0	0	0	0
Cepaea nemoralis	0	0	0	0	0	0	0	0	0	0	0	0	0	0	0	0	0	0	0	0	0	0	0	0	0	0	0	0	0	0	0	0	0	0	0	0	0	0	0	0	0	0	0	0	0	0	0	0	0
Charmon sp.	0	0	0	0	0	0	0	0	0	0	0	0	0	0	0	0	0	0	0	0	0	0	0	0	0	0	0	0	0	0	0	0	0	0	0	0	0	0	0	0	0	0	0	0	0	0	0	0	0
Chrysomelini	0	0	0	0	0	0	0	0	0	0	0	0	0	0	0	0	0	0	0	0	0	0	0	0	0	0	0	0	0	0	0	0	0	0	0	0	0	0	0	0	0	0	0	0	0	0	0	0	0
Cimbex americana	140	0	36	0	0	0	0	50	213	1437	0	0	0	0	0	0	0	510	24	0	0	274	0	0	0	0	15	0	0	0	0	0	32	0	11744	0	13	0	39	0	0	0	0	0	23119	118266	3	0	7
Cimbex fagi	0	0	0	0	0	0	0	0	0	0	0	0	0	0	0	0	0	0	0	0	0	0	0	0	0	0	0	0	0	0	0	0	0	0	0	0	0	0	0	0	0	0	0	0	0	0	0	0	0
Cimbex sp.	0	0	0	0	0	0	0	0	0	0	0	0	0	0	0	0	0	0	0	0	0	0	0	0	0	0	0	0	0	0	0	0	0	0	0	0	0	0	0	0	0	0	0	0	0	0	0	0	0
Clubiona brevipes	0	0	0	0	25	3	0	0	0	0	0	0	0	0	7022	0	0	0	0	0	0	0	0	0	1851	0	0	15	0	0	0	43	0	0	0	0	0	30	0	0	0	0	0	433	0	0	17	0	0
Coleophora flavipennella	0	0	0	0	0	0	0	0	0	0	0	0	0	0	0	0	0	0	0	0	0	0	0	0	0	0	0	0	0	0	0	0	0	0	0	0	0	0	0	0	0	0	0	0	0	0	0	0	0
Coleophora laricella	0	0	0	15550	0	0	478	37	14175	0	0	0	0	0	0	0	0	0	0	0	52	0	0	0	0	0	0	0	0	0	0	108	16	0	0	0	0	0	22	0	36	0	0	0	0	0	0	0	0
Coleophora lutipennella	0	0	0	0	0	0	0	0	0	0	0	0	0	0	0	0	0	0	0	0	0	0	0	0	417	0	0	0	0	0	0	0	0	0	0	0	0	0	0	0	0	0	0	0	0	0	0	0	0
Coleophora serratella	0	0	0	0	0	0	0	0	0	0	0	0	0	0	0	0	0	0	0	0	0	0	0	0	0	0	0	0	0	0	0	0	0	0	0	0	0	0	0	0	0	0	0	0	0	0	0	0	0
Colotois pennaria	0	0	0	0	0	0	0	0	0	0	0	0	0	0	0	0	0	0	0	0	0	0	0	0	0	0	0	0	0	0	0	0	0	0	0	0	0	0	0	0	0	0	0	0	0	0	0	0	0
Conistra sp.	0	0	0	0	0	0	0	0	0	0	0	0	0	0	0	0	0	0	0	0	0	0	0	0	0	0	0	0	0	0	0	0	0	0	0	0	0	0	0	0	0	0	0	0	0	0	0	0	0
Conistra vaccinii	0	0	0	0	0	0	0	0	0	0	0	0	0	0	0	0	0	0	0	27	0	0	0	0	0	0	0	0	0	0	0	0	0	0	0	0	0	0	0	0	0	0	0	0	0	0	0	0	0
Craniophora ligustri	0	0	0	0	0	0	0	0	0	0	0	0	0	0	0	0	0	0	0	0	0	0	0	0	0	0	0	0	0	0	0	0	0	0	0	0	0	0	0	0	0	0	0	0	0	0	3	3	9
Culicoides impunctatus	0	0	0	0	0	0	0	0	0	0	0	0	0	0	0	0	0	0	0	0	3	0	0	0	0	0	0	0	0	0	0	0	0	0	0	0	0	0	0	0	0	0	0	0	0	0	0	0	0
Culicoides obsoletus	0	0	0	0	0	0	0	0	0	0	0	0	0	0	0	0	0	0	0	0	0	0	0	0	0	0	0	0	0	0	0	0	0	0	0	0	0	0	0	0	0	0	0	0	0	0	0	0	0
Culicoides sp.	0	0	0	0	0	0	0	0	0	0	0	0	0	0	0	0	0	0	0	0	0	0	0	0	0	0	0	0	0	0	0	0	0	0	0	0	0	0	0	0	0	0	0	0	0	0	0	0	0
Curculionoidea	0	0	0	0	0	0	0	0	0	0	0	0	0	0	0	0	0	0	0	0	0	0	0	0	0	0	0	0	0	0	732	0	0	0	0	0	0	0	0	0	0	0	0	0	0	0	0	0	0
Cynipinae	0	0	0	0	0	0	0	0	0	0	0	0	0	0	0	0	0	0	0	0	0	0	0	0	0	0	0	0	0	0	0	0	0	0	0	0	0	0	0	0	0	0	0	0	0	0	0	0	0
Cynipini	0	0	0	0	0	0	0	0	0	0	0	0	0	0	0	0	0	0	0	0	0	0	0	0	0	0	0	0	0	0	0	0	0	0	0	0	0	0	0	0	0	0	0	0	0	0	0	0	0
Cyzenis albicans	0	0	0	0	0	0	0	0	0	0	0	0	0	0	0	0	0	0	0	0	0	0	0	0	0	0	0	0	0	0	0	0	0	0	0	0	0	0	0	0	0	0	0	0	0	0	0	0	0
Dionycha	0	0	0	0	0	0	0	0	0	0	0	0	0	0	0	0	0	0	0	0	0	0	0	0	0	0	0	0	0	0	0	0	0	0	0	0	0	0	0	0	0	0	0	0	0	0	0	0	0
Ditrysia	0	0	0	0	0	0	0	0	0	0	0	0	0	0	0	0	0	0	0	0	0	0	0	0	0	0	0	0	0	0	0	0	0	0	0	0	0	0	0	0	0	0	0	0	0	0	0	0	0
Drepana falcataria	0	0	0	0	0	0	0	0	0	0	0	0	0	0	0	0	0	0	0	0	0	0	0	0	0	0	0	0	0	0	0	0	0	0	0	0	0	0	0	0	0	0	0	0	0	0	0	0	0
Drepanidae	0	0	0	0	0	0	0	0	0	0	0	0	0	0	0	0	0	0	0	0	0	0	0	0	0	0	0	0	0	0	0	0	0	0	0	0	0	0	0	0	0	0	0	0	0	0	0	0	0
Dusona group	0	0	0	0	0	0	3171	0	0	0	0	0	0	0	0	0	0	0	0	0	0	0	0	0	0	0	3	0	0	0	0	0	0	0	0	0	0	0	0	0	0	0	0	0	0	0	0	0	0
Ectropis crepuscularia	0	0	0	0	0	0	0	0	0	0	0	0	0	0	0	0	0	0	0	0	0	0	0	0	0	0	0	0	0	0	0	0	0	0	0	0	0	0	0	0	0	0	0	0	0	0	0	0	0
Empoasca decipiens	0	0	0	0	0	0	0	0	0	0	0	0	0	0	0	0	0	0	0	0	0	0	0	0	0	0	0	0	0	0	0	0	0	0	0	0	0	0	0	0	0	0	0	0	0	0	0	0	0
Ennominae	0	0	0	0	0	0	0	0	0	0	0	0	0	0	0	0	0	0	0	0	0	0	0	0	0	0	0	0	0	0	0	0	0	0	0	0	0	0	0	0	0	0	0	0	0	0	0	0	0
Epirrita	0	0	0	0	0	0	0	0	0	0	0	0	0	0	0	0	0	0	0	0	0	0	0	0	0	0	0	0	0	0	0	0	0	0	0	0	0	0	0	0	0	0	0	0	0	0	0	0	0
Epirrita autumnata	0	0	0	0	0	0	0	0	0	0	0	0	0	0	0	0	0	0	0	0	0	0	0	0	0	0	0	0	0	0	0	0	0	0	0	0	0	0	0	0	0	0	0	0	0	0	0	0	0
Epirrita christyi	0	0	0	0	0	0	0	0	0	0	0	0	0	0	0	0	0	0	0	0	0	0	0	0	0	0	0	0	0	0	0	0	0	0	0	0	0	0	0	0	0	0	0	0	0	0	0	0	0
Erannis defoliaria	0	0	0	0	0	0	0	0	0	0	3457	1904	563	0	0	14	697	0	0	17	3	0	0	0	0	0	0	0	0	0	0	24	0	0	0	5	5	0	0	0	0	7	0	0	0	0	0	0	8
Eriocrania	0	0	0	0	0	0	0	0	0	0	0	0	0	0	0	0	0	0	0	0	0	0	0	0	0	0	0	0	0	0	0	0	0	0	0	0	0	0	0	0	0	0	0	0	0	0	0	0	0
Eriocrania semipurpurella	0	0	41	0	0	0	16859	0	0	0	0	0	0	0	0	0	0	0	32	0	0	0	0	0	0	0	25	0	0	0	0	0	0	0	0	0	23	0	0	0	0	0	0	0	0	0	0	0	0
Euchoeca nebulata	0	55	0	0	0	0	0	0	0	0	0	0	0	0	0	0	0	0	0	0	0	0	18664	0	0	0	0	0	0	0	0	0	0	0	0	0	0	0	0	56	0	0	0	0	0	0	0	0	73
Eucosmini	0	0	0	0	0	0	0	0	0	0	0	0	0	0	0	0	0	0	0	0	0	0	0	0	0	0	0	0	0	0	0	0	0	0	0	0	0	0	0	0	0	0	0	0	0	0	0	0	0
Eudemis profundana	0	0	0	0	0	0	0	0	0	0	0	0	0	0	0	0	0	0	0	0	0	0	0	0	0	0	0	0	0	0	0	0	0	0	0	0	0	0	0	0	0	0	0	0	0	0	0	0	0
Euphorinae	0	0	0	0	0	0	0	0	0	0	0	0	0	0	0	0	0	0	0	0	0	0	0	0	0	0	0	0	0	0	0	0	0	0	311	0	3	0	0	0	0	0	0	0	0	0	0	0	0
Eupithecia abbreviata	0	0	0	0	0	0	0	0	0	0	0	0	0	0	0	0	0	0	0	0	0	0	0	0	0	0	0	0	0	0	0	0	0	0	0	0	0	0	0	0	0	0	0	0	0	0	0	0	0
Eupsilia transversa	40	0	9	0	0	14	0	0	0	0	0	0	1501	7979	916	0	0	0	0	0	3	39	0	6	550	0	0	0	6	0	0	0	0	0	0	0	6	3	0	0	0	6	0	0	0	0	0	15	0
Eurytoma aciculata	0	0	0	0	0	0	0	0	0	0	0	0	0	0	0	0	0	0	0	0	0	0	0	0	0	0	0	0	0	0	0	0	0	0	0	0	0	0	0	0	0	0	0	0	0	0	0	0	0
Exoristinae	0	0	0	0	0	0	0	0	0	0	0	0	0	0	0	0	0	0	0	0	0	0	0	0	0	0	0	0	0	0	0	0	0	0	0	0	0	0	0	0	0	0	0	0	0	0	0	0	0
Formica pratensis	0	0	0	0	0	0	0	0	0	0	0	0	0	0	0	0	0	0	0	0	0	0	0	0	0	0	0	0	0	0	0	0	0	0	0	0	0	0	0	0	0	0	0	464	0	0	0	0	0
Formica sibylla	0	0	0	0	0	0	0	0	0	0	0	0	0	0	0	0	0	0	0	0	0	0	0	0	0	0	0	0	0	0	0	0	0	0	0	0	0	0	0	0	0	0	0	0	0	0	0	0	0
Fungi	0	0	0	0	0	0	0	0	0	0	0	0	0	0	0	0	0	0	0	0	0	0	0	0	0	0	0	0	0	0	0	0	0	0	0	0	0	0	0	0	0	0	0	0	0	0	0	0	0
Galerucella lineola	0	0	0	0	0	0	0	0	0	0	0	0	0	0	0	0	0	0	0	0	0	0	464	0	0	0	0	0	0	0	0	0	0	0	0	0	0	0	0	0	0	0	0	0	0	0	0	0	0
Galerucini	0	0	0	0	0	0	0	0	0	0	0	0	0	0	0	0	0	0	0	0	0	0	0	0	0	0	0	0	0	0	0	0	0	0	0	0	0	0	0	0	0	0	0	0	0	0	0	0	0
Haplothrips subtilissimus	0	0	0	0	0	0	0	0	0	0	0	0	0	0	0	0	0	0	0	0	0	0	0	0	0	0	0	0	0	0	0	0	0	0	0	0	0	0	0	0	0	0	0	0	0	0	0	0	0
Hedya nubiferana	0	0	0	0	0	0	0	12	0	0	0	0	0	0	0	0	0	0	0	0	0	0	0	0	0	0	0	0	0	0	0	0	7	0	0	0	0	0	10	0	0	0	0	0	5630	0	0	0	0
Hemerobius micans	0	0	16	0	8	6	0	6	0	0	0	0	0	0	0	0	0	0	0	0	0	33	0	0	0	0	0	0	0	1010	0	0	0	0	0	0	0	0	0	0	0	0	0	0	0	0	0	0	0
Hemiptera	0	0	0	0	0	0	0	0	0	0	0	0	0	0	0	0	0	0	0	0	0	0	0	0	0	0	0	0	0	0	0	0	0	0	0	0	0	0	0	0	0	0	0	0	0	0	0	0	0
Hexapoda	0	0	0	0	0	0	0	0	0	0	0	0	0	0	0	0	0	0	0	0	0	0	0	0	0	0	0	0	0	0	0	0	0	0	0	0	0	0	0	0	0	0	0	0	0	0	0	0	0
Hygromiidae	0	0	0	0	0	0	0	0	0	0	0	0	0	0	0	0	0	0	0	0	0	0	0	0	0	0	0	0	0	0	0	0	0	0	0	0	0	0	0	0	0	0	0	0	0	0	0	0	0
Hymenoptera sp.	0	0	0	0	0	0	0	0	0	0	0	0	0	0	0	0	0	0	0	0	0	0	0	0	0	0	0	0	0	0	0	0	0	0	0	0	0	0	0	0	0	0	0	0	0	0	0	0	0
Ichneumonidae	0	0	0	0	0	0	0	0	0	0	0	0	0	0	0	0	0	0	0	0	0	0	0	0	0	0	0	0	0	0	0	0	0	0	0	0	0	0	0	0	0	0	0	0	0	0	0	0	0
Ipimorphinae	0	0	0	0	0	0	0	0	0	0	0	0	0	0	0	0	0	0	0	0	0	0	0	0	0	0	0	0	0	0	0	0	0	0	0	0	0	0	0	0	0	0	0	0	0	0	0	0	0
Larentiinae	0	0	0	0	0	0	0	0	0	0	0	0	0	0	0	0	0	0	0	0	0	0	0	0	0	0	0	0	0	0	0	0	0	0	0	0	0	0	0	0	0	0	0	0	0	0	0	0	0
Lehmannia marginata	18	10	0	0	0	0	0	0	0	0	0	0	0	0	0	4	0	0	0	0	0	0	0	8	0	0	3	5	4	0	0	0	4	0	0	7	4	13	6	10	0	6	0	0	0	0	3	0	0
leotiomyceta	0	0	0	0	0	0	0	0	0	0	0	0	0	0	0	0	0	0	0	0	0	0	0	0	0	0	0	0	0	0	0	0	0	0	0	0	0	0	0	0	0	0	0	0	0	0	0	0	0
Limax	0	0	0	0	0	0	0	0	0	0	0	0	0	0	0	0	0	0	0	0	0	0	0	0	0	0	0	0	0	0	0	0	0	0	0	0	0	0	0	0	0	0	0	0	0	0	0	0	0
Limax cinereoniger	0	0	0	0	0	0	0	0	0	0	0	0	0	0	0	0	0	0	0	0	0	0	0	0	0	0	0	0	0	0	0	0	0	0	0	0	0	0	0	0	0	0	0	0	0	0	0	0	0
Limnophyes	0	0	0	0	0	0	0	0	0	0	0	0	0	0	0	0	0	0	0	0	0	0	0	0	0	0	0	0	0	0	0	0	0	0	0	0	0	0	0	0	0	0	0	0	0	0	0	0	0
Linaeidea aenea	0	15	0	0	0	0	0	0	0	0	0	0	0	0	0	0	0	0	0	0	0	0	6320	0	0	0	0	0	0	0	0	0	0	0	0	0	0	0	0	16	0	0	0	0	0	0	0	0	18
Lypha dubia	0	0	0	0	0	0	0	0	0	0	0	0	0	0	0	0	0	0	0	0	0	0	0	0	0	0	0	0	0	0	0	0	0	0	0	0	0	0	0	0	0	0	0	0	0	0	0	0	0
Meteorus colon	0	0	0	0	0	0	0	0	0	0	0	0	0	0	0	0	0	0	0	0	0	0	0	0	0	0	0	0	0	0	0	0	0	0	0	0	0	0	0	0	0	0	0	0	0	0	0	0	0
Microctonus sp.	0	0	0	0	0	0	0	0	0	0	0	0	0	0	0	0	0	0	0	0	0	0	0	0	0	0	0	0	0	0	0	0	0	0	0	0	0	0	0	0	0	0	0	0	0	0	0	0	0
Muscinae	0	0	0	0	0	0	0	0	0	0	0	0	0	0	0	0	0	0	0	0	0	0	0	0	0	0	0	0	0	0	0	0	0	0	0	0	0	0	0	0	0	0	0	0	0	0	0	0	0
Nematinae	0	0	0	0	0	0	0	0	0	0	0	0	0	0	0	0	0	0	0	0	0	0	0	0	0	0	0	0	0	0	0	0	0	0	0	0	0	0	0	0	0	0	0	0	0	0	0	0	0
Nematinus steini	0	9	0	0	0	0	0	0	0	0	0	0	0	0	0	0	0	0	0	0	0	0	717	0	0	0	0	0	0	0	0	0	0	0	0	0	0	0	0	0	0	0	0	0	0	0	0	0	0
Nematocera	0	0	0	0	0	0	0	0	0	0	0	0	0	0	0	0	0	0	0	0	0	0	0	0	0	0	0	0	0	0	0	0	0	0	0	0	0	0	0	0	0	0	0	0	0	0	0	0	0
Neriene peltata	0	0	0	0	0	0	0	0	0	0	0	0	0	0	0	0	0	0	0	0	0	0	0	0	0	0	0	0	0	0	0	0	0	0	0	0	0	0	0	0	0	0	0	0	0	0	0	0	0
Neuroterus quercusbaccarum	0	0	0	0	10	0	0	0	0	0	0	0	0	0	2125	0	0	0	0	0	0	0	0	0	0	0	0	6	0	0	0	0	0	0	0	0	0	4	0	0	0	0	0	0	0	0	6	0	0
Noctuoidea	0	0	0	0	0	0	0	0	0	0	0	1210	0	0	0	0	0	0	0	8	0	0	0	0	0	0	0	0	0	0	0	0	0	0	0	0	0	0	0	0	0	0	0	0	0	0	0	0	0
Oncopsis	0	0	0	0	0	0	0	0	0	0	0	0	0	0	0	0	0	0	0	0	0	0	0	0	0	0	0	0	0	0	0	0	0	0	0	0	0	0	0	0	0	0	0	0	0	0	0	0	0
Operophtera brumata	150	26	40	4933	32	44	500	0	0	38517	30467	29305	11542	37994	13988	67	6398	0	28	213	44	217	391	22	0	0	27	24	17	0	0	122	0	306	0	90	31	38	0	47	26	73	0	0	0	1466	28	39	32
Operophtera fagata	0	0	0	0	0	0	0	0	0	0	0	0	0	0	0	0	0	0	0	0	0	0	0	0	0	0	0	0	0	0	0	11	0	0	0	0	0	0	0	0	0	0	0	0	0	0	0	0	0
Orthosia cerasi	17	0	10	0	57	0	0	0	0	18087	0	3635	518	0	12663	6	2703	0	9	24	18	41	0	0	0	0	13	27	0	0	0	43	0	0	3428	19	7	43	0	0	14	8	0	0	0	0	76	0	18
Orthosia cruda	0	0	16	0	33	0	0	0	0	0	0	4926	2243	928	8258	11	7180	0	7	37	24	0	0	0	0	0	8	30	0	0	0	128	0	0	0	17	5	33	0	0	26	16	0	0	0	0	37	0	0
Orthosia incerta	0	0	0	0	0	0	0	0	0	0	0	781	0	0	0	0	0	0	0	0	0	0	0	0	0	0	0	0	0	0	0	0	0	0	605	0	0	0	0	0	0	0	0	0	0	0	0	0	0
Pamphiliidae	0	0	0	0	0	0	0	0	0	0	0	0	0	0	0	0	0	0	0	0	0	0	0	0	0	0	0	0	0	0	0	0	0	214	0	0	0	0	0	0	0	0	0	0	0	0	0	0	0
Pediaspis aceris	0	0	0	0	0	0	0	0	0	0	0	0	0	0	0	0	0	0	0	0	0	0	0	0	0	0	0	0	0	0	0	0	0	0	0	0	0	0	0	0	0	0	0	0	0	0	0	0	0
Penicillium	0	0	0	0	0	0	0	0	0	0	0	0	0	0	0	0	0	0	0	0	0	0	0	0	0	0	0	0	0	0	0	0	0	0	0	0	0	0	0	0	0	0	0	0	0	0	0	0	0
Penicillium digitatum	0	0	0	0	0	0	0	0	0	0	0	0	0	0	0	0	0	0	0	0	0	0	0	0	0	0	0	0	0	0	0	0	0	0	0	0	0	0	0	0	0	0	0	0	0	0	0	0	0
Penicillium polonicum	0	0	0	0	0	0	0	0	0	0	0	0	0	0	0	0	0	0	0	0	0	0	0	0	0	0	0	0	0	0	0	0	0	0	0	0	0	0	0	0	0	0	0	0	0	0	0	0	0
Penicillium rubens	0	0	0	0	0	0	0	0	0	0	0	0	0	0	0	0	0	0	0	0	0	0	0	0	0	0	0	0	0	0	0	0	0	0	0	0	0	0	0	0	0	0	0	0	0	0	0	0	0
Phenacoccus aceris	0	0	0	0	0	3	0	0	0	0	0	0	0	0	0	0	0	0	0	0	0	0	0	4	0	0	0	0	4	0	0	0	0	0	0	0	0	0	0	0	0	0	0	0	0	0	0	4	0
Philodromus collinus	0	0	0	0	52	0	0	0	0	0	0	0	0	0	0	0	0	0	0	0	0	0	0	0	0	0	0	47	0	0	0	0	0	16972	0	0	0	21	0	0	0	0	0	0	0	0	48	0	0
Poecilocampa populi	0	0	0	0	0	0	0	0	0	0	0	0	0	0	0	0	0	0	0	0	0	0	0	0	0	0	0	0	0	0	0	0	0	0	0	0	0	0	0	0	0	0	0	0	0	0	0	0	0
Polyphaga	0	0	0	0	0	0	0	0	0	0	0	0	0	0	0	0	0	0	0	0	0	0	0	0	0	0	0	0	0	0	0	0	0	0	0	0	0	0	0	0	0	0	0	0	0	0	0	0	0
Proctophyllodes fuchsi	0	0	0	0	0	0	0	0	0	0	0	0	0	0	0	0	0	0	0	0	0	0	0	0	0	0	0	0	0	0	0	0	0	304	0	0	0	0	0	0	0	0	0	0	0	0	0	0	0
Pseudargyrotoza conwagana	0	0	0	0	0	0	0	0	0	0	0	0	0	0	0	0	0	0	0	0	0	0	0	0	0	0	0	0	0	0	0	0	0	0	0	0	0	0	0	0	0	0	0	0	0	0	0	0	0
Pterygota	0	0	0	0	0	0	0	0	0	0	0	0	0	0	0	0	0	0	0	0	0	0	0	0	0	0	0	0	0	0	0	0	0	0	0	0	0	0	0	0	0	0	0	0	0	0	0	0	0
Ptycholoma lecheana	0	0	0	0	0	5	0	0	0	0	0	0	0	0	0	0	1046	0	0	0	6	0	0	0	0	0	0	0	3	0	0	13	0	0	0	0	0	0	0	0	2	0	0	0	0	0	0	3	0
Pyraloidea	0	0	0	0	0	0	0	0	0	0	0	0	0	0	0	0	0	0	0	0	0	0	0	0	0	0	0	0	0	0	0	0	0	0	0	0	0	0	0	0	0	0	0	0	0	0	0	0	0
Pythiales	0	0	0	0	0	0	0	0	0	0	0	0	0	0	0	0	0	0	0	0	0	0	0	0	0	0	0	0	0	0	0	0	0	0	0	0	0	0	0	0	0	0	0	0	0	0	0	0	0
Pythium	0	0	0	0	0	0	0	0	0	0	0	0	0	0	0	0	0	0	0	0	0	0	0	0	0	0	0	0	0	0	0	0	0	0	0	0	0	0	0	0	0	0	0	0	0	0	0	0	0
Pythium aff. diclinum	0	0	0	0	0	0	0	0	0	0	0	0	0	0	0	0	0	0	0	0	0	0	0	0	0	0	0	0	0	0	0	0	0	0	0	0	0	0	0	0	0	0	0	0	0	0	0	0	0
Pythium apiculatum	0	0	0	0	0	0	0	0	0	0	0	0	0	0	0	0	0	0	0	0	0	0	0	0	0	0	0	0	0	0	0	0	0	0	0	0	0	0	0	0	0	0	0	0	0	0	0	0	0
Pythium aquatile	0	0	0	0	0	0	0	0	0	0	0	0	0	0	0	0	0	0	0	0	0	0	0	0	0	0	0	0	0	0	0	0	0	0	0	0	0	0	0	0	0	0	0	0	0	0	0	0	0
Pythium attrantheridium	0	0	0	0	0	0	0	0	0	0	0	0	0	0	0	0	0	0	0	0	0	0	0	0	0	0	0	0	0	0	0	0	0	0	0	0	0	0	0	0	0	0	0	0	0	0	0	0	0
Pythium folliculosum	0	0	0	0	0	0	0	0	0	0	0	0	0	0	0	0	0	0	0	0	0	0	0	0	0	0	0	0	0	0	0	0	0	0	0	0	0	0	0	0	0	0	0	0	0	0	0	0	0
Pythium mamillatum	0	0	0	0	0	0	0	0	0	0	0	0	0	0	0	0	0	0	0	0	0	0	0	0	0	0	0	0	0	0	0	0	0	0	0	0	0	0	0	0	0	0	0	0	0	0	0	0	0
Pythium rostratifingens	0	0	0	0	0	0	0	0	0	0	0	0	0	0	0	0	0	0	0	0	0	0	0	0	0	0	0	0	0	0	0	0	0	0	0	0	0	0	0	0	0	0	0	0	0	0	0	0	0
Pythium sp.	0	0	0	0	0	0	0	0	0	0	0	0	0	0	0	0	0	0	0	0	0	0	0	0	0	0	0	0	0	0	0	0	0	0	0	0	0	0	0	0	0	0	0	0	0	0	0	0	0
Pythium viniferum	0	0	0	0	0	0	0	0	0	0	0	0	0	0	0	0	0	0	0	0	0	0	0	0	0	0	0	0	0	0	0	0	0	0	0	0	0	0	0	0	0	0	0	0	0	0	0	0	0
Radix natalensis	15	0	0	0	0	0	0	0	0	0	0	0	0	0	0	0	0	0	0	0	0	38	0	0	0	0	0	0	0	0	0	0	0	0	0	0	0	0	0	0	0	0	0	0	0	0	0	0	0
Saprolegnia	0	0	0	0	0	0	0	0	0	0	0	0	0	0	0	0	0	0	0	0	0	0	0	0	0	0	0	0	0	0	0	0	0	0	0	0	0	0	0	0	0	0	0	0	0	0	0	0	0
Saprolegnia unispora	0	0	0	0	0	0	0	0	0	0	0	0	0	0	0	0	0	0	0	0	0	0	0	0	0	0	0	0	0	0	0	0	0	0	0	0	0	0	0	0	0	0	0	0	0	0	0	0	0
Scathophaga stercoraria	0	0	0	0	0	0	0	0	0	0	0	0	0	0	0	0	0	0	0	0	0	0	0	0	0	0	0	0	0	0	0	0	0	0	0	0	0	0	0	0	0	0	0	0	0	0	0	0	0
Selenia tetralunaria	0	0	0	0	0	0	0	0	0	0	0	0	0	0	0	0	0	0	0	0	0	0	0	0	0	0	0	0	0	0	0	0	0	0	0	0	0	0	0	0	0	0	0	0	0	0	0	0	0
Sigmurethra	0	0	0	0	0	0	0	0	0	0	0	0	0	0	0	0	0	0	0	0	0	0	0	0	0	0	0	0	0	0	0	0	0	0	0	0	0	0	0	0	0	0	0	0	0	0	0	0	0
Smittia sp.	0	0	0	0	0	0	0	47	0	0	0	0	0	0	0	0	0	0	0	0	0	0	0	0	0	20586	0	0	0	0	0	0	26	0	0	0	0	0	24	0	0	0	0	0	0	0	0	0	0
Spilonota laricana	0	0	0	0	0	0	0	0	0	0	0	0	0	0	0	0	0	0	0	0	0	0	0	0	0	0	0	0	0	0	0	0	0	0	0	0	0	0	0	0	0	0	0	0	0	0	0	0	0
Stomoxys calcitrans	0	0	0	0	0	0	0	0	0	0	0	0	0	0	0	0	0	0	0	0	0	0	0	0	0	0	0	0	0	0	0	0	0	0	0	0	0	0	0	0	0	0	0	0	0	0	0	0	0
Succinea sp.	0	0	0	0	0	0	0	0	0	0	0	0	0	0	0	27	0	5659	0	25	3	0	0	0	0	0	0	0	0	0	0	0	0	0	0	14	0	0	0	0	0	12	0	0	0	0	0	0	0
Syrphus torvus	0	0	0	0	0	0	0	0	0	0	0	0	0	0	0	0	0	0	0	0	0	0	0	0	0	0	0	0	0	0	0	0	0	0	0	0	0	0	0	0	0	0	0	0	0	0	0	0	0
Taeniothrips inconsequens	0	0	0	0	0	0	0	0	0	0	0	0	0	0	0	0	0	0	0	0	0	0	0	0	0	0	0	0	0	0	0	0	0	0	0	0	0	0	0	0	0	0	0	0	0	0	0	0	0
Tenthredinidae	0	0	0	0	0	0	0	0	0	0	0	0	0	0	0	0	0	0	0	0	0	0	0	0	0	0	0	0	0	0	0	0	0	0	0	0	0	0	0	0	0	0	0	0	0	0	0	0	0
Tetracladium furcatum	0	0	0	0	0	0	0	0	0	0	0	0	0	0	0	0	0	0	0	0	0	0	0	0	0	0	0	0	0	0	0	0	0	0	0	0	0	0	0	0	0	0	0	0	0	0	0	0	0
Tetragnatha obtusa	0	0	0	0	0	0	0	0	0	0	0	0	0	0	0	0	0	0	0	0	0	0	0	3	0	0	0	0	0	0	0	0	0	0	0	0	0	0	0	0	0	0	0	0	0	0	0	0	0
Theclinae	0	0	0	0	0	0	0	0	0	0	0	0	0	0	0	0	0	0	0	0	0	0	0	0	0	0	0	0	0	0	0	0	0	0	0	0	0	0	0	0	0	0	0	0	0	0	0	0	0
Thrips major	0	0	0	0	0	0	0	0	0	0	0	0	0	0	0	0	0	0	0	0	0	0	0	0	0	0	0	0	0	0	0	0	0	0	0	0	0	0	0	0	0	0	0	0	0	0	0	0	0
Thrips minutissimus	0	0	0	0	0	0	0	0	0	0	0	0	0	0	0	0	0	0	0	0	0	0	0	0	0	0	0	4	0	0	0	0	0	0	0	0	0	0	0	0	0	0	288	351	0	0	0	0	0
Tortricodes alternella	0	0	0	0	0	0	0	0	0	0	0	0	1495	0	601	0	0	0	4	0	0	0	0	0	0	0	0	0	0	0	0	0	0	0	0	0	7	0	0	0	0	0	0	0	0	0	0	0	0
Torymus flavipes	0	0	0	0	0	0	0	0	0	0	0	0	0	0	0	0	0	0	0	0	0	0	0	0	0	0	0	0	0	0	0	0	0	0	0	0	0	0	0	0	0	0	0	0	0	0	0	0	0
unclassified Campopleginae	0	0	0	0	0	0	0	0	701	0	0	0	0	0	0	0	0	0	0	0	0	0	0	0	0	0	0	0	0	0	0	0	0	0	0	0	0	0	0	0	0	0	0	0	0	0	0	0	0
unclassified Psocoptera	0	0	0	0	0	0	0	0	0	0	0	0	0	0	0	0	0	0	0	0	0	0	0	0	0	0	0	0	0	0	0	0	0	0	0	0	0	0	0	0	0	0	0	0	0	0	0	0	0
unclassified Pythium	0	0	0	0	0	0	0	0	0	0	0	0	0	0	0	0	0	0	0	0	0	0	0	0	0	0	0	0	0	0	0	0	0	0	0	0	0	0	0	0	0	0	0	0	0	0	0	0	0
uncultured fungus	0	0	0	0	0	0	0	0	0	0	0	0	0	0	0	0	0	0	0	0	0	0	0	0	0	0	0	0	0	0	0	0	0	0	0	0	0	0	0	0	0	0	0	0	0	0	0	0	0
Valenzuela burmeisteri	0	0	0	0	0	0	0	0	0	0	0	0	0	0	0	0	0	0	0	0	0	0	0	0	0	0	0	0	0	0	0	0	0	0	0	0	0	0	0	0	0	0	0	0	0	0	0	0	0
Total reads per sample	806	612	454	21332	317	256	27807	180	19362	88214	139190	52929	28450	52577	47212	361	19934	30605	339	665	188	1479	32485	275	40643	22388	226	226	138	97023	55407	1017	103	18732	19622	326	271	260	128	848	122	296	27784	27444	32077	125836	288	269	608
[truncated: 127 more columns]

[truncated: 9 more sheets: Keep >2% filtering, Keep >3% filtering, Keep >4% filtering, Keep >5% filtering, Keep >8% filtering, Max contam + 1% filter, Max contam + 3% filter, Max contam + 5% filter, Max contam + 8% filter]
