# Supplementary material for: Multi‐marker DNA metabarcoding reveals spatial and sexual variation in the diet of a scarce woodland bird
Source: Ecol Evol. 2023 May 17;13(5):e10089. doi: 10.1002/ece3.10089 (PMC10191781; doi:10.1002/ece3.10089)
Supplement: Supplementary file 4 — Appendix S4. [file ECE3-13-e10089-s004.xlsx]

## Sheet: For cleaning
Taxon	Blank23	Blank24	Blank25	Blank26	Blank27	Blank28	Blank29	Blank30	Blank31	Blank32	Blank33	Blank34	BV43890	BV43891	BV43893	BV43894	ENeg11	ENeg12	ENeg13	ENeg14	NP01018	NP01020	NP01025	NP01027	NP01028	NP01029	NP01030	NP01034	NW76860	NW76870	NW76871	NW76875	NW76880	NW76882	NW76889	NW76893	NW76894	NW76897	NW76899	NW76901	NW76903	NW76907	NW76910	NW76911	NW76912	NW76915	NW76918	NW76919	NW76922
#N/A	312	487	1038	378	3322	124	2095	425	1893	226	2183	2	915	532	81914	2735	62	2846	257	4	39322	2044	26574	661	1147	1712	5974	3284	144	2887	1265	395	179	4626	117	3364	420	80	58798	60252	28168	15464	756	6103	1920	1284	4632	267	1103
Adela reaumurella	1	4	0	0	0	0	0	0	0	0	5	0	0	0	0	0	0	0	0	0	0	0	2271	19	8	3	23	1	0	0	0	0	0	0	0	4	0	0	0	1	0	0	4	0	0	0	0	0	0
Agelastica alni	0	0	0	24	0	0	0	0	0	0	0	0	0	111	0	0	0	0	0	0	21	14	0	0	91	0	0	1	59	0	0	0	0	0	0	0	0	0	0	0	0	0	0	0	49	0	0	0	99
Agriopis	0	0	0	0	0	0	0	0	3	0	0	0	0	0	1	1	0	0	1	0	0	0	0	0	2	0	0	0	0	0	0	0	0	0	0	0	0	0	0	0	0	0	0	0	0	0	0	0	1
Agriopis aurantiaria	1	0	0	0	4	0	0	0	0	0	1	0	0	0	5	4	0	1	0	1	0	0	0	0	0	65	0	1	8	0	1	0	0	0	0	0	0	0	0	1	0	0	0	0	0	2	0	2	0
Agriopis marginaria	4	3	2	0	1	0	1	0	1	7	2	0	8	2	1	14	0	1	4	0	7	20	128	688	3	692	10	3	0	0	1	0	3	0	1	2	1	5	0	7	10	1	8	3	0	0	67	2	0
Agrochola circellaris	0	38	18	0	11	0	2	0	3	0	0	0	31	0	0	1	0	0	0	0	2	0	68	29	0	0	4	0	0	1	0	0	0	426	0	12	4	0	15	22	6	0	49	19	1	0	5	0	36
Agrochola macilenta	0	7	2	0	0	0	0	0	0	0	0	0	0	0	0	0	3	0	0	0	1	2	5	0	0	0	0	4	6	3	5	768	1	0	0	0	0	0	0	0	6	0	1	0	0	0	0	0	0
Aleimma loeflingiana	2	0	0	26	10	0	31	0	5	1	12	0	1	177	9	0	0	0	0	0	9	259	1	2	138	0	404	1	112	0	0	0	0	2	0	0	1	0	0	11	3	0	0	0	79	3	4	0	35547
Amphipyra berbera	47	452	164	23	27	122	18	201	478	136	285	0	1086	272	148	29533	38	1	422	0	26	111	69621	1161	8849	5836	4296	36468	22	102	18	79	134	24	26	226	50	46	8	1022	305	60	10896	149	43	14	42	127	25
Amphipyra pyramidea	7	1	4	2	168	140	1	26	46	71	161	0	60	158	361	24054	3	24	44	0	1	33	6	9	3966	79	5	43	7	58	1	17	73	2	2	0	0	16	0	106	178	24	79	45	35	34170	19	1263	10
Andricus curvator	0	20	11	0	4	0	4	7	1	2	6	0	0	0	1	0	0	2	0	0	104	2157	25	0	0	0	1	8	0	0	3	1	2	28	0	3	0	0	0	175	8	0	118	0	0	1	2	5	0
Anorthoa munda	0	1	11	0	6	0	0	0	0	0	0	0	25	0	0	0	0	0	0	0	0	0	4	13	0	0	0	0	0	0	6	0	0	1	0	1	4	0	0	3	2	1	113	8	0	0	0	0	1
Anyphaena accentuata	0	0	0	0	0	0	0	0	0	0	0	0	0	0	0	0	1	0	0	0	0	0	0	0	0	0	0	0	0	0	0	0	0	1	1	0	0	0	0	0	0	1	0	0	0	0	0	0	0
Apocheima hispidaria	0	0	0	0	0	0	0	0	0	0	0	0	0	0	0	0	0	0	0	1	0	0	0	0	0	0	0	0	0	0	0	0	0	0	0	0	0	0	0	20	0	0	0	0	0	0	0	0	0
Apocheima pilosaria	0	0	0	0	2	0	0	1	0	0	1	0	0	0	0	1	0	0	0	0	0	0	0	0	0	0	0	1	0	0	0	0	0	0	0	0	0	0	0	0	1	0	0	0	0	0	0	0	0
Araneoidea	0	0	0	0	0	0	0	0	0	0	1	0	0	0	0	0	0	0	0	0	0	0	0	0	0	0	0	0	0	0	0	0	0	0	0	0	0	0	0	0	0	0	0	0	0	0	0	0	0
Araneus triguttatus	0	0	0	0	0	37	0	0	0	32	3	0	0	0	0	32	0	0	0	0	0	0	2	2	5	10377	7	1	0	21	0	0	42	0	0	0	0	19	43	0	0	0	0	0	0	0	0	0	0
Archips crataeganus	0	19	0	0	0	0	0	0	0	3	0	0	0	1	0	0	0	0	0	0	11	8	42	0	0	0	0	0	1	0	0	0	0	0	0	5	0	0	0	0	0	0	24	0	0	0	0	0	0
Archips xylosteana	0	0	0	1	0	0	0	17	0	3	15	0	1	2	1	0	0	0	0	0	3	2666	20	29	722	14	21	3069	0	0	0	13	0	0	0	0	0	0	0	0	21	0	0	0	5	0	0	19	2
Aspergillaceae	0	0	0	0	0	0	0	0	0	0	0	0	0	0	0	0	0	0	0	0	0	0	0	0	0	0	0	0	0	0	0	0	0	0	0	1	0	0	0	0	0	0	0	0	0	0	0	0	0
Bibio marci	0	0	1	0	1	0	1	1	1	0	0	0	3	0	32	0	0	1	0	0	3	0	0	1	0	0	0	0	0	0	0	0	0	1	0	0	2	0	10	9	5	0	1	1	0	0	0	0	0
Bibionomorpha	0	0	0	0	0	0	0	0	0	0	0	0	0	0	0	0	0	0	0	0	0	0	0	0	0	0	0	0	0	0	0	0	0	30	0	0	0	0	0	0	0	0	0	0	0	0	0	0	0
Biorhiza pallida	0	0	0	0	0	0	18	0	12	1	1	0	0	0	0	0	0	0	0	0	3162	2	0	0	0	0	14	0	0	1	17	0	0	18	0	0	0	0	5	29	0	0	0	0	0	0	15	0	0
Blastobasis adustella	0	2	0	0	0	1	7	0	16	0	0	0	0	0	0	3	0	3	0	0	9	0	0	0	0	0	20	0	0	220	5	0	0	8	0	1	1	2	1599	15	0	0	0	0	0	0	7	0	0
Bulinus	0	0	3	0	0	3	0	1	0	9	0	0	0	0	0	9	0	0	0	0	0	1	0	0	0	7	0	4	0	6	0	3	8	2	0	0	0	3	0	0	5	0	0	0	0	0	0	0	0
Bulinus truncatus	0	0	39	0	0	0	0	46	1	0	0	0	0	0	0	0	0	0	1	0	0	76	0	0	0	0	0	60	0	0	0	62	7	65	0	0	0	0	0	0	75	0	0	0	0	0	1	75	0
Campopleginae	0	0	0	0	0	0	4	0	2	0	0	0	0	0	0	0	0	0	0	0	1	0	0	0	1	0	3	0	0	0	0	0	0	2	0	0	0	0	0	1	0	0	0	0	0	0	3	0	0
Campopleginae sp.	0	0	4	0	0	0	0	0	0	0	0	0	13	0	0	0	0	0	0	0	0	0	0	6	0	0	0	0	0	0	0	0	0	0	0	0	4	0	0	0	0	0	0	4	0	0	0	1	0
Cicadellidae	0	0	5	0	1	0	0	0	0	0	0	0	11	0	0	0	0	0	0	0	0	0	0	1	0	0	0	1	0	0	0	0	0	0	0	0	2	0	0	2	0	0	0	2	0	0	0	0	0
Clausilia bidentata	0	0	0	0	6	0	0	0	0	0	3	0	0	0	10	29	0	0	0	0	0	0	0	0	0	0	0	0	0	1	0	0	0	0	0	0	0	0	0	0	0	0	0	5	0	1348	1	0	0
Clubiona brevipes	0	0	3	0	0	1	0	0	0	0	1	0	8	0	0	0	0	0	0	0	0	0	2	1579	1	0	0	1	0	0	0	0	0	0	0	0	3	0	0	0	0	0	194	4	0	0	0	0	0
Coleophora	0	0	0	0	0	0	0	1	0	0	0	0	0	0	0	0	0	0	0	0	0	38	0	0	0	0	0	1	0	0	0	0	0	0	0	0	0	0	0	0	0	0	0	0	0	0	0	0	0
Coleophora flavipennella	10	2	0	0	47	0	6	1	11	0	77	0	0	0	67	0	0	16	0	0	11	0	10	1	0	1	2579	4	0	0	7	0	0	7	0	0	0	0	5	996	1	1	139	2	0	39	13	81	0
Coleophora laricella	12	0	0	0	0	0	0	1	0	0	0	0	0	0	0	0	0	0	0	0	0	0	0	0	0	0	0	0	0	0	0	0	0	1	0	0	0	0	0	0	0	0	0	0	0	1	0	0	0
Coleophora lutipennella	0	3	0	0	0	0	2	1	5	0	4	0	0	0	0	0	0	0	0	0	2	0	589	5	4	5	22	0	0	0	4	0	0	5	0	1	0	0	0	901	0	0	2	0	0	0	3	0	0
Colotois pennaria	9	2	71	4	198	6	270	1	64	1	101	0	118	47	204	134	4	31	10	0	23	2	4	48	18	1	25	2	24	1	19	2	0	20	0	0	16	0	1	3486	6	8	25	104	4444	119	403	157	77
Conistra	3	0	0	0	8	0	1	0	0	0	9	0	0	1	7	0	1	1	1	0	0	11	50	9	0	2	1	0	0	0	0	0	0	0	2	1	0	0	0	7	3	1	0	0	7	2	1	1	0
Conistra vaccinii	55	43	19	4	67	5	3	9	35	9	41	0	66	43	14	13	85	0	196	1	14	3044	16857	3115	84	594	119	79	10	3	6	10	1	67	19	27	10	0	0	331	1070	126	310	24	2515	6	12	102	8
Copromyxa protea	0	6	0	0	0	28	0	0	0	25	0	0	0	0	0	33	1	0	0	0	0	0	0	0	0	18	0	0	2	9709	15	2	36	0	0	0	0	11	0	0	0	0	0	0	0	0	0	0	0
Cosmia trapezina	1	40	18	6	19	0	9	3	12	1	14	0	31	18	9	7	0	0	4	2	5	6	75	1084	3378	145	619	13	6	1	2	1	0	2	1	14	7	0	3	59	81	4	71	37	16	3	30	156	246
Cotesia	0	0	0	0	1	0	0	0	0	0	0	0	0	0	1	0	0	0	0	0	0	0	0	0	0	0	0	0	0	0	0	0	0	0	0	0	0	0	0	0	0	0	0	0	0	0	0	0	0
Cotesia rubecula	2	0	0	0	40	1	12	0	0	0	27	0	0	0	41	33	0	8	0	0	0	0	0	0	0	0	0	0	0	0	0	0	0	0	0	0	0	0	0	0	0	0	0	0	0	16	0	0	6
Cotesia spuria	0	0	0	0	2	0	1	0	0	0	2	0	0	0	2	1	0	0	0	0	0	0	0	0	0	0	0	0	0	0	0	0	0	0	0	0	0	0	0	0	0	0	0	0	0	0	0	0	0
Cuculliinae	0	0	0	0	0	0	0	0	0	0	0	0	0	0	0	0	0	0	0	0	0	0	4	0	0	0	0	0	0	0	0	0	0	0	0	0	0	0	0	0	0	0	386	0	0	0	1	1	0
Diurnea fagella	1	3	0	0	0	0	0	0	0	0	0	0	0	0	0	0	0	0	0	0	0	0	0	0	0	0	0	0	0	0	0	0	0	0	0	0	0	0	0	0	0	0	1	0	0	0	0	0	0
Dolichogenidea sp.	0	0	0	0	0	0	0	0	3	0	0	0	0	0	0	0	0	0	0	0	0	0	0	0	0	0	0	0	0	0	0	0	0	0	0	0	0	0	0	2	0	0	0	0	0	0	0	0	0
Egle groenlandica	0	10	48	0	0	0	0	0	0	0	0	0	67	0	0	0	6	0	0	0	0	0	0	37	0	0	0	0	8	5	14	3	0	1	0	0	9	0	0	0	0	0	0	37	0	0	0	0	0
Ennominae	0	0	0	0	0	0	0	1	0	0	1	0	0	0	0	0	0	0	0	0	0	1	1	1	0	0	2	34	0	1	0	0	0	0	0	259	0	0	0	0	0	0	5	0	0	0	0	0	0
Epinotia	0	0	5	0	2	0	0	0	0	0	0	0	10	0	0	0	0	0	0	0	0	0	0	7	0	0	0	0	0	0	0	0	0	0	0	0	1	0	0	1	0	0	0	1	0	0	0	0	0
Epinotia immundana	0	0	0	0	0	0	0	0	0	1	0	0	0	5	0	0	0	0	0	0	1	1	0	0	5	0	0	0	1	0	0	0	0	0	0	0	0	0	0	0	0	0	0	0	1	0	0	0	0
Epirrita autumnata	0	0	1	0	0	0	1	0	0	0	0	0	0	0	0	0	0	0	0	0	0	0	0	0	0	0	1	0	0	0	0	0	0	0	0	0	0	0	0	24	0	0	0	0	0	0	0	0	1
Epirrita christyi	1	8	5	0	2	2	0	3	8	0	4	0	115	0	5	55	0	0	2	0	0	2	8	1	1	0	1	1	25	0	22	8	3	11	0	1	0	0	0	2	34	4	46	5	3	271	193	704	1
Epirrita dilutata	11	5	0	0	76	3	1	14	16	0	8	0	3	2	26	4	2	2	14	0	2	21	494	8	10	3	12	12	1	5	1	102	1	5	1	0	0	0	0	277	3283	1236	85	3	4	7	94	190	2
Epuraea melanocephala	1	0	0	0	0	0	2	0	8	0	0	0	0	0	0	0	0	0	0	0	5	0	0	0	0	0	4	0	0	0	1	0	0	2	0	0	0	0	2	6	0	0	0	0	0	0	2	0	0
Erannis defoliaria	492	10	10	13	41	10	25	55	44	2	55	0	24	39	125	9	47	28	165	8	123	48	3	333	24	212	13	74	19	0	19	30	3	12	39	2	4	2	3	1734	47	8023	23	14	20	60	25	666	39
Eucosmini	0	0	0	0	0	0	0	0	0	0	0	0	0	0	0	0	0	0	0	0	0	0	0	1	2	1	0	36	0	0	0	0	0	0	0	0	0	0	0	0	0	0	0	0	0	0	0	0	0
Eudemis profundana	0	0	1	11	0	0	6	41	9	1	38	0	4	26	3	1	0	3	2	0	28	3226	71	77	5520	20	97	11784	8	0	4	24	0	10	0	0	1	0	4	7	54	0	1	1	17	0	12	42	15
Eupsilia transversa	4	348	62	69	25	1	90	80	438	2	12	2	165	283	126	36	40	30	91	0	56	83	311	35	85	1	84	96	161	15	162	13568	5	109	22	142	41	9	75	2957	335	125	1262	31	33	10	1110	243	12369
Gelechiinae	0	0	0	0	0	0	0	0	0	0	0	0	0	0	0	0	0	0	0	0	2	0	0	0	0	0	2	0	0	0	0	0	0	0	0	0	0	0	1	1	0	0	0	0	0	0	1	0	0
Geometridae	0	0	0	0	0	1	0	0	1	0	0	0	0	0	0	106	0	0	0	0	0	0	0	0	0	2	0	0	0	0	0	0	0	0	0	0	0	0	0	0	0	0	0	0	0	0	0	0	0
Glyptapanteles porthetriae	0	0	49	0	5	0	0	0	0	2	3	0	63	0	1	17	0	0	0	0	0	0	0	38	0	444	0	0	0	1	0	0	2	0	0	0	11	0	0	4	1	0	0	45	0	0	0	0	0
Gypsonoma dealbana	2	0	24	11	0	0	21	6	68	1	3	0	39	12	0	0	3	1	5	0	54	6	4	30	2936	0	319	6	5	0	17	2	0	29	5	2	14	2	28	30	1	2	0	23	5	0	28	3	7
Hemiptera	0	0	0	0	0	0	0	0	0	0	0	1	0	0	0	0	0	0	1	0	1	23	0	0	0	0	0	0	0	0	0	0	0	0	0	0	0	0	0	0	0	12	0	0	0	0	0	0	0
Hexapoda	0	0	2	0	0	0	0	0	0	0	0	0	268	0	0	0	0	0	0	0	0	0	0	0	0	0	0	0	0	0	0	0	0	0	0	0	0	0	0	0	0	0	0	2	0	0	0	0	0
Holometabola	0	0	0	3	0	0	0	0	0	0	0	0	0	53	0	0	0	0	0	0	0	0	0	0	0	0	0	0	1	0	0	0	0	0	0	0	0	0	0	0	0	0	0	0	0	0	0	0	3
Hydriomena furcata	1	0	76	0	5	0	7	0	0	0	0	0	75	0	0	0	0	0	0	0	0	0	0	37	0	0	0	0	0	0	0	0	0	0	0	0	21	0	0	2	1	0	0	57	0	0	0	0	13
Hymenoptera sp.	0	0	2	0	0	2	0	0	0	0	0	0	1	0	0	6	0	0	0	0	0	0	0	1	14	1005	1	0	2	3	0	0	2	0	0	0	0	1	0	0	0	0	35	0	0	0	0	0	0
Lehmannia marginata	459	749	37	235	9	0	245	0	984	1	1	2	55	50904	18	9	240	5	249	0	270	1	295	21	258	12	224	1	714	12	82614	20	6	793	71	27742	18	4	305	696	6	7825	273	1554	312	26	388	3	193
leotiomyceta	0	0	0	0	0	0	0	0	0	0	0	0	0	0	0	0	0	0	0	0	0	0	0	0	0	0	0	0	0	0	0	0	0	0	0	0	0	0	0	0	0	0	0	0	0	0	0	0	0
Lypha dubia	0	0	0	0	0	0	0	0	0	0	0	0	0	0	0	0	0	0	0	0	0	0	0	0	0	0	0	0	0	0	0	0	0	0	0	0	0	0	0	0	0	0	0	0	0	0	0	0	0
Microgastrinae	1	0	0	0	8	0	0	2	0	0	0	0	1	0	0	0	0	0	0	0	0	1	0	0	0	0	0	2	0	0	0	2	0	0	0	0	0	0	0	13	404	0	0	0	0	0	0	1	0
Muscoidea	0	0	0	0	0	0	0	0	0	0	0	0	0	0	0	0	0	0	0	0	0	0	0	0	0	0	0	0	0	0	0	0	0	0	0	0	0	0	0	0	0	0	0	0	0	0	0	0	0
Nematocera	0	0	0	0	0	1	0	0	0	3	0	0	0	0	0	1	0	0	0	0	0	0	0	0	0	0	0	0	0	457	1	0	3	0	0	0	0	1	0	0	0	0	0	0	0	0	0	0	0
Neuroterus quercusbaccarum	13	47	81	8	5	5	145	19	43	12	17	0	92	69	0	0	1	0	1	0	15140	7781	7222	25543	84	7	284	72	19	0	42	28	0	68	0	28	41	0	21	215	543	5	56	102	8065	7	73	24	32
Obtectomera	0	0	0	0	0	0	0	0	0	0	0	0	0	0	0	0	0	0	0	0	0	0	0	0	0	0	0	0	0	0	0	0	0	0	0	0	0	0	0	0	0	0	0	0	0	0	0	0	0
Oecophoridae	0	0	0	1	0	0	0	0	0	0	0	0	0	42	0	0	0	0	0	0	0	0	0	0	4	0	0	0	0	0	0	0	0	0	0	0	0	0	0	0	0	0	0	0	0	0	0	0	2
Oncopsis speciosa	0	2	11	0	0	0	0	0	0	0	0	0	10	0	0	0	1	0	0	0	0	0	0	7	0	0	0	0	1	0	1	0	0	0	0	0	2	0	0	0	0	0	0	6	0	0	0	0	0
Oomycetes	0	0	0	0	0	0	0	0	0	0	0	0	0	0	0	0	0	0	0	0	0	0	0	0	0	0	0	0	0	0	0	0	0	0	0	0	0	0	0	0	0	0	0	1	0	0	0	0	0
Operophtera	0	3	0	0	12	1	1	2	24	2	7	0	3	13	23	67	1	2	16	0	2	1	66	2	5	3	9	0	0	0	1	2	0	3	1	2	0	1	2	52	31	2	12	1	0	2	0	0	2
Operophtera brumata	152	349	84	148	1171	528	398	659	2813	588	826	14	2631	1092	2071	44575	139	225	1422	17	1395	443	16221	1608	472	7635	8558	263	144	81	277	122	295	674	113	261	41	106	273	29377	6860	20953	25074	206	724	915	39984	8960	3717
Orthosia cerasi	2	45	17	52	1	7	28	10	145	16	22	1	119	224	13	129	3	2	14	0	42	7	240	62	26587	2577	113	31	61	8	22	4	8	36	33	26	9	4	12	59	5	1	69	12	79	0	32	1	103
Orthosia cruda	2	4	3	2	1	0	38	1	74	0	12	0	2	8	3	0	1	1	1	0	46	0	35	12	1525	1	14233	9	7	0	39	0	0	42	0	2	0	0	22	74	0	1	7	1	6	1	190	0	6
Orthosia incerta	0	0	0	0	0	2	0	0	0	2	1	0	0	0	0	9	0	0	0	0	0	0	1	4	0	593	1	6	0	0	0	0	1	0	0	0	0	0	0	0	0	0	0	0	0	0	0	0	0
Pandemis cerasana	2	34	25	0	4	0	47	5	69	1	2	0	55	10	3	2	0	0	6	0	43	2	88	45	3	5	5302	8	0	0	16	1	0	25	0	22	6	0	14	695	180	0	38	16	0	1	43	1	11
Pandemis cinnamomeana	0	0	0	3	0	0	0	0	0	0	0	0	0	8	0	0	0	0	0	0	0	0	0	0	6	0	0	0	4	0	0	0	0	0	0	0	0	0	0	0	0	0	0	0	7	0	0	0	1554
Penicillium polonicum	0	0	0	0	0	0	0	0	0	0	0	0	0	0	0	0	0	0	0	0	0	0	0	0	0	0	0	0	0	0	0	0	0	0	0	0	0	0	0	0	0	0	0	0	0	0	0	0	0
Penicillium solitum	0	0	0	0	0	0	0	0	0	0	0	0	0	0	0	0	1	0	3	0	0	0	0	0	0	0	0	0	0	0	0	0	0	0	0	0	0	0	0	0	0	1	0	0	0	0	0	0	0
Philodromus	2	0	13	0	14	0	119	5	283	0	0	0	0	0	0	0	0	0	0	0	145	8	0	1	1	0	114	133	0	0	116	8	6	43542	0	0	0	0	29	344	918	0	0	0	1	0	184	4	0
Philodromus aureolus	0	0	0	1	0	0	0	0	0	1	0	0	0	9	0	0	0	0	0	0	0	0	0	0	7	0	0	0	5	0	0	0	0	0	0	0	0	0	0	0	0	0	0	0	8	0	0	0	8
Phycita roborella	1	0	0	0	0	0	0	22	0	7	0	1	0	1	0	0	0	1	0	0	13	7566	0	0	0	0	1	32	1	0	0	28	0	0	0	0	0	0	0	0	28	0	0	0	0	0	1	20	1
Phyllobius maculicornis	4	0	0	0	0	0	0	0	0	0	0	0	0	0	0	0	0	0	3	0	1	0	0	0	0	0	0	0	0	0	0	0	0	0	1	0	0	0	0	0	0	2	0	0	0	0	0	0	0
Phyllobius pyri	0	0	0	0	0	0	0	0	0	0	1	0	2	0	0	0	0	0	0	0	0	0	0	548	0	0	0	0	0	0	0	0	0	0	0	0	1	0	0	0	0	0	0	3	0	0	0	0	0
Plectus acuminatus	0	0	0	0	0	0	2	0	0	0	0	0	0	0	0	0	0	0	0	0	1	0	0	0	0	0	2	0	0	16	101	0	0	0	0	0	0	0	0	1	0	0	0	0	0	0	0	0	0
Polydrusus undatus	0	2	0	0	0	0	0	0	0	0	0	0	0	0	0	0	0	0	0	0	0	0	4	0	0	0	0	0	0	0	0	0	0	0	0	428	0	0	0	0	0	2	1	0	0	0	0	0	0
Psoricoptera gibbosella	0	0	0	0	0	0	2	0	0	0	1	0	0	0	0	0	0	0	0	0	2	0	1	0	0	0	865	1	0	0	0	0	0	1	0	0	0	0	2	1	0	0	0	0	0	0	2	0	0
Ptycholoma lecheana	34	22	9	5	101	2	4	45	32	0	1	0	36	10	10	5	1	6	15	0	1	74	59	3	1	1	2	74	0	0	1	42	2	5	4	26	9	2	8	264	13181	2	202	3	0	1	2	57	1
Pythium	0	0	0	0	0	0	0	0	0	1	0	0	0	0	0	0	0	0	0	0	20	0	1	0	0	0	26	0	0	0	0	0	0	0	0	0	0	0	0	0	0	0	0	0	0	0	0	0	0
Quercusia quercus	43	1	0	0	0	0	8	7	51	0	1	0	5	2	2	0	0	0	0	0	26	5	8	6	4	3	4761	5	0	1	17	4	0	17	0	1	0	0	8	1424	5	0	3	0	0	0	23	2	0
Radix natalensis	1	0	0	0	0	29	4	0	0	75	0	0	0	0	0	72	0	0	0	0	0	0	0	0	0	54	0	0	0	37	0	0	39	0	0	0	0	18	0	0	0	0	0	0	0	0	0	0	8
Rhabditida	0	0	0	0	0	0	0	0	0	0	0	0	0	0	0	1	0	0	0	0	0	0	0	0	0	0	0	0	0	114	5	0	0	0	0	0	0	0	0	0	0	0	0	0	0	0	0	0	0
Rhynchaenus fagi	2	27	107	0	16	0	16	2	81	0	51	0	15694	5	7305	2	0	6	5	0	7447	7	71	71	43	1	76	1526	2	0	7	0	5	99	0	20	9	0	5	54	4	4	61	48	1	16	7	5	1
Satyrium sp.	1	1	200	1	1	5	0	0	0	0	0	0	386	0	0	0	0	0	0	0	0	0	4	228	1	0	1	0	0	0	0	0	0	1	0	0	45	0	0	0	1	12	21	44146	16	17	14	10	0
Sigmurethra	0	0	0	0	0	0	1	0	0	0	0	0	101	0	18	31	0	0	0	0	0	0	0	0	0	0	299	0	0	0	0	0	0	0	0	0	0	0	1	1	0	0	0	0	0	0	0	0	0
Steinernema intermedium	0	0	1	0	0	0	0	1	0	0	0	0	0	0	0	0	0	1	0	0	0	0	0	0	0	0	0	0	0	0	0	1	0	1	0	1	4	0	0	0	0	0	0	0	0	0	0	0	0
Syrphus	0	0	0	0	0	0	0	0	0	0	0	0	0	0	0	0	0	0	0	0	0	0	0	0	0	0	0	0	0	0	0	0	0	0	0	1	0	0	0	0	0	0	0	0	0	0	0	0	0
Syrphus ribesii	30	32	0	0	0	0	0	0	0	4	0	0	0	0	0	0	35	0	68	0	20	9	59	0	0	0	0	0	0	0	0	0	0	0	20	14	0	0	0	0	0	52	30	0	0	0	0	0	0
Syrphus torvus	2	42	0	0	0	0	0	0	1	2	0	0	0	0	0	0	3	0	0	0	20	2	68	0	0	0	0	0	0	0	0	0	0	1	0	14	0	0	0	0	0	3	51	0	0	0	0	0	0
Syrrhizus sp.	0	0	0	0	0	0	0	0	0	0	0	0	185	0	0	0	0	0	0	0	0	0	0	0	0	0	0	0	0	0	0	0	0	0	0	0	0	0	0	0	0	0	0	1	0	0	0	0	0
Tachinidae	0	0	0	0	0	0	0	0	0	0	0	0	0	0	0	0	0	0	0	0	1	0	1	0	0	0	0	0	0	0	0	0	0	0	0	0	0	0	0	0	0	0	1	0	0	0	0	0	0
Taeniothrips inconsequens	7	342	24	2	150	79	53	13	76	49	38	0	198	1825	1709	117	23	8	5	0	47	17	124	10	7	74	52	13	41	17929	116	5266	56	46	1	46	4	16	127	136	50	823	109	948	609	91	34	20	13
Tetragnatha obtusa	0	3	45	0	0	0	0	0	0	0	0	0	49	0	0	0	5	0	0	0	0	0	0	20	0	0	0	0	3	3	10	1	0	0	0	0	5	0	0	0	0	0	0	22	0	0	0	0	0
Theridiidae	2	0	0	1	0	0	0	1	0	0	0	0	1	0	0	0	0	0	0	0	0	0	0	1	0	0	0	15	1	0	0	0	0	0	0	0	0	0	0	0	0	0	0	0	1	0	0	1	1
Thrips major	0	1	2	0	0	0	0	0	0	0	0	0	1	0	0	0	0	0	0	0	0	0	0	1	0	0	0	0	0	0	0	0	0	0	0	0	1	0	0	2	0	1	0	333	0	3	1	1	4
Thrips minutissimus	1	14	2	0	6	13	10	8	35	8	1	0	28	23	4	21	13	1	1	0	313	71	0	1	1	11	38	7	10	4460	193	3707	17	1325	0	26	0	3	44	27	17	73	0	1	0	5	12	11	0
Tortricinae	0	0	0	0	0	0	0	0	0	0	0	0	0	0	0	0	0	0	0	0	0	1	0	0	0	0	0	0	0	0	0	0	0	0	0	0	0	0	0	0	1	0	0	1	0	2	0	134	0
Tortricodes alternella	4	11	142	82	71	22	22	20	31	8	78	0	270	382	87	20	0	31	20	9	13	28	92	37111	385	1596	30	51	77	3	3	8	9	7	8	36	114	4	20	179	677	30	122	294	34670	5325	53	585	111
Tranosema rostrale	0	1	0	0	1	0	0	3	6	0	4	0	5	1	1	1	0	0	2	0	1	3	4	7	6	0	9	679	0	0	0	4	0	0	0	0	0	0	0	6	139	0	1	0	0	0	0	1	0
Vitrina pellucida	6	0	85	0	0	0	0	0	0	0	0	0	152	0	0	0	0	0	0	0	0	0	0	104	0	0	0	0	0	0	0	0	0	0	0	0	38	0	0	0	0	0	1	58	0	0	0	0	0
Xyleninae	0	4	0	1	0	0	0	1	1	0	0	0	1	2	0	0	0	0	0	0	0	0	2	0	0	0	0	0	4	0	1	0	0	0	0	0	0	0	1	5	1	0	1	0	0	0	0	0	2
Yponomeutoidea	0	0	0	0	0	0	0	0	0	0	0	0	0	0	0	0	0	0	0	0	0	0	0	0	0	0	0	0	0	0	0	0	0	0	0	0	0	0	0	0	0	82	0	0	0	1	0	0	0
Ypsolopha	0	0	0	0	0	0	0	1	1	0	3	0	0	0	0	0	0	0	0	0	0	1	1	3	3	2	3	92	0	0	0	0	0	1	0	0	0	0	1	0	1	0	0	0	0	0	0	3	0
Ypsolopha alpella	0	0	15	0	0	3	0	0	0	9	0	0	16	0	0	11	0	0	0	0	0	2	3	14	2	1210	1	2	0	2	0	0	7	0	0	0	1	3	0	0	0	0	0	9	0	0	0	0	0
Total reads per sample	1750	3250	2601	1117	5672	1184	3782	1769	7934	1325	4146	23	23309	56414	94381	101944	763	3288	3051	43	68018	29935	141920	74501	56419	35024	49687	58115	1726	36167	85198	24338	956	52204	488	32764	975	358	61495	106128	56762	54967	40767	54495	53696	43769	47769	13951	55381
[truncated: 50 more columns]

## Sheet: Contam removed
Taxon	Blank23	Blank24	Blank25	Blank26	Blank27	Blank28	Blank29	Blank30	Blank31	Blank32	Blank33	Blank34	BV43890	BV43891	BV43893	BV43894	ENeg11	ENeg12	ENeg13	ENeg14	NP01018	NP01020	NP01025	NP01027	NP01028	NP01029	NP01030	NP01034	NW76860	NW76870	NW76871	NW76875	NW76880	NW76882	NW76889	NW76893	NW76894	NW76897	NW76899	NW76901	NW76903	NW76907	NW76910	NW76911	NW76912	NW76915	NW76918	NW76919	NW76922
#N/A	0	0	0	0	0	0	0	0	0	0	0	0	0	0	81914	0	0	0	0	0	39322	0	26574	0	0	0	5974	0	0	0	0	0	0	4626	0	3364	0	0	58798	60252	28168	15464	0	6103	0	0	4632	0	0
Adela reaumurella	0	0	0	0	0	0	0	0	0	0	0	0	0	0	0	0	0	0	0	0	0	0	2271	19	0	0	23	0	0	0	0	0	0	0	0	0	0	0	0	0	0	0	0	0	0	0	0	0	0
Agelastica alni	0	0	0	0	0	0	0	0	0	0	0	0	0	111	0	0	0	0	0	0	0	0	0	0	91	0	0	0	59	0	0	0	0	0	0	0	0	0	0	0	0	0	0	0	49	0	0	0	99
Agriopis	0	0	0	0	0	0	0	0	0	0	0	0	0	0	0	0	0	0	0	0	0	0	0	0	0	0	0	0	0	0	0	0	0	0	0	0	0	0	0	0	0	0	0	0	0	0	0	0	0
Agriopis aurantiaria	0	0	0	0	0	0	0	0	0	0	0	0	0	0	5	0	0	0	0	0	0	0	0	0	0	65	0	0	8	0	0	0	0	0	0	0	0	0	0	0	0	0	0	0	0	0	0	0	0
Agriopis marginaria	0	0	0	0	0	0	0	0	0	0	0	0	8	0	0	14	0	0	0	0	0	20	128	688	0	692	10	0	0	0	0	0	0	0	0	0	0	0	0	0	10	0	8	0	0	0	67	0	0
Agrochola circellaris	0	0	0	0	0	0	0	0	0	0	0	0	0	0	0	0	0	0	0	0	0	0	68	0	0	0	0	0	0	0	0	0	0	426	0	0	0	0	0	0	0	0	49	0	0	0	0	0	0
Agrochola macilenta	0	0	0	0	0	0	0	0	0	0	0	0	0	0	0	0	0	0	0	0	0	0	0	0	0	0	0	0	0	0	0	768	0	0	0	0	0	0	0	0	0	0	0	0	0	0	0	0	0
Aleimma loeflingiana	0	0	0	0	0	0	0	0	0	0	0	0	0	177	0	0	0	0	0	0	0	259	0	0	138	0	404	0	112	0	0	0	0	0	0	0	0	0	0	0	0	0	0	0	79	0	0	0	35547
Amphipyra berbera	0	0	0	0	0	0	0	0	0	0	0	0	1086	0	0	29533	0	0	0	0	0	0	69621	1161	8849	5836	4296	36468	0	0	0	0	0	0	0	0	0	0	0	1022	0	0	10896	0	0	0	0	0	0
Amphipyra pyramidea	0	0	0	0	0	0	0	0	0	0	0	0	0	0	361	24054	0	0	0	0	0	0	0	0	3966	0	0	0	0	0	0	0	0	0	0	0	0	0	0	0	178	0	0	0	0	34170	0	1263	0
Andricus curvator	0	0	0	0	0	0	0	0	0	0	0	0	0	0	0	0	0	0	0	0	104	2157	25	0	0	0	0	0	0	0	0	0	0	28	0	0	0	0	0	175	0	0	118	0	0	0	0	0	0
Anorthoa munda	0	0	0	0	0	0	0	0	0	0	0	0	25	0	0	0	0	0	0	0	0	0	0	13	0	0	0	0	0	0	0	0	0	0	0	0	0	0	0	0	0	0	113	0	0	0	0	0	0
Anyphaena accentuata	0	0	0	0	0	0	0	0	0	0	0	0	0	0	0	0	0	0	0	0	0	0	0	0	0	0	0	0	0	0	0	0	0	0	0	0	0	0	0	0	0	0	0	0	0	0	0	0	0
Apocheima hispidaria	0	0	0	0	0	0	0	0	0	0	0	0	0	0	0	0	0	0	0	0	0	0	0	0	0	0	0	0	0	0	0	0	0	0	0	0	0	0	0	20	0	0	0	0	0	0	0	0	0
Apocheima pilosaria	0	0	0	0	0	0	0	0	0	0	0	0	0	0	0	0	0	0	0	0	0	0	0	0	0	0	0	0	0	0	0	0	0	0	0	0	0	0	0	0	0	0	0	0	0	0	0	0	0
Araneoidea	0	0	0	0	0	0	0	0	0	0	0	0	0	0	0	0	0	0	0	0	0	0	0	0	0	0	0	0	0	0	0	0	0	0	0	0	0	0	0	0	0	0	0	0	0	0	0	0	0
Araneus triguttatus	0	0	0	0	0	0	0	0	0	0	0	0	0	0	0	0	0	0	0	0	0	0	0	0	0	10377	0	0	0	0	0	0	42	0	0	0	0	0	43	0	0	0	0	0	0	0	0	0	0
Archips crataeganus	0	0	0	0	0	0	0	0	0	0	0	0	0	0	0	0	0	0	0	0	0	0	42	0	0	0	0	0	0	0	0	0	0	0	0	0	0	0	0	0	0	0	24	0	0	0	0	0	0
Archips xylosteana	0	0	0	0	0	0	0	0	0	0	0	0	0	0	0	0	0	0	0	0	0	2666	20	29	722	0	21	3069	0	0	0	0	0	0	0	0	0	0	0	0	21	0	0	0	0	0	0	19	0
Aspergillaceae	0	0	0	0	0	0	0	0	0	0	0	0	0	0	0	0	0	0	0	0	0	0	0	0	0	0	0	0	0	0	0	0	0	0	0	1	0	0	0	0	0	0	0	0	0	0	0	0	0
Bibio marci	0	0	0	0	0	0	0	0	0	0	0	0	3	0	32	0	0	0	0	0	3	0	0	0	0	0	0	0	0	0	0	0	0	0	0	0	2	0	10	9	5	0	0	0	0	0	0	0	0
Bibionomorpha	0	0	0	0	0	0	0	0	0	0	0	0	0	0	0	0	0	0	0	0	0	0	0	0	0	0	0	0	0	0	0	0	0	30	0	0	0	0	0	0	0	0	0	0	0	0	0	0	0
Biorhiza pallida	0	0	0	0	0	0	0	0	0	0	0	0	0	0	0	0	0	0	0	0	3162	0	0	0	0	0	0	0	0	0	0	0	0	0	0	0	0	0	0	29	0	0	0	0	0	0	0	0	0
Blastobasis adustella	0	0	0	0	0	0	0	0	0	0	0	0	0	0	0	0	0	0	0	0	0	0	0	0	0	0	20	0	0	220	0	0	0	0	0	0	0	0	1599	0	0	0	0	0	0	0	0	0	0
Bulinus	0	0	0	0	0	0	0	0	0	0	0	0	0	0	0	0	0	0	0	0	0	0	0	0	0	0	0	0	0	0	0	0	0	0	0	0	0	0	0	0	0	0	0	0	0	0	0	0	0
Bulinus truncatus	0	0	0	0	0	0	0	0	0	0	0	0	0	0	0	0	0	0	0	0	0	76	0	0	0	0	0	60	0	0	0	62	0	65	0	0	0	0	0	0	75	0	0	0	0	0	0	75	0
Campopleginae	0	0	0	0	0	0	0	0	0	0	0	0	0	0	0	0	0	0	0	0	0	0	0	0	0	0	0	0	0	0	0	0	0	0	0	0	0	0	0	0	0	0	0	0	0	0	0	0	0
Campopleginae sp.	0	0	0	0	0	0	0	0	0	0	0	0	13	0	0	0	0	0	0	0	0	0	0	6	0	0	0	0	0	0	0	0	0	0	0	0	0	0	0	0	0	0	0	0	0	0	0	0	0
Cicadellidae	0	0	0	0	0	0	0	0	0	0	0	0	11	0	0	0	0	0	0	0	0	0	0	0	0	0	0	0	0	0	0	0	0	0	0	0	0	0	0	0	0	0	0	0	0	0	0	0	0
Clausilia bidentata	0	0	0	0	0	0	0	0	0	0	0	0	0	0	10	29	0	0	0	0	0	0	0	0	0	0	0	0	0	0	0	0	0	0	0	0	0	0	0	0	0	0	0	0	0	1348	0	0	0
Clubiona brevipes	0	0	0	0	0	0	0	0	0	0	0	0	8	0	0	0	0	0	0	0	0	0	0	1579	0	0	0	0	0	0	0	0	0	0	0	0	0	0	0	0	0	0	194	4	0	0	0	0	0
Coleophora	0	0	0	0	0	0	0	0	0	0	0	0	0	0	0	0	0	0	0	0	0	38	0	0	0	0	0	0	0	0	0	0	0	0	0	0	0	0	0	0	0	0	0	0	0	0	0	0	0
Coleophora flavipennella	0	0	0	0	0	0	0	0	0	0	0	0	0	0	0	0	0	0	0	0	0	0	0	0	0	0	2579	0	0	0	0	0	0	0	0	0	0	0	0	996	0	0	139	0	0	0	0	81	0
Coleophora laricella	0	0	0	0	0	0	0	0	0	0	0	0	0	0	0	0	0	0	0	0	0	0	0	0	0	0	0	0	0	0	0	0	0	0	0	0	0	0	0	0	0	0	0	0	0	0	0	0	0
Coleophora lutipennella	0	0	0	0	0	0	0	0	0	0	0	0	0	0	0	0	0	0	0	0	0	0	589	0	0	0	22	0	0	0	0	0	0	0	0	0	0	0	0	901	0	0	0	0	0	0	0	0	0
Colotois pennaria	0	0	0	0	0	0	0	0	0	0	0	0	0	0	0	0	0	0	0	0	0	0	0	0	0	0	0	0	0	0	0	0	0	0	0	0	0	0	0	3486	0	0	0	0	4444	0	403	0	0
Conistra	0	0	0	0	0	0	0	0	0	0	0	0	0	0	0	0	0	0	0	0	0	11	50	0	0	0	0	0	0	0	0	0	0	0	0	0	0	0	0	0	0	0	0	0	0	0	0	0	0
Conistra vaccinii	0	0	0	0	0	0	0	0	0	0	0	0	0	0	0	0	0	0	0	0	0	3044	16857	3115	0	594	0	0	0	0	0	0	0	0	0	0	0	0	0	331	1070	0	310	0	2515	0	0	0	0
Copromyxa protea	0	0	0	0	0	0	0	0	0	0	0	0	0	0	0	0	0	0	0	0	0	0	0	0	0	0	0	0	0	9709	0	0	0	0	0	0	0	0	0	0	0	0	0	0	0	0	0	0	0
Cosmia trapezina	0	0	0	0	0	0	0	0	0	0	0	0	0	0	0	0	0	0	0	0	0	0	75	1084	3378	145	619	0	0	0	0	0	0	0	0	0	0	0	0	59	81	0	71	0	0	0	0	156	246
Cotesia	0	0	0	0	0	0	0	0	0	0	0	0	0	0	0	0	0	0	0	0	0	0	0	0	0	0	0	0	0	0	0	0	0	0	0	0	0	0	0	0	0	0	0	0	0	0	0	0	0
Cotesia rubecula	0	0	0	0	0	0	0	0	0	0	0	0	0	0	41	0	0	0	0	0	0	0	0	0	0	0	0	0	0	0	0	0	0	0	0	0	0	0	0	0	0	0	0	0	0	0	0	0	0
Cotesia spuria	0	0	0	0	0	0	0	0	0	0	0	0	0	0	0	0	0	0	0	0	0	0	0	0	0	0	0	0	0	0	0	0	0	0	0	0	0	0	0	0	0	0	0	0	0	0	0	0	0
Cuculliinae	0	0	0	0	0	0	0	0	0	0	0	0	0	0	0	0	0	0	0	0	0	0	4	0	0	0	0	0	0	0	0	0	0	0	0	0	0	0	0	0	0	0	386	0	0	0	1	1	0
Diurnea fagella	0	0	0	0	0	0	0	0	0	0	0	0	0	0	0	0	0	0	0	0	0	0	0	0	0	0	0	0	0	0	0	0	0	0	0	0	0	0	0	0	0	0	0	0	0	0	0	0	0
Dolichogenidea sp.	0	0	0	0	0	0	0	0	0	0	0	0	0	0	0	0	0	0	0	0	0	0	0	0	0	0	0	0	0	0	0	0	0	0	0	0	0	0	0	0	0	0	0	0	0	0	0	0	0
Egle groenlandica	0	0	0	0	0	0	0	0	0	0	0	0	67	0	0	0	0	0	0	0	0	0	0	0	0	0	0	0	0	0	0	0	0	0	0	0	0	0	0	0	0	0	0	0	0	0	0	0	0
Ennominae	0	0	0	0	0	0	0	0	0	0	0	0	0	0	0	0	0	0	0	0	0	0	0	0	0	0	2	34	0	0	0	0	0	0	0	259	0	0	0	0	0	0	5	0	0	0	0	0	0
Epinotia	0	0	0	0	0	0	0	0	0	0	0	0	10	0	0	0	0	0	0	0	0	0	0	7	0	0	0	0	0	0	0	0	0	0	0	0	0	0	0	0	0	0	0	0	0	0	0	0	0
Epinotia immundana	0	0	0	0	0	0	0	0	0	0	0	0	0	5	0	0	0	0	0	0	0	0	0	0	5	0	0	0	0	0	0	0	0	0	0	0	0	0	0	0	0	0	0	0	0	0	0	0	0
Epirrita autumnata	0	0	0	0	0	0	0	0	0	0	0	0	0	0	0	0	0	0	0	0	0	0	0	0	0	0	0	0	0	0	0	0	0	0	0	0	0	0	0	24	0	0	0	0	0	0	0	0	0
Epirrita christyi	0	0	0	0	0	0	0	0	0	0	0	0	115	0	0	55	0	0	0	0	0	0	0	0	0	0	0	0	25	0	22	0	0	11	0	0	0	0	0	0	34	0	46	0	0	271	193	704	0
Epirrita dilutata	0	0	0	0	0	0	0	0	0	0	0	0	0	0	0	0	0	0	0	0	0	0	494	0	0	0	0	0	0	0	0	102	0	0	0	0	0	0	0	277	3283	1236	85	0	0	0	94	190	0
Epuraea melanocephala	0	0	0	0	0	0	0	0	0	0	0	0	0	0	0	0	0	0	0	0	0	0	0	0	0	0	0	0	0	0	0	0	0	0	0	0	0	0	0	0	0	0	0	0	0	0	0	0	0
Erannis defoliaria	0	0	0	0	0	0	0	0	0	0	0	0	0	0	0	0	0	0	0	0	0	0	0	0	0	0	0	0	0	0	0	0	0	0	0	0	0	0	0	1734	0	8023	0	0	0	0	0	666	0
Eucosmini	0	0	0	0	0	0	0	0	0	0	0	0	0	0	0	0	0	0	0	0	0	0	0	0	2	0	0	36	0	0	0	0	0	0	0	0	0	0	0	0	0	0	0	0	0	0	0	0	0
Eudemis profundana	0	0	0	0	0	0	0	0	0	0	0	0	0	0	0	0	0	0	0	0	0	3226	71	77	5520	0	97	11784	0	0	0	0	0	0	0	0	0	0	0	0	54	0	0	0	0	0	0	42	0
Eupsilia transversa	0	0	0	0	0	0	0	0	0	0	0	0	0	0	0	0	0	0	0	0	0	0	0	0	0	0	0	0	0	0	0	13568	0	0	0	0	0	0	0	2957	0	0	1262	0	0	0	1110	0	12369
Gelechiinae	0	0	0	0	0	0	0	0	0	0	0	0	0	0	0	0	0	0	0	0	2	0	0	0	0	0	2	0	0	0	0	0	0	0	0	0	0	0	1	1	0	0	0	0	0	0	1	0	0
Geometridae	0	0	0	0	0	0	0	0	0	0	0	0	0	0	0	106	0	0	0	0	0	0	0	0	0	0	0	0	0	0	0	0	0	0	0	0	0	0	0	0	0	0	0	0	0	0	0	0	0
Glyptapanteles porthetriae	0	0	0	0	0	0	0	0	0	0	0	0	63	0	0	0	0	0	0	0	0	0	0	0	0	444	0	0	0	0	0	0	0	0	0	0	0	0	0	0	0	0	0	0	0	0	0	0	0
Gypsonoma dealbana	0	0	0	0	0	0	0	0	0	0	0	0	0	0	0	0	0	0	0	0	0	0	0	0	2936	0	319	0	0	0	0	0	0	0	0	0	0	0	0	0	0	0	0	0	0	0	0	0	0
Hemiptera	0	0	0	0	0	0	0	0	0	0	0	0	0	0	0	0	0	0	0	0	0	23	0	0	0	0	0	0	0	0	0	0	0	0	0	0	0	0	0	0	0	12	0	0	0	0	0	0	0
Hexapoda	0	0	0	0	0	0	0	0	0	0	0	0	268	0	0	0	0	0	0	0	0	0	0	0	0	0	0	0	0	0	0	0	0	0	0	0	0	0	0	0	0	0	0	0	0	0	0	0	0
Holometabola	0	0	0	0	0	0	0	0	0	0	0	0	0	53	0	0	0	0	0	0	0	0	0	0	0	0	0	0	0	0	0	0	0	0	0	0	0	0	0	0	0	0	0	0	0	0	0	0	0
Hydriomena furcata	0	0	0	0	0	0	0	0	0	0	0	0	0	0	0	0	0	0	0	0	0	0	0	0	0	0	0	0	0	0	0	0	0	0	0	0	0	0	0	0	0	0	0	0	0	0	0	0	0
Hymenoptera sp.	0	0	0	0	0	0	0	0	0	0	0	0	0	0	0	6	0	0	0	0	0	0	0	0	14	1005	0	0	0	0	0	0	0	0	0	0	0	0	0	0	0	0	35	0	0	0	0	0	0
Lehmannia marginata	0	0	0	0	0	0	0	0	0	0	0	0	0	50904	0	0	0	0	0	0	0	0	0	0	0	0	0	0	0	0	82614	0	0	0	0	27742	0	0	0	0	0	7825	0	1554	0	0	0	0	0
leotiomyceta	0	0	0	0	0	0	0	0	0	0	0	0	0	0	0	0	0	0	0	0	0	0	0	0	0	0	0	0	0	0	0	0	0	0	0	0	0	0	0	0	0	0	0	0	0	0	0	0	0
Lypha dubia	0	0	0	0	0	0	0	0	0	0	0	0	0	0	0	0	0	0	0	0	0	0	0	0	0	0	0	0	0	0	0	0	0	0	0	0	0	0	0	0	0	0	0	0	0	0	0	0	0
Microgastrinae	0	0	0	0	0	0	0	0	0	0	0	0	0	0	0	0	0	0	0	0	0	0	0	0	0	0	0	0	0	0	0	0	0	0	0	0	0	0	0	13	404	0	0	0	0	0	0	0	0
Muscoidea	0	0	0	0	0	0	0	0	0	0	0	0	0	0	0	0	0	0	0	0	0	0	0	0	0	0	0	0	0	0	0	0	0	0	0	0	0	0	0	0	0	0	0	0	0	0	0	0	0
Nematocera	0	0	0	0	0	0	0	0	0	0	0	0	0	0	0	0	0	0	0	0	0	0	0	0	0	0	0	0	0	457	0	0	0	0	0	0	0	0	0	0	0	0	0	0	0	0	0	0	0
Neuroterus quercusbaccarum	0	0	0	0	0	0	0	0	0	0	0	0	0	0	0	0	0	0	0	0	15140	7781	7222	25543	0	0	284	0	0	0	0	0	0	0	0	0	0	0	0	215	543	0	0	0	8065	0	0	0	0
Obtectomera	0	0	0	0	0	0	0	0	0	0	0	0	0	0	0	0	0	0	0	0	0	0	0	0	0	0	0	0	0	0	0	0	0	0	0	0	0	0	0	0	0	0	0	0	0	0	0	0	0
Oecophoridae	0	0	0	0	0	0	0	0	0	0	0	0	0	42	0	0	0	0	0	0	0	0	0	0	4	0	0	0	0	0	0	0	0	0	0	0	0	0	0	0	0	0	0	0	0	0	0	0	2
Oncopsis speciosa	0	0	0	0	0	0	0	0	0	0	0	0	0	0	0	0	0	0	0	0	0	0	0	0	0	0	0	0	0	0	0	0	0	0	0	0	0	0	0	0	0	0	0	0	0	0	0	0	0
Oomycetes	0	0	0	0	0	0	0	0	0	0	0	0	0	0	0	0	0	0	0	0	0	0	0	0	0	0	0	0	0	0	0	0	0	0	0	0	0	0	0	0	0	0	0	1	0	0	0	0	0
Operophtera	0	0	0	0	0	0	0	0	0	0	0	0	0	0	0	67	0	0	0	0	0	0	66	0	0	0	0	0	0	0	0	0	0	0	0	0	0	0	0	52	31	0	0	0	0	0	0	0	0
Operophtera brumata	0	0	0	0	0	0	0	0	0	0	0	0	0	0	0	44575	0	0	0	0	0	0	16221	0	0	7635	8558	0	0	0	0	0	0	0	0	0	0	0	0	29377	6860	20953	25074	0	0	0	39984	8960	3717
Orthosia cerasi	0	0	0	0	0	0	0	0	0	0	0	0	0	224	0	0	0	0	0	0	0	0	240	0	26587	2577	0	0	0	0	0	0	0	0	0	0	0	0	0	0	0	0	0	0	0	0	0	0	0
Orthosia cruda	0	0	0	0	0	0	0	0	0	0	0	0	0	0	0	0	0	0	0	0	0	0	0	0	1525	0	14233	0	0	0	0	0	0	0	0	0	0	0	0	0	0	0	0	0	0	0	190	0	0
Orthosia incerta	0	0	0	0	0	0	0	0	0	0	0	0	0	0	0	9	0	0	0	0	0	0	0	4	0	593	0	6	0	0	0	0	0	0	0	0	0	0	0	0	0	0	0	0	0	0	0	0	0
Pandemis cerasana	0	0	0	0	0	0	0	0	0	0	0	0	0	0	0	0	0	0	0	0	0	0	88	0	0	0	5302	0	0	0	0	0	0	0	0	0	0	0	0	695	180	0	0	0	0	0	0	0	0
Pandemis cinnamomeana	0	0	0	0	0	0	0	0	0	0	0	0	0	8	0	0	0	0	0	0	0	0	0	0	6	0	0	0	4	0	0	0	0	0	0	0	0	0	0	0	0	0	0	0	7	0	0	0	1554
Penicillium polonicum	0	0	0	0	0	0	0	0	0	0	0	0	0	0	0	0	0	0	0	0	0	0	0	0	0	0	0	0	0	0	0	0	0	0	0	0	0	0	0	0	0	0	0	0	0	0	0	0	0
Penicillium solitum	0	0	0	0	0	0	0	0	0	0	0	0	0	0	0	0	0	0	0	0	0	0	0	0	0	0	0	0	0	0	0	0	0	0	0	0	0	0	0	0	0	0	0	0	0	0	0	0	0
Philodromus	0	0	0	0	0	0	0	0	0	0	0	0	0	0	0	0	0	0	0	0	0	0	0	0	0	0	0	0	0	0	0	0	0	43542	0	0	0	0	0	344	918	0	0	0	0	0	0	0	0
Philodromus aureolus	0	0	0	0	0	0	0	0	0	0	0	0	0	9	0	0	0	0	0	0	0	0	0	0	7	0	0	0	5	0	0	0	0	0	0	0	0	0	0	0	0	0	0	0	8	0	0	0	8
Phycita roborella	0	0	0	0	0	0	0	0	0	0	0	0	0	0	0	0	0	0	0	0	0	7566	0	0	0	0	0	32	0	0	0	28	0	0	0	0	0	0	0	0	28	0	0	0	0	0	0	0	0
Phyllobius maculicornis	0	0	0	0	0	0	0	0	0	0	0	0	0	0	0	0	0	0	0	0	0	0	0	0	0	0	0	0	0	0	0	0	0	0	0	0	0	0	0	0	0	0	0	0	0	0	0	0	0
Phyllobius pyri	0	0	0	0	0	0	0	0	0	0	0	0	2	0	0	0	0	0	0	0	0	0	0	548	0	0	0	0	0	0	0	0	0	0	0	0	0	0	0	0	0	0	0	3	0	0	0	0	0
Plectus acuminatus	0	0	0	0	0	0	0	0	0	0	0	0	0	0	0	0	0	0	0	0	0	0	0	0	0	0	0	0	0	16	101	0	0	0	0	0	0	0	0	0	0	0	0	0	0	0	0	0	0
Polydrusus undatus	0	0	0	0	0	0	0	0	0	0	0	0	0	0	0	0	0	0	0	0	0	0	4	0	0	0	0	0	0	0	0	0	0	0	0	428	0	0	0	0	0	0	0	0	0	0	0	0	0
Psoricoptera gibbosella	0	0	0	0	0	0	0	0	0	0	0	0	0	0	0	0	0	0	0	0	0	0	0	0	0	0	865	0	0	0	0	0	0	0	0	0	0	0	0	0	0	0	0	0	0	0	0	0	0
Ptycholoma lecheana	0	0	0	0	0	0	0	0	0	0	0	0	0	0	0	0	0	0	0	0	0	0	0	0	0	0	0	0	0	0	0	0	0	0	0	0	0	0	0	264	13181	0	202	0	0	0	0	0	0
Pythium	0	0	0	0	0	0	0	0	0	0	0	0	0	0	0	0	0	0	0	0	20	0	0	0	0	0	26	0	0	0	0	0	0	0	0	0	0	0	0	0	0	0	0	0	0	0	0	0	0
Quercusia quercus	0	0	0	0	0	0	0	0	0	0	0	0	0	0	0	0	0	0	0	0	0	0	0	0	0	0	4761	0	0	0	0	0	0	0	0	0	0	0	0	1424	0	0	0	0	0	0	0	0	0
Radix natalensis	0	0	0	0	0	0	0	0	0	0	0	0	0	0	0	0	0	0	0	0	0	0	0	0	0	0	0	0	0	0	0	0	0	0	0	0	0	0	0	0	0	0	0	0	0	0	0	0	0
Rhabditida	0	0	0	0	0	0	0	0	0	0	0	0	0	0	0	0	0	0	0	0	0	0	0	0	0	0	0	0	0	114	5	0	0	0	0	0	0	0	0	0	0	0	0	0	0	0	0	0	0
Rhynchaenus fagi	0	0	0	0	0	0	0	0	0	0	0	0	15694	0	7305	0	0	0	0	0	7447	0	0	0	0	0	0	1526	0	0	0	0	0	0	0	0	0	0	0	0	0	0	0	0	0	0	0	0	0
Satyrium sp.	0	0	0	0	0	0	0	0	0	0	0	0	386	0	0	0	0	0	0	0	0	0	0	228	0	0	0	0	0	0	0	0	0	0	0	0	0	0	0	0	0	0	0	44146	0	0	0	0	0
Sigmurethra	0	0	0	0	0	0	0	0	0	0	0	0	101	0	18	31	0	0	0	0	0	0	0	0	0	0	299	0	0	0	0	0	0	0	0	0	0	0	0	0	0	0	0	0	0	0	0	0	0
Steinernema intermedium	0	0	0	0	0	0	0	0	0	0	0	0	0	0	0	0	0	0	0	0	0	0	0	0	0	0	0	0	0	0	0	0	0	0	0	0	4	0	0	0	0	0	0	0	0	0	0	0	0
Syrphus	0	0	0	0	0	0	0	0	0	0	0	0	0	0	0	0	0	0	0	0	0	0	0	0	0	0	0	0	0	0	0	0	0	0	0	0	0	0	0	0	0	0	0	0	0	0	0	0	0
Syrphus ribesii	0	0	0	0	0	0	0	0	0	0	0	0	0	0	0	0	0	0	0	0	0	0	0	0	0	0	0	0	0	0	0	0	0	0	0	0	0	0	0	0	0	0	0	0	0	0	0	0	0
Syrphus torvus	0	0	0	0	0	0	0	0	0	0	0	0	0	0	0	0	0	0	0	0	0	0	68	0	0	0	0	0	0	0	0	0	0	0	0	0	0	0	0	0	0	0	51	0	0	0	0	0	0
Syrrhizus sp.	0	0	0	0	0	0	0	0	0	0	0	0	185	0	0	0	0	0	0	0	0	0	0	0	0	0	0	0	0	0	0	0	0	0	0	0	0	0	0	0	0	0	0	1	0	0	0	0	0
Tachinidae	0	0	0	0	0	0	0	0	0	0	0	0	0	0	0	0	0	0	0	0	1	0	1	0	0	0	0	0	0	0	0	0	0	0	0	0	0	0	0	0	0	0	1	0	0	0	0	0	0
Taeniothrips inconsequens	0	0	0	0	0	0	0	0	0	0	0	0	0	1825	1709	0	0	0	0	0	0	0	0	0	0	0	0	0	0	17929	0	5266	0	0	0	0	0	0	0	0	0	823	0	948	609	0	0	0	0
Tetragnatha obtusa	0	0	0	0	0	0	0	0	0	0	0	0	49	0	0	0	0	0	0	0	0	0	0	0	0	0	0	0	0	0	0	0	0	0	0	0	0	0	0	0	0	0	0	0	0	0	0	0	0
Theridiidae	0	0	0	0	0	0	0	0	0	0	0	0	0	0	0	0	0	0	0	0	0	0	0	0	0	0	0	15	0	0	0	0	0	0	0	0	0	0	0	0	0	0	0	0	0	0	0	0	0
Thrips major	0	0	0	0	0	0	0	0	0	0	0	0	0	0	0	0	0	0	0	0	0	0	0	0	0	0	0	0	0	0	0	0	0	0	0	0	0	0	0	0	0	0	0	333	0	3	0	0	4
Thrips minutissimus	0	0	0	0	0	0	0	0	0	0	0	0	0	0	0	0	0	0	0	0	313	71	0	0	0	0	38	0	0	4460	193	3707	0	1325	0	0	0	0	44	0	0	73	0	0	0	0	0	0	0
Tortricinae	0	0	0	0	0	0	0	0	0	0	0	0	0	0	0	0	0	0	0	0	0	1	0	0	0	0	0	0	0	0	0	0	0	0	0	0	0	0	0	0	1	0	0	1	0	2	0	134	0
Tortricodes alternella	0	0	0	0	0	0	0	0	0	0	0	0	270	382	0	0	0	0	0	0	0	0	0	37111	385	1596	0	0	0	0	0	0	0	0	0	0	0	0	0	179	677	0	0	294	34670	5325	0	585	0
Tranosema rostrale	0	0	0	0	0	0	0	0	0	0	0	0	0	0	0	0	0	0	0	0	0	0	0	7	0	0	9	679	0	0	0	0	0	0	0	0	0	0	0	0	139	0	0	0	0	0	0	0	0
Vitrina pellucida	0	0	0	0	0	0	0	0	0	0	0	0	152	0	0	0	0	0	0	0	0	0	0	104	0	0	0	0	0	0	0	0	0	0	0	0	0	0	0	0	0	0	0	0	0	0	0	0	0
Xyleninae	0	0	0	0	0	0	0	0	0	0	0	0	0	0	0	0	0	0	0	0	0	0	0	0	0	0	0	0	0	0	0	0	0	0	0	0	0	0	0	5	0	0	0	0	0	0	0	0	0
Yponomeutoidea	0	0	0	0	0	0	0	0	0	0	0	0	0	0	0	0	0	0	0	0	0	0	0	0	0	0	0	0	0	0	0	0	0	0	0	0	0	0	0	0	0	82	0	0	0	1	0	0	0
Ypsolopha	0	0	0	0	0	0	0	0	0	0	0	0	0	0	0	0	0	0	0	0	0	0	0	0	0	0	0	92	0	0	0	0	0	0	0	0	0	0	0	0	0	0	0	0	0	0	0	0	0
Ypsolopha alpella	0	0	0	0	0	0	0	0	0	0	0	0	16	0	0	0	0	0	0	0	0	0	0	0	0	1210	0	0	0	0	0	0	0	0	0	0	0	0	0	0	0	0	0	0	0	0	0	0	0
[truncated: 47 more columns]

## Sheet: FOO per sample
Taxon	Blank23	Blank24	Blank25	Blank26	Blank27	Blank28	Blank29	Blank30	Blank31	Blank32	Blank33	Blank34	BV43890	BV43891	BV43893	BV43894	ENeg11	ENeg12	ENeg13	ENeg14	NP01018	NP01020	NP01025	NP01027	NP01028	NP01029	NP01030	NP01034	NW76860	NW76870	NW76871	NW76875	NW76880	NW76882	NW76889	NW76893	NW76894	NW76897	NW76899	NW76901	NW76903	NW76907	NW76910	NW76911	NW76912	NW76915	NW76918	NW76919	NW76922
#N/A	0.178286	0.149846	0.399077	0.338406	0.585684	0.10473	0.55394	0.240249	0.238593	0.170566	0.526532	0.0869565	0.0392552	0.00943028	0.867908	0.0268285	0.0812582	0.865572	0.0842347	0.0930233	0.578112	0.0682813	0.187246	0.00887236	0.02033	0.0488808	0.120233	0.0565086	0.0834299	0.0798241	0.0148478	0.0162298	0.187238	0.0886139	0.239754	0.102674	0.430769	0.223464	0.956143	0.56773	0.496247	0.281332	0.0185444	0.111992	0.0357569	0.0293358	0.0969667	0.0191384	0.0199166
Adela reaumurella	0.000571429	0.00123077	0	0	0	0	0	0	0	0	0.00120598	0	0	0	0	0	0	0	0	0	0	0	0.016002	0.00025503	0.000141796	8.56556e-05	0.000462898	1.72073e-05	0	0	0	0	0	0	0	0.000122085	0	0	0	9.42258e-06	0	0	9.81186e-05	0	0	0	0	0	0
Agelastica alni	0	0	0	0.0214861	0	0	0	0	0	0	0	0	0	0.0019676	0	0	0	0	0	0	0.000308742	0.00046768	0	0	0.00161293	0	0	1.72073e-05	0.0341831	0	0	0	0	0	0	0	0	0	0	0	0	0	0	0	0.000912545	0	0	0	0.00178762
Agriopis	0	0	0	0	0	0	0	0	0.000378119	0	0	0	0	0	1.05954e-05	9.80931e-06	0	0	0.000327761	0	0	0	0	0	3.54491e-05	0	0	0	0	0	0	0	0	0	0	0	0	0	0	0	0	0	0	0	0	0	0	0	1.80567e-05
Agriopis aurantiaria	0.000571429	0	0	0	0.000705219	0	0	0	0	0	0.000241196	0	0	0	5.29768e-05	3.92372e-05	0	0.000304136	0	0.0232558	0	0	0	0	0	0.00185587	0	1.72073e-05	0.00463499	0	1.17374e-05	0	0	0	0	0	0	0	0	9.42258e-06	0	0	0	0	0	4.56944e-05	0	0.000143359	0
Agriopis marginaria	0.00228571	0.000923077	0.000768935	0	0.000176305	0	0.00026441	0	0.00012604	0.00528302	0.000482393	0	0.000343215	3.54522e-05	1.05954e-05	0.00013733	0	0.000304136	0.00131105	0	0.000102914	0.000668114	0.000901917	0.00923478	5.31736e-05	0.0197579	0.00020126	5.16218e-05	0	0	1.17374e-05	0	0.00313808	0	0.00204918	6.10426e-05	0.00102564	0.0139665	0	6.59581e-05	0.000176174	1.81927e-05	0.000196237	5.50509e-05	0	0	0.00140258	0.000143359	0
Agrochola circellaris	0	0.0116923	0.00692042	0	0.00193935	0	0.000528821	0	0.000378119	0	0	0	0.00132996	0	0	9.80931e-06	0	0	0	0	2.9404e-05	0	0.000479143	0.000389257	0	0	8.0504e-05	0	0	2.76495e-05	0	0	0	0.00816029	0	0.000366256	0.00410256	0	0.000243922	0.000207297	0.000105705	0	0.00120195	0.000348656	1.86234e-05	0	0.00010467	0	0.000650042
Agrochola macilenta	0	0.00215385	0.000768935	0	0	0	0	0	0	0	0	0	0	0	0	0	0.00393185	0	0	0	1.4702e-05	6.68114e-05	3.52311e-05	0	0	0	0	6.8829e-05	0.00347625	8.29485e-05	5.86868e-05	0.0315556	0.00104603	0	0	0	0	0	0	0	0.000105705	0	2.45296e-05	0	0	0	0	0	0
Aleimma loeflingiana	0.00114286	0	0	0.0232766	0.00176305	0	0.00819672	0	0.000630199	0.000754717	0.00289436	0	4.29019e-05	0.00313752	9.53582e-05	0	0	0	0	0	0.000132318	0.00865208	7.04622e-06	2.68453e-05	0.00244598	0	0.0081309	1.72073e-05	0.0648899	0	0	0	0	3.83112e-05	0	0	0.00102564	0	0	0.000103648	5.28523e-05	0	0	0	0.00147125	6.85417e-05	8.37363e-05	0	0.641863
Amphipyra berbera	0.0268571	0.139077	0.0630527	0.0205909	0.00476023	0.103041	0.00475939	0.113624	0.060247	0.102642	0.068741	0	0.0465914	0.0048215	0.00156811	0.289698	0.0498034	0.000304136	0.138315	0	0.000382252	0.00370803	0.490565	0.0155837	0.156844	0.166629	0.0864612	0.627514	0.0127462	0.00282025	0.000211273	0.00324595	0.140167	0.000459735	0.0532787	0.00689781	0.0512821	0.128492	0.000130092	0.00962988	0.00537331	0.00109156	0.267275	0.0027342	0.000800805	0.000319861	0.000879231	0.00910329	0.000451418
Amphipyra pyramidea	0.004	0.000307692	0.00153787	0.00179051	0.0296192	0.118243	0.00026441	0.0146976	0.00579783	0.0535849	0.0388326	0	0.00257411	0.00280072	0.00382492	0.235953	0.00393185	0.00729927	0.0144215	0	1.4702e-05	0.00110239	4.22773e-05	0.000120804	0.0702955	0.0022556	0.00010063	0.000739912	0.00405562	0.00160367	1.17374e-05	0.000698496	0.0763598	3.83112e-05	0.00409836	0	0	0.0446927	0	0.000998794	0.0031359	0.000436626	0.00193784	0.000825764	0.000651818	0.78069	0.000397747	0.0905311	0.000180567
Andricus curvator	0	0.00615385	0.00422914	0	0.000705219	0	0.00105764	0.00395704	0.00012604	0.00150943	0.00144718	0	0	0	1.05954e-05	0	0	0.000608273	0	0	0.00152901	0.0720561	0.000176156	0	0	0	2.0126e-05	0.000137658	0	0	3.52121e-05	4.1088e-05	0.00209205	0.000536357	0	9.15639e-05	0	0	0	0.00164895	0.000140939	0	0.0028945	0	0	2.28472e-05	4.18682e-05	0.000358397	0
Anorthoa munda	0	0.000307692	0.00422914	0	0.00105783	0	0	0	0	0	0	0	0.00107255	0	0	0	0	0	0	0	0	0	2.81849e-05	0.000174494	0	0	0	0	0	0	7.04242e-05	0	0	1.91556e-05	0	3.05213e-05	0.00410256	0	0	2.82678e-05	3.52348e-05	1.81927e-05	0.00277185	0.000146802	0	0	0	0	1.80567e-05
Anyphaena accentuata	0	0	0	0	0	0	0	0	0	0	0	0	0	0	0	0	0.00131062	0	0	0	0	0	0	0	0	0	0	0	0	0	0	0	0	1.91556e-05	0.00204918	0	0	0	0	0	0	1.81927e-05	0	0	0	0	0	0	0
Apocheima hispidaria	0	0	0	0	0	0	0	0	0	0	0	0	0	0	0	0	0	0	0	0.0232558	0	0	0	0	0	0	0	0	0	0	0	0	0	0	0	0	0	0	0	0.000188452	0	0	0	0	0	0	0	0	0
Apocheima pilosaria	0	0	0	0	0.000352609	0	0	0.000565291	0	0	0.000241196	0	0	0	0	9.80931e-06	0	0	0	0	0	0	0	0	0	0	0	1.72073e-05	0	0	0	0	0	0	0	0	0	0	0	0	1.76174e-05	0	0	0	0	0	0	0	0
Araneoidea	0	0	0	0	0	0	0	0	0	0	0.000241196	0	0	0	0	0	0	0	0	0	0	0	0	0	0	0	0	0	0	0	0	0	0	0	0	0	0	0	0	0	0	0	0	0	0	0	0	0	0
Araneus triguttatus	0	0	0	0	0	0.03125	0	0	0	0.0241509	0.000723589	0	0	0	0	0.000313898	0	0	0	0	0	0	1.40924e-05	2.68453e-05	8.86226e-05	0.296283	0.000140882	1.72073e-05	0	0.00058064	0	0	0.0439331	0	0	0	0	0.0530726	0.000699244	0	0	0	0	0	0	0	0	0	0
Archips crataeganus	0	0.00584615	0	0	0	0	0	0	0	0.00226415	0	0	0	1.77261e-05	0	0	0	0	0	0	0.000161722	0.000267246	0.000295941	0	0	0	0	0	0.000579374	0	0	0	0	0	0	0.000152607	0	0	0	0	0	0	0.000588711	0	0	0	0	0	0
Archips xylosteana	0	0	0	0.000895255	0	0	0	0.00960995	0	0.00226415	0.00361795	0	4.29019e-05	3.54522e-05	1.05954e-05	0	0	0	0	0	4.4106e-05	0.0890596	0.000140924	0.000389257	0.0127971	0.000399726	0.000422646	0.0528091	0	0	0	0.000534144	0	0	0	0	0	0	0	0	0.000369966	0	0	0	9.31168e-05	0	0	0.00136191	3.61135e-05
Aspergillaceae	0	0	0	0	0	0	0	0	0	0	0	0	0	0	0	0	0	0	0	0	0	0	0	0	0	0	0	0	0	0	0	0	0	0	0	3.05213e-05	0	0	0	0	0	0	0	0	0	0	0	0	0
Bibio marci	0	0	0.000384468	0	0.000176305	0	0.00026441	0.000565291	0.00012604	0	0	0	0.000128706	0	0.000339051	0	0	0.000304136	0	0	4.4106e-05	0	0	1.34226e-05	0	0	0	0	0	0	0	0	0	1.91556e-05	0	0	0.00205128	0	0.000162615	8.48033e-05	8.80871e-05	0	2.45296e-05	1.83503e-05	0	0	0	0	0
Bibionomorpha	0	0	0	0	0	0	0	0	0	0	0	0	0	0	0	0	0	0	0	0	0	0	0	0	0	0	0	0	0	0	0	0	0	0.000574669	0	0	0	0	0	0	0	0	0	0	0	0	0	0	0
Biorhiza pallida	0	0	0	0	0	0	0.00475939	0	0.00151248	0.000754717	0.000241196	0	0	0	0	0	0	0	0	0	0.0464877	6.68114e-05	0	0	0	0	0.000281764	0	0	2.76495e-05	0.000199535	0	0	0.000344801	0	0	0	0	8.13074e-05	0.000273255	0	0	0	0	0	0	0.000314011	0	0
Blastobasis adustella	0	0.000615385	0	0	0	0.000844595	0.00185087	0	0.00201664	0	0	0	0	0	0	2.94279e-05	0	0.000912409	0	0	0.000132318	0	0	0	0	0	0.00040252	0	0	0.00608289	5.86868e-05	0	0	0.000153245	0	3.05213e-05	0.00102564	0.00558659	0.0260021	0.000141339	0	0	0	0	0	0	0.000146539	0	0
Bulinus	0	0	0.0011534	0	0	0.00253378	0	0.000565291	0	0.00679245	0	0	0	0	0	8.82838e-05	0	0	0	0	0	3.34057e-05	0	0	0	0.000199863	0	6.8829e-05	0	0.000165897	0	0.000123264	0.0083682	3.83112e-05	0	0	0	0.00837989	0	0	8.80871e-05	0	0	0	0	0	0	0	0
Bulinus truncatus	0	0	0.0149942	0	0	0	0	0.0260034	0.00012604	0	0	0	0	0	0	0	0	0	0.000327761	0	0	0.00253883	0	0	0	0	0	0.00103244	0	0	0	0.00254746	0.00732218	0.00124512	0	0	0	0	0	0	0.00132131	0	0	0	0	0	2.09341e-05	0.00537596	0
Campopleginae	0	0	0	0	0	0	0.00105764	0	0.00025208	0	0	0	0	0	0	0	0	0	0	0	1.4702e-05	0	0	0	1.77245e-05	0	6.0378e-05	0	0	0	0	0	0	3.83112e-05	0	0	0	0	0	9.42258e-06	0	0	0	0	0	0	6.28022e-05	0	0
Campopleginae sp.	0	0	0.00153787	0	0	0	0	0	0	0	0	0	0.000557724	0	0	0	0	0	0	0	0	0	0	8.05358e-05	0	0	0	0	0	0	0	0	0	0	0	0	0.00410256	0	0	0	0	0	0	7.34012e-05	0	0	0	7.16794e-05	0
Cicadellidae	0	0	0.00192234	0	0.000176305	0	0	0	0	0	0	0	0.000471921	0	0	0	0	0	0	0	0	0	0	1.34226e-05	0	0	0	1.72073e-05	0	0	0	0	0	0	0	0	0.00205128	0	0	1.88452e-05	0	0	0	3.67006e-05	0	0	0	0	0
Clausilia bidentata	0	0	0	0	0.00105783	0	0	0	0	0	0.000723589	0	0	0	0.000105954	0.00028447	0	0	0	0	0	0	0	0	0	0	0	0	0	2.76495e-05	0	0	0	0	0	0	0	0	0	0	0	0	0	9.17515e-05	0	0.0307981	2.09341e-05	0	0
Clubiona brevipes	0	0	0.0011534	0	0	0.000844595	0	0	0	0	0.000241196	0	0.000343215	0	0	0	0	0	0	0	0	0	1.40924e-05	0.0211943	1.77245e-05	0	0	1.72073e-05	0	0	0	0	0	0	0	0	0.00307692	0	0	0	0	0	0.00475875	7.34012e-05	0	0	0	0	0
Coleophora	0	0	0	0	0	0	0	0.000565291	0	0	0	0	0	0	0	0	0	0	0	0	0	0.00126942	0	0	0	0	0	1.72073e-05	0	0	0	0	0	0	0	0	0	0	0	0	0	0	0	0	0	0	0	0	0
Coleophora flavipennella	0.00571429	0.000615385	0	0	0.00828632	0	0.00158646	0.000565291	0.00138644	0	0.0185721	0	0	0	0.000709889	0	0	0.00486618	0	0	0.000161722	0	7.04622e-05	1.34226e-05	0	2.85519e-05	0.0519049	6.8829e-05	0	0	8.21616e-05	0	0	0.000134089	0	0	0	0	8.13074e-05	0.00938489	1.76174e-05	1.81927e-05	0.00340962	3.67006e-05	0	0.000891042	0.000272143	0.00580604	0
Coleophora laricella	0.00685714	0	0	0	0	0	0	0.000565291	0	0	0	0	0	0	0	0	0	0	0	0	0	0	0	0	0	0	0	0	0	0	0	0	0	1.91556e-05	0	0	0	0	0	0	0	0	0	0	0	2.28472e-05	0	0	0
Coleophora lutipennella	0	0.000923077	0	0	0	0	0.000528821	0.000565291	0.000630199	0	0.000964785	0	0	0	0	0	0	0	0	0	2.9404e-05	0	0.00415023	6.71132e-05	7.08981e-05	0.000142759	0.000442772	0	0	0	4.69495e-05	0	0	9.57781e-05	0	3.05213e-05	0	0	0	0.00848975	0	0	4.90593e-05	0	0	0	6.28022e-05	0	0
Colotois pennaria	0.00514286	0.000615385	0.0272972	0.00358102	0.0349083	0.00506757	0.0713908	0.000565291	0.00806655	0.000754717	0.0243608	0	0.00506242	0.000833127	0.00216145	0.00131445	0.00524246	0.00942822	0.00327761	0	0.000338146	6.68114e-05	2.81849e-05	0.000644287	0.000319041	2.85519e-05	0.00050315	3.44145e-05	0.013905	2.76495e-05	0.00022301	8.2176e-05	0	0.000383112	0	0	0.0164103	0	1.62615e-05	0.0328471	0.000105705	0.000145542	0.000613241	0.00190843	0.0827622	0.00271882	0.00843643	0.0112537	0.00139037
Conistra	0.00171429	0	0	0	0.00141044	0	0.00026441	0	0	0	0.00217077	0	0	1.77261e-05	7.41675e-05	0	0.00131062	0.000304136	0.000327761	0	0	0.000367463	0.000352311	0.000120804	0	5.71037e-05	2.0126e-05	0	0	0	0	0	0	0	0.00409836	3.05213e-05	0	0	0	6.59581e-05	5.28523e-05	1.81927e-05	0	0	0.000130364	4.56944e-05	2.09341e-05	7.16794e-05	0
Conistra vaccinii	0.0314286	0.0132308	0.00730488	0.00358102	0.0118124	0.00422297	0.000793231	0.00508762	0.00441139	0.00679245	0.00988905	0	0.00283152	0.000762222	0.000148335	0.000127521	0.111402	0	0.0642412	0.0232558	0.000205828	0.101687	0.118778	0.0418115	0.00148886	0.0169598	0.00239499	0.00135937	0.00579374	8.29485e-05	7.04242e-05	0.00041088	0.00104603	0.00128343	0.0389344	0.000824075	0.0102564	0	0	0.00311888	0.0188506	0.00229228	0.00760419	0.000440407	0.0468378	0.000137083	0.000251209	0.0073113	0.000144454
Copromyxa protea	0	0.00184615	0	0	0	0.0236486	0	0	0	0.0188679	0	0	0	0	0	0.000323707	0.00131062	0	0	0	0	0	0	0	0	0.000513933	0	0	0.00115875	0.268449	0.00017606	8.2176e-05	0.0376569	0	0	0	0	0.0307263	0	0	0	0	0	0	0	0	0	0	0
Cosmia trapezina	0.000571429	0.0123077	0.00692042	0.00537153	0.00334979	0	0.00237969	0.00169587	0.00151248	0.000754717	0.00337675	0	0.00132996	0.00031907	9.53582e-05	6.86651e-05	0	0	0.00131105	0.0465116	7.351e-05	0.000200434	0.000528467	0.0145501	0.0598734	0.00414002	0.012458	0.000223694	0.00347625	2.76495e-05	2.34747e-05	4.1088e-05	0	3.83112e-05	0.00204918	0.000427298	0.00717949	0	4.87845e-05	0.000555932	0.00142701	7.27709e-05	0.0017416	0.000678961	0.000297974	6.85417e-05	0.000628022	0.011182	0.00444196
Cotesia	0	0	0	0	0.000176305	0	0	0	0	0	0	0	0	0	1.05954e-05	0	0	0	0	0	0	0	0	0	0	0	0	0	0	0	0	0	0	0	0	0	0	0	0	0	0	0	0	0	0	0	0	0	0
Cotesia rubecula	0.00114286	0	0	0	0.00705219	0.000844595	0.00317292	0	0	0	0.0065123	0	0	0	0.000434409	0.000323707	0	0.00243309	0	0	0	0	0	0	0	0	0	0	0	0	0	0	0	0	0	0	0	0	0	0	0	0	0	0	0	0.000365556	0	0	0.00010834
Cotesia spuria	0	0	0	0	0.000352609	0	0.00026441	0	0	0	0.000482393	0	0	0	2.11907e-05	9.80931e-06	0	0	0	0	0	0	0	0	0	0	0	0	0	0	0	0	0	0	0	0	0	0	0	0	0	0	0	0	0	0	0	0	0
Cuculliinae	0	0	0	0	0	0	0	0	0	0	0	0	0	0	0	0	0	0	0	0	0	0	2.81849e-05	0	0	0	0	0	0	0	0	0	0	0	0	0	0	0	0	0	0	0	0.00946844	0	0	0	2.09341e-05	7.16794e-05	0
Diurnea fagella	0.000571429	0.000923077	0	0	0	0	0	0	0	0	0	0	0	0	0	0	0	0	0	0	0	0	0	0	0	0	0	0	0	0	0	0	0	0	0	0	0	0	0	0	0	0	2.45296e-05	0	0	0	0	0	0
Dolichogenidea sp.	0	0	0	0	0	0	0	0	0.000378119	0	0	0	0	0	0	0	0	0	0	0	0	0	0	0	0	0	0	0	0	0	0	0	0	0	0	0	0	0	0	1.88452e-05	0	0	0	0	0	0	0	0	0
Egle groenlandica	0	0.00307692	0.0184544	0	0	0	0	0	0	0	0	0	0.00287443	0	0	0	0.0078637	0	0	0	0	0	0	0.000496638	0	0	0	0	0.00463499	0.000138248	0.000164323	0.000123264	0	1.91556e-05	0	0	0.00923077	0	0	0	0	0	0	0.000678961	0	0	0	0	0
Ennominae	0	0	0	0	0	0	0	0.000565291	0	0	0.000241196	0	0	0	0	0	0	0	0	0	0	3.34057e-05	7.04622e-06	1.34226e-05	0	0	4.0252e-05	0.000585047	0	2.76495e-05	0	0	0	0	0	0.00790502	0	0	0	0	0	0	0.000122648	0	0	0	0	0	0
Epinotia	0	0	0.00192234	0	0.000352609	0	0	0	0	0	0	0	0.000429019	0	0	0	0	0	0	0	0	0	0	9.39585e-05	0	0	0	0	0	0	0	0	0	0	0	0	0.00102564	0	0	9.42258e-06	0	0	0	1.83503e-05	0	0	0	0	0
Epinotia immundana	0	0	0	0	0	0	0	0	0	0.000754717	0	0	0	8.86305e-05	0	0	0	0	0	0	1.4702e-05	3.34057e-05	0	0	8.86226e-05	0	0	0	0.000579374	0	0	0	0	0	0	0	0	0	0	0	0	0	0	0	1.86234e-05	0	0	0	0
Epirrita autumnata	0	0	0.000384468	0	0	0	0.00026441	0	0	0	0	0	0	0	0	0	0	0	0	0	0	0	0	0	0	0	2.0126e-05	0	0	0	0	0	0	0	0	0	0	0	0	0.000226142	0	0	0	0	0	0	0	0	1.80567e-05
Epirrita christyi	0.000571429	0.00246154	0.00192234	0	0.000352609	0.00168919	0	0.00169587	0.00100832	0	0.000964785	0	0.00493372	0	5.29768e-05	0.000539512	0	0	0.000655523	0	0	6.68114e-05	5.63698e-05	1.34226e-05	1.77245e-05	0	2.0126e-05	1.72073e-05	0.0144844	0	0.000258222	0.000328704	0.00313808	0.000210712	0	3.05213e-05	0	0	0	1.88452e-05	0.000598992	7.27709e-05	0.00112836	9.17515e-05	5.58701e-05	0.0061916	0.00404028	0.0504623	1.80567e-05
Epirrita dilutata	0.00628571	0.00153846	0	0	0.0133992	0.00253378	0.00026441	0.00791408	0.00201664	0	0.00192957	0	0.000128706	3.54522e-05	0.000275479	3.92372e-05	0.00262123	0.000608273	0.00458866	0	2.9404e-05	0.00070152	0.00348083	0.000107381	0.000177245	8.56556e-05	0.000241512	0.000206487	0.000579374	0.000138248	1.17374e-05	0.00419098	0.00104603	9.57781e-05	0.00204918	0	0	0	0	0.00261006	0.057838	0.0224862	0.00208502	5.50509e-05	7.44934e-05	0.000159931	0.0019678	0.0136191	3.61135e-05
Epuraea melanocephala	0.000571429	0	0	0	0	0	0.000528821	0	0.00100832	0	0	0	0	0	0	0	0	0	0	0	7.351e-05	0	0	0	0	0	8.0504e-05	0	0	0	1.17374e-05	0	0	3.83112e-05	0	0	0	0	3.2523e-05	5.65355e-05	0	0	0	0	0	0	4.18682e-05	0	0
Erannis defoliaria	0.281143	0.00307692	0.00384468	0.0116383	0.00722849	0.00844595	0.00661026	0.031091	0.00554575	0.00150943	0.0132658	0	0.00102965	0.000691318	0.00132442	8.82838e-05	0.061599	0.00851582	0.0540806	0.186047	0.00180834	0.00160347	2.11387e-05	0.00446974	0.000425389	0.00605299	0.000261638	0.00127334	0.0110081	0	0.00022301	0.00123264	0.00313808	0.000229867	0.079918	6.10426e-05	0.00410256	0.00558659	4.87845e-05	0.0163388	0.000828019	0.14596	0.000564182	0.000256904	0.000372467	0.00137083	0.000523352	0.0477385	0.000704213
Eucosmini	0	0	0	0	0	0	0	0	0	0	0	0	0	0	0	0	0	0	0	0	0	0	0	1.34226e-05	3.54491e-05	2.85519e-05	0	0.000619461	0	0	0	0	0	0	0	0	0	0	0	0	0	0	0	0	0	0	0	0	0
Eudemis profundana	0	0	0.000384468	0.00984781	0	0	0.00158646	0.0231769	0.00113436	0.000754717	0.00916546	0	0.000171608	0.000460879	3.17861e-05	9.80931e-06	0	0.000912409	0.000655523	0	0.000411656	0.107767	0.000500282	0.00103354	0.0978394	0.000571037	0.00195222	0.20277	0.00463499	0	4.69495e-05	0.000986112	0	0.000191556	0	0	0.00102564	0	6.50459e-05	6.59581e-05	0.000951341	0	2.45296e-05	1.83503e-05	0.000316597	0	0.000251209	0.00301054	0.000270851
Eupsilia transversa	0.00228571	0.107077	0.023837	0.0617726	0.00440762	0.000844595	0.0237969	0.0452233	0.0552054	0.00150943	0.00289436	0.0869565	0.00707881	0.00501649	0.00133501	0.000353135	0.0524246	0.00912409	0.0298263	0	0.000823311	0.00277267	0.00219138	0.000469792	0.00150658	2.85519e-05	0.00169058	0.0016519	0.0932793	0.000414743	0.00190145	0.557482	0.00523013	0.00208796	0.045082	0.00433403	0.0420513	0.0251397	0.00121961	0.0278626	0.00590184	0.00227409	0.0309564	0.00056886	0.000614571	0.000228472	0.0232368	0.0174181	0.223344
Gelechiinae	0	0	0	0	0	0	0	0	0	0	0	0	0	0	0	0	0	0	0	0	2.9404e-05	0	0	0	0	0	4.0252e-05	0	0	0	0	0	0	0	0	0	0	0	1.62615e-05	9.42258e-06	0	0	0	0	0	0	2.09341e-05	0	0
Geometridae	0	0	0	0	0	0.000844595	0	0	0.00012604	0	0	0	0	0	0	0.00103979	0	0	0	0	0	0	0	0	0	5.71037e-05	0	0	0	0	0	0	0	0	0	0	0	0	0	0	0	0	0	0	0	0	0	0	0
Glyptapanteles porthetriae	0	0	0.0188389	0	0.000881523	0	0	0	0	0.00150943	0.000723589	0	0.00270282	0	1.05954e-05	0.000166758	0	0	0	0	0	0	0	0.00051006	0	0.012677	0	0	0	2.76495e-05	0	0	0.00209205	0	0	0	0.0112821	0	0	3.76903e-05	1.76174e-05	0	0	0.000825764	0	0	0	0	0
Gypsonoma dealbana	0.00114286	0	0.00922722	0.00984781	0	0	0.00555262	0.00339175	0.00857071	0.000754717	0.000723589	0	0.00167317	0.000212713	0	0	0.00393185	0.000304136	0.00163881	0	0.000793907	0.000200434	2.81849e-05	0.000402679	0.0520392	0	0.00642019	0.000103244	0.00289687	0	0.000199535	8.2176e-05	0	0.000555513	0.0102459	6.10426e-05	0.014359	0.00558659	0.000455322	0.000282678	1.76174e-05	3.63855e-05	0	0.000422057	9.31168e-05	0	0.000586154	0.000215038	0.000126397
Hemiptera	0	0	0	0	0	0	0	0	0	0	0	0.0434783	0	0	0	0	0	0	0.000327761	0	1.4702e-05	0.000768331	0	0	0	0	0	0	0	0	0	0	0	0	0	0	0	0	0	0	0	0.000218313	0	0	0	0	0	0	0
Hexapoda	0	0	0.000768935	0	0	0	0	0	0	0	0	0	0.0114977	0	0	0	0	0	0	0	0	0	0	0	0	0	0	0	0	0	0	0	0	0	0	0	0	0	0	0	0	0	0	3.67006e-05	0	0	0	0	0
Holometabola	0	0	0	0.00268577	0	0	0	0	0	0	0	0	0	0.000939483	0	0	0	0	0	0	0	0	0	0	0	0	0	0	0.000579374	0	0	0	0	0	0	0	0	0	0	0	0	0	0	0	0	0	0	0	5.41702e-05
Hydriomena furcata	0.000571429	0	0.0292195	0	0.000881523	0	0.00185087	0	0	0	0	0	0.00321764	0	0	0	0	0	0	0	0	0	0	0.000496638	0	0	0	0	0	0	0	0	0	0	0	0	0.0215385	0	0	1.88452e-05	1.76174e-05	0	0	0.00104597	0	0	0	0	0.000234738
Hymenoptera sp.	0	0	0.000768935	0	0	0.00168919	0	0	0	0	0	0	4.29019e-05	0	0	5.88558e-05	0	0	0	0	0	0	0	1.34226e-05	0.000248143	0.0286946	2.0126e-05	0	0.00115875	8.29485e-05	0	0	0.00209205	0	0	0	0	0.0027933	0	0	0	0	0.000858538	0	0	0	0	0	0
Lehmannia marginata	0.262286	0.230462	0.0142253	0.210385	0.00158674	0	0.0647805	0	0.124023	0.000754717	0.000241196	0.0869565	0.0023596	0.902329	0.000190716	8.82838e-05	0.314548	0.00152068	0.0816126	0	0.00396954	3.34057e-05	0.00207864	0.000281875	0.00457293	0.000342622	0.00450822	1.72073e-05	0.413673	0.000331794	0.969671	0.00082176	0.00627615	0.0151904	0.145492	0.846722	0.0184615	0.0111732	0.00495975	0.00655812	0.000105705	0.142358	0.00669659	0.0285164	0.00581049	0.000594028	0.00812242	0.000215038	0.00348495
leotiomyceta	0	0	0	0	0	0	0	0	0	0	0	0	0	0	0	0	0	0	0	0	0	0	0	0	0	0	0	0	0	0	0	0	0	0	0	0	0	0	0	0	0	0	0	0	0	0	0	0	0
Lypha dubia	0	0	0	0	0	0	0	0	0	0	0	0	0	0	0	0	0	0	0	0	0	0	0	0	0	0	0	0	0	0	0	0	0	0	0	0	0	0	0	0	0	0	0	0	0	0	0	0	0
Microgastrinae	0.000571429	0	0	0	0.00141044	0	0	0.00113058	0	0	0	0	4.29019e-05	0	0	0	0	0	0	0	0	3.34057e-05	0	0	0	0	0	3.44145e-05	0	0	0	8.2176e-05	0	0	0	0	0	0	0	0.000122494	0.00711744	0	0	0	0	0	0	7.16794e-05	0
Muscoidea	0	0	0	0	0	0	0	0	0	0	0	0	0	0	0	0	0	0	0	0	0	0	0	0	0	0	0	0	0	0	0	0	0	0	0	0	0	0	0	0	0	0	0	0	0	0	0	0	0
Nematocera	0	0	0	0	0	0.000844595	0	0	0	0.00226415	0	0	0	0	0	9.80931e-06	0	0	0	0	0	0	0	0	0	0	0	0	0	0.0126358	1.17374e-05	0	0.00313808	0	0	0	0	0.0027933	0	0	0	0	0	0	0	0	0	0	0
Neuroterus quercusbaccarum	0.00742857	0.0144615	0.0311419	0.00716204	0.000881523	0.00422297	0.0383395	0.0107405	0.00541971	0.0090566	0.00410034	0	0.00394697	0.0012231	0	0	0.00131062	0	0.000327761	0	0.222588	0.25993	0.0508878	0.342854	0.00148886	0.000199863	0.00571578	0.00123892	0.0110081	0	0.000492969	0.00115046	0	0.00130258	0	0.000854597	0.0420513	0	0.000341491	0.00202586	0.00956626	9.09637e-05	0.00137366	0.00187173	0.150197	0.000159931	0.00152819	0.00172031	0.000577815
Obtectomera	0	0	0	0	0	0	0	0	0	0	0	0	0	0	0	0	0	0	0	0	0	0	0	0	0	0	0	0	0	0	0	0	0	0	0	0	0	0	0	0	0	0	0	0	0	0	0	0	0
Oecophoridae	0	0	0	0.000895255	0	0	0	0	0	0	0	0	0	0.000744496	0	0	0	0	0	0	0	0	0	0	7.08981e-05	0	0	0	0	0	0	0	0	0	0	0	0	0	0	0	0	0	0	0	0	0	0	0	3.61135e-05
Oncopsis speciosa	0	0.000615385	0.00422914	0	0	0	0	0	0	0	0	0	0.000429019	0	0	0	0.00131062	0	0	0	0	0	0	9.39585e-05	0	0	0	0	0.000579374	0	1.17374e-05	0	0	0	0	0	0.00205128	0	0	0	0	0	0	0.000110102	0	0	0	0	0
Oomycetes	0	0	0	0	0	0	0	0	0	0	0	0	0	0	0	0	0	0	0	0	0	0	0	0	0	0	0	0	0	0	0	0	0	0	0	0	0	0	0	0	0	0	0	1.83503e-05	0	0	0	0	0
Operophtera	0	0.000923077	0	0	0.00211566	0.000844595	0.00026441	0.00113058	0.00302496	0.00150943	0.00168837	0	0.000128706	0.000230439	0.000243693	0.000657224	0.00131062	0.000608273	0.00524418	0	2.9404e-05	3.34057e-05	0.000465051	2.68453e-05	8.86226e-05	8.56556e-05	0.000181134	0	0	0	1.17374e-05	8.2176e-05	0	5.74669e-05	0.00204918	6.10426e-05	0	0.0027933	3.2523e-05	0.000489974	0.00054614	3.63855e-05	0.000294356	1.83503e-05	0	4.56944e-05	0	0	3.61135e-05
Operophtera brumata	0.0868571	0.107385	0.0322953	0.132498	0.206453	0.445946	0.105235	0.372527	0.35455	0.443774	0.199228	0.608696	0.112875	0.0193569	0.021943	0.43725	0.182176	0.0684307	0.466077	0.395349	0.0205093	0.0147987	0.114297	0.0215836	0.00836598	0.217993	0.172238	0.00452551	0.0834299	0.00223961	0.00325125	0.00501274	0.308577	0.0129109	0.231557	0.00796606	0.0420513	0.296089	0.00443939	0.276807	0.120856	0.381192	0.615056	0.00378016	0.0134833	0.0209052	0.837028	0.642248	0.0671169
Orthosia cerasi	0.00114286	0.0138462	0.00653595	0.0465533	0.000176305	0.00591216	0.00740349	0.00565291	0.0182758	0.0120755	0.00530632	0.0434783	0.00510532	0.00397065	0.00013774	0.0012654	0.00393185	0.000608273	0.00458866	0	0.000617484	0.00023384	0.00169109	0.000832204	0.471242	0.0735781	0.00227424	0.000533425	0.0353418	0.000221196	0.000258222	0.000164352	0.0083682	0.000689602	0.067623	0.000793554	0.00923077	0.0111732	0.000195138	0.000555932	8.80871e-05	1.81927e-05	0.00169255	0.000220204	0.00147125	0	0.000669891	7.16794e-05	0.00185984
Orthosia cruda	0.00114286	0.00123077	0.0011534	0.00179051	0.000176305	0	0.0100476	0.000565291	0.00932695	0	0.00289436	0	8.58038e-05	0.000141809	3.17861e-05	0	0.00131062	0.000304136	0.000327761	0	0.000676292	0	0.000246618	0.000161072	0.0270299	2.85519e-05	0.286453	0.000154865	0.00405562	0	0.000457757	0	0	0.000804536	0	6.10426e-05	0	0	0.000357753	0.000697271	0	1.81927e-05	0.000171708	1.83503e-05	0.00011174	2.28472e-05	0.00397747	0	0.00010834
Orthosia incerta	0	0	0	0	0	0.00168919	0	0	0	0.00150943	0.000241196	0	0	0	0	8.82838e-05	0	0	0	0	0	0	7.04622e-06	5.36906e-05	0	0.0169312	2.0126e-05	0.000103244	0	0	0	0	0.00104603	0	0	0	0	0	0	0	0	0	0	0	0	0	0	0	0
Pandemis cerasana	0.00114286	0.0104615	0.00961169	0	0.000705219	0	0.0124273	0.00282646	0.00869675	0.000754717	0.000482393	0	0.0023596	0.000177261	3.17861e-05	1.96186e-05	0	0	0.00196657	0	0.000632186	6.68114e-05	0.000620068	0.000604019	5.31736e-05	0.000142759	0.106708	0.000137658	0	0	0.000187798	4.1088e-05	0	0.000478891	0	0.000671469	0.00615385	0	0.000227661	0.0065487	0.00317114	0	0.000932126	0.000293605	0	2.28472e-05	0.000900165	7.16794e-05	0.000198624
Pandemis cinnamomeana	0	0	0	0.00268577	0	0	0	0	0	0	0	0	0	0.000141809	0	0	0	0	0	0	0	0	0	0	0.000106347	0	0	0	0.0023175	0	0	0	0	0	0	0	0	0	0	0	0	0	0	0	0.000130364	0	0	0	0.0280602
Penicillium polonicum	0	0	0	0	0	0	0	0	0	0	0	0	0	0	0	0	0	0	0	0	0	0	0	0	0	0	0	0	0	0	0	0	0	0	0	0	0	0	0	0	0	0	0	0	0	0	0	0	0
Penicillium solitum	0	0	0	0	0	0	0	0	0	0	0	0	0	0	0	0	0.00131062	0	0.000983284	0	0	0	0	0	0	0	0	0	0	0	0	0	0	0	0	0	0	0	0	0	0	1.81927e-05	0	0	0	0	0	0	0
Philodromus	0.00114286	0	0.00499808	0	0.00246827	0	0.0314648	0.00282646	0.0356693	0	0	0	0	0	0	0	0	0	0	0	0.00213179	0.000267246	0	1.34226e-05	1.77245e-05	0	0.00229436	0.00228857	0	0	0.00136153	0.000328704	0.00627615	0.834074	0	0	0	0	0.000471583	0.00324137	0.0161728	0	0	0	1.86234e-05	0	0.00385187	0.000286718	0
Philodromus aureolus	0	0	0	0.000895255	0	0	0	0	0	0.000754717	0	0	0	0.000159535	0	0	0	0	0	0	0	0	0	0	0.000124072	0	0	0	0.00289687	0	0	0	0	0	0	0	0	0	0	0	0	0	0	0	0.000148987	0	0	0	0.000144454
Phycita roborella	0.000571429	0	0	0	0	0	0	0.0124364	0	0.00528302	0	0.0434783	0	1.77261e-05	0	0	0	0.000304136	0	0	0.000191126	0.252748	0	0	0	0	2.0126e-05	0.000550632	0.000579374	0	0	0.00115046	0	0	0	0	0	0	0	0	0.000493288	0	0	0	0	0	2.09341e-05	0.00143359	1.80567e-05
Phyllobius maculicornis	0.00228571	0	0	0	0	0	0	0	0	0	0	0	0	0	0	0	0	0	0.000983284	0	1.4702e-05	0	0	0	0	0	0	0	0	0	0	0	0	0	0.00204918	0	0	0	0	0	0	3.63855e-05	0	0	0	0	0	0	0
Phyllobius pyri	0	0	0	0	0	0	0	0	0	0	0.000241196	0	8.58038e-05	0	0	0	0	0	0	0	0	0	0	0.00735561	0	0	0	0	0	0	0	0	0	0	0	0	0.00102564	0	0	0	0	0	0	5.50509e-05	0	0	0	0	0
Plectus acuminatus	0	0	0	0	0	0	0.000528821	0	0	0	0	0	0	0	0	0	0	0	0	0	1.4702e-05	0	0	0	0	0	4.0252e-05	0	0	0.000442392	0.00118547	0	0	0	0	0	0	0	0	9.42258e-06	0	0	0	0	0	0	0	0	0
Polydrusus undatus	0	0.000615385	0	0	0	0	0	0	0	0	0	0	0	0	0	0	0	0	0	0	0	0	2.81849e-05	0	0	0	0	0	0	0	0	0	0	0	0	0.0130631	0	0	0	0	0	3.63855e-05	2.45296e-05	0	0	0	0	0	0
Psoricoptera gibbosella	0	0	0	0	0	0	0.000528821	0	0	0	0.000241196	0	0	0	0	0	0	0	0	0	2.9404e-05	0	7.04622e-06	0	0	0	0.017409	1.72073e-05	0	0	0	0	0	1.91556e-05	0	0	0	0	3.2523e-05	9.42258e-06	0	0	0	0	0	0	4.18682e-05	0	0
Ptycholoma lecheana	0.0194286	0.00676923	0.00346021	0.00447628	0.0178068	0.00168919	0.00105764	0.0254381	0.00403327	0	0.000241196	0	0.00154447	0.000177261	0.000105954	4.90465e-05	0.00131062	0.00182482	0.00491642	0	1.4702e-05	0.00247202	0.000415727	4.02679e-05	1.77245e-05	2.85519e-05	4.0252e-05	0.00127334	0	0	1.17374e-05	0.0017257	0.00209205	9.57781e-05	0.00819672	0.000793554	0.00923077	0.00558659	0.000130092	0.00248756	0.232215	3.63855e-05	0.00495499	5.50509e-05	0	2.28472e-05	4.18682e-05	0.00408573	1.80567e-05
Pythium	0	0	0	0	0	0	0	0	0	0.000754717	0	0	0	0	0	0	0	0	0	0	0.00029404	0	7.04622e-06	0	0	0	0.000523276	0	0	0	0	0	0	0	0	0	0	0	0	0	0	0	0	0	0	0	0	0	0
Quercusia quercus	0.0245714	0.000307692	0	0	0	0	0.00211528	0.00395704	0.00642803	0	0.000241196	0	0.000214509	3.54522e-05	2.11907e-05	0	0	0	0	0	0.000382252	0.000167029	5.63698e-05	8.05358e-05	7.08981e-05	8.56556e-05	0.0958198	8.60363e-05	0	2.76495e-05	0.000199535	0.000164352	0	0.000325646	0	3.05213e-05	0	0	0.000130092	0.0134178	8.80871e-05	0	7.35889e-05	0	0	0	0.000481484	0.000143359	0
Radix natalensis	0.000571429	0	0	0	0	0.0244932	0.00105764	0	0	0.0566038	0	0	0	0	0	0.00070627	0	0	0	0	0	0	0	0	0	0.0015418	0	0	0	0.00102303	0	0	0.040795	0	0	0	0	0.0502793	0	0	0	0	0	0	0	0	0	0	0.000144454
Rhabditida	0	0	0	0	0	0	0	0	0	0	0	0	0	0	0	9.80931e-06	0	0	0	0	0	0	0	0	0	0	0	0	0	0.00315204	5.86868e-05	0	0	0	0	0	0	0	0	0	0	0	0	0	0	0	0	0	0
Rhynchaenus fagi	0.00114286	0.00830769	0.041138	0	0.00282087	0	0.00423057	0.00113058	0.0102092	0	0.012301	0	0.673302	8.86305e-05	0.0773991	1.96186e-05	0	0.00182482	0.00163881	0	0.109486	0.00023384	0.000500282	0.000953007	0.000762155	2.85519e-05	0.00152958	0.0262583	0.00115875	0	8.21616e-05	0	0.00523013	0.00189641	0	0.000610426	0.00923077	0	8.13074e-05	0.00050882	7.04697e-05	7.27709e-05	0.00149631	0.000880815	1.86234e-05	0.000365556	0.000146539	0.000358397	1.80567e-05
Satyrium sp.	0.000571429	0.000307692	0.0768935	0.000895255	0.000176305	0.00422297	0	0	0	0	0	0	0.0165601	0	0	0	0	0	0	0	0	0	2.81849e-05	0.00306036	1.77245e-05	0	2.0126e-05	0	0	0	0	0	0	1.91556e-05	0	0	0.0461538	0	0	0	1.76174e-05	0.000218313	0.000515123	0.810093	0.000297974	0.000388403	0.000293077	0.000716794	0
Sigmurethra	0	0	0	0	0	0	0.00026441	0	0	0	0	0	0.00433309	0	0.000190716	0.000304089	0	0	0	0	0	0	0	0	0	0	0.00601767	0	0	0	0	0	0	0	0	0	0	0	1.62615e-05	9.42258e-06	0	0	0	0	0	0	0	0	0
Steinernema intermedium	0	0	0.000384468	0	0	0	0	0.000565291	0	0	0	0	0	0	0	0	0	0.000304136	0	0	0	0	0	0	0	0	0	0	0	0	0	4.1088e-05	0	1.91556e-05	0	3.05213e-05	0.00410256	0	0	0	0	0	0	0	0	0	0	0	0
Syrphus	0	0	0	0	0	0	0	0	0	0	0	0	0	0	0	0	0	0	0	0	0	0	0	0	0	0	0	0	0	0	0	0	0	0	0	3.05213e-05	0	0	0	0	0	0	0	0	0	0	0	0	0
Syrphus ribesii	0.0171429	0.00984615	0	0	0	0	0	0	0	0.00301887	0	0	0	0	0	0	0.0458716	0	0.0222878	0	0.00029404	0.000300651	0.000415727	0	0	0	0	0	0	0	0	0	0	0	0.0409836	0.000427298	0	0	0	0	0	0.000946022	0.000735889	0	0	0	0	0	0
Syrphus torvus	0.00114286	0.0129231	0	0	0	0	0	0	0.00012604	0.00150943	0	0	0	0	0	0	0.00393185	0	0	0	0.00029404	6.68114e-05	0.000479143	0	0	0	0	0	0	0	0	0	0	1.91556e-05	0	0.000427298	0	0	0	0	0	5.45782e-05	0.00125101	0	0	0	0	0	0
Syrrhizus sp.	0	0	0	0	0	0	0	0	0	0	0	0	0.00793685	0	0	0	0	0	0	0	0	0	0	0	0	0	0	0	0	0	0	0	0	0	0	0	0	0	0	0	0	0	0	1.83503e-05	0	0	0	0	0
Tachinidae	0	0	0	0	0	0	0	0	0	0	0	0	0	0	0	0	0	0	0	0	1.4702e-05	0	7.04622e-06	0	0	0	0	0	0	0	0	0	0	0	0	0	0	0	0	0	0	0	2.45296e-05	0	0	0	0	0	0
Taeniothrips inconsequens	0.004	0.105231	0.00922722	0.00179051	0.0264457	0.066723	0.0140137	0.00734878	0.00957903	0.0369811	0.00916546	0	0.00849457	0.0323501	0.0181075	0.00114769	0.0301442	0.00243309	0.00163881	0	0.000690994	0.000567897	0.000873732	0.000134226	0.000124072	0.00211284	0.00104655	0.000223694	0.0237543	0.495728	0.00136153	0.216369	0.0585774	0.000881159	0.00204918	0.00140398	0.00410256	0.0446927	0.00206521	0.00128147	0.000880871	0.0149726	0.00267373	0.0173961	0.0113416	0.0020791	0.000711759	0.00143359	0.000234738
Tetragnatha obtusa	0	0.000923077	0.017301	0	0	0	0	0	0	0	0	0	0.00210219	0	0	0	0.00655308	0	0	0	0	0	0	0.000268453	0	0	0	0	0.00173812	8.29485e-05	0.000117374	4.1088e-05	0	0	0	0	0.00512821	0	0	0	0	0	0	0.000403707	0	0	0	0	0
Theridiidae	0.00114286	0	0	0.000895255	0	0	0	0.000565291	0	0	0	0	4.29019e-05	0	0	0	0	0	0	0	0	0	0	1.34226e-05	0	0	0	0.000258109	0.000579374	0	0	0	0	0	0	0	0	0	0	0	0	0	0	0	1.86234e-05	0	0	7.16794e-05	1.80567e-05
Thrips major	0	0.000307692	0.000768935	0	0	0	0	0	0	0	0	0	4.29019e-05	0	0	0	0	0	0	0	0	0	0	1.34226e-05	0	0	0	0	0	0	0	0	0	0	0	0	0.00102564	0	0	1.88452e-05	0	1.81927e-05	0	0.00611065	0	6.85417e-05	2.09341e-05	7.16794e-05	7.22269e-05
Thrips minutissimus	0.000571429	0.00430769	0.000768935	0	0.00105783	0.0109797	0.0026441	0.00452233	0.00441139	0.00603774	0.000241196	0	0.00120125	0.0004077	4.23814e-05	0.000205995	0.017038	0.000304136	0.000327761	0	0.00460172	0.00237181	0	1.34226e-05	1.77245e-05	0.00031407	0.000764788	0.000120451	0.00579374	0.123317	0.00226531	0.152313	0.0177824	0.0253812	0	0.000793554	0	0.00837989	0.000715505	0.00025441	0.000299496	0.00132807	0	1.83503e-05	0	0.000114236	0.000251209	0.000788474	0
Tortricinae	0	0	0	0	0	0	0	0	0	0	0	0	0	0	0	0	0	0	0	0	0	3.34057e-05	0	0	0	0	0	0	0	0	0	0	0	0	0	0	0	0	0	0	1.76174e-05	0	0	1.83503e-05	0	4.56944e-05	0	0.00960505	0
Tortricodes alternella	0.00228571	0.00338462	0.0545944	0.0734109	0.0125176	0.0185811	0.00581703	0.0113058	0.00390723	0.00603774	0.0188133	0	0.0115835	0.00677137	0.000921796	0.000196186	0	0.00942822	0.00655523	0.209302	0.000191126	0.00093536	0.000648253	0.498128	0.00682394	0.0455688	0.00060378	0.00087757	0.0446118	8.29485e-05	3.52121e-05	0.000328704	0.00941423	0.000134089	0.0163934	0.00109877	0.116923	0.0111732	0.00032523	0.00168664	0.011927	0.000545782	0.00299262	0.00539499	0.645672	0.121661	0.00110951	0.0419325	0.0020043
Tranosema rostrale	0	0.000307692	0	0	0.000176305	0	0	0.00169587	0.000756239	0	0.000964785	0	0.000214509	1.77261e-05	1.05954e-05	9.80931e-06	0	0	0.000655523	0	1.4702e-05	0.000100217	2.81849e-05	9.39585e-05	0.000106347	0	0.000181134	0.0116837	0	0	0	0.000164352	0	0	0	0	0	0	0	5.65355e-05	0.00244882	0	2.45296e-05	0	0	0	0	7.16794e-05	0
Vitrina pellucida	0.00342857	0	0.0326797	0	0	0	0	0	0	0	0	0	0.00652109	0	0	0	0	0	0	0	0	0	0	0.00139595	0	0	0	0	0	0	0	0	0	0	0	0	0.0389744	0	0	0	0	0	2.45296e-05	0.00106432	0	0	0	0	0
Xyleninae	0	0.00123077	0	0.000895255	0	0	0	0.000565291	0.00012604	0	0	0	4.29019e-05	3.54522e-05	0	0	0	0	0	0	0	0	1.40924e-05	0	0	0	0	0	0.0023175	0	1.17374e-05	0	0	0	0	0	0	0	1.62615e-05	4.71129e-05	1.76174e-05	0	2.45296e-05	0	0	0	0	0	3.61135e-05
Yponomeutoidea	0	0	0	0	0	0	0	0	0	0	0	0	0	0	0	0	0	0	0	0	0	0	0	0	0	0	0	0	0	0	0	0	0	0	0	0	0	0	0	0	0	0.0014918	0	0	0	2.28472e-05	0	0	0
Ypsolopha	0	0	0	0	0	0	0	0.000565291	0.00012604	0	0.000723589	0	0	0	0	0	0	0	0	0	0	3.34057e-05	7.04622e-06	4.02679e-05	5.31736e-05	5.71037e-05	6.0378e-05	0.00158307	0	0	0	0	0	1.91556e-05	0	0	0	0	1.62615e-05	0	1.76174e-05	0	0	0	0	0	0	0.000215038	0
Ypsolopha alpella	0	0	0.00576701	0	0	0.00253378	0	0	0	0.00679245	0	0	0.00068643	0	0	0.000107902	0	0	0	0	0	6.68114e-05	2.11387e-05	0.000187917	3.54491e-05	0.0345477	2.0126e-05	3.44145e-05	0	5.5299e-05	0	0	0.00732218	0	0	0	0.00102564	0.00837989	0	0	0	0	0	0.000165153	0	0	0	0	0
[truncated: 47 more columns]

## Sheet: % per sample
Taxon	Blank23	Blank24	Blank25	Blank26	Blank27	Blank28	Blank29	Blank30	Blank31	Blank32	Blank33	Blank34	BV43890	BV43891	BV43893	BV43894	ENeg11	ENeg12	ENeg13	ENeg14	NP01018	NP01020	NP01025	NP01027	NP01028	NP01029	NP01030	NP01034	NW76860	NW76870	NW76871	NW76875	NW76880	NW76882	NW76889	NW76893	NW76894	NW76897	NW76899	NW76901	NW76903	NW76907	NW76910	NW76911	NW76912	NW76915	NW76918	NW76919	NW76922
#N/A	17.8286	14.9846	39.9077	33.8406	58.5684	10.473	55.394	24.0249	23.8593	17.0566	52.6532	8.69565	3.92552	0.943028	86.7908	2.68285	8.12582	86.5572	8.42347	9.30233	57.8112	6.82813	18.7246	0.887236	2.033	4.88808	12.0233	5.65086	8.34299	7.98241	1.48478	1.62298	18.7238	8.86139	23.9754	10.2674	43.0769	22.3464	95.6143	56.773	49.6247	28.1332	1.85444	11.1992	3.57569	2.93358	9.69667	1.91384	1.99166
Adela reaumurella	0.0571429	0.123077	0	0	0	0	0	0	0	0	0.120598	0	0	0	0	0	0	0	0	0	0	0	1.6002	0.025503	0.0141796	0.00856556	0.0462898	0.00172073	0	0	0	0	0	0	0	0.0122085	0	0	0	0.000942258	0	0	0.00981186	0	0	0	0	0	0
Agelastica alni	0	0	0	2.14861	0	0	0	0	0	0	0	0	0	0.19676	0	0	0	0	0	0	0.0308742	0.046768	0	0	0.161293	0	0	0.00172073	3.41831	0	0	0	0	0	0	0	0	0	0	0	0	0	0	0	0.0912545	0	0	0	0.178762
Agriopis	0	0	0	0	0	0	0	0	0.0378119	0	0	0	0	0	0.00105954	0.000980931	0	0	0.0327761	0	0	0	0	0	0.00354491	0	0	0	0	0	0	0	0	0	0	0	0	0	0	0	0	0	0	0	0	0	0	0	0.00180567
Agriopis aurantiaria	0.0571429	0	0	0	0.0705219	0	0	0	0	0	0.0241196	0	0	0	0.00529768	0.00392372	0	0.0304136	0	2.32558	0	0	0	0	0	0.185587	0	0.00172073	0.463499	0	0.00117374	0	0	0	0	0	0	0	0	0.000942258	0	0	0	0	0	0.00456944	0	0.0143359	0
Agriopis marginaria	0.228571	0.0923077	0.0768935	0	0.0176305	0	0.026441	0	0.012604	0.528302	0.0482393	0	0.0343215	0.00354522	0.00105954	0.013733	0	0.0304136	0.131105	0	0.0102914	0.0668114	0.0901917	0.923478	0.00531736	1.97579	0.020126	0.00516218	0	0	0.00117374	0	0.313808	0	0.204918	0.00610426	0.102564	1.39665	0	0.00659581	0.0176174	0.00181927	0.0196237	0.00550509	0	0	0.140258	0.0143359	0
Agrochola circellaris	0	1.16923	0.692042	0	0.193935	0	0.0528821	0	0.0378119	0	0	0	0.132996	0	0	0.000980931	0	0	0	0	0.0029404	0	0.0479143	0.0389257	0	0	0.0080504	0	0	0.00276495	0	0	0	0.816029	0	0.0366256	0.410256	0	0.0243922	0.0207297	0.0105705	0	0.120195	0.0348656	0.00186234	0	0.010467	0	0.0650042
Agrochola macilenta	0	0.215385	0.0768935	0	0	0	0	0	0	0	0	0	0	0	0	0	0.393185	0	0	0	0.0014702	0.00668114	0.00352311	0	0	0	0	0.0068829	0.347625	0.00829485	0.00586868	3.15556	0.104603	0	0	0	0	0	0	0	0.0105705	0	0.00245296	0	0	0	0	0	0
Aleimma loeflingiana	0.114286	0	0	2.32766	0.176305	0	0.819672	0	0.0630199	0.0754717	0.289436	0	0.00429019	0.313752	0.00953582	0	0	0	0	0	0.0132318	0.865208	0.000704622	0.00268453	0.244598	0	0.81309	0.00172073	6.48899	0	0	0	0	0.00383112	0	0	0.102564	0	0	0.0103648	0.00528523	0	0	0	0.147125	0.00685417	0.00837363	0	64.1863
Amphipyra berbera	2.68571	13.9077	6.30527	2.05909	0.476023	10.3041	0.475939	11.3624	6.0247	10.2642	6.8741	0	4.65914	0.48215	0.156811	28.9698	4.98034	0.0304136	13.8315	0	0.0382252	0.370803	49.0565	1.55837	15.6844	16.6629	8.64612	62.7514	1.27462	0.282025	0.0211273	0.324595	14.0167	0.0459735	5.32787	0.689781	5.12821	12.8492	0.0130092	0.962988	0.537331	0.109156	26.7275	0.27342	0.0800805	0.0319861	0.0879231	0.910329	0.0451418
Amphipyra pyramidea	0.4	0.0307692	0.153787	0.179051	2.96192	11.8243	0.026441	1.46976	0.579783	5.35849	3.88326	0	0.257411	0.280072	0.382492	23.5953	0.393185	0.729927	1.44215	0	0.0014702	0.110239	0.00422773	0.0120804	7.02955	0.22556	0.010063	0.0739912	0.405562	0.160367	0.00117374	0.0698496	7.63598	0.00383112	0.409836	0	0	4.46927	0	0.0998794	0.31359	0.0436626	0.193784	0.0825764	0.0651818	78.069	0.0397747	9.05311	0.0180567
Andricus curvator	0	0.615385	0.422914	0	0.0705219	0	0.105764	0.395704	0.012604	0.150943	0.144718	0	0	0	0.00105954	0	0	0.0608273	0	0	0.152901	7.20561	0.0176156	0	0	0	0.0020126	0.0137658	0	0	0.00352121	0.0041088	0.209205	0.0536357	0	0.00915639	0	0	0	0.164895	0.0140939	0	0.28945	0	0	0.00228472	0.00418682	0.0358397	0
Anorthoa munda	0	0.0307692	0.422914	0	0.105783	0	0	0	0	0	0	0	0.107255	0	0	0	0	0	0	0	0	0	0.00281849	0.0174494	0	0	0	0	0	0	0.00704242	0	0	0.00191556	0	0.00305213	0.410256	0	0	0.00282678	0.00352348	0.00181927	0.277185	0.0146802	0	0	0	0	0.00180567
Anyphaena accentuata	0	0	0	0	0	0	0	0	0	0	0	0	0	0	0	0	0.131062	0	0	0	0	0	0	0	0	0	0	0	0	0	0	0	0	0.00191556	0.204918	0	0	0	0	0	0	0.00181927	0	0	0	0	0	0	0
Apocheima hispidaria	0	0	0	0	0	0	0	0	0	0	0	0	0	0	0	0	0	0	0	2.32558	0	0	0	0	0	0	0	0	0	0	0	0	0	0	0	0	0	0	0	0.0188452	0	0	0	0	0	0	0	0	0
Apocheima pilosaria	0	0	0	0	0.0352609	0	0	0.0565291	0	0	0.0241196	0	0	0	0	0.000980931	0	0	0	0	0	0	0	0	0	0	0	0.00172073	0	0	0	0	0	0	0	0	0	0	0	0	0.00176174	0	0	0	0	0	0	0	0
Araneoidea	0	0	0	0	0	0	0	0	0	0	0.0241196	0	0	0	0	0	0	0	0	0	0	0	0	0	0	0	0	0	0	0	0	0	0	0	0	0	0	0	0	0	0	0	0	0	0	0	0	0	0
Araneus triguttatus	0	0	0	0	0	3.125	0	0	0	2.41509	0.0723589	0	0	0	0	0.0313898	0	0	0	0	0	0	0.00140924	0.00268453	0.00886226	29.6283	0.0140882	0.00172073	0	0.058064	0	0	4.39331	0	0	0	0	5.30726	0.0699244	0	0	0	0	0	0	0	0	0	0
Archips crataeganus	0	0.584615	0	0	0	0	0	0	0	0.226415	0	0	0	0.00177261	0	0	0	0	0	0	0.0161722	0.0267246	0.0295941	0	0	0	0	0	0.0579374	0	0	0	0	0	0	0.0152607	0	0	0	0	0	0	0.0588711	0	0	0	0	0	0
Archips xylosteana	0	0	0	0.0895255	0	0	0	0.960995	0	0.226415	0.361795	0	0.00429019	0.00354522	0.00105954	0	0	0	0	0	0.0044106	8.90596	0.0140924	0.0389257	1.27971	0.0399726	0.0422646	5.28091	0	0	0	0.0534144	0	0	0	0	0	0	0	0	0.0369966	0	0	0	0.00931168	0	0	0.136191	0.00361135
Aspergillaceae	0	0	0	0	0	0	0	0	0	0	0	0	0	0	0	0	0	0	0	0	0	0	0	0	0	0	0	0	0	0	0	0	0	0	0	0.00305213	0	0	0	0	0	0	0	0	0	0	0	0	0
Bibio marci	0	0	0.0384468	0	0.0176305	0	0.026441	0.0565291	0.012604	0	0	0	0.0128706	0	0.0339051	0	0	0.0304136	0	0	0.0044106	0	0	0.00134226	0	0	0	0	0	0	0	0	0	0.00191556	0	0	0.205128	0	0.0162615	0.00848033	0.00880871	0	0.00245296	0.00183503	0	0	0	0	0
Bibionomorpha	0	0	0	0	0	0	0	0	0	0	0	0	0	0	0	0	0	0	0	0	0	0	0	0	0	0	0	0	0	0	0	0	0	0.0574669	0	0	0	0	0	0	0	0	0	0	0	0	0	0	0
Biorhiza pallida	0	0	0	0	0	0	0.475939	0	0.151248	0.0754717	0.0241196	0	0	0	0	0	0	0	0	0	4.64877	0.00668114	0	0	0	0	0.0281764	0	0	0.00276495	0.0199535	0	0	0.0344801	0	0	0	0	0.00813074	0.0273255	0	0	0	0	0	0	0.0314011	0	0
Blastobasis adustella	0	0.0615385	0	0	0	0.0844595	0.185087	0	0.201664	0	0	0	0	0	0	0.00294279	0	0.0912409	0	0	0.0132318	0	0	0	0	0	0.040252	0	0	0.608289	0.00586868	0	0	0.0153245	0	0.00305213	0.102564	0.558659	2.60021	0.0141339	0	0	0	0	0	0	0.0146539	0	0
Bulinus	0	0	0.11534	0	0	0.253378	0	0.0565291	0	0.679245	0	0	0	0	0	0.00882838	0	0	0	0	0	0.00334057	0	0	0	0.0199863	0	0.0068829	0	0.0165897	0	0.0123264	0.83682	0.00383112	0	0	0	0.837989	0	0	0.00880871	0	0	0	0	0	0	0	0
Bulinus truncatus	0	0	1.49942	0	0	0	0	2.60034	0.012604	0	0	0	0	0	0	0	0	0	0.0327761	0	0	0.253883	0	0	0	0	0	0.103244	0	0	0	0.254746	0.732218	0.124512	0	0	0	0	0	0	0.132131	0	0	0	0	0	0.00209341	0.537596	0
Campopleginae	0	0	0	0	0	0	0.105764	0	0.025208	0	0	0	0	0	0	0	0	0	0	0	0.0014702	0	0	0	0.00177245	0	0.0060378	0	0	0	0	0	0	0.00383112	0	0	0	0	0	0.000942258	0	0	0	0	0	0	0.00628022	0	0
Campopleginae sp.	0	0	0.153787	0	0	0	0	0	0	0	0	0	0.0557724	0	0	0	0	0	0	0	0	0	0	0.00805358	0	0	0	0	0	0	0	0	0	0	0	0	0.410256	0	0	0	0	0	0	0.00734012	0	0	0	0.00716794	0
Cicadellidae	0	0	0.192234	0	0.0176305	0	0	0	0	0	0	0	0.0471921	0	0	0	0	0	0	0	0	0	0	0.00134226	0	0	0	0.00172073	0	0	0	0	0	0	0	0	0.205128	0	0	0.00188452	0	0	0	0.00367006	0	0	0	0	0
Clausilia bidentata	0	0	0	0	0.105783	0	0	0	0	0	0.0723589	0	0	0	0.0105954	0.028447	0	0	0	0	0	0	0	0	0	0	0	0	0	0.00276495	0	0	0	0	0	0	0	0	0	0	0	0	0	0.00917515	0	3.07981	0.00209341	0	0
Clubiona brevipes	0	0	0.11534	0	0	0.0844595	0	0	0	0	0.0241196	0	0.0343215	0	0	0	0	0	0	0	0	0	0.00140924	2.11943	0.00177245	0	0	0.00172073	0	0	0	0	0	0	0	0	0.307692	0	0	0	0	0	0.475875	0.00734012	0	0	0	0	0
Coleophora	0	0	0	0	0	0	0	0.0565291	0	0	0	0	0	0	0	0	0	0	0	0	0	0.126942	0	0	0	0	0	0.00172073	0	0	0	0	0	0	0	0	0	0	0	0	0	0	0	0	0	0	0	0	0
Coleophora flavipennella	0.571429	0.0615385	0	0	0.828632	0	0.158646	0.0565291	0.138644	0	1.85721	0	0	0	0.0709889	0	0	0.486618	0	0	0.0161722	0	0.00704622	0.00134226	0	0.00285519	5.19049	0.0068829	0	0	0.00821616	0	0	0.0134089	0	0	0	0	0.00813074	0.938489	0.00176174	0.00181927	0.340962	0.00367006	0	0.0891042	0.0272143	0.580604	0
Coleophora laricella	0.685714	0	0	0	0	0	0	0.0565291	0	0	0	0	0	0	0	0	0	0	0	0	0	0	0	0	0	0	0	0	0	0	0	0	0	0.00191556	0	0	0	0	0	0	0	0	0	0	0	0.00228472	0	0	0
Coleophora lutipennella	0	0.0923077	0	0	0	0	0.0528821	0.0565291	0.0630199	0	0.0964785	0	0	0	0	0	0	0	0	0	0.0029404	0	0.415023	0.00671132	0.00708981	0.0142759	0.0442772	0	0	0	0.00469495	0	0	0.00957781	0	0.00305213	0	0	0	0.848975	0	0	0.00490593	0	0	0	0.00628022	0	0
Colotois pennaria	0.514286	0.0615385	2.72972	0.358102	3.49083	0.506757	7.13908	0.0565291	0.806655	0.0754717	2.43608	0	0.506242	0.0833127	0.216145	0.131445	0.524246	0.942822	0.327761	0	0.0338146	0.00668114	0.00281849	0.0644287	0.0319041	0.00285519	0.050315	0.00344145	1.3905	0.00276495	0.022301	0.0082176	0	0.0383112	0	0	1.64103	0	0.00162615	3.28471	0.0105705	0.0145542	0.0613241	0.190843	8.27622	0.271882	0.843643	1.12537	0.139037
Conistra	0.171429	0	0	0	0.141044	0	0.026441	0	0	0	0.217077	0	0	0.00177261	0.00741675	0	0.131062	0.0304136	0.0327761	0	0	0.0367463	0.0352311	0.0120804	0	0.00571037	0.0020126	0	0	0	0	0	0	0	0.409836	0.00305213	0	0	0	0.00659581	0.00528523	0.00181927	0	0	0.0130364	0.00456944	0.00209341	0.00716794	0
Conistra vaccinii	3.14286	1.32308	0.730488	0.358102	1.18124	0.422297	0.0793231	0.508762	0.441139	0.679245	0.988905	0	0.283152	0.0762222	0.0148335	0.0127521	11.1402	0	6.42412	2.32558	0.0205828	10.1687	11.8778	4.18115	0.148886	1.69598	0.239499	0.135937	0.579374	0.00829485	0.00704242	0.041088	0.104603	0.128343	3.89344	0.0824075	1.02564	0	0	0.311888	1.88506	0.229228	0.760419	0.0440407	4.68378	0.0137083	0.0251209	0.73113	0.0144454
Copromyxa protea	0	0.184615	0	0	0	2.36486	0	0	0	1.88679	0	0	0	0	0	0.0323707	0.131062	0	0	0	0	0	0	0	0	0.0513933	0	0	0.115875	26.8449	0.017606	0.0082176	3.76569	0	0	0	0	3.07263	0	0	0	0	0	0	0	0	0	0	0
Cosmia trapezina	0.0571429	1.23077	0.692042	0.537153	0.334979	0	0.237969	0.169587	0.151248	0.0754717	0.337675	0	0.132996	0.031907	0.00953582	0.00686651	0	0	0.131105	4.65116	0.007351	0.0200434	0.0528467	1.45501	5.98734	0.414002	1.2458	0.0223694	0.347625	0.00276495	0.00234747	0.0041088	0	0.00383112	0.204918	0.0427298	0.717949	0	0.00487845	0.0555932	0.142701	0.00727709	0.17416	0.0678961	0.0297974	0.00685417	0.0628022	1.1182	0.444196
Cotesia	0	0	0	0	0.0176305	0	0	0	0	0	0	0	0	0	0.00105954	0	0	0	0	0	0	0	0	0	0	0	0	0	0	0	0	0	0	0	0	0	0	0	0	0	0	0	0	0	0	0	0	0	0
Cotesia rubecula	0.114286	0	0	0	0.705219	0.0844595	0.317292	0	0	0	0.65123	0	0	0	0.0434409	0.0323707	0	0.243309	0	0	0	0	0	0	0	0	0	0	0	0	0	0	0	0	0	0	0	0	0	0	0	0	0	0	0	0.0365556	0	0	0.010834
Cotesia spuria	0	0	0	0	0.0352609	0	0.026441	0	0	0	0.0482393	0	0	0	0.00211907	0.000980931	0	0	0	0	0	0	0	0	0	0	0	0	0	0	0	0	0	0	0	0	0	0	0	0	0	0	0	0	0	0	0	0	0
Cuculliinae	0	0	0	0	0	0	0	0	0	0	0	0	0	0	0	0	0	0	0	0	0	0	0.00281849	0	0	0	0	0	0	0	0	0	0	0	0	0	0	0	0	0	0	0	0.946844	0	0	0	0.00209341	0.00716794	0
Diurnea fagella	0.0571429	0.0923077	0	0	0	0	0	0	0	0	0	0	0	0	0	0	0	0	0	0	0	0	0	0	0	0	0	0	0	0	0	0	0	0	0	0	0	0	0	0	0	0	0.00245296	0	0	0	0	0	0
Dolichogenidea sp.	0	0	0	0	0	0	0	0	0.0378119	0	0	0	0	0	0	0	0	0	0	0	0	0	0	0	0	0	0	0	0	0	0	0	0	0	0	0	0	0	0	0.00188452	0	0	0	0	0	0	0	0	0
Egle groenlandica	0	0.307692	1.84544	0	0	0	0	0	0	0	0	0	0.287443	0	0	0	0.78637	0	0	0	0	0	0	0.0496638	0	0	0	0	0.463499	0.0138248	0.0164323	0.0123264	0	0.00191556	0	0	0.923077	0	0	0	0	0	0	0.0678961	0	0	0	0	0
Ennominae	0	0	0	0	0	0	0	0.0565291	0	0	0.0241196	0	0	0	0	0	0	0	0	0	0	0.00334057	0.000704622	0.00134226	0	0	0.0040252	0.0585047	0	0.00276495	0	0	0	0	0	0.790502	0	0	0	0	0	0	0.0122648	0	0	0	0	0	0
Epinotia	0	0	0.192234	0	0.0352609	0	0	0	0	0	0	0	0.0429019	0	0	0	0	0	0	0	0	0	0	0.00939585	0	0	0	0	0	0	0	0	0	0	0	0	0.102564	0	0	0.000942258	0	0	0	0.00183503	0	0	0	0	0
Epinotia immundana	0	0	0	0	0	0	0	0	0	0.0754717	0	0	0	0.00886305	0	0	0	0	0	0	0.0014702	0.00334057	0	0	0.00886226	0	0	0	0.0579374	0	0	0	0	0	0	0	0	0	0	0	0	0	0	0	0.00186234	0	0	0	0
Epirrita autumnata	0	0	0.0384468	0	0	0	0.026441	0	0	0	0	0	0	0	0	0	0	0	0	0	0	0	0	0	0	0	0.0020126	0	0	0	0	0	0	0	0	0	0	0	0	0.0226142	0	0	0	0	0	0	0	0	0.00180567
Epirrita christyi	0.0571429	0.246154	0.192234	0	0.0352609	0.168919	0	0.169587	0.100832	0	0.0964785	0	0.493372	0	0.00529768	0.0539512	0	0	0.0655523	0	0	0.00668114	0.00563698	0.00134226	0.00177245	0	0.0020126	0.00172073	1.44844	0	0.0258222	0.0328704	0.313808	0.0210712	0	0.00305213	0	0	0	0.00188452	0.0598992	0.00727709	0.112836	0.00917515	0.00558701	0.61916	0.404028	5.04623	0.00180567
Epirrita dilutata	0.628571	0.153846	0	0	1.33992	0.253378	0.026441	0.791408	0.201664	0	0.192957	0	0.0128706	0.00354522	0.0275479	0.00392372	0.262123	0.0608273	0.458866	0	0.0029404	0.070152	0.348083	0.0107381	0.0177245	0.00856556	0.0241512	0.0206487	0.0579374	0.0138248	0.00117374	0.419098	0.104603	0.00957781	0.204918	0	0	0	0	0.261006	5.7838	2.24862	0.208502	0.00550509	0.00744934	0.0159931	0.19678	1.36191	0.00361135
Epuraea melanocephala	0.0571429	0	0	0	0	0	0.0528821	0	0.100832	0	0	0	0	0	0	0	0	0	0	0	0.007351	0	0	0	0	0	0.0080504	0	0	0	0.00117374	0	0	0.00383112	0	0	0	0	0.0032523	0.00565355	0	0	0	0	0	0	0.00418682	0	0
Erannis defoliaria	28.1143	0.307692	0.384468	1.16383	0.722849	0.844595	0.661026	3.1091	0.554575	0.150943	1.32658	0	0.102965	0.0691318	0.132442	0.00882838	6.1599	0.851582	5.40806	18.6047	0.180834	0.160347	0.00211387	0.446974	0.0425389	0.605299	0.0261638	0.127334	1.10081	0	0.022301	0.123264	0.313808	0.0229867	7.9918	0.00610426	0.410256	0.558659	0.00487845	1.63388	0.0828019	14.596	0.0564182	0.0256904	0.0372467	0.137083	0.0523352	4.77385	0.0704213
Eucosmini	0	0	0	0	0	0	0	0	0	0	0	0	0	0	0	0	0	0	0	0	0	0	0	0.00134226	0.00354491	0.00285519	0	0.0619461	0	0	0	0	0	0	0	0	0	0	0	0	0	0	0	0	0	0	0	0	0
Eudemis profundana	0	0	0.0384468	0.984781	0	0	0.158646	2.31769	0.113436	0.0754717	0.916546	0	0.0171608	0.0460879	0.00317861	0.000980931	0	0.0912409	0.0655523	0	0.0411656	10.7767	0.0500282	0.103354	9.78394	0.0571037	0.195222	20.277	0.463499	0	0.00469495	0.0986112	0	0.0191556	0	0	0.102564	0	0.00650459	0.00659581	0.0951341	0	0.00245296	0.00183503	0.0316597	0	0.0251209	0.301054	0.0270851
Eupsilia transversa	0.228571	10.7077	2.3837	6.17726	0.440762	0.0844595	2.37969	4.52233	5.52054	0.150943	0.289436	8.69565	0.707881	0.501649	0.133501	0.0353135	5.24246	0.912409	2.98263	0	0.0823311	0.277267	0.219138	0.0469792	0.150658	0.00285519	0.169058	0.16519	9.32793	0.0414743	0.190145	55.7482	0.523013	0.208796	4.5082	0.433403	4.20513	2.51397	0.121961	2.78626	0.590184	0.227409	3.09564	0.056886	0.0614571	0.0228472	2.32368	1.74181	22.3344
Gelechiinae	0	0	0	0	0	0	0	0	0	0	0	0	0	0	0	0	0	0	0	0	0.0029404	0	0	0	0	0	0.0040252	0	0	0	0	0	0	0	0	0	0	0	0.00162615	0.000942258	0	0	0	0	0	0	0.00209341	0	0
Geometridae	0	0	0	0	0	0.0844595	0	0	0.012604	0	0	0	0	0	0	0.103979	0	0	0	0	0	0	0	0	0	0.00571037	0	0	0	0	0	0	0	0	0	0	0	0	0	0	0	0	0	0	0	0	0	0	0
Glyptapanteles porthetriae	0	0	1.88389	0	0.0881523	0	0	0	0	0.150943	0.0723589	0	0.270282	0	0.00105954	0.0166758	0	0	0	0	0	0	0	0.051006	0	1.2677	0	0	0	0.00276495	0	0	0.209205	0	0	0	1.12821	0	0	0.00376903	0.00176174	0	0	0.0825764	0	0	0	0	0
Gypsonoma dealbana	0.114286	0	0.922722	0.984781	0	0	0.555262	0.339175	0.857071	0.0754717	0.0723589	0	0.167317	0.0212713	0	0	0.393185	0.0304136	0.163881	0	0.0793907	0.0200434	0.00281849	0.0402679	5.20392	0	0.642019	0.0103244	0.289687	0	0.0199535	0.0082176	0	0.0555513	1.02459	0.00610426	1.4359	0.558659	0.0455322	0.0282678	0.00176174	0.00363855	0	0.0422057	0.00931168	0	0.0586154	0.0215038	0.0126397
Hemiptera	0	0	0	0	0	0	0	0	0	0	0	4.34783	0	0	0	0	0	0	0.0327761	0	0.0014702	0.0768331	0	0	0	0	0	0	0	0	0	0	0	0	0	0	0	0	0	0	0	0.0218313	0	0	0	0	0	0	0
Hexapoda	0	0	0.0768935	0	0	0	0	0	0	0	0	0	1.14977	0	0	0	0	0	0	0	0	0	0	0	0	0	0	0	0	0	0	0	0	0	0	0	0	0	0	0	0	0	0	0.00367006	0	0	0	0	0
Holometabola	0	0	0	0.268577	0	0	0	0	0	0	0	0	0	0.0939483	0	0	0	0	0	0	0	0	0	0	0	0	0	0	0.0579374	0	0	0	0	0	0	0	0	0	0	0	0	0	0	0	0	0	0	0	0.00541702
Hydriomena furcata	0.0571429	0	2.92195	0	0.0881523	0	0.185087	0	0	0	0	0	0.321764	0	0	0	0	0	0	0	0	0	0	0.0496638	0	0	0	0	0	0	0	0	0	0	0	0	2.15385	0	0	0.00188452	0.00176174	0	0	0.104597	0	0	0	0	0.0234738
Hymenoptera sp.	0	0	0.0768935	0	0	0.168919	0	0	0	0	0	0	0.00429019	0	0	0.00588558	0	0	0	0	0	0	0	0.00134226	0.0248143	2.86946	0.0020126	0	0.115875	0.00829485	0	0	0.209205	0	0	0	0	0.27933	0	0	0	0	0.0858538	0	0	0	0	0	0
Lehmannia marginata	26.2286	23.0462	1.42253	21.0385	0.158674	0	6.47805	0	12.4023	0.0754717	0.0241196	8.69565	0.23596	90.2329	0.0190716	0.00882838	31.4548	0.152068	8.16126	0	0.396954	0.00334057	0.207864	0.0281875	0.457293	0.0342622	0.450822	0.00172073	41.3673	0.0331794	96.9671	0.082176	0.627615	1.51904	14.5492	84.6722	1.84615	1.11732	0.495975	0.655812	0.0105705	14.2358	0.669659	2.85164	0.581049	0.0594028	0.812242	0.0215038	0.348495
leotiomyceta	0	0	0	0	0	0	0	0	0	0	0	0	0	0	0	0	0	0	0	0	0	0	0	0	0	0	0	0	0	0	0	0	0	0	0	0	0	0	0	0	0	0	0	0	0	0	0	0	0
Lypha dubia	0	0	0	0	0	0	0	0	0	0	0	0	0	0	0	0	0	0	0	0	0	0	0	0	0	0	0	0	0	0	0	0	0	0	0	0	0	0	0	0	0	0	0	0	0	0	0	0	0
Microgastrinae	0.0571429	0	0	0	0.141044	0	0	0.113058	0	0	0	0	0.00429019	0	0	0	0	0	0	0	0	0.00334057	0	0	0	0	0	0.00344145	0	0	0	0.0082176	0	0	0	0	0	0	0	0.0122494	0.711744	0	0	0	0	0	0	0.00716794	0
Muscoidea	0	0	0	0	0	0	0	0	0	0	0	0	0	0	0	0	0	0	0	0	0	0	0	0	0	0	0	0	0	0	0	0	0	0	0	0	0	0	0	0	0	0	0	0	0	0	0	0	0
Nematocera	0	0	0	0	0	0.0844595	0	0	0	0.226415	0	0	0	0	0	0.000980931	0	0	0	0	0	0	0	0	0	0	0	0	0	1.26358	0.00117374	0	0.313808	0	0	0	0	0.27933	0	0	0	0	0	0	0	0	0	0	0
Neuroterus quercusbaccarum	0.742857	1.44615	3.11419	0.716204	0.0881523	0.422297	3.83395	1.07405	0.541971	0.90566	0.410034	0	0.394697	0.12231	0	0	0.131062	0	0.0327761	0	22.2588	25.993	5.08878	34.2854	0.148886	0.0199863	0.571578	0.123892	1.10081	0	0.0492969	0.115046	0	0.130258	0	0.0854597	4.20513	0	0.0341491	0.202586	0.956626	0.00909637	0.137366	0.187173	15.0197	0.0159931	0.152819	0.172031	0.0577815
Obtectomera	0	0	0	0	0	0	0	0	0	0	0	0	0	0	0	0	0	0	0	0	0	0	0	0	0	0	0	0	0	0	0	0	0	0	0	0	0	0	0	0	0	0	0	0	0	0	0	0	0
Oecophoridae	0	0	0	0.0895255	0	0	0	0	0	0	0	0	0	0.0744496	0	0	0	0	0	0	0	0	0	0	0.00708981	0	0	0	0	0	0	0	0	0	0	0	0	0	0	0	0	0	0	0	0	0	0	0	0.00361135
Oncopsis speciosa	0	0.0615385	0.422914	0	0	0	0	0	0	0	0	0	0.0429019	0	0	0	0.131062	0	0	0	0	0	0	0.00939585	0	0	0	0	0.0579374	0	0.00117374	0	0	0	0	0	0.205128	0	0	0	0	0	0	0.0110102	0	0	0	0	0
Oomycetes	0	0	0	0	0	0	0	0	0	0	0	0	0	0	0	0	0	0	0	0	0	0	0	0	0	0	0	0	0	0	0	0	0	0	0	0	0	0	0	0	0	0	0	0.00183503	0	0	0	0	0
Operophtera	0	0.0923077	0	0	0.211566	0.0844595	0.026441	0.113058	0.302496	0.150943	0.168837	0	0.0128706	0.0230439	0.0243693	0.0657224	0.131062	0.0608273	0.524418	0	0.0029404	0.00334057	0.0465051	0.00268453	0.00886226	0.00856556	0.0181134	0	0	0	0.00117374	0.0082176	0	0.00574669	0.204918	0.00610426	0	0.27933	0.0032523	0.0489974	0.054614	0.00363855	0.0294356	0.00183503	0	0.00456944	0	0	0.00361135
Operophtera brumata	8.68571	10.7385	3.22953	13.2498	20.6453	44.5946	10.5235	37.2527	35.455	44.3774	19.9228	60.8696	11.2875	1.93569	2.1943	43.725	18.2176	6.84307	46.6077	39.5349	2.05093	1.47987	11.4297	2.15836	0.836598	21.7993	17.2238	0.452551	8.34299	0.223961	0.325125	0.501274	30.8577	1.29109	23.1557	0.796606	4.20513	29.6089	0.443939	27.6807	12.0856	38.1192	61.5056	0.378016	1.34833	2.09052	83.7028	64.2248	6.71169
Orthosia cerasi	0.114286	1.38462	0.653595	4.65533	0.0176305	0.591216	0.740349	0.565291	1.82758	1.20755	0.530632	4.34783	0.510532	0.397065	0.013774	0.12654	0.393185	0.0608273	0.458866	0	0.0617484	0.023384	0.169109	0.0832204	47.1242	7.35781	0.227424	0.0533425	3.53418	0.0221196	0.0258222	0.0164352	0.83682	0.0689602	6.7623	0.0793554	0.923077	1.11732	0.0195138	0.0555932	0.00880871	0.00181927	0.169255	0.0220204	0.147125	0	0.0669891	0.00716794	0.185984
Orthosia cruda	0.114286	0.123077	0.11534	0.179051	0.0176305	0	1.00476	0.0565291	0.932695	0	0.289436	0	0.00858038	0.0141809	0.00317861	0	0.131062	0.0304136	0.0327761	0	0.0676292	0	0.0246618	0.0161072	2.70299	0.00285519	28.6453	0.0154865	0.405562	0	0.0457757	0	0	0.0804536	0	0.00610426	0	0	0.0357753	0.0697271	0	0.00181927	0.0171708	0.00183503	0.011174	0.00228472	0.397747	0	0.010834
Orthosia incerta	0	0	0	0	0	0.168919	0	0	0	0.150943	0.0241196	0	0	0	0	0.00882838	0	0	0	0	0	0	0.000704622	0.00536906	0	1.69312	0.0020126	0.0103244	0	0	0	0	0.104603	0	0	0	0	0	0	0	0	0	0	0	0	0	0	0	0
Pandemis cerasana	0.114286	1.04615	0.961169	0	0.0705219	0	1.24273	0.282646	0.869675	0.0754717	0.0482393	0	0.23596	0.0177261	0.00317861	0.00196186	0	0	0.196657	0	0.0632186	0.00668114	0.0620068	0.0604019	0.00531736	0.0142759	10.6708	0.0137658	0	0	0.0187798	0.0041088	0	0.0478891	0	0.0671469	0.615385	0	0.0227661	0.65487	0.317114	0	0.0932126	0.0293605	0	0.00228472	0.0900165	0.00716794	0.0198624
Pandemis cinnamomeana	0	0	0	0.268577	0	0	0	0	0	0	0	0	0	0.0141809	0	0	0	0	0	0	0	0	0	0	0.0106347	0	0	0	0.23175	0	0	0	0	0	0	0	0	0	0	0	0	0	0	0	0.0130364	0	0	0	2.80602
Penicillium polonicum	0	0	0	0	0	0	0	0	0	0	0	0	0	0	0	0	0	0	0	0	0	0	0	0	0	0	0	0	0	0	0	0	0	0	0	0	0	0	0	0	0	0	0	0	0	0	0	0	0
Penicillium solitum	0	0	0	0	0	0	0	0	0	0	0	0	0	0	0	0	0.131062	0	0.0983284	0	0	0	0	0	0	0	0	0	0	0	0	0	0	0	0	0	0	0	0	0	0	0.00181927	0	0	0	0	0	0	0
Philodromus	0.114286	0	0.499808	0	0.246827	0	3.14648	0.282646	3.56693	0	0	0	0	0	0	0	0	0	0	0	0.213179	0.0267246	0	0.00134226	0.00177245	0	0.229436	0.228857	0	0	0.136153	0.0328704	0.627615	83.4074	0	0	0	0	0.0471583	0.324137	1.61728	0	0	0	0.00186234	0	0.385187	0.0286718	0
Philodromus aureolus	0	0	0	0.0895255	0	0	0	0	0	0.0754717	0	0	0	0.0159535	0	0	0	0	0	0	0	0	0	0	0.0124072	0	0	0	0.289687	0	0	0	0	0	0	0	0	0	0	0	0	0	0	0	0.0148987	0	0	0	0.0144454
Phycita roborella	0.0571429	0	0	0	0	0	0	1.24364	0	0.528302	0	4.34783	0	0.00177261	0	0	0	0.0304136	0	0	0.0191126	25.2748	0	0	0	0	0.0020126	0.0550632	0.0579374	0	0	0.115046	0	0	0	0	0	0	0	0	0.0493288	0	0	0	0	0	0.00209341	0.143359	0.00180567
Phyllobius maculicornis	0.228571	0	0	0	0	0	0	0	0	0	0	0	0	0	0	0	0	0	0.0983284	0	0.0014702	0	0	0	0	0	0	0	0	0	0	0	0	0	0.204918	0	0	0	0	0	0	0.00363855	0	0	0	0	0	0	0
Phyllobius pyri	0	0	0	0	0	0	0	0	0	0	0.0241196	0	0.00858038	0	0	0	0	0	0	0	0	0	0	0.735561	0	0	0	0	0	0	0	0	0	0	0	0	0.102564	0	0	0	0	0	0	0.00550509	0	0	0	0	0
Plectus acuminatus	0	0	0	0	0	0	0.0528821	0	0	0	0	0	0	0	0	0	0	0	0	0	0.0014702	0	0	0	0	0	0.0040252	0	0	0.0442392	0.118547	0	0	0	0	0	0	0	0	0.000942258	0	0	0	0	0	0	0	0	0
Polydrusus undatus	0	0.0615385	0	0	0	0	0	0	0	0	0	0	0	0	0	0	0	0	0	0	0	0	0.00281849	0	0	0	0	0	0	0	0	0	0	0	0	1.30631	0	0	0	0	0	0.00363855	0.00245296	0	0	0	0	0	0
Psoricoptera gibbosella	0	0	0	0	0	0	0.0528821	0	0	0	0.0241196	0	0	0	0	0	0	0	0	0	0.0029404	0	0.000704622	0	0	0	1.7409	0.00172073	0	0	0	0	0	0.00191556	0	0	0	0	0.0032523	0.000942258	0	0	0	0	0	0	0.00418682	0	0
Ptycholoma lecheana	1.94286	0.676923	0.346021	0.447628	1.78068	0.168919	0.105764	2.54381	0.403327	0	0.0241196	0	0.154447	0.0177261	0.0105954	0.00490465	0.131062	0.182482	0.491642	0	0.0014702	0.247202	0.0415727	0.00402679	0.00177245	0.00285519	0.0040252	0.127334	0	0	0.00117374	0.17257	0.209205	0.00957781	0.819672	0.0793554	0.923077	0.558659	0.0130092	0.248756	23.2215	0.00363855	0.495499	0.00550509	0	0.00228472	0.00418682	0.408573	0.00180567
Pythium	0	0	0	0	0	0	0	0	0	0.0754717	0	0	0	0	0	0	0	0	0	0	0.029404	0	0.000704622	0	0	0	0.0523276	0	0	0	0	0	0	0	0	0	0	0	0	0	0	0	0	0	0	0	0	0	0
Quercusia quercus	2.45714	0.0307692	0	0	0	0	0.211528	0.395704	0.642803	0	0.0241196	0	0.0214509	0.00354522	0.00211907	0	0	0	0	0	0.0382252	0.0167029	0.00563698	0.00805358	0.00708981	0.00856556	9.58198	0.00860363	0	0.00276495	0.0199535	0.0164352	0	0.0325646	0	0.00305213	0	0	0.0130092	1.34178	0.00880871	0	0.00735889	0	0	0	0.0481484	0.0143359	0
Radix natalensis	0.0571429	0	0	0	0	2.44932	0.105764	0	0	5.66038	0	0	0	0	0	0.070627	0	0	0	0	0	0	0	0	0	0.15418	0	0	0	0.102303	0	0	4.0795	0	0	0	0	5.02793	0	0	0	0	0	0	0	0	0	0	0.0144454
Rhabditida	0	0	0	0	0	0	0	0	0	0	0	0	0	0	0	0.000980931	0	0	0	0	0	0	0	0	0	0	0	0	0	0.315204	0.00586868	0	0	0	0	0	0	0	0	0	0	0	0	0	0	0	0	0	0
Rhynchaenus fagi	0.114286	0.830769	4.1138	0	0.282087	0	0.423057	0.113058	1.02092	0	1.2301	0	67.3302	0.00886305	7.73991	0.00196186	0	0.182482	0.163881	0	10.9486	0.023384	0.0500282	0.0953007	0.0762155	0.00285519	0.152958	2.62583	0.115875	0	0.00821616	0	0.523013	0.189641	0	0.0610426	0.923077	0	0.00813074	0.050882	0.00704697	0.00727709	0.149631	0.0880815	0.00186234	0.0365556	0.0146539	0.0358397	0.00180567
Satyrium sp.	0.0571429	0.0307692	7.68935	0.0895255	0.0176305	0.422297	0	0	0	0	0	0	1.65601	0	0	0	0	0	0	0	0	0	0.00281849	0.306036	0.00177245	0	0.0020126	0	0	0	0	0	0	0.00191556	0	0	4.61538	0	0	0	0.00176174	0.0218313	0.0515123	81.0093	0.0297974	0.0388403	0.0293077	0.0716794	0
Sigmurethra	0	0	0	0	0	0	0.026441	0	0	0	0	0	0.433309	0	0.0190716	0.0304089	0	0	0	0	0	0	0	0	0	0	0.601767	0	0	0	0	0	0	0	0	0	0	0	0.00162615	0.000942258	0	0	0	0	0	0	0	0	0
Steinernema intermedium	0	0	0.0384468	0	0	0	0	0.0565291	0	0	0	0	0	0	0	0	0	0.0304136	0	0	0	0	0	0	0	0	0	0	0	0	0	0.0041088	0	0.00191556	0	0.00305213	0.410256	0	0	0	0	0	0	0	0	0	0	0	0
Syrphus	0	0	0	0	0	0	0	0	0	0	0	0	0	0	0	0	0	0	0	0	0	0	0	0	0	0	0	0	0	0	0	0	0	0	0	0.00305213	0	0	0	0	0	0	0	0	0	0	0	0	0
Syrphus ribesii	1.71429	0.984615	0	0	0	0	0	0	0	0.301887	0	0	0	0	0	0	4.58716	0	2.22878	0	0.029404	0.0300651	0.0415727	0	0	0	0	0	0	0	0	0	0	0	4.09836	0.0427298	0	0	0	0	0	0.0946022	0.0735889	0	0	0	0	0	0
Syrphus torvus	0.114286	1.29231	0	0	0	0	0	0	0.012604	0.150943	0	0	0	0	0	0	0.393185	0	0	0	0.029404	0.00668114	0.0479143	0	0	0	0	0	0	0	0	0	0	0.00191556	0	0.0427298	0	0	0	0	0	0.00545782	0.125101	0	0	0	0	0	0
Syrrhizus sp.	0	0	0	0	0	0	0	0	0	0	0	0	0.793685	0	0	0	0	0	0	0	0	0	0	0	0	0	0	0	0	0	0	0	0	0	0	0	0	0	0	0	0	0	0	0.00183503	0	0	0	0	0
Tachinidae	0	0	0	0	0	0	0	0	0	0	0	0	0	0	0	0	0	0	0	0	0.0014702	0	0.000704622	0	0	0	0	0	0	0	0	0	0	0	0	0	0	0	0	0	0	0	0.00245296	0	0	0	0	0	0
Taeniothrips inconsequens	0.4	10.5231	0.922722	0.179051	2.64457	6.6723	1.40137	0.734878	0.957903	3.69811	0.916546	0	0.849457	3.23501	1.81075	0.114769	3.01442	0.243309	0.163881	0	0.0690994	0.0567897	0.0873732	0.0134226	0.0124072	0.211284	0.104655	0.0223694	2.37543	49.5728	0.136153	21.6369	5.85774	0.0881159	0.204918	0.140398	0.410256	4.46927	0.206521	0.128147	0.0880871	1.49726	0.267373	1.73961	1.13416	0.20791	0.0711759	0.143359	0.0234738
Tetragnatha obtusa	0	0.0923077	1.7301	0	0	0	0	0	0	0	0	0	0.210219	0	0	0	0.655308	0	0	0	0	0	0	0.0268453	0	0	0	0	0.173812	0.00829485	0.0117374	0.0041088	0	0	0	0	0.512821	0	0	0	0	0	0	0.0403707	0	0	0	0	0
Theridiidae	0.114286	0	0	0.0895255	0	0	0	0.0565291	0	0	0	0	0.00429019	0	0	0	0	0	0	0	0	0	0	0.00134226	0	0	0	0.0258109	0.0579374	0	0	0	0	0	0	0	0	0	0	0	0	0	0	0	0.00186234	0	0	0.00716794	0.00180567
Thrips major	0	0.0307692	0.0768935	0	0	0	0	0	0	0	0	0	0.00429019	0	0	0	0	0	0	0	0	0	0	0.00134226	0	0	0	0	0	0	0	0	0	0	0	0	0.102564	0	0	0.00188452	0	0.00181927	0	0.611065	0	0.00685417	0.00209341	0.00716794	0.00722269
Thrips minutissimus	0.0571429	0.430769	0.0768935	0	0.105783	1.09797	0.26441	0.452233	0.441139	0.603774	0.0241196	0	0.120125	0.04077	0.00423814	0.0205995	1.7038	0.0304136	0.0327761	0	0.460172	0.237181	0	0.00134226	0.00177245	0.031407	0.0764788	0.0120451	0.579374	12.3317	0.226531	15.2313	1.77824	2.53812	0	0.0793554	0	0.837989	0.0715505	0.025441	0.0299496	0.132807	0	0.00183503	0	0.0114236	0.0251209	0.0788474	0
Tortricinae	0	0	0	0	0	0	0	0	0	0	0	0	0	0	0	0	0	0	0	0	0	0.00334057	0	0	0	0	0	0	0	0	0	0	0	0	0	0	0	0	0	0	0.00176174	0	0	0.00183503	0	0.00456944	0	0.960505	0
Tortricodes alternella	0.228571	0.338462	5.45944	7.34109	1.25176	1.85811	0.581703	1.13058	0.390723	0.603774	1.88133	0	1.15835	0.677137	0.0921796	0.0196186	0	0.942822	0.655523	20.9302	0.0191126	0.093536	0.0648253	49.8128	0.682394	4.55688	0.060378	0.087757	4.46118	0.00829485	0.00352121	0.0328704	0.941423	0.0134089	1.63934	0.109877	11.6923	1.11732	0.032523	0.168664	1.1927	0.0545782	0.299262	0.539499	64.5672	12.1661	0.110951	4.19325	0.20043
Tranosema rostrale	0	0.0307692	0	0	0.0176305	0	0	0.169587	0.0756239	0	0.0964785	0	0.0214509	0.00177261	0.00105954	0.000980931	0	0	0.0655523	0	0.0014702	0.0100217	0.00281849	0.00939585	0.0106347	0	0.0181134	1.16837	0	0	0	0.0164352	0	0	0	0	0	0	0	0.00565355	0.244882	0	0.00245296	0	0	0	0	0.00716794	0
Vitrina pellucida	0.342857	0	3.26797	0	0	0	0	0	0	0	0	0	0.652109	0	0	0	0	0	0	0	0	0	0	0.139595	0	0	0	0	0	0	0	0	0	0	0	0	3.89744	0	0	0	0	0	0.00245296	0.106432	0	0	0	0	0
Xyleninae	0	0.123077	0	0.0895255	0	0	0	0.0565291	0.012604	0	0	0	0.00429019	0.00354522	0	0	0	0	0	0	0	0	0.00140924	0	0	0	0	0	0.23175	0	0.00117374	0	0	0	0	0	0	0	0.00162615	0.00471129	0.00176174	0	0.00245296	0	0	0	0	0	0.00361135
Yponomeutoidea	0	0	0	0	0	0	0	0	0	0	0	0	0	0	0	0	0	0	0	0	0	0	0	0	0	0	0	0	0	0	0	0	0	0	0	0	0	0	0	0	0	0.14918	0	0	0	0.00228472	0	0	0
Ypsolopha	0	0	0	0	0	0	0	0.0565291	0.012604	0	0.0723589	0	0	0	0	0	0	0	0	0	0	0.00334057	0.000704622	0.00402679	0.00531736	0.00571037	0.0060378	0.158307	0	0	0	0	0	0.00191556	0	0	0	0	0.00162615	0	0.00176174	0	0	0	0	0	0	0.0215038	0
Ypsolopha alpella	0	0	0.576701	0	0	0.253378	0	0	0	0.679245	0	0	0.068643	0	0	0.0107902	0	0	0	0	0	0.00668114	0.00211387	0.0187917	0.00354491	3.45477	0.0020126	0.00344145	0	0.0055299	0	0	0.732218	0	0	0	0.102564	0.837989	0	0	0	0	0	0.0165153	0	0	0	0	0
[truncated: 47 more columns]

## Sheet: >1% occurrence per sample
Taxon	Blank23	Blank24	Blank25	Blank26	Blank27	Blank28	Blank29	Blank30	Blank31	Blank32	Blank33	Blank34	BV43890	BV43891	BV43893	BV43894	ENeg11	ENeg12	ENeg13	ENeg14	NP01018	NP01020	NP01025	NP01027	NP01028	NP01029	NP01030	NP01034	NW76860	NW76870	NW76871	NW76875	NW76880	NW76882	NW76889	NW76893	NW76894	NW76897	NW76899	NW76901	NW76903	NW76907	NW76910	NW76911	NW76912	NW76915	NW76918	NW76919	NW76922
#N/A	17.8286	14.9846	39.9077	33.8406	58.5684	10.473	55.394	24.0249	23.8593	17.0566	52.6532	8.69565	3.92552	0.943028	86.7908	2.68285	8.12582	86.5572	8.42347	9.30233	57.8112	6.82813	18.7246	0.887236	2.033	4.88808	12.0233	5.65086	8.34299	7.98241	1.48478	1.62298	18.7238	8.86139	23.9754	10.2674	43.0769	22.3464	95.6143	56.773	49.6247	28.1332	1.85444	11.1992	3.57569	2.93358	9.69667	1.91384	1.99166
Adela reaumurella	0.0571429	0.123077	0	0	0	0	0	0	0	0	0.120598	0	0	0	0	0	0	0	0	0	0	0	1.6002	0.025503	0.0141796	0.00856556	0.0462898	0.00172073	0	0	0	0	0	0	0	0.0122085	0	0	0	0.000942258	0	0	0.00981186	0	0	0	0	0	0
Agelastica alni	0	0	0	2.14861	0	0	0	0	0	0	0	0	0	0.19676	0	0	0	0	0	0	0.0308742	0.046768	0	0	0.161293	0	0	0.00172073	3.41831	0	0	0	0	0	0	0	0	0	0	0	0	0	0	0	0.0912545	0	0	0	0.178762
Agriopis	0	0	0	0	0	0	0	0	0.0378119	0	0	0	0	0	0.00105954	0.000980931	0	0	0.0327761	0	0	0	0	0	0.00354491	0	0	0	0	0	0	0	0	0	0	0	0	0	0	0	0	0	0	0	0	0	0	0	0.00180567
Agriopis aurantiaria	0.0571429	0	0	0	0.0705219	0	0	0	0	0	0.0241196	0	0	0	0.00529768	0.00392372	0	0.0304136	0	2.32558	0	0	0	0	0	0.185587	0	0.00172073	0.463499	0	0.00117374	0	0	0	0	0	0	0	0	0.000942258	0	0	0	0	0	0.00456944	0	0.0143359	0
Agriopis marginaria	0.228571	0.0923077	0.0768935	0	0.0176305	0	0.026441	0	0.012604	0.528302	0.0482393	0	0.0343215	0.00354522	0.00105954	0.013733	0	0.0304136	0.131105	0	0.0102914	0.0668114	0.0901917	0.923478	0.00531736	1.97579	0.020126	0.00516218	0	0	0.00117374	0	0.313808	0	0.204918	0.00610426	0.102564	1.39665	0	0.00659581	0.0176174	0.00181927	0.0196237	0.00550509	0	0	0.140258	0.0143359	0
Agrochola circellaris	0	1.16923	0.692042	0	0.193935	0	0.0528821	0	0.0378119	0	0	0	0.132996	0	0	0.000980931	0	0	0	0	0.0029404	0	0.0479143	0.0389257	0	0	0.0080504	0	0	0.00276495	0	0	0	0.816029	0	0.0366256	0.410256	0	0.0243922	0.0207297	0.0105705	0	0.120195	0.0348656	0.00186234	0	0.010467	0	0.0650042
Agrochola macilenta	0	0.215385	0.0768935	0	0	0	0	0	0	0	0	0	0	0	0	0	0.393185	0	0	0	0.0014702	0.00668114	0.00352311	0	0	0	0	0.0068829	0.347625	0.00829485	0.00586868	3.15556	0.104603	0	0	0	0	0	0	0	0.0105705	0	0.00245296	0	0	0	0	0	0
Aleimma loeflingiana	0.114286	0	0	2.32766	0.176305	0	0.819672	0	0.0630199	0.0754717	0.289436	0	0.00429019	0.313752	0.00953582	0	0	0	0	0	0.0132318	0.865208	0.000704622	0.00268453	0.244598	0	0.81309	0.00172073	6.48899	0	0	0	0	0.00383112	0	0	0.102564	0	0	0.0103648	0.00528523	0	0	0	0.147125	0.00685417	0.00837363	0	64.1863
Amphipyra berbera	2.68571	13.9077	6.30527	2.05909	0.476023	10.3041	0.475939	11.3624	6.0247	10.2642	6.8741	0	4.65914	0.48215	0.156811	28.9698	4.98034	0.0304136	13.8315	0	0.0382252	0.370803	49.0565	1.55837	15.6844	16.6629	8.64612	62.7514	1.27462	0.282025	0.0211273	0.324595	14.0167	0.0459735	5.32787	0.689781	5.12821	12.8492	0.0130092	0.962988	0.537331	0.109156	26.7275	0.27342	0.0800805	0.0319861	0.0879231	0.910329	0.0451418
Amphipyra pyramidea	0.4	0.0307692	0.153787	0.179051	2.96192	11.8243	0.026441	1.46976	0.579783	5.35849	3.88326	0	0.257411	0.280072	0.382492	23.5953	0.393185	0.729927	1.44215	0	0.0014702	0.110239	0.00422773	0.0120804	7.02955	0.22556	0.010063	0.0739912	0.405562	0.160367	0.00117374	0.0698496	7.63598	0.00383112	0.409836	0	0	4.46927	0	0.0998794	0.31359	0.0436626	0.193784	0.0825764	0.0651818	78.069	0.0397747	9.05311	0.0180567
Andricus curvator	0	0.615385	0.422914	0	0.0705219	0	0.105764	0.395704	0.012604	0.150943	0.144718	0	0	0	0.00105954	0	0	0.0608273	0	0	0.152901	7.20561	0.0176156	0	0	0	0.0020126	0.0137658	0	0	0.00352121	0.0041088	0.209205	0.0536357	0	0.00915639	0	0	0	0.164895	0.0140939	0	0.28945	0	0	0.00228472	0.00418682	0.0358397	0
Anorthoa munda	0	0.0307692	0.422914	0	0.105783	0	0	0	0	0	0	0	0.107255	0	0	0	0	0	0	0	0	0	0.00281849	0.0174494	0	0	0	0	0	0	0.00704242	0	0	0.00191556	0	0.00305213	0.410256	0	0	0.00282678	0.00352348	0.00181927	0.277185	0.0146802	0	0	0	0	0.00180567
Anyphaena accentuata	0	0	0	0	0	0	0	0	0	0	0	0	0	0	0	0	0.131062	0	0	0	0	0	0	0	0	0	0	0	0	0	0	0	0	0.00191556	0.204918	0	0	0	0	0	0	0.00181927	0	0	0	0	0	0	0
Apocheima hispidaria	0	0	0	0	0	0	0	0	0	0	0	0	0	0	0	0	0	0	0	2.32558	0	0	0	0	0	0	0	0	0	0	0	0	0	0	0	0	0	0	0	0.0188452	0	0	0	0	0	0	0	0	0
Apocheima pilosaria	0	0	0	0	0.0352609	0	0	0.0565291	0	0	0.0241196	0	0	0	0	0.000980931	0	0	0	0	0	0	0	0	0	0	0	0.00172073	0	0	0	0	0	0	0	0	0	0	0	0	0.00176174	0	0	0	0	0	0	0	0
Araneoidea	0	0	0	0	0	0	0	0	0	0	0.0241196	0	0	0	0	0	0	0	0	0	0	0	0	0	0	0	0	0	0	0	0	0	0	0	0	0	0	0	0	0	0	0	0	0	0	0	0	0	0
Araneus triguttatus	0	0	0	0	0	3.125	0	0	0	2.41509	0.0723589	0	0	0	0	0.0313898	0	0	0	0	0	0	0.00140924	0.00268453	0.00886226	29.6283	0.0140882	0.00172073	0	0.058064	0	0	4.39331	0	0	0	0	5.30726	0.0699244	0	0	0	0	0	0	0	0	0	0
Archips crataeganus	0	0.584615	0	0	0	0	0	0	0	0.226415	0	0	0	0.00177261	0	0	0	0	0	0	0.0161722	0.0267246	0.0295941	0	0	0	0	0	0.0579374	0	0	0	0	0	0	0.0152607	0	0	0	0	0	0	0.0588711	0	0	0	0	0	0
Archips xylosteana	0	0	0	0.0895255	0	0	0	0.960995	0	0.226415	0.361795	0	0.00429019	0.00354522	0.00105954	0	0	0	0	0	0.0044106	8.90596	0.0140924	0.0389257	1.27971	0.0399726	0.0422646	5.28091	0	0	0	0.0534144	0	0	0	0	0	0	0	0	0.0369966	0	0	0	0.00931168	0	0	0.136191	0.00361135
Aspergillaceae	0	0	0	0	0	0	0	0	0	0	0	0	0	0	0	0	0	0	0	0	0	0	0	0	0	0	0	0	0	0	0	0	0	0	0	0.00305213	0	0	0	0	0	0	0	0	0	0	0	0	0
Bibio marci	0	0	0.0384468	0	0.0176305	0	0.026441	0.0565291	0.012604	0	0	0	0.0128706	0	0.0339051	0	0	0.0304136	0	0	0.0044106	0	0	0.00134226	0	0	0	0	0	0	0	0	0	0.00191556	0	0	0.205128	0	0.0162615	0.00848033	0.00880871	0	0.00245296	0.00183503	0	0	0	0	0
Bibionomorpha	0	0	0	0	0	0	0	0	0	0	0	0	0	0	0	0	0	0	0	0	0	0	0	0	0	0	0	0	0	0	0	0	0	0.0574669	0	0	0	0	0	0	0	0	0	0	0	0	0	0	0
Biorhiza pallida	0	0	0	0	0	0	0.475939	0	0.151248	0.0754717	0.0241196	0	0	0	0	0	0	0	0	0	4.64877	0.00668114	0	0	0	0	0.0281764	0	0	0.00276495	0.0199535	0	0	0.0344801	0	0	0	0	0.00813074	0.0273255	0	0	0	0	0	0	0.0314011	0	0
Blastobasis adustella	0	0.0615385	0	0	0	0.0844595	0.185087	0	0.201664	0	0	0	0	0	0	0.00294279	0	0.0912409	0	0	0.0132318	0	0	0	0	0	0.040252	0	0	0.608289	0.00586868	0	0	0.0153245	0	0.00305213	0.102564	0.558659	2.60021	0.0141339	0	0	0	0	0	0	0.0146539	0	0
Bulinus	0	0	0.11534	0	0	0.253378	0	0.0565291	0	0.679245	0	0	0	0	0	0.00882838	0	0	0	0	0	0.00334057	0	0	0	0.0199863	0	0.0068829	0	0.0165897	0	0.0123264	0.83682	0.00383112	0	0	0	0.837989	0	0	0.00880871	0	0	0	0	0	0	0	0
Bulinus truncatus	0	0	1.49942	0	0	0	0	2.60034	0.012604	0	0	0	0	0	0	0	0	0	0.0327761	0	0	0.253883	0	0	0	0	0	0.103244	0	0	0	0.254746	0.732218	0.124512	0	0	0	0	0	0	0.132131	0	0	0	0	0	0.00209341	0.537596	0
Campopleginae	0	0	0	0	0	0	0.105764	0	0.025208	0	0	0	0	0	0	0	0	0	0	0	0.0014702	0	0	0	0.00177245	0	0.0060378	0	0	0	0	0	0	0.00383112	0	0	0	0	0	0.000942258	0	0	0	0	0	0	0.00628022	0	0
Campopleginae sp.	0	0	0.153787	0	0	0	0	0	0	0	0	0	0.0557724	0	0	0	0	0	0	0	0	0	0	0.00805358	0	0	0	0	0	0	0	0	0	0	0	0	0.410256	0	0	0	0	0	0	0.00734012	0	0	0	0.00716794	0
Cicadellidae	0	0	0.192234	0	0.0176305	0	0	0	0	0	0	0	0.0471921	0	0	0	0	0	0	0	0	0	0	0.00134226	0	0	0	0.00172073	0	0	0	0	0	0	0	0	0.205128	0	0	0.00188452	0	0	0	0.00367006	0	0	0	0	0
Clausilia bidentata	0	0	0	0	0.105783	0	0	0	0	0	0.0723589	0	0	0	0.0105954	0.028447	0	0	0	0	0	0	0	0	0	0	0	0	0	0.00276495	0	0	0	0	0	0	0	0	0	0	0	0	0	0.00917515	0	3.07981	0.00209341	0	0
Clubiona brevipes	0	0	0.11534	0	0	0.0844595	0	0	0	0	0.0241196	0	0.0343215	0	0	0	0	0	0	0	0	0	0.00140924	2.11943	0.00177245	0	0	0.00172073	0	0	0	0	0	0	0	0	0.307692	0	0	0	0	0	0.475875	0.00734012	0	0	0	0	0
Coleophora	0	0	0	0	0	0	0	0.0565291	0	0	0	0	0	0	0	0	0	0	0	0	0	0.126942	0	0	0	0	0	0.00172073	0	0	0	0	0	0	0	0	0	0	0	0	0	0	0	0	0	0	0	0	0
Coleophora flavipennella	0.571429	0.0615385	0	0	0.828632	0	0.158646	0.0565291	0.138644	0	1.85721	0	0	0	0.0709889	0	0	0.486618	0	0	0.0161722	0	0.00704622	0.00134226	0	0.00285519	5.19049	0.0068829	0	0	0.00821616	0	0	0.0134089	0	0	0	0	0.00813074	0.938489	0.00176174	0.00181927	0.340962	0.00367006	0	0.0891042	0.0272143	0.580604	0
Coleophora laricella	0.685714	0	0	0	0	0	0	0.0565291	0	0	0	0	0	0	0	0	0	0	0	0	0	0	0	0	0	0	0	0	0	0	0	0	0	0.00191556	0	0	0	0	0	0	0	0	0	0	0	0.00228472	0	0	0
Coleophora lutipennella	0	0.0923077	0	0	0	0	0.0528821	0.0565291	0.0630199	0	0.0964785	0	0	0	0	0	0	0	0	0	0.0029404	0	0.415023	0.00671132	0.00708981	0.0142759	0.0442772	0	0	0	0.00469495	0	0	0.00957781	0	0.00305213	0	0	0	0.848975	0	0	0.00490593	0	0	0	0.00628022	0	0
Colotois pennaria	0.514286	0.0615385	2.72972	0.358102	3.49083	0.506757	7.13908	0.0565291	0.806655	0.0754717	2.43608	0	0.506242	0.0833127	0.216145	0.131445	0.524246	0.942822	0.327761	0	0.0338146	0.00668114	0.00281849	0.0644287	0.0319041	0.00285519	0.050315	0.00344145	1.3905	0.00276495	0.022301	0.0082176	0	0.0383112	0	0	1.64103	0	0.00162615	3.28471	0.0105705	0.0145542	0.0613241	0.190843	8.27622	0.271882	0.843643	1.12537	0.139037
Conistra	0.171429	0	0	0	0.141044	0	0.026441	0	0	0	0.217077	0	0	0.00177261	0.00741675	0	0.131062	0.0304136	0.0327761	0	0	0.0367463	0.0352311	0.0120804	0	0.00571037	0.0020126	0	0	0	0	0	0	0	0.409836	0.00305213	0	0	0	0.00659581	0.00528523	0.00181927	0	0	0.0130364	0.00456944	0.00209341	0.00716794	0
Conistra vaccinii	3.14286	1.32308	0.730488	0.358102	1.18124	0.422297	0.0793231	0.508762	0.441139	0.679245	0.988905	0	0.283152	0.0762222	0.0148335	0.0127521	11.1402	0	6.42412	2.32558	0.0205828	10.1687	11.8778	4.18115	0.148886	1.69598	0.239499	0.135937	0.579374	0.00829485	0.00704242	0.041088	0.104603	0.128343	3.89344	0.0824075	1.02564	0	0	0.311888	1.88506	0.229228	0.760419	0.0440407	4.68378	0.0137083	0.0251209	0.73113	0.0144454
Copromyxa protea	0	0.184615	0	0	0	2.36486	0	0	0	1.88679	0	0	0	0	0	0.0323707	0.131062	0	0	0	0	0	0	0	0	0.0513933	0	0	0.115875	26.8449	0.017606	0.0082176	3.76569	0	0	0	0	3.07263	0	0	0	0	0	0	0	0	0	0	0
Cosmia trapezina	0.0571429	1.23077	0.692042	0.537153	0.334979	0	0.237969	0.169587	0.151248	0.0754717	0.337675	0	0.132996	0.031907	0.00953582	0.00686651	0	0	0.131105	4.65116	0.007351	0.0200434	0.0528467	1.45501	5.98734	0.414002	1.2458	0.0223694	0.347625	0.00276495	0.00234747	0.0041088	0	0.00383112	0.204918	0.0427298	0.717949	0	0.00487845	0.0555932	0.142701	0.00727709	0.17416	0.0678961	0.0297974	0.00685417	0.0628022	1.1182	0.444196
Cotesia	0	0	0	0	0.0176305	0	0	0	0	0	0	0	0	0	0.00105954	0	0	0	0	0	0	0	0	0	0	0	0	0	0	0	0	0	0	0	0	0	0	0	0	0	0	0	0	0	0	0	0	0	0
Cotesia rubecula	0.114286	0	0	0	0.705219	0.0844595	0.317292	0	0	0	0.65123	0	0	0	0.0434409	0.0323707	0	0.243309	0	0	0	0	0	0	0	0	0	0	0	0	0	0	0	0	0	0	0	0	0	0	0	0	0	0	0	0.0365556	0	0	0.010834
Cotesia spuria	0	0	0	0	0.0352609	0	0.026441	0	0	0	0.0482393	0	0	0	0.00211907	0.000980931	0	0	0	0	0	0	0	0	0	0	0	0	0	0	0	0	0	0	0	0	0	0	0	0	0	0	0	0	0	0	0	0	0
Cuculliinae	0	0	0	0	0	0	0	0	0	0	0	0	0	0	0	0	0	0	0	0	0	0	0.00281849	0	0	0	0	0	0	0	0	0	0	0	0	0	0	0	0	0	0	0	0.946844	0	0	0	0.00209341	0.00716794	0
Diurnea fagella	0.0571429	0.0923077	0	0	0	0	0	0	0	0	0	0	0	0	0	0	0	0	0	0	0	0	0	0	0	0	0	0	0	0	0	0	0	0	0	0	0	0	0	0	0	0	0.00245296	0	0	0	0	0	0
Dolichogenidea sp.	0	0	0	0	0	0	0	0	0.0378119	0	0	0	0	0	0	0	0	0	0	0	0	0	0	0	0	0	0	0	0	0	0	0	0	0	0	0	0	0	0	0.00188452	0	0	0	0	0	0	0	0	0
Egle groenlandica	0	0.307692	1.84544	0	0	0	0	0	0	0	0	0	0.287443	0	0	0	0.78637	0	0	0	0	0	0	0.0496638	0	0	0	0	0.463499	0.0138248	0.0164323	0.0123264	0	0.00191556	0	0	0.923077	0	0	0	0	0	0	0.0678961	0	0	0	0	0
Ennominae	0	0	0	0	0	0	0	0.0565291	0	0	0.0241196	0	0	0	0	0	0	0	0	0	0	0.00334057	0.000704622	0.00134226	0	0	0.0040252	0.0585047	0	0.00276495	0	0	0	0	0	0.790502	0	0	0	0	0	0	0.0122648	0	0	0	0	0	0
Epinotia	0	0	0.192234	0	0.0352609	0	0	0	0	0	0	0	0.0429019	0	0	0	0	0	0	0	0	0	0	0.00939585	0	0	0	0	0	0	0	0	0	0	0	0	0.102564	0	0	0.000942258	0	0	0	0.00183503	0	0	0	0	0
Epinotia immundana	0	0	0	0	0	0	0	0	0	0.0754717	0	0	0	0.00886305	0	0	0	0	0	0	0.0014702	0.00334057	0	0	0.00886226	0	0	0	0.0579374	0	0	0	0	0	0	0	0	0	0	0	0	0	0	0	0.00186234	0	0	0	0
Epirrita autumnata	0	0	0.0384468	0	0	0	0.026441	0	0	0	0	0	0	0	0	0	0	0	0	0	0	0	0	0	0	0	0.0020126	0	0	0	0	0	0	0	0	0	0	0	0	0.0226142	0	0	0	0	0	0	0	0	0.00180567
Epirrita christyi	0.0571429	0.246154	0.192234	0	0.0352609	0.168919	0	0.169587	0.100832	0	0.0964785	0	0.493372	0	0.00529768	0.0539512	0	0	0.0655523	0	0	0.00668114	0.00563698	0.00134226	0.00177245	0	0.0020126	0.00172073	1.44844	0	0.0258222	0.0328704	0.313808	0.0210712	0	0.00305213	0	0	0	0.00188452	0.0598992	0.00727709	0.112836	0.00917515	0.00558701	0.61916	0.404028	5.04623	0.00180567
Epirrita dilutata	0.628571	0.153846	0	0	1.33992	0.253378	0.026441	0.791408	0.201664	0	0.192957	0	0.0128706	0.00354522	0.0275479	0.00392372	0.262123	0.0608273	0.458866	0	0.0029404	0.070152	0.348083	0.0107381	0.0177245	0.00856556	0.0241512	0.0206487	0.0579374	0.0138248	0.00117374	0.419098	0.104603	0.00957781	0.204918	0	0	0	0	0.261006	5.7838	2.24862	0.208502	0.00550509	0.00744934	0.0159931	0.19678	1.36191	0.00361135
Epuraea melanocephala	0.0571429	0	0	0	0	0	0.0528821	0	0.100832	0	0	0	0	0	0	0	0	0	0	0	0.007351	0	0	0	0	0	0.0080504	0	0	0	0.00117374	0	0	0.00383112	0	0	0	0	0.0032523	0.00565355	0	0	0	0	0	0	0.00418682	0	0
Erannis defoliaria	28.1143	0.307692	0.384468	1.16383	0.722849	0.844595	0.661026	3.1091	0.554575	0.150943	1.32658	0	0.102965	0.0691318	0.132442	0.00882838	6.1599	0.851582	5.40806	18.6047	0.180834	0.160347	0.00211387	0.446974	0.0425389	0.605299	0.0261638	0.127334	1.10081	0	0.022301	0.123264	0.313808	0.0229867	7.9918	0.00610426	0.410256	0.558659	0.00487845	1.63388	0.0828019	14.596	0.0564182	0.0256904	0.0372467	0.137083	0.0523352	4.77385	0.0704213
Eucosmini	0	0	0	0	0	0	0	0	0	0	0	0	0	0	0	0	0	0	0	0	0	0	0	0.00134226	0.00354491	0.00285519	0	0.0619461	0	0	0	0	0	0	0	0	0	0	0	0	0	0	0	0	0	0	0	0	0
Eudemis profundana	0	0	0.0384468	0.984781	0	0	0.158646	2.31769	0.113436	0.0754717	0.916546	0	0.0171608	0.0460879	0.00317861	0.000980931	0	0.0912409	0.0655523	0	0.0411656	10.7767	0.0500282	0.103354	9.78394	0.0571037	0.195222	20.277	0.463499	0	0.00469495	0.0986112	0	0.0191556	0	0	0.102564	0	0.00650459	0.00659581	0.0951341	0	0.00245296	0.00183503	0.0316597	0	0.0251209	0.301054	0.0270851
Eupsilia transversa	0.228571	10.7077	2.3837	6.17726	0.440762	0.0844595	2.37969	4.52233	5.52054	0.150943	0.289436	8.69565	0.707881	0.501649	0.133501	0.0353135	5.24246	0.912409	2.98263	0	0.0823311	0.277267	0.219138	0.0469792	0.150658	0.00285519	0.169058	0.16519	9.32793	0.0414743	0.190145	55.7482	0.523013	0.208796	4.5082	0.433403	4.20513	2.51397	0.121961	2.78626	0.590184	0.227409	3.09564	0.056886	0.0614571	0.0228472	2.32368	1.74181	22.3344
Gelechiinae	0	0	0	0	0	0	0	0	0	0	0	0	0	0	0	0	0	0	0	0	0.0029404	0	0	0	0	0	0.0040252	0	0	0	0	0	0	0	0	0	0	0	0.00162615	0.000942258	0	0	0	0	0	0	0.00209341	0	0
Geometridae	0	0	0	0	0	0.0844595	0	0	0.012604	0	0	0	0	0	0	0.103979	0	0	0	0	0	0	0	0	0	0.00571037	0	0	0	0	0	0	0	0	0	0	0	0	0	0	0	0	0	0	0	0	0	0	0
Glyptapanteles porthetriae	0	0	1.88389	0	0.0881523	0	0	0	0	0.150943	0.0723589	0	0.270282	0	0.00105954	0.0166758	0	0	0	0	0	0	0	0.051006	0	1.2677	0	0	0	0.00276495	0	0	0.209205	0	0	0	1.12821	0	0	0.00376903	0.00176174	0	0	0.0825764	0	0	0	0	0
Gypsonoma dealbana	0.114286	0	0.922722	0.984781	0	0	0.555262	0.339175	0.857071	0.0754717	0.0723589	0	0.167317	0.0212713	0	0	0.393185	0.0304136	0.163881	0	0.0793907	0.0200434	0.00281849	0.0402679	5.20392	0	0.642019	0.0103244	0.289687	0	0.0199535	0.0082176	0	0.0555513	1.02459	0.00610426	1.4359	0.558659	0.0455322	0.0282678	0.00176174	0.00363855	0	0.0422057	0.00931168	0	0.0586154	0.0215038	0.0126397
Hemiptera	0	0	0	0	0	0	0	0	0	0	0	4.34783	0	0	0	0	0	0	0.0327761	0	0.0014702	0.0768331	0	0	0	0	0	0	0	0	0	0	0	0	0	0	0	0	0	0	0	0.0218313	0	0	0	0	0	0	0
Hexapoda	0	0	0.0768935	0	0	0	0	0	0	0	0	0	1.14977	0	0	0	0	0	0	0	0	0	0	0	0	0	0	0	0	0	0	0	0	0	0	0	0	0	0	0	0	0	0	0.00367006	0	0	0	0	0
Holometabola	0	0	0	0.268577	0	0	0	0	0	0	0	0	0	0.0939483	0	0	0	0	0	0	0	0	0	0	0	0	0	0	0.0579374	0	0	0	0	0	0	0	0	0	0	0	0	0	0	0	0	0	0	0	0.00541702
Hydriomena furcata	0.0571429	0	2.92195	0	0.0881523	0	0.185087	0	0	0	0	0	0.321764	0	0	0	0	0	0	0	0	0	0	0.0496638	0	0	0	0	0	0	0	0	0	0	0	0	2.15385	0	0	0.00188452	0.00176174	0	0	0.104597	0	0	0	0	0.0234738
Hymenoptera sp.	0	0	0.0768935	0	0	0.168919	0	0	0	0	0	0	0.00429019	0	0	0.00588558	0	0	0	0	0	0	0	0.00134226	0.0248143	2.86946	0.0020126	0	0.115875	0.00829485	0	0	0.209205	0	0	0	0	0.27933	0	0	0	0	0.0858538	0	0	0	0	0	0
Lehmannia marginata	26.2286	23.0462	1.42253	21.0385	0.158674	0	6.47805	0	12.4023	0.0754717	0.0241196	8.69565	0.23596	90.2329	0.0190716	0.00882838	31.4548	0.152068	8.16126	0	0.396954	0.00334057	0.207864	0.0281875	0.457293	0.0342622	0.450822	0.00172073	41.3673	0.0331794	96.9671	0.082176	0.627615	1.51904	14.5492	84.6722	1.84615	1.11732	0.495975	0.655812	0.0105705	14.2358	0.669659	2.85164	0.581049	0.0594028	0.812242	0.0215038	0.348495
leotiomyceta	0	0	0	0	0	0	0	0	0	0	0	0	0	0	0	0	0	0	0	0	0	0	0	0	0	0	0	0	0	0	0	0	0	0	0	0	0	0	0	0	0	0	0	0	0	0	0	0	0
Lypha dubia	0	0	0	0	0	0	0	0	0	0	0	0	0	0	0	0	0	0	0	0	0	0	0	0	0	0	0	0	0	0	0	0	0	0	0	0	0	0	0	0	0	0	0	0	0	0	0	0	0
Microgastrinae	0.0571429	0	0	0	0.141044	0	0	0.113058	0	0	0	0	0.00429019	0	0	0	0	0	0	0	0	0.00334057	0	0	0	0	0	0.00344145	0	0	0	0.0082176	0	0	0	0	0	0	0	0.0122494	0.711744	0	0	0	0	0	0	0.00716794	0
Muscoidea	0	0	0	0	0	0	0	0	0	0	0	0	0	0	0	0	0	0	0	0	0	0	0	0	0	0	0	0	0	0	0	0	0	0	0	0	0	0	0	0	0	0	0	0	0	0	0	0	0
Nematocera	0	0	0	0	0	0.0844595	0	0	0	0.226415	0	0	0	0	0	0.000980931	0	0	0	0	0	0	0	0	0	0	0	0	0	1.26358	0.00117374	0	0.313808	0	0	0	0	0.27933	0	0	0	0	0	0	0	0	0	0	0
Neuroterus quercusbaccarum	0.742857	1.44615	3.11419	0.716204	0.0881523	0.422297	3.83395	1.07405	0.541971	0.90566	0.410034	0	0.394697	0.12231	0	0	0.131062	0	0.0327761	0	22.2588	25.993	5.08878	34.2854	0.148886	0.0199863	0.571578	0.123892	1.10081	0	0.0492969	0.115046	0	0.130258	0	0.0854597	4.20513	0	0.0341491	0.202586	0.956626	0.00909637	0.137366	0.187173	15.0197	0.0159931	0.152819	0.172031	0.0577815
Obtectomera	0	0	0	0	0	0	0	0	0	0	0	0	0	0	0	0	0	0	0	0	0	0	0	0	0	0	0	0	0	0	0	0	0	0	0	0	0	0	0	0	0	0	0	0	0	0	0	0	0
Oecophoridae	0	0	0	0.0895255	0	0	0	0	0	0	0	0	0	0.0744496	0	0	0	0	0	0	0	0	0	0	0.00708981	0	0	0	0	0	0	0	0	0	0	0	0	0	0	0	0	0	0	0	0	0	0	0	0.00361135
Oncopsis speciosa	0	0.0615385	0.422914	0	0	0	0	0	0	0	0	0	0.0429019	0	0	0	0.131062	0	0	0	0	0	0	0.00939585	0	0	0	0	0.0579374	0	0.00117374	0	0	0	0	0	0.205128	0	0	0	0	0	0	0.0110102	0	0	0	0	0
Oomycetes	0	0	0	0	0	0	0	0	0	0	0	0	0	0	0	0	0	0	0	0	0	0	0	0	0	0	0	0	0	0	0	0	0	0	0	0	0	0	0	0	0	0	0	0.00183503	0	0	0	0	0
Operophtera	0	0.0923077	0	0	0.211566	0.0844595	0.026441	0.113058	0.302496	0.150943	0.168837	0	0.0128706	0.0230439	0.0243693	0.0657224	0.131062	0.0608273	0.524418	0	0.0029404	0.00334057	0.0465051	0.00268453	0.00886226	0.00856556	0.0181134	0	0	0	0.00117374	0.0082176	0	0.00574669	0.204918	0.00610426	0	0.27933	0.0032523	0.0489974	0.054614	0.00363855	0.0294356	0.00183503	0	0.00456944	0	0	0.00361135
Operophtera brumata	8.68571	10.7385	3.22953	13.2498	20.6453	44.5946	10.5235	37.2527	35.455	44.3774	19.9228	60.8696	11.2875	1.93569	2.1943	43.725	18.2176	6.84307	46.6077	39.5349	2.05093	1.47987	11.4297	2.15836	0.836598	21.7993	17.2238	0.452551	8.34299	0.223961	0.325125	0.501274	30.8577	1.29109	23.1557	0.796606	4.20513	29.6089	0.443939	27.6807	12.0856	38.1192	61.5056	0.378016	1.34833	2.09052	83.7028	64.2248	6.71169
Orthosia cerasi	0.114286	1.38462	0.653595	4.65533	0.0176305	0.591216	0.740349	0.565291	1.82758	1.20755	0.530632	4.34783	0.510532	0.397065	0.013774	0.12654	0.393185	0.0608273	0.458866	0	0.0617484	0.023384	0.169109	0.0832204	47.1242	7.35781	0.227424	0.0533425	3.53418	0.0221196	0.0258222	0.0164352	0.83682	0.0689602	6.7623	0.0793554	0.923077	1.11732	0.0195138	0.0555932	0.00880871	0.00181927	0.169255	0.0220204	0.147125	0	0.0669891	0.00716794	0.185984
Orthosia cruda	0.114286	0.123077	0.11534	0.179051	0.0176305	0	1.00476	0.0565291	0.932695	0	0.289436	0	0.00858038	0.0141809	0.00317861	0	0.131062	0.0304136	0.0327761	0	0.0676292	0	0.0246618	0.0161072	2.70299	0.00285519	28.6453	0.0154865	0.405562	0	0.0457757	0	0	0.0804536	0	0.00610426	0	0	0.0357753	0.0697271	0	0.00181927	0.0171708	0.00183503	0.011174	0.00228472	0.397747	0	0.010834
Orthosia incerta	0	0	0	0	0	0.168919	0	0	0	0.150943	0.0241196	0	0	0	0	0.00882838	0	0	0	0	0	0	0.000704622	0.00536906	0	1.69312	0.0020126	0.0103244	0	0	0	0	0.104603	0	0	0	0	0	0	0	0	0	0	0	0	0	0	0	0
Pandemis cerasana	0.114286	1.04615	0.961169	0	0.0705219	0	1.24273	0.282646	0.869675	0.0754717	0.0482393	0	0.23596	0.0177261	0.00317861	0.00196186	0	0	0.196657	0	0.0632186	0.00668114	0.0620068	0.0604019	0.00531736	0.0142759	10.6708	0.0137658	0	0	0.0187798	0.0041088	0	0.0478891	0	0.0671469	0.615385	0	0.0227661	0.65487	0.317114	0	0.0932126	0.0293605	0	0.00228472	0.0900165	0.00716794	0.0198624
Pandemis cinnamomeana	0	0	0	0.268577	0	0	0	0	0	0	0	0	0	0.0141809	0	0	0	0	0	0	0	0	0	0	0.0106347	0	0	0	0.23175	0	0	0	0	0	0	0	0	0	0	0	0	0	0	0	0.0130364	0	0	0	2.80602
Penicillium polonicum	0	0	0	0	0	0	0	0	0	0	0	0	0	0	0	0	0	0	0	0	0	0	0	0	0	0	0	0	0	0	0	0	0	0	0	0	0	0	0	0	0	0	0	0	0	0	0	0	0
Penicillium solitum	0	0	0	0	0	0	0	0	0	0	0	0	0	0	0	0	0.131062	0	0.0983284	0	0	0	0	0	0	0	0	0	0	0	0	0	0	0	0	0	0	0	0	0	0	0.00181927	0	0	0	0	0	0	0
Philodromus	0.114286	0	0.499808	0	0.246827	0	3.14648	0.282646	3.56693	0	0	0	0	0	0	0	0	0	0	0	0.213179	0.0267246	0	0.00134226	0.00177245	0	0.229436	0.228857	0	0	0.136153	0.0328704	0.627615	83.4074	0	0	0	0	0.0471583	0.324137	1.61728	0	0	0	0.00186234	0	0.385187	0.0286718	0
Philodromus aureolus	0	0	0	0.0895255	0	0	0	0	0	0.0754717	0	0	0	0.0159535	0	0	0	0	0	0	0	0	0	0	0.0124072	0	0	0	0.289687	0	0	0	0	0	0	0	0	0	0	0	0	0	0	0	0.0148987	0	0	0	0.0144454
Phycita roborella	0.0571429	0	0	0	0	0	0	1.24364	0	0.528302	0	4.34783	0	0.00177261	0	0	0	0.0304136	0	0	0.0191126	25.2748	0	0	0	0	0.0020126	0.0550632	0.0579374	0	0	0.115046	0	0	0	0	0	0	0	0	0.0493288	0	0	0	0	0	0.00209341	0.143359	0.00180567
Phyllobius maculicornis	0.228571	0	0	0	0	0	0	0	0	0	0	0	0	0	0	0	0	0	0.0983284	0	0.0014702	0	0	0	0	0	0	0	0	0	0	0	0	0	0.204918	0	0	0	0	0	0	0.00363855	0	0	0	0	0	0	0
Phyllobius pyri	0	0	0	0	0	0	0	0	0	0	0.0241196	0	0.00858038	0	0	0	0	0	0	0	0	0	0	0.735561	0	0	0	0	0	0	0	0	0	0	0	0	0.102564	0	0	0	0	0	0	0.00550509	0	0	0	0	0
Plectus acuminatus	0	0	0	0	0	0	0.0528821	0	0	0	0	0	0	0	0	0	0	0	0	0	0.0014702	0	0	0	0	0	0.0040252	0	0	0.0442392	0.118547	0	0	0	0	0	0	0	0	0.000942258	0	0	0	0	0	0	0	0	0
Polydrusus undatus	0	0.0615385	0	0	0	0	0	0	0	0	0	0	0	0	0	0	0	0	0	0	0	0	0.00281849	0	0	0	0	0	0	0	0	0	0	0	0	1.30631	0	0	0	0	0	0.00363855	0.00245296	0	0	0	0	0	0
Psoricoptera gibbosella	0	0	0	0	0	0	0.0528821	0	0	0	0.0241196	0	0	0	0	0	0	0	0	0	0.0029404	0	0.000704622	0	0	0	1.7409	0.00172073	0	0	0	0	0	0.00191556	0	0	0	0	0.0032523	0.000942258	0	0	0	0	0	0	0.00418682	0	0
Ptycholoma lecheana	1.94286	0.676923	0.346021	0.447628	1.78068	0.168919	0.105764	2.54381	0.403327	0	0.0241196	0	0.154447	0.0177261	0.0105954	0.00490465	0.131062	0.182482	0.491642	0	0.0014702	0.247202	0.0415727	0.00402679	0.00177245	0.00285519	0.0040252	0.127334	0	0	0.00117374	0.17257	0.209205	0.00957781	0.819672	0.0793554	0.923077	0.558659	0.0130092	0.248756	23.2215	0.00363855	0.495499	0.00550509	0	0.00228472	0.00418682	0.408573	0.00180567
Pythium	0	0	0	0	0	0	0	0	0	0.0754717	0	0	0	0	0	0	0	0	0	0	0.029404	0	0.000704622	0	0	0	0.0523276	0	0	0	0	0	0	0	0	0	0	0	0	0	0	0	0	0	0	0	0	0	0
Quercusia quercus	2.45714	0.0307692	0	0	0	0	0.211528	0.395704	0.642803	0	0.0241196	0	0.0214509	0.00354522	0.00211907	0	0	0	0	0	0.0382252	0.0167029	0.00563698	0.00805358	0.00708981	0.00856556	9.58198	0.00860363	0	0.00276495	0.0199535	0.0164352	0	0.0325646	0	0.00305213	0	0	0.0130092	1.34178	0.00880871	0	0.00735889	0	0	0	0.0481484	0.0143359	0
Radix natalensis	0.0571429	0	0	0	0	2.44932	0.105764	0	0	5.66038	0	0	0	0	0	0.070627	0	0	0	0	0	0	0	0	0	0.15418	0	0	0	0.102303	0	0	4.0795	0	0	0	0	5.02793	0	0	0	0	0	0	0	0	0	0	0.0144454
Rhabditida	0	0	0	0	0	0	0	0	0	0	0	0	0	0	0	0.000980931	0	0	0	0	0	0	0	0	0	0	0	0	0	0.315204	0.00586868	0	0	0	0	0	0	0	0	0	0	0	0	0	0	0	0	0	0
Rhynchaenus fagi	0.114286	0.830769	4.1138	0	0.282087	0	0.423057	0.113058	1.02092	0	1.2301	0	67.3302	0.00886305	7.73991	0.00196186	0	0.182482	0.163881	0	10.9486	0.023384	0.0500282	0.0953007	0.0762155	0.00285519	0.152958	2.62583	0.115875	0	0.00821616	0	0.523013	0.189641	0	0.0610426	0.923077	0	0.00813074	0.050882	0.00704697	0.00727709	0.149631	0.0880815	0.00186234	0.0365556	0.0146539	0.0358397	0.00180567
Satyrium sp.	0.0571429	0.0307692	7.68935	0.0895255	0.0176305	0.422297	0	0	0	0	0	0	1.65601	0	0	0	0	0	0	0	0	0	0.00281849	0.306036	0.00177245	0	0.0020126	0	0	0	0	0	0	0.00191556	0	0	4.61538	0	0	0	0.00176174	0.0218313	0.0515123	81.0093	0.0297974	0.0388403	0.0293077	0.0716794	0
Sigmurethra	0	0	0	0	0	0	0.026441	0	0	0	0	0	0.433309	0	0.0190716	0.0304089	0	0	0	0	0	0	0	0	0	0	0.601767	0	0	0	0	0	0	0	0	0	0	0	0.00162615	0.000942258	0	0	0	0	0	0	0	0	0
Steinernema intermedium	0	0	0.0384468	0	0	0	0	0.0565291	0	0	0	0	0	0	0	0	0	0.0304136	0	0	0	0	0	0	0	0	0	0	0	0	0	0.0041088	0	0.00191556	0	0.00305213	0.410256	0	0	0	0	0	0	0	0	0	0	0	0
Syrphus	0	0	0	0	0	0	0	0	0	0	0	0	0	0	0	0	0	0	0	0	0	0	0	0	0	0	0	0	0	0	0	0	0	0	0	0.00305213	0	0	0	0	0	0	0	0	0	0	0	0	0
Syrphus ribesii	1.71429	0.984615	0	0	0	0	0	0	0	0.301887	0	0	0	0	0	0	4.58716	0	2.22878	0	0.029404	0.0300651	0.0415727	0	0	0	0	0	0	0	0	0	0	0	4.09836	0.0427298	0	0	0	0	0	0.0946022	0.0735889	0	0	0	0	0	0
Syrphus torvus	0.114286	1.29231	0	0	0	0	0	0	0.012604	0.150943	0	0	0	0	0	0	0.393185	0	0	0	0.029404	0.00668114	0.0479143	0	0	0	0	0	0	0	0	0	0	0.00191556	0	0.0427298	0	0	0	0	0	0.00545782	0.125101	0	0	0	0	0	0
Syrrhizus sp.	0	0	0	0	0	0	0	0	0	0	0	0	0.793685	0	0	0	0	0	0	0	0	0	0	0	0	0	0	0	0	0	0	0	0	0	0	0	0	0	0	0	0	0	0	0.00183503	0	0	0	0	0
Tachinidae	0	0	0	0	0	0	0	0	0	0	0	0	0	0	0	0	0	0	0	0	0.0014702	0	0.000704622	0	0	0	0	0	0	0	0	0	0	0	0	0	0	0	0	0	0	0	0.00245296	0	0	0	0	0	0
Taeniothrips inconsequens	0.4	10.5231	0.922722	0.179051	2.64457	6.6723	1.40137	0.734878	0.957903	3.69811	0.916546	0	0.849457	3.23501	1.81075	0.114769	3.01442	0.243309	0.163881	0	0.0690994	0.0567897	0.0873732	0.0134226	0.0124072	0.211284	0.104655	0.0223694	2.37543	49.5728	0.136153	21.6369	5.85774	0.0881159	0.204918	0.140398	0.410256	4.46927	0.206521	0.128147	0.0880871	1.49726	0.267373	1.73961	1.13416	0.20791	0.0711759	0.143359	0.0234738
Tetragnatha obtusa	0	0.0923077	1.7301	0	0	0	0	0	0	0	0	0	0.210219	0	0	0	0.655308	0	0	0	0	0	0	0.0268453	0	0	0	0	0.173812	0.00829485	0.0117374	0.0041088	0	0	0	0	0.512821	0	0	0	0	0	0	0.0403707	0	0	0	0	0
Theridiidae	0.114286	0	0	0.0895255	0	0	0	0.0565291	0	0	0	0	0.00429019	0	0	0	0	0	0	0	0	0	0	0.00134226	0	0	0	0.0258109	0.0579374	0	0	0	0	0	0	0	0	0	0	0	0	0	0	0	0.00186234	0	0	0.00716794	0.00180567
Thrips major	0	0.0307692	0.0768935	0	0	0	0	0	0	0	0	0	0.00429019	0	0	0	0	0	0	0	0	0	0	0.00134226	0	0	0	0	0	0	0	0	0	0	0	0	0.102564	0	0	0.00188452	0	0.00181927	0	0.611065	0	0.00685417	0.00209341	0.00716794	0.00722269
Thrips minutissimus	0.0571429	0.430769	0.0768935	0	0.105783	1.09797	0.26441	0.452233	0.441139	0.603774	0.0241196	0	0.120125	0.04077	0.00423814	0.0205995	1.7038	0.0304136	0.0327761	0	0.460172	0.237181	0	0.00134226	0.00177245	0.031407	0.0764788	0.0120451	0.579374	12.3317	0.226531	15.2313	1.77824	2.53812	0	0.0793554	0	0.837989	0.0715505	0.025441	0.0299496	0.132807	0	0.00183503	0	0.0114236	0.0251209	0.0788474	0
Tortricinae	0	0	0	0	0	0	0	0	0	0	0	0	0	0	0	0	0	0	0	0	0	0.00334057	0	0	0	0	0	0	0	0	0	0	0	0	0	0	0	0	0	0	0.00176174	0	0	0.00183503	0	0.00456944	0	0.960505	0
Tortricodes alternella	0.228571	0.338462	5.45944	7.34109	1.25176	1.85811	0.581703	1.13058	0.390723	0.603774	1.88133	0	1.15835	0.677137	0.0921796	0.0196186	0	0.942822	0.655523	20.9302	0.0191126	0.093536	0.0648253	49.8128	0.682394	4.55688	0.060378	0.087757	4.46118	0.00829485	0.00352121	0.0328704	0.941423	0.0134089	1.63934	0.109877	11.6923	1.11732	0.032523	0.168664	1.1927	0.0545782	0.299262	0.539499	64.5672	12.1661	0.110951	4.19325	0.20043
Tranosema rostrale	0	0.0307692	0	0	0.0176305	0	0	0.169587	0.0756239	0	0.0964785	0	0.0214509	0.00177261	0.00105954	0.000980931	0	0	0.0655523	0	0.0014702	0.0100217	0.00281849	0.00939585	0.0106347	0	0.0181134	1.16837	0	0	0	0.0164352	0	0	0	0	0	0	0	0.00565355	0.244882	0	0.00245296	0	0	0	0	0.00716794	0
Vitrina pellucida	0.342857	0	3.26797	0	0	0	0	0	0	0	0	0	0.652109	0	0	0	0	0	0	0	0	0	0	0.139595	0	0	0	0	0	0	0	0	0	0	0	0	3.89744	0	0	0	0	0	0.00245296	0.106432	0	0	0	0	0
Xyleninae	0	0.123077	0	0.0895255	0	0	0	0.0565291	0.012604	0	0	0	0.00429019	0.00354522	0	0	0	0	0	0	0	0	0.00140924	0	0	0	0	0	0.23175	0	0.00117374	0	0	0	0	0	0	0	0.00162615	0.00471129	0.00176174	0	0.00245296	0	0	0	0	0	0.00361135
Yponomeutoidea	0	0	0	0	0	0	0	0	0	0	0	0	0	0	0	0	0	0	0	0	0	0	0	0	0	0	0	0	0	0	0	0	0	0	0	0	0	0	0	0	0	0.14918	0	0	0	0.00228472	0	0	0
Ypsolopha	0	0	0	0	0	0	0	0.0565291	0.012604	0	0.0723589	0	0	0	0	0	0	0	0	0	0	0.00334057	0.000704622	0.00402679	0.00531736	0.00571037	0.0060378	0.158307	0	0	0	0	0	0.00191556	0	0	0	0	0.00162615	0	0.00176174	0	0	0	0	0	0	0.0215038	0
Ypsolopha alpella	0	0	0.576701	0	0	0.253378	0	0	0	0.679245	0	0	0.068643	0	0	0.0107902	0	0	0	0	0	0.00668114	0.00211387	0.0187917	0.00354491	3.45477	0.0020126	0.00344145	0	0.0055299	0	0	0.732218	0	0	0	0.102564	0.837989	0	0	0	0	0	0.0165153	0	0	0	0	0
[truncated: 47 more columns]

## Sheet: >2% occurrence per sample
Taxon	Blank23	Blank24	Blank25	Blank26	Blank27	Blank28	Blank29	Blank30	Blank31	Blank32	Blank33	Blank34	BV43890	BV43891	BV43893	BV43894	ENeg11	ENeg12	ENeg13	ENeg14	NP01018	NP01020	NP01025	NP01027	NP01028	NP01029	NP01030	NP01034	NW76860	NW76870	NW76871	NW76875	NW76880	NW76882	NW76889	NW76893	NW76894	NW76897	NW76899	NW76901	NW76903	NW76907	NW76910	NW76911	NW76912	NW76915	NW76918	NW76919	NW76922
#N/A	17.8286	14.9846	39.9077	33.8406	58.5684	10.473	55.394	24.0249	23.8593	17.0566	52.6532	8.69565	3.92552	0.943028	86.7908	2.68285	8.12582	86.5572	8.42347	9.30233	57.8112	6.82813	18.7246	0.887236	2.033	4.88808	12.0233	5.65086	8.34299	7.98241	1.48478	1.62298	18.7238	8.86139	23.9754	10.2674	43.0769	22.3464	95.6143	56.773	49.6247	28.1332	1.85444	11.1992	3.57569	2.93358	9.69667	1.91384	1.99166
Adela reaumurella	0.0571429	0.123077	0	0	0	0	0	0	0	0	0.120598	0	0	0	0	0	0	0	0	0	0	0	1.6002	0.025503	0.0141796	0.00856556	0.0462898	0.00172073	0	0	0	0	0	0	0	0.0122085	0	0	0	0.000942258	0	0	0.00981186	0	0	0	0	0	0
Agelastica alni	0	0	0	2.14861	0	0	0	0	0	0	0	0	0	0.19676	0	0	0	0	0	0	0.0308742	0.046768	0	0	0.161293	0	0	0.00172073	3.41831	0	0	0	0	0	0	0	0	0	0	0	0	0	0	0	0.0912545	0	0	0	0.178762
Agriopis	0	0	0	0	0	0	0	0	0.0378119	0	0	0	0	0	0.00105954	0.000980931	0	0	0.0327761	0	0	0	0	0	0.00354491	0	0	0	0	0	0	0	0	0	0	0	0	0	0	0	0	0	0	0	0	0	0	0	0.00180567
Agriopis aurantiaria	0.0571429	0	0	0	0.0705219	0	0	0	0	0	0.0241196	0	0	0	0.00529768	0.00392372	0	0.0304136	0	2.32558	0	0	0	0	0	0.185587	0	0.00172073	0.463499	0	0.00117374	0	0	0	0	0	0	0	0	0.000942258	0	0	0	0	0	0.00456944	0	0.0143359	0
Agriopis marginaria	0.228571	0.0923077	0.0768935	0	0.0176305	0	0.026441	0	0.012604	0.528302	0.0482393	0	0.0343215	0.00354522	0.00105954	0.013733	0	0.0304136	0.131105	0	0.0102914	0.0668114	0.0901917	0.923478	0.00531736	1.97579	0.020126	0.00516218	0	0	0.00117374	0	0.313808	0	0.204918	0.00610426	0.102564	1.39665	0	0.00659581	0.0176174	0.00181927	0.0196237	0.00550509	0	0	0.140258	0.0143359	0
Agrochola circellaris	0	1.16923	0.692042	0	0.193935	0	0.0528821	0	0.0378119	0	0	0	0.132996	0	0	0.000980931	0	0	0	0	0.0029404	0	0.0479143	0.0389257	0	0	0.0080504	0	0	0.00276495	0	0	0	0.816029	0	0.0366256	0.410256	0	0.0243922	0.0207297	0.0105705	0	0.120195	0.0348656	0.00186234	0	0.010467	0	0.0650042
Agrochola macilenta	0	0.215385	0.0768935	0	0	0	0	0	0	0	0	0	0	0	0	0	0.393185	0	0	0	0.0014702	0.00668114	0.00352311	0	0	0	0	0.0068829	0.347625	0.00829485	0.00586868	3.15556	0.104603	0	0	0	0	0	0	0	0.0105705	0	0.00245296	0	0	0	0	0	0
Aleimma loeflingiana	0.114286	0	0	2.32766	0.176305	0	0.819672	0	0.0630199	0.0754717	0.289436	0	0.00429019	0.313752	0.00953582	0	0	0	0	0	0.0132318	0.865208	0.000704622	0.00268453	0.244598	0	0.81309	0.00172073	6.48899	0	0	0	0	0.00383112	0	0	0.102564	0	0	0.0103648	0.00528523	0	0	0	0.147125	0.00685417	0.00837363	0	64.1863
Amphipyra berbera	2.68571	13.9077	6.30527	2.05909	0.476023	10.3041	0.475939	11.3624	6.0247	10.2642	6.8741	0	4.65914	0.48215	0.156811	28.9698	4.98034	0.0304136	13.8315	0	0.0382252	0.370803	49.0565	1.55837	15.6844	16.6629	8.64612	62.7514	1.27462	0.282025	0.0211273	0.324595	14.0167	0.0459735	5.32787	0.689781	5.12821	12.8492	0.0130092	0.962988	0.537331	0.109156	26.7275	0.27342	0.0800805	0.0319861	0.0879231	0.910329	0.0451418
Amphipyra pyramidea	0.4	0.0307692	0.153787	0.179051	2.96192	11.8243	0.026441	1.46976	0.579783	5.35849	3.88326	0	0.257411	0.280072	0.382492	23.5953	0.393185	0.729927	1.44215	0	0.0014702	0.110239	0.00422773	0.0120804	7.02955	0.22556	0.010063	0.0739912	0.405562	0.160367	0.00117374	0.0698496	7.63598	0.00383112	0.409836	0	0	4.46927	0	0.0998794	0.31359	0.0436626	0.193784	0.0825764	0.0651818	78.069	0.0397747	9.05311	0.0180567
Andricus curvator	0	0.615385	0.422914	0	0.0705219	0	0.105764	0.395704	0.012604	0.150943	0.144718	0	0	0	0.00105954	0	0	0.0608273	0	0	0.152901	7.20561	0.0176156	0	0	0	0.0020126	0.0137658	0	0	0.00352121	0.0041088	0.209205	0.0536357	0	0.00915639	0	0	0	0.164895	0.0140939	0	0.28945	0	0	0.00228472	0.00418682	0.0358397	0
Anorthoa munda	0	0.0307692	0.422914	0	0.105783	0	0	0	0	0	0	0	0.107255	0	0	0	0	0	0	0	0	0	0.00281849	0.0174494	0	0	0	0	0	0	0.00704242	0	0	0.00191556	0	0.00305213	0.410256	0	0	0.00282678	0.00352348	0.00181927	0.277185	0.0146802	0	0	0	0	0.00180567
Anyphaena accentuata	0	0	0	0	0	0	0	0	0	0	0	0	0	0	0	0	0.131062	0	0	0	0	0	0	0	0	0	0	0	0	0	0	0	0	0.00191556	0.204918	0	0	0	0	0	0	0.00181927	0	0	0	0	0	0	0
Apocheima hispidaria	0	0	0	0	0	0	0	0	0	0	0	0	0	0	0	0	0	0	0	2.32558	0	0	0	0	0	0	0	0	0	0	0	0	0	0	0	0	0	0	0	0.0188452	0	0	0	0	0	0	0	0	0
Apocheima pilosaria	0	0	0	0	0.0352609	0	0	0.0565291	0	0	0.0241196	0	0	0	0	0.000980931	0	0	0	0	0	0	0	0	0	0	0	0.00172073	0	0	0	0	0	0	0	0	0	0	0	0	0.00176174	0	0	0	0	0	0	0	0
Araneoidea	0	0	0	0	0	0	0	0	0	0	0.0241196	0	0	0	0	0	0	0	0	0	0	0	0	0	0	0	0	0	0	0	0	0	0	0	0	0	0	0	0	0	0	0	0	0	0	0	0	0	0
Araneus triguttatus	0	0	0	0	0	3.125	0	0	0	2.41509	0.0723589	0	0	0	0	0.0313898	0	0	0	0	0	0	0.00140924	0.00268453	0.00886226	29.6283	0.0140882	0.00172073	0	0.058064	0	0	4.39331	0	0	0	0	5.30726	0.0699244	0	0	0	0	0	0	0	0	0	0
Archips crataeganus	0	0.584615	0	0	0	0	0	0	0	0.226415	0	0	0	0.00177261	0	0	0	0	0	0	0.0161722	0.0267246	0.0295941	0	0	0	0	0	0.0579374	0	0	0	0	0	0	0.0152607	0	0	0	0	0	0	0.0588711	0	0	0	0	0	0
Archips xylosteana	0	0	0	0.0895255	0	0	0	0.960995	0	0.226415	0.361795	0	0.00429019	0.00354522	0.00105954	0	0	0	0	0	0.0044106	8.90596	0.0140924	0.0389257	1.27971	0.0399726	0.0422646	5.28091	0	0	0	0.0534144	0	0	0	0	0	0	0	0	0.0369966	0	0	0	0.00931168	0	0	0.136191	0.00361135
Aspergillaceae	0	0	0	0	0	0	0	0	0	0	0	0	0	0	0	0	0	0	0	0	0	0	0	0	0	0	0	0	0	0	0	0	0	0	0	0.00305213	0	0	0	0	0	0	0	0	0	0	0	0	0
Bibio marci	0	0	0.0384468	0	0.0176305	0	0.026441	0.0565291	0.012604	0	0	0	0.0128706	0	0.0339051	0	0	0.0304136	0	0	0.0044106	0	0	0.00134226	0	0	0	0	0	0	0	0	0	0.00191556	0	0	0.205128	0	0.0162615	0.00848033	0.00880871	0	0.00245296	0.00183503	0	0	0	0	0
Bibionomorpha	0	0	0	0	0	0	0	0	0	0	0	0	0	0	0	0	0	0	0	0	0	0	0	0	0	0	0	0	0	0	0	0	0	0.0574669	0	0	0	0	0	0	0	0	0	0	0	0	0	0	0
Biorhiza pallida	0	0	0	0	0	0	0.475939	0	0.151248	0.0754717	0.0241196	0	0	0	0	0	0	0	0	0	4.64877	0.00668114	0	0	0	0	0.0281764	0	0	0.00276495	0.0199535	0	0	0.0344801	0	0	0	0	0.00813074	0.0273255	0	0	0	0	0	0	0.0314011	0	0
Blastobasis adustella	0	0.0615385	0	0	0	0.0844595	0.185087	0	0.201664	0	0	0	0	0	0	0.00294279	0	0.0912409	0	0	0.0132318	0	0	0	0	0	0.040252	0	0	0.608289	0.00586868	0	0	0.0153245	0	0.00305213	0.102564	0.558659	2.60021	0.0141339	0	0	0	0	0	0	0.0146539	0	0
Bulinus	0	0	0.11534	0	0	0.253378	0	0.0565291	0	0.679245	0	0	0	0	0	0.00882838	0	0	0	0	0	0.00334057	0	0	0	0.0199863	0	0.0068829	0	0.0165897	0	0.0123264	0.83682	0.00383112	0	0	0	0.837989	0	0	0.00880871	0	0	0	0	0	0	0	0
Bulinus truncatus	0	0	1.49942	0	0	0	0	2.60034	0.012604	0	0	0	0	0	0	0	0	0	0.0327761	0	0	0.253883	0	0	0	0	0	0.103244	0	0	0	0.254746	0.732218	0.124512	0	0	0	0	0	0	0.132131	0	0	0	0	0	0.00209341	0.537596	0
Campopleginae	0	0	0	0	0	0	0.105764	0	0.025208	0	0	0	0	0	0	0	0	0	0	0	0.0014702	0	0	0	0.00177245	0	0.0060378	0	0	0	0	0	0	0.00383112	0	0	0	0	0	0.000942258	0	0	0	0	0	0	0.00628022	0	0
Campopleginae sp.	0	0	0.153787	0	0	0	0	0	0	0	0	0	0.0557724	0	0	0	0	0	0	0	0	0	0	0.00805358	0	0	0	0	0	0	0	0	0	0	0	0	0.410256	0	0	0	0	0	0	0.00734012	0	0	0	0.00716794	0
Cicadellidae	0	0	0.192234	0	0.0176305	0	0	0	0	0	0	0	0.0471921	0	0	0	0	0	0	0	0	0	0	0.00134226	0	0	0	0.00172073	0	0	0	0	0	0	0	0	0.205128	0	0	0.00188452	0	0	0	0.00367006	0	0	0	0	0
Clausilia bidentata	0	0	0	0	0.105783	0	0	0	0	0	0.0723589	0	0	0	0.0105954	0.028447	0	0	0	0	0	0	0	0	0	0	0	0	0	0.00276495	0	0	0	0	0	0	0	0	0	0	0	0	0	0.00917515	0	3.07981	0.00209341	0	0
Clubiona brevipes	0	0	0.11534	0	0	0.0844595	0	0	0	0	0.0241196	0	0.0343215	0	0	0	0	0	0	0	0	0	0.00140924	2.11943	0.00177245	0	0	0.00172073	0	0	0	0	0	0	0	0	0.307692	0	0	0	0	0	0.475875	0.00734012	0	0	0	0	0
Coleophora	0	0	0	0	0	0	0	0.0565291	0	0	0	0	0	0	0	0	0	0	0	0	0	0.126942	0	0	0	0	0	0.00172073	0	0	0	0	0	0	0	0	0	0	0	0	0	0	0	0	0	0	0	0	0
Coleophora flavipennella	0.571429	0.0615385	0	0	0.828632	0	0.158646	0.0565291	0.138644	0	1.85721	0	0	0	0.0709889	0	0	0.486618	0	0	0.0161722	0	0.00704622	0.00134226	0	0.00285519	5.19049	0.0068829	0	0	0.00821616	0	0	0.0134089	0	0	0	0	0.00813074	0.938489	0.00176174	0.00181927	0.340962	0.00367006	0	0.0891042	0.0272143	0.580604	0
Coleophora laricella	0.685714	0	0	0	0	0	0	0.0565291	0	0	0	0	0	0	0	0	0	0	0	0	0	0	0	0	0	0	0	0	0	0	0	0	0	0.00191556	0	0	0	0	0	0	0	0	0	0	0	0.00228472	0	0	0
Coleophora lutipennella	0	0.0923077	0	0	0	0	0.0528821	0.0565291	0.0630199	0	0.0964785	0	0	0	0	0	0	0	0	0	0.0029404	0	0.415023	0.00671132	0.00708981	0.0142759	0.0442772	0	0	0	0.00469495	0	0	0.00957781	0	0.00305213	0	0	0	0.848975	0	0	0.00490593	0	0	0	0.00628022	0	0
Colotois pennaria	0.514286	0.0615385	2.72972	0.358102	3.49083	0.506757	7.13908	0.0565291	0.806655	0.0754717	2.43608	0	0.506242	0.0833127	0.216145	0.131445	0.524246	0.942822	0.327761	0	0.0338146	0.00668114	0.00281849	0.0644287	0.0319041	0.00285519	0.050315	0.00344145	1.3905	0.00276495	0.022301	0.0082176	0	0.0383112	0	0	1.64103	0	0.00162615	3.28471	0.0105705	0.0145542	0.0613241	0.190843	8.27622	0.271882	0.843643	1.12537	0.139037
Conistra	0.171429	0	0	0	0.141044	0	0.026441	0	0	0	0.217077	0	0	0.00177261	0.00741675	0	0.131062	0.0304136	0.0327761	0	0	0.0367463	0.0352311	0.0120804	0	0.00571037	0.0020126	0	0	0	0	0	0	0	0.409836	0.00305213	0	0	0	0.00659581	0.00528523	0.00181927	0	0	0.0130364	0.00456944	0.00209341	0.00716794	0
Conistra vaccinii	3.14286	1.32308	0.730488	0.358102	1.18124	0.422297	0.0793231	0.508762	0.441139	0.679245	0.988905	0	0.283152	0.0762222	0.0148335	0.0127521	11.1402	0	6.42412	2.32558	0.0205828	10.1687	11.8778	4.18115	0.148886	1.69598	0.239499	0.135937	0.579374	0.00829485	0.00704242	0.041088	0.104603	0.128343	3.89344	0.0824075	1.02564	0	0	0.311888	1.88506	0.229228	0.760419	0.0440407	4.68378	0.0137083	0.0251209	0.73113	0.0144454
Copromyxa protea	0	0.184615	0	0	0	2.36486	0	0	0	1.88679	0	0	0	0	0	0.0323707	0.131062	0	0	0	0	0	0	0	0	0.0513933	0	0	0.115875	26.8449	0.017606	0.0082176	3.76569	0	0	0	0	3.07263	0	0	0	0	0	0	0	0	0	0	0
Cosmia trapezina	0.0571429	1.23077	0.692042	0.537153	0.334979	0	0.237969	0.169587	0.151248	0.0754717	0.337675	0	0.132996	0.031907	0.00953582	0.00686651	0	0	0.131105	4.65116	0.007351	0.0200434	0.0528467	1.45501	5.98734	0.414002	1.2458	0.0223694	0.347625	0.00276495	0.00234747	0.0041088	0	0.00383112	0.204918	0.0427298	0.717949	0	0.00487845	0.0555932	0.142701	0.00727709	0.17416	0.0678961	0.0297974	0.00685417	0.0628022	1.1182	0.444196
Cotesia	0	0	0	0	0.0176305	0	0	0	0	0	0	0	0	0	0.00105954	0	0	0	0	0	0	0	0	0	0	0	0	0	0	0	0	0	0	0	0	0	0	0	0	0	0	0	0	0	0	0	0	0	0
Cotesia rubecula	0.114286	0	0	0	0.705219	0.0844595	0.317292	0	0	0	0.65123	0	0	0	0.0434409	0.0323707	0	0.243309	0	0	0	0	0	0	0	0	0	0	0	0	0	0	0	0	0	0	0	0	0	0	0	0	0	0	0	0.0365556	0	0	0.010834
Cotesia spuria	0	0	0	0	0.0352609	0	0.026441	0	0	0	0.0482393	0	0	0	0.00211907	0.000980931	0	0	0	0	0	0	0	0	0	0	0	0	0	0	0	0	0	0	0	0	0	0	0	0	0	0	0	0	0	0	0	0	0
Cuculliinae	0	0	0	0	0	0	0	0	0	0	0	0	0	0	0	0	0	0	0	0	0	0	0.00281849	0	0	0	0	0	0	0	0	0	0	0	0	0	0	0	0	0	0	0	0.946844	0	0	0	0.00209341	0.00716794	0
Diurnea fagella	0.0571429	0.0923077	0	0	0	0	0	0	0	0	0	0	0	0	0	0	0	0	0	0	0	0	0	0	0	0	0	0	0	0	0	0	0	0	0	0	0	0	0	0	0	0	0.00245296	0	0	0	0	0	0
Dolichogenidea sp.	0	0	0	0	0	0	0	0	0.0378119	0	0	0	0	0	0	0	0	0	0	0	0	0	0	0	0	0	0	0	0	0	0	0	0	0	0	0	0	0	0	0.00188452	0	0	0	0	0	0	0	0	0
Egle groenlandica	0	0.307692	1.84544	0	0	0	0	0	0	0	0	0	0.287443	0	0	0	0.78637	0	0	0	0	0	0	0.0496638	0	0	0	0	0.463499	0.0138248	0.0164323	0.0123264	0	0.00191556	0	0	0.923077	0	0	0	0	0	0	0.0678961	0	0	0	0	0
Ennominae	0	0	0	0	0	0	0	0.0565291	0	0	0.0241196	0	0	0	0	0	0	0	0	0	0	0.00334057	0.000704622	0.00134226	0	0	0.0040252	0.0585047	0	0.00276495	0	0	0	0	0	0.790502	0	0	0	0	0	0	0.0122648	0	0	0	0	0	0
Epinotia	0	0	0.192234	0	0.0352609	0	0	0	0	0	0	0	0.0429019	0	0	0	0	0	0	0	0	0	0	0.00939585	0	0	0	0	0	0	0	0	0	0	0	0	0.102564	0	0	0.000942258	0	0	0	0.00183503	0	0	0	0	0
Epinotia immundana	0	0	0	0	0	0	0	0	0	0.0754717	0	0	0	0.00886305	0	0	0	0	0	0	0.0014702	0.00334057	0	0	0.00886226	0	0	0	0.0579374	0	0	0	0	0	0	0	0	0	0	0	0	0	0	0	0.00186234	0	0	0	0
Epirrita autumnata	0	0	0.0384468	0	0	0	0.026441	0	0	0	0	0	0	0	0	0	0	0	0	0	0	0	0	0	0	0	0.0020126	0	0	0	0	0	0	0	0	0	0	0	0	0.0226142	0	0	0	0	0	0	0	0	0.00180567
Epirrita christyi	0.0571429	0.246154	0.192234	0	0.0352609	0.168919	0	0.169587	0.100832	0	0.0964785	0	0.493372	0	0.00529768	0.0539512	0	0	0.0655523	0	0	0.00668114	0.00563698	0.00134226	0.00177245	0	0.0020126	0.00172073	1.44844	0	0.0258222	0.0328704	0.313808	0.0210712	0	0.00305213	0	0	0	0.00188452	0.0598992	0.00727709	0.112836	0.00917515	0.00558701	0.61916	0.404028	5.04623	0.00180567
Epirrita dilutata	0.628571	0.153846	0	0	1.33992	0.253378	0.026441	0.791408	0.201664	0	0.192957	0	0.0128706	0.00354522	0.0275479	0.00392372	0.262123	0.0608273	0.458866	0	0.0029404	0.070152	0.348083	0.0107381	0.0177245	0.00856556	0.0241512	0.0206487	0.0579374	0.0138248	0.00117374	0.419098	0.104603	0.00957781	0.204918	0	0	0	0	0.261006	5.7838	2.24862	0.208502	0.00550509	0.00744934	0.0159931	0.19678	1.36191	0.00361135
Epuraea melanocephala	0.0571429	0	0	0	0	0	0.0528821	0	0.100832	0	0	0	0	0	0	0	0	0	0	0	0.007351	0	0	0	0	0	0.0080504	0	0	0	0.00117374	0	0	0.00383112	0	0	0	0	0.0032523	0.00565355	0	0	0	0	0	0	0.00418682	0	0
Erannis defoliaria	28.1143	0.307692	0.384468	1.16383	0.722849	0.844595	0.661026	3.1091	0.554575	0.150943	1.32658	0	0.102965	0.0691318	0.132442	0.00882838	6.1599	0.851582	5.40806	18.6047	0.180834	0.160347	0.00211387	0.446974	0.0425389	0.605299	0.0261638	0.127334	1.10081	0	0.022301	0.123264	0.313808	0.0229867	7.9918	0.00610426	0.410256	0.558659	0.00487845	1.63388	0.0828019	14.596	0.0564182	0.0256904	0.0372467	0.137083	0.0523352	4.77385	0.0704213
Eucosmini	0	0	0	0	0	0	0	0	0	0	0	0	0	0	0	0	0	0	0	0	0	0	0	0.00134226	0.00354491	0.00285519	0	0.0619461	0	0	0	0	0	0	0	0	0	0	0	0	0	0	0	0	0	0	0	0	0
Eudemis profundana	0	0	0.0384468	0.984781	0	0	0.158646	2.31769	0.113436	0.0754717	0.916546	0	0.0171608	0.0460879	0.00317861	0.000980931	0	0.0912409	0.0655523	0	0.0411656	10.7767	0.0500282	0.103354	9.78394	0.0571037	0.195222	20.277	0.463499	0	0.00469495	0.0986112	0	0.0191556	0	0	0.102564	0	0.00650459	0.00659581	0.0951341	0	0.00245296	0.00183503	0.0316597	0	0.0251209	0.301054	0.0270851
Eupsilia transversa	0.228571	10.7077	2.3837	6.17726	0.440762	0.0844595	2.37969	4.52233	5.52054	0.150943	0.289436	8.69565	0.707881	0.501649	0.133501	0.0353135	5.24246	0.912409	2.98263	0	0.0823311	0.277267	0.219138	0.0469792	0.150658	0.00285519	0.169058	0.16519	9.32793	0.0414743	0.190145	55.7482	0.523013	0.208796	4.5082	0.433403	4.20513	2.51397	0.121961	2.78626	0.590184	0.227409	3.09564	0.056886	0.0614571	0.0228472	2.32368	1.74181	22.3344
Gelechiinae	0	0	0	0	0	0	0	0	0	0	0	0	0	0	0	0	0	0	0	0	0.0029404	0	0	0	0	0	0.0040252	0	0	0	0	0	0	0	0	0	0	0	0.00162615	0.000942258	0	0	0	0	0	0	0.00209341	0	0
Geometridae	0	0	0	0	0	0.0844595	0	0	0.012604	0	0	0	0	0	0	0.103979	0	0	0	0	0	0	0	0	0	0.00571037	0	0	0	0	0	0	0	0	0	0	0	0	0	0	0	0	0	0	0	0	0	0	0
Glyptapanteles porthetriae	0	0	1.88389	0	0.0881523	0	0	0	0	0.150943	0.0723589	0	0.270282	0	0.00105954	0.0166758	0	0	0	0	0	0	0	0.051006	0	1.2677	0	0	0	0.00276495	0	0	0.209205	0	0	0	1.12821	0	0	0.00376903	0.00176174	0	0	0.0825764	0	0	0	0	0
Gypsonoma dealbana	0.114286	0	0.922722	0.984781	0	0	0.555262	0.339175	0.857071	0.0754717	0.0723589	0	0.167317	0.0212713	0	0	0.393185	0.0304136	0.163881	0	0.0793907	0.0200434	0.00281849	0.0402679	5.20392	0	0.642019	0.0103244	0.289687	0	0.0199535	0.0082176	0	0.0555513	1.02459	0.00610426	1.4359	0.558659	0.0455322	0.0282678	0.00176174	0.00363855	0	0.0422057	0.00931168	0	0.0586154	0.0215038	0.0126397
Hemiptera	0	0	0	0	0	0	0	0	0	0	0	4.34783	0	0	0	0	0	0	0.0327761	0	0.0014702	0.0768331	0	0	0	0	0	0	0	0	0	0	0	0	0	0	0	0	0	0	0	0.0218313	0	0	0	0	0	0	0
Hexapoda	0	0	0.0768935	0	0	0	0	0	0	0	0	0	1.14977	0	0	0	0	0	0	0	0	0	0	0	0	0	0	0	0	0	0	0	0	0	0	0	0	0	0	0	0	0	0	0.00367006	0	0	0	0	0
Holometabola	0	0	0	0.268577	0	0	0	0	0	0	0	0	0	0.0939483	0	0	0	0	0	0	0	0	0	0	0	0	0	0	0.0579374	0	0	0	0	0	0	0	0	0	0	0	0	0	0	0	0	0	0	0	0.00541702
Hydriomena furcata	0.0571429	0	2.92195	0	0.0881523	0	0.185087	0	0	0	0	0	0.321764	0	0	0	0	0	0	0	0	0	0	0.0496638	0	0	0	0	0	0	0	0	0	0	0	0	2.15385	0	0	0.00188452	0.00176174	0	0	0.104597	0	0	0	0	0.0234738
Hymenoptera sp.	0	0	0.0768935	0	0	0.168919	0	0	0	0	0	0	0.00429019	0	0	0.00588558	0	0	0	0	0	0	0	0.00134226	0.0248143	2.86946	0.0020126	0	0.115875	0.00829485	0	0	0.209205	0	0	0	0	0.27933	0	0	0	0	0.0858538	0	0	0	0	0	0
Lehmannia marginata	26.2286	23.0462	1.42253	21.0385	0.158674	0	6.47805	0	12.4023	0.0754717	0.0241196	8.69565	0.23596	90.2329	0.0190716	0.00882838	31.4548	0.152068	8.16126	0	0.396954	0.00334057	0.207864	0.0281875	0.457293	0.0342622	0.450822	0.00172073	41.3673	0.0331794	96.9671	0.082176	0.627615	1.51904	14.5492	84.6722	1.84615	1.11732	0.495975	0.655812	0.0105705	14.2358	0.669659	2.85164	0.581049	0.0594028	0.812242	0.0215038	0.348495
leotiomyceta	0	0	0	0	0	0	0	0	0	0	0	0	0	0	0	0	0	0	0	0	0	0	0	0	0	0	0	0	0	0	0	0	0	0	0	0	0	0	0	0	0	0	0	0	0	0	0	0	0
Lypha dubia	0	0	0	0	0	0	0	0	0	0	0	0	0	0	0	0	0	0	0	0	0	0	0	0	0	0	0	0	0	0	0	0	0	0	0	0	0	0	0	0	0	0	0	0	0	0	0	0	0
Microgastrinae	0.0571429	0	0	0	0.141044	0	0	0.113058	0	0	0	0	0.00429019	0	0	0	0	0	0	0	0	0.00334057	0	0	0	0	0	0.00344145	0	0	0	0.0082176	0	0	0	0	0	0	0	0.0122494	0.711744	0	0	0	0	0	0	0.00716794	0
Muscoidea	0	0	0	0	0	0	0	0	0	0	0	0	0	0	0	0	0	0	0	0	0	0	0	0	0	0	0	0	0	0	0	0	0	0	0	0	0	0	0	0	0	0	0	0	0	0	0	0	0
Nematocera	0	0	0	0	0	0.0844595	0	0	0	0.226415	0	0	0	0	0	0.000980931	0	0	0	0	0	0	0	0	0	0	0	0	0	1.26358	0.00117374	0	0.313808	0	0	0	0	0.27933	0	0	0	0	0	0	0	0	0	0	0
Neuroterus quercusbaccarum	0.742857	1.44615	3.11419	0.716204	0.0881523	0.422297	3.83395	1.07405	0.541971	0.90566	0.410034	0	0.394697	0.12231	0	0	0.131062	0	0.0327761	0	22.2588	25.993	5.08878	34.2854	0.148886	0.0199863	0.571578	0.123892	1.10081	0	0.0492969	0.115046	0	0.130258	0	0.0854597	4.20513	0	0.0341491	0.202586	0.956626	0.00909637	0.137366	0.187173	15.0197	0.0159931	0.152819	0.172031	0.0577815
Obtectomera	0	0	0	0	0	0	0	0	0	0	0	0	0	0	0	0	0	0	0	0	0	0	0	0	0	0	0	0	0	0	0	0	0	0	0	0	0	0	0	0	0	0	0	0	0	0	0	0	0
Oecophoridae	0	0	0	0.0895255	0	0	0	0	0	0	0	0	0	0.0744496	0	0	0	0	0	0	0	0	0	0	0.00708981	0	0	0	0	0	0	0	0	0	0	0	0	0	0	0	0	0	0	0	0	0	0	0	0.00361135
Oncopsis speciosa	0	0.0615385	0.422914	0	0	0	0	0	0	0	0	0	0.0429019	0	0	0	0.131062	0	0	0	0	0	0	0.00939585	0	0	0	0	0.0579374	0	0.00117374	0	0	0	0	0	0.205128	0	0	0	0	0	0	0.0110102	0	0	0	0	0
Oomycetes	0	0	0	0	0	0	0	0	0	0	0	0	0	0	0	0	0	0	0	0	0	0	0	0	0	0	0	0	0	0	0	0	0	0	0	0	0	0	0	0	0	0	0	0.00183503	0	0	0	0	0
Operophtera	0	0.0923077	0	0	0.211566	0.0844595	0.026441	0.113058	0.302496	0.150943	0.168837	0	0.0128706	0.0230439	0.0243693	0.0657224	0.131062	0.0608273	0.524418	0	0.0029404	0.00334057	0.0465051	0.00268453	0.00886226	0.00856556	0.0181134	0	0	0	0.00117374	0.0082176	0	0.00574669	0.204918	0.00610426	0	0.27933	0.0032523	0.0489974	0.054614	0.00363855	0.0294356	0.00183503	0	0.00456944	0	0	0.00361135
Operophtera brumata	8.68571	10.7385	3.22953	13.2498	20.6453	44.5946	10.5235	37.2527	35.455	44.3774	19.9228	60.8696	11.2875	1.93569	2.1943	43.725	18.2176	6.84307	46.6077	39.5349	2.05093	1.47987	11.4297	2.15836	0.836598	21.7993	17.2238	0.452551	8.34299	0.223961	0.325125	0.501274	30.8577	1.29109	23.1557	0.796606	4.20513	29.6089	0.443939	27.6807	12.0856	38.1192	61.5056	0.378016	1.34833	2.09052	83.7028	64.2248	6.71169
Orthosia cerasi	0.114286	1.38462	0.653595	4.65533	0.0176305	0.591216	0.740349	0.565291	1.82758	1.20755	0.530632	4.34783	0.510532	0.397065	0.013774	0.12654	0.393185	0.0608273	0.458866	0	0.0617484	0.023384	0.169109	0.0832204	47.1242	7.35781	0.227424	0.0533425	3.53418	0.0221196	0.0258222	0.0164352	0.83682	0.0689602	6.7623	0.0793554	0.923077	1.11732	0.0195138	0.0555932	0.00880871	0.00181927	0.169255	0.0220204	0.147125	0	0.0669891	0.00716794	0.185984
Orthosia cruda	0.114286	0.123077	0.11534	0.179051	0.0176305	0	1.00476	0.0565291	0.932695	0	0.289436	0	0.00858038	0.0141809	0.00317861	0	0.131062	0.0304136	0.0327761	0	0.0676292	0	0.0246618	0.0161072	2.70299	0.00285519	28.6453	0.0154865	0.405562	0	0.0457757	0	0	0.0804536	0	0.00610426	0	0	0.0357753	0.0697271	0	0.00181927	0.0171708	0.00183503	0.011174	0.00228472	0.397747	0	0.010834
Orthosia incerta	0	0	0	0	0	0.168919	0	0	0	0.150943	0.0241196	0	0	0	0	0.00882838	0	0	0	0	0	0	0.000704622	0.00536906	0	1.69312	0.0020126	0.0103244	0	0	0	0	0.104603	0	0	0	0	0	0	0	0	0	0	0	0	0	0	0	0
Pandemis cerasana	0.114286	1.04615	0.961169	0	0.0705219	0	1.24273	0.282646	0.869675	0.0754717	0.0482393	0	0.23596	0.0177261	0.00317861	0.00196186	0	0	0.196657	0	0.0632186	0.00668114	0.0620068	0.0604019	0.00531736	0.0142759	10.6708	0.0137658	0	0	0.0187798	0.0041088	0	0.0478891	0	0.0671469	0.615385	0	0.0227661	0.65487	0.317114	0	0.0932126	0.0293605	0	0.00228472	0.0900165	0.00716794	0.0198624
Pandemis cinnamomeana	0	0	0	0.268577	0	0	0	0	0	0	0	0	0	0.0141809	0	0	0	0	0	0	0	0	0	0	0.0106347	0	0	0	0.23175	0	0	0	0	0	0	0	0	0	0	0	0	0	0	0	0.0130364	0	0	0	2.80602
Penicillium polonicum	0	0	0	0	0	0	0	0	0	0	0	0	0	0	0	0	0	0	0	0	0	0	0	0	0	0	0	0	0	0	0	0	0	0	0	0	0	0	0	0	0	0	0	0	0	0	0	0	0
Penicillium solitum	0	0	0	0	0	0	0	0	0	0	0	0	0	0	0	0	0.131062	0	0.0983284	0	0	0	0	0	0	0	0	0	0	0	0	0	0	0	0	0	0	0	0	0	0	0.00181927	0	0	0	0	0	0	0
Philodromus	0.114286	0	0.499808	0	0.246827	0	3.14648	0.282646	3.56693	0	0	0	0	0	0	0	0	0	0	0	0.213179	0.0267246	0	0.00134226	0.00177245	0	0.229436	0.228857	0	0	0.136153	0.0328704	0.627615	83.4074	0	0	0	0	0.0471583	0.324137	1.61728	0	0	0	0.00186234	0	0.385187	0.0286718	0
Philodromus aureolus	0	0	0	0.0895255	0	0	0	0	0	0.0754717	0	0	0	0.0159535	0	0	0	0	0	0	0	0	0	0	0.0124072	0	0	0	0.289687	0	0	0	0	0	0	0	0	0	0	0	0	0	0	0	0.0148987	0	0	0	0.0144454
Phycita roborella	0.0571429	0	0	0	0	0	0	1.24364	0	0.528302	0	4.34783	0	0.00177261	0	0	0	0.0304136	0	0	0.0191126	25.2748	0	0	0	0	0.0020126	0.0550632	0.0579374	0	0	0.115046	0	0	0	0	0	0	0	0	0.0493288	0	0	0	0	0	0.00209341	0.143359	0.00180567
Phyllobius maculicornis	0.228571	0	0	0	0	0	0	0	0	0	0	0	0	0	0	0	0	0	0.0983284	0	0.0014702	0	0	0	0	0	0	0	0	0	0	0	0	0	0.204918	0	0	0	0	0	0	0.00363855	0	0	0	0	0	0	0
Phyllobius pyri	0	0	0	0	0	0	0	0	0	0	0.0241196	0	0.00858038	0	0	0	0	0	0	0	0	0	0	0.735561	0	0	0	0	0	0	0	0	0	0	0	0	0.102564	0	0	0	0	0	0	0.00550509	0	0	0	0	0
Plectus acuminatus	0	0	0	0	0	0	0.0528821	0	0	0	0	0	0	0	0	0	0	0	0	0	0.0014702	0	0	0	0	0	0.0040252	0	0	0.0442392	0.118547	0	0	0	0	0	0	0	0	0.000942258	0	0	0	0	0	0	0	0	0
Polydrusus undatus	0	0.0615385	0	0	0	0	0	0	0	0	0	0	0	0	0	0	0	0	0	0	0	0	0.00281849	0	0	0	0	0	0	0	0	0	0	0	0	1.30631	0	0	0	0	0	0.00363855	0.00245296	0	0	0	0	0	0
Psoricoptera gibbosella	0	0	0	0	0	0	0.0528821	0	0	0	0.0241196	0	0	0	0	0	0	0	0	0	0.0029404	0	0.000704622	0	0	0	1.7409	0.00172073	0	0	0	0	0	0.00191556	0	0	0	0	0.0032523	0.000942258	0	0	0	0	0	0	0.00418682	0	0
Ptycholoma lecheana	1.94286	0.676923	0.346021	0.447628	1.78068	0.168919	0.105764	2.54381	0.403327	0	0.0241196	0	0.154447	0.0177261	0.0105954	0.00490465	0.131062	0.182482	0.491642	0	0.0014702	0.247202	0.0415727	0.00402679	0.00177245	0.00285519	0.0040252	0.127334	0	0	0.00117374	0.17257	0.209205	0.00957781	0.819672	0.0793554	0.923077	0.558659	0.0130092	0.248756	23.2215	0.00363855	0.495499	0.00550509	0	0.00228472	0.00418682	0.408573	0.00180567
Pythium	0	0	0	0	0	0	0	0	0	0.0754717	0	0	0	0	0	0	0	0	0	0	0.029404	0	0.000704622	0	0	0	0.0523276	0	0	0	0	0	0	0	0	0	0	0	0	0	0	0	0	0	0	0	0	0	0
Quercusia quercus	2.45714	0.0307692	0	0	0	0	0.211528	0.395704	0.642803	0	0.0241196	0	0.0214509	0.00354522	0.00211907	0	0	0	0	0	0.0382252	0.0167029	0.00563698	0.00805358	0.00708981	0.00856556	9.58198	0.00860363	0	0.00276495	0.0199535	0.0164352	0	0.0325646	0	0.00305213	0	0	0.0130092	1.34178	0.00880871	0	0.00735889	0	0	0	0.0481484	0.0143359	0
Radix natalensis	0.0571429	0	0	0	0	2.44932	0.105764	0	0	5.66038	0	0	0	0	0	0.070627	0	0	0	0	0	0	0	0	0	0.15418	0	0	0	0.102303	0	0	4.0795	0	0	0	0	5.02793	0	0	0	0	0	0	0	0	0	0	0.0144454
Rhabditida	0	0	0	0	0	0	0	0	0	0	0	0	0	0	0	0.000980931	0	0	0	0	0	0	0	0	0	0	0	0	0	0.315204	0.00586868	0	0	0	0	0	0	0	0	0	0	0	0	0	0	0	0	0	0
Rhynchaenus fagi	0.114286	0.830769	4.1138	0	0.282087	0	0.423057	0.113058	1.02092	0	1.2301	0	67.3302	0.00886305	7.73991	0.00196186	0	0.182482	0.163881	0	10.9486	0.023384	0.0500282	0.0953007	0.0762155	0.00285519	0.152958	2.62583	0.115875	0	0.00821616	0	0.523013	0.189641	0	0.0610426	0.923077	0	0.00813074	0.050882	0.00704697	0.00727709	0.149631	0.0880815	0.00186234	0.0365556	0.0146539	0.0358397	0.00180567
Satyrium sp.	0.0571429	0.0307692	7.68935	0.0895255	0.0176305	0.422297	0	0	0	0	0	0	1.65601	0	0	0	0	0	0	0	0	0	0.00281849	0.306036	0.00177245	0	0.0020126	0	0	0	0	0	0	0.00191556	0	0	4.61538	0	0	0	0.00176174	0.0218313	0.0515123	81.0093	0.0297974	0.0388403	0.0293077	0.0716794	0
Sigmurethra	0	0	0	0	0	0	0.026441	0	0	0	0	0	0.433309	0	0.0190716	0.0304089	0	0	0	0	0	0	0	0	0	0	0.601767	0	0	0	0	0	0	0	0	0	0	0	0.00162615	0.000942258	0	0	0	0	0	0	0	0	0
Steinernema intermedium	0	0	0.0384468	0	0	0	0	0.0565291	0	0	0	0	0	0	0	0	0	0.0304136	0	0	0	0	0	0	0	0	0	0	0	0	0	0.0041088	0	0.00191556	0	0.00305213	0.410256	0	0	0	0	0	0	0	0	0	0	0	0
Syrphus	0	0	0	0	0	0	0	0	0	0	0	0	0	0	0	0	0	0	0	0	0	0	0	0	0	0	0	0	0	0	0	0	0	0	0	0.00305213	0	0	0	0	0	0	0	0	0	0	0	0	0
Syrphus ribesii	1.71429	0.984615	0	0	0	0	0	0	0	0.301887	0	0	0	0	0	0	4.58716	0	2.22878	0	0.029404	0.0300651	0.0415727	0	0	0	0	0	0	0	0	0	0	0	4.09836	0.0427298	0	0	0	0	0	0.0946022	0.0735889	0	0	0	0	0	0
Syrphus torvus	0.114286	1.29231	0	0	0	0	0	0	0.012604	0.150943	0	0	0	0	0	0	0.393185	0	0	0	0.029404	0.00668114	0.0479143	0	0	0	0	0	0	0	0	0	0	0.00191556	0	0.0427298	0	0	0	0	0	0.00545782	0.125101	0	0	0	0	0	0
Syrrhizus sp.	0	0	0	0	0	0	0	0	0	0	0	0	0.793685	0	0	0	0	0	0	0	0	0	0	0	0	0	0	0	0	0	0	0	0	0	0	0	0	0	0	0	0	0	0	0.00183503	0	0	0	0	0
Tachinidae	0	0	0	0	0	0	0	0	0	0	0	0	0	0	0	0	0	0	0	0	0.0014702	0	0.000704622	0	0	0	0	0	0	0	0	0	0	0	0	0	0	0	0	0	0	0	0.00245296	0	0	0	0	0	0
Taeniothrips inconsequens	0.4	10.5231	0.922722	0.179051	2.64457	6.6723	1.40137	0.734878	0.957903	3.69811	0.916546	0	0.849457	3.23501	1.81075	0.114769	3.01442	0.243309	0.163881	0	0.0690994	0.0567897	0.0873732	0.0134226	0.0124072	0.211284	0.104655	0.0223694	2.37543	49.5728	0.136153	21.6369	5.85774	0.0881159	0.204918	0.140398	0.410256	4.46927	0.206521	0.128147	0.0880871	1.49726	0.267373	1.73961	1.13416	0.20791	0.0711759	0.143359	0.0234738
Tetragnatha obtusa	0	0.0923077	1.7301	0	0	0	0	0	0	0	0	0	0.210219	0	0	0	0.655308	0	0	0	0	0	0	0.0268453	0	0	0	0	0.173812	0.00829485	0.0117374	0.0041088	0	0	0	0	0.512821	0	0	0	0	0	0	0.0403707	0	0	0	0	0
Theridiidae	0.114286	0	0	0.0895255	0	0	0	0.0565291	0	0	0	0	0.00429019	0	0	0	0	0	0	0	0	0	0	0.00134226	0	0	0	0.0258109	0.0579374	0	0	0	0	0	0	0	0	0	0	0	0	0	0	0	0.00186234	0	0	0.00716794	0.00180567
Thrips major	0	0.0307692	0.0768935	0	0	0	0	0	0	0	0	0	0.00429019	0	0	0	0	0	0	0	0	0	0	0.00134226	0	0	0	0	0	0	0	0	0	0	0	0	0.102564	0	0	0.00188452	0	0.00181927	0	0.611065	0	0.00685417	0.00209341	0.00716794	0.00722269
Thrips minutissimus	0.0571429	0.430769	0.0768935	0	0.105783	1.09797	0.26441	0.452233	0.441139	0.603774	0.0241196	0	0.120125	0.04077	0.00423814	0.0205995	1.7038	0.0304136	0.0327761	0	0.460172	0.237181	0	0.00134226	0.00177245	0.031407	0.0764788	0.0120451	0.579374	12.3317	0.226531	15.2313	1.77824	2.53812	0	0.0793554	0	0.837989	0.0715505	0.025441	0.0299496	0.132807	0	0.00183503	0	0.0114236	0.0251209	0.0788474	0
Tortricinae	0	0	0	0	0	0	0	0	0	0	0	0	0	0	0	0	0	0	0	0	0	0.00334057	0	0	0	0	0	0	0	0	0	0	0	0	0	0	0	0	0	0	0.00176174	0	0	0.00183503	0	0.00456944	0	0.960505	0
Tortricodes alternella	0.228571	0.338462	5.45944	7.34109	1.25176	1.85811	0.581703	1.13058	0.390723	0.603774	1.88133	0	1.15835	0.677137	0.0921796	0.0196186	0	0.942822	0.655523	20.9302	0.0191126	0.093536	0.0648253	49.8128	0.682394	4.55688	0.060378	0.087757	4.46118	0.00829485	0.00352121	0.0328704	0.941423	0.0134089	1.63934	0.109877	11.6923	1.11732	0.032523	0.168664	1.1927	0.0545782	0.299262	0.539499	64.5672	12.1661	0.110951	4.19325	0.20043
Tranosema rostrale	0	0.0307692	0	0	0.0176305	0	0	0.169587	0.0756239	0	0.0964785	0	0.0214509	0.00177261	0.00105954	0.000980931	0	0	0.0655523	0	0.0014702	0.0100217	0.00281849	0.00939585	0.0106347	0	0.0181134	1.16837	0	0	0	0.0164352	0	0	0	0	0	0	0	0.00565355	0.244882	0	0.00245296	0	0	0	0	0.00716794	0
Vitrina pellucida	0.342857	0	3.26797	0	0	0	0	0	0	0	0	0	0.652109	0	0	0	0	0	0	0	0	0	0	0.139595	0	0	0	0	0	0	0	0	0	0	0	0	3.89744	0	0	0	0	0	0.00245296	0.106432	0	0	0	0	0
Xyleninae	0	0.123077	0	0.0895255	0	0	0	0.0565291	0.012604	0	0	0	0.00429019	0.00354522	0	0	0	0	0	0	0	0	0.00140924	0	0	0	0	0	0.23175	0	0.00117374	0	0	0	0	0	0	0	0.00162615	0.00471129	0.00176174	0	0.00245296	0	0	0	0	0	0.00361135
Yponomeutoidea	0	0	0	0	0	0	0	0	0	0	0	0	0	0	0	0	0	0	0	0	0	0	0	0	0	0	0	0	0	0	0	0	0	0	0	0	0	0	0	0	0	0.14918	0	0	0	0.00228472	0	0	0
Ypsolopha	0	0	0	0	0	0	0	0.0565291	0.012604	0	0.0723589	0	0	0	0	0	0	0	0	0	0	0.00334057	0.000704622	0.00402679	0.00531736	0.00571037	0.0060378	0.158307	0	0	0	0	0	0.00191556	0	0	0	0	0.00162615	0	0.00176174	0	0	0	0	0	0	0.0215038	0
Ypsolopha alpella	0	0	0.576701	0	0	0.253378	0	0	0	0.679245	0	0	0.068643	0	0	0.0107902	0	0	0	0	0	0.00668114	0.00211387	0.0187917	0.00354491	3.45477	0.0020126	0.00344145	0	0.0055299	0	0	0.732218	0	0	0	0.102564	0.837989	0	0	0	0	0	0.0165153	0	0	0	0	0
[truncated: 47 more columns]

## Sheet: >3% occurrence per sample
Taxon	Blank23	Blank24	Blank25	Blank26	Blank27	Blank28	Blank29	Blank30	Blank31	Blank32	Blank33	Blank34	BV43890	BV43891	BV43893	BV43894	ENeg11	ENeg12	ENeg13	ENeg14	NP01018	NP01020	NP01025	NP01027	NP01028	NP01029	NP01030	NP01034	NW76860	NW76870	NW76871	NW76875	NW76880	NW76882	NW76889	NW76893	NW76894	NW76897	NW76899	NW76901	NW76903	NW76907	NW76910	NW76911	NW76912	NW76915	NW76918	NW76919	NW76922
#N/A	17.8286	14.9846	39.9077	33.8406	58.5684	10.473	55.394	24.0249	23.8593	17.0566	52.6532	8.69565	3.92552	0.943028	86.7908	2.68285	8.12582	86.5572	8.42347	9.30233	57.8112	6.82813	18.7246	0.887236	2.033	4.88808	12.0233	5.65086	8.34299	7.98241	1.48478	1.62298	18.7238	8.86139	23.9754	10.2674	43.0769	22.3464	95.6143	56.773	49.6247	28.1332	1.85444	11.1992	3.57569	2.93358	9.69667	1.91384	1.99166
Adela reaumurella	0.0571429	0.123077	0	0	0	0	0	0	0	0	0.120598	0	0	0	0	0	0	0	0	0	0	0	1.6002	0.025503	0.0141796	0.00856556	0.0462898	0.00172073	0	0	0	0	0	0	0	0.0122085	0	0	0	0.000942258	0	0	0.00981186	0	0	0	0	0	0
Agelastica alni	0	0	0	2.14861	0	0	0	0	0	0	0	0	0	0.19676	0	0	0	0	0	0	0.0308742	0.046768	0	0	0.161293	0	0	0.00172073	3.41831	0	0	0	0	0	0	0	0	0	0	0	0	0	0	0	0.0912545	0	0	0	0.178762
Agriopis	0	0	0	0	0	0	0	0	0.0378119	0	0	0	0	0	0.00105954	0.000980931	0	0	0.0327761	0	0	0	0	0	0.00354491	0	0	0	0	0	0	0	0	0	0	0	0	0	0	0	0	0	0	0	0	0	0	0	0.00180567
Agriopis aurantiaria	0.0571429	0	0	0	0.0705219	0	0	0	0	0	0.0241196	0	0	0	0.00529768	0.00392372	0	0.0304136	0	2.32558	0	0	0	0	0	0.185587	0	0.00172073	0.463499	0	0.00117374	0	0	0	0	0	0	0	0	0.000942258	0	0	0	0	0	0.00456944	0	0.0143359	0
Agriopis marginaria	0.228571	0.0923077	0.0768935	0	0.0176305	0	0.026441	0	0.012604	0.528302	0.0482393	0	0.0343215	0.00354522	0.00105954	0.013733	0	0.0304136	0.131105	0	0.0102914	0.0668114	0.0901917	0.923478	0.00531736	1.97579	0.020126	0.00516218	0	0	0.00117374	0	0.313808	0	0.204918	0.00610426	0.102564	1.39665	0	0.00659581	0.0176174	0.00181927	0.0196237	0.00550509	0	0	0.140258	0.0143359	0
Agrochola circellaris	0	1.16923	0.692042	0	0.193935	0	0.0528821	0	0.0378119	0	0	0	0.132996	0	0	0.000980931	0	0	0	0	0.0029404	0	0.0479143	0.0389257	0	0	0.0080504	0	0	0.00276495	0	0	0	0.816029	0	0.0366256	0.410256	0	0.0243922	0.0207297	0.0105705	0	0.120195	0.0348656	0.00186234	0	0.010467	0	0.0650042
Agrochola macilenta	0	0.215385	0.0768935	0	0	0	0	0	0	0	0	0	0	0	0	0	0.393185	0	0	0	0.0014702	0.00668114	0.00352311	0	0	0	0	0.0068829	0.347625	0.00829485	0.00586868	3.15556	0.104603	0	0	0	0	0	0	0	0.0105705	0	0.00245296	0	0	0	0	0	0
Aleimma loeflingiana	0.114286	0	0	2.32766	0.176305	0	0.819672	0	0.0630199	0.0754717	0.289436	0	0.00429019	0.313752	0.00953582	0	0	0	0	0	0.0132318	0.865208	0.000704622	0.00268453	0.244598	0	0.81309	0.00172073	6.48899	0	0	0	0	0.00383112	0	0	0.102564	0	0	0.0103648	0.00528523	0	0	0	0.147125	0.00685417	0.00837363	0	64.1863
Amphipyra berbera	2.68571	13.9077	6.30527	2.05909	0.476023	10.3041	0.475939	11.3624	6.0247	10.2642	6.8741	0	4.65914	0.48215	0.156811	28.9698	4.98034	0.0304136	13.8315	0	0.0382252	0.370803	49.0565	1.55837	15.6844	16.6629	8.64612	62.7514	1.27462	0.282025	0.0211273	0.324595	14.0167	0.0459735	5.32787	0.689781	5.12821	12.8492	0.0130092	0.962988	0.537331	0.109156	26.7275	0.27342	0.0800805	0.0319861	0.0879231	0.910329	0.0451418
Amphipyra pyramidea	0.4	0.0307692	0.153787	0.179051	2.96192	11.8243	0.026441	1.46976	0.579783	5.35849	3.88326	0	0.257411	0.280072	0.382492	23.5953	0.393185	0.729927	1.44215	0	0.0014702	0.110239	0.00422773	0.0120804	7.02955	0.22556	0.010063	0.0739912	0.405562	0.160367	0.00117374	0.0698496	7.63598	0.00383112	0.409836	0	0	4.46927	0	0.0998794	0.31359	0.0436626	0.193784	0.0825764	0.0651818	78.069	0.0397747	9.05311	0.0180567
Andricus curvator	0	0.615385	0.422914	0	0.0705219	0	0.105764	0.395704	0.012604	0.150943	0.144718	0	0	0	0.00105954	0	0	0.0608273	0	0	0.152901	7.20561	0.0176156	0	0	0	0.0020126	0.0137658	0	0	0.00352121	0.0041088	0.209205	0.0536357	0	0.00915639	0	0	0	0.164895	0.0140939	0	0.28945	0	0	0.00228472	0.00418682	0.0358397	0
Anorthoa munda	0	0.0307692	0.422914	0	0.105783	0	0	0	0	0	0	0	0.107255	0	0	0	0	0	0	0	0	0	0.00281849	0.0174494	0	0	0	0	0	0	0.00704242	0	0	0.00191556	0	0.00305213	0.410256	0	0	0.00282678	0.00352348	0.00181927	0.277185	0.0146802	0	0	0	0	0.00180567
Anyphaena accentuata	0	0	0	0	0	0	0	0	0	0	0	0	0	0	0	0	0.131062	0	0	0	0	0	0	0	0	0	0	0	0	0	0	0	0	0.00191556	0.204918	0	0	0	0	0	0	0.00181927	0	0	0	0	0	0	0
Apocheima hispidaria	0	0	0	0	0	0	0	0	0	0	0	0	0	0	0	0	0	0	0	2.32558	0	0	0	0	0	0	0	0	0	0	0	0	0	0	0	0	0	0	0	0.0188452	0	0	0	0	0	0	0	0	0
Apocheima pilosaria	0	0	0	0	0.0352609	0	0	0.0565291	0	0	0.0241196	0	0	0	0	0.000980931	0	0	0	0	0	0	0	0	0	0	0	0.00172073	0	0	0	0	0	0	0	0	0	0	0	0	0.00176174	0	0	0	0	0	0	0	0
Araneoidea	0	0	0	0	0	0	0	0	0	0	0.0241196	0	0	0	0	0	0	0	0	0	0	0	0	0	0	0	0	0	0	0	0	0	0	0	0	0	0	0	0	0	0	0	0	0	0	0	0	0	0
Araneus triguttatus	0	0	0	0	0	3.125	0	0	0	2.41509	0.0723589	0	0	0	0	0.0313898	0	0	0	0	0	0	0.00140924	0.00268453	0.00886226	29.6283	0.0140882	0.00172073	0	0.058064	0	0	4.39331	0	0	0	0	5.30726	0.0699244	0	0	0	0	0	0	0	0	0	0
Archips crataeganus	0	0.584615	0	0	0	0	0	0	0	0.226415	0	0	0	0.00177261	0	0	0	0	0	0	0.0161722	0.0267246	0.0295941	0	0	0	0	0	0.0579374	0	0	0	0	0	0	0.0152607	0	0	0	0	0	0	0.0588711	0	0	0	0	0	0
Archips xylosteana	0	0	0	0.0895255	0	0	0	0.960995	0	0.226415	0.361795	0	0.00429019	0.00354522	0.00105954	0	0	0	0	0	0.0044106	8.90596	0.0140924	0.0389257	1.27971	0.0399726	0.0422646	5.28091	0	0	0	0.0534144	0	0	0	0	0	0	0	0	0.0369966	0	0	0	0.00931168	0	0	0.136191	0.00361135
Aspergillaceae	0	0	0	0	0	0	0	0	0	0	0	0	0	0	0	0	0	0	0	0	0	0	0	0	0	0	0	0	0	0	0	0	0	0	0	0.00305213	0	0	0	0	0	0	0	0	0	0	0	0	0
Bibio marci	0	0	0.0384468	0	0.0176305	0	0.026441	0.0565291	0.012604	0	0	0	0.0128706	0	0.0339051	0	0	0.0304136	0	0	0.0044106	0	0	0.00134226	0	0	0	0	0	0	0	0	0	0.00191556	0	0	0.205128	0	0.0162615	0.00848033	0.00880871	0	0.00245296	0.00183503	0	0	0	0	0
Bibionomorpha	0	0	0	0	0	0	0	0	0	0	0	0	0	0	0	0	0	0	0	0	0	0	0	0	0	0	0	0	0	0	0	0	0	0.0574669	0	0	0	0	0	0	0	0	0	0	0	0	0	0	0
Biorhiza pallida	0	0	0	0	0	0	0.475939	0	0.151248	0.0754717	0.0241196	0	0	0	0	0	0	0	0	0	4.64877	0.00668114	0	0	0	0	0.0281764	0	0	0.00276495	0.0199535	0	0	0.0344801	0	0	0	0	0.00813074	0.0273255	0	0	0	0	0	0	0.0314011	0	0
Blastobasis adustella	0	0.0615385	0	0	0	0.0844595	0.185087	0	0.201664	0	0	0	0	0	0	0.00294279	0	0.0912409	0	0	0.0132318	0	0	0	0	0	0.040252	0	0	0.608289	0.00586868	0	0	0.0153245	0	0.00305213	0.102564	0.558659	2.60021	0.0141339	0	0	0	0	0	0	0.0146539	0	0
Bulinus	0	0	0.11534	0	0	0.253378	0	0.0565291	0	0.679245	0	0	0	0	0	0.00882838	0	0	0	0	0	0.00334057	0	0	0	0.0199863	0	0.0068829	0	0.0165897	0	0.0123264	0.83682	0.00383112	0	0	0	0.837989	0	0	0.00880871	0	0	0	0	0	0	0	0
Bulinus truncatus	0	0	1.49942	0	0	0	0	2.60034	0.012604	0	0	0	0	0	0	0	0	0	0.0327761	0	0	0.253883	0	0	0	0	0	0.103244	0	0	0	0.254746	0.732218	0.124512	0	0	0	0	0	0	0.132131	0	0	0	0	0	0.00209341	0.537596	0
Campopleginae	0	0	0	0	0	0	0.105764	0	0.025208	0	0	0	0	0	0	0	0	0	0	0	0.0014702	0	0	0	0.00177245	0	0.0060378	0	0	0	0	0	0	0.00383112	0	0	0	0	0	0.000942258	0	0	0	0	0	0	0.00628022	0	0
Campopleginae sp.	0	0	0.153787	0	0	0	0	0	0	0	0	0	0.0557724	0	0	0	0	0	0	0	0	0	0	0.00805358	0	0	0	0	0	0	0	0	0	0	0	0	0.410256	0	0	0	0	0	0	0.00734012	0	0	0	0.00716794	0
Cicadellidae	0	0	0.192234	0	0.0176305	0	0	0	0	0	0	0	0.0471921	0	0	0	0	0	0	0	0	0	0	0.00134226	0	0	0	0.00172073	0	0	0	0	0	0	0	0	0.205128	0	0	0.00188452	0	0	0	0.00367006	0	0	0	0	0
Clausilia bidentata	0	0	0	0	0.105783	0	0	0	0	0	0.0723589	0	0	0	0.0105954	0.028447	0	0	0	0	0	0	0	0	0	0	0	0	0	0.00276495	0	0	0	0	0	0	0	0	0	0	0	0	0	0.00917515	0	3.07981	0.00209341	0	0
Clubiona brevipes	0	0	0.11534	0	0	0.0844595	0	0	0	0	0.0241196	0	0.0343215	0	0	0	0	0	0	0	0	0	0.00140924	2.11943	0.00177245	0	0	0.00172073	0	0	0	0	0	0	0	0	0.307692	0	0	0	0	0	0.475875	0.00734012	0	0	0	0	0
Coleophora	0	0	0	0	0	0	0	0.0565291	0	0	0	0	0	0	0	0	0	0	0	0	0	0.126942	0	0	0	0	0	0.00172073	0	0	0	0	0	0	0	0	0	0	0	0	0	0	0	0	0	0	0	0	0
Coleophora flavipennella	0.571429	0.0615385	0	0	0.828632	0	0.158646	0.0565291	0.138644	0	1.85721	0	0	0	0.0709889	0	0	0.486618	0	0	0.0161722	0	0.00704622	0.00134226	0	0.00285519	5.19049	0.0068829	0	0	0.00821616	0	0	0.0134089	0	0	0	0	0.00813074	0.938489	0.00176174	0.00181927	0.340962	0.00367006	0	0.0891042	0.0272143	0.580604	0
Coleophora laricella	0.685714	0	0	0	0	0	0	0.0565291	0	0	0	0	0	0	0	0	0	0	0	0	0	0	0	0	0	0	0	0	0	0	0	0	0	0.00191556	0	0	0	0	0	0	0	0	0	0	0	0.00228472	0	0	0
Coleophora lutipennella	0	0.0923077	0	0	0	0	0.0528821	0.0565291	0.0630199	0	0.0964785	0	0	0	0	0	0	0	0	0	0.0029404	0	0.415023	0.00671132	0.00708981	0.0142759	0.0442772	0	0	0	0.00469495	0	0	0.00957781	0	0.00305213	0	0	0	0.848975	0	0	0.00490593	0	0	0	0.00628022	0	0
Colotois pennaria	0.514286	0.0615385	2.72972	0.358102	3.49083	0.506757	7.13908	0.0565291	0.806655	0.0754717	2.43608	0	0.506242	0.0833127	0.216145	0.131445	0.524246	0.942822	0.327761	0	0.0338146	0.00668114	0.00281849	0.0644287	0.0319041	0.00285519	0.050315	0.00344145	1.3905	0.00276495	0.022301	0.0082176	0	0.0383112	0	0	1.64103	0	0.00162615	3.28471	0.0105705	0.0145542	0.0613241	0.190843	8.27622	0.271882	0.843643	1.12537	0.139037
Conistra	0.171429	0	0	0	0.141044	0	0.026441	0	0	0	0.217077	0	0	0.00177261	0.00741675	0	0.131062	0.0304136	0.0327761	0	0	0.0367463	0.0352311	0.0120804	0	0.00571037	0.0020126	0	0	0	0	0	0	0	0.409836	0.00305213	0	0	0	0.00659581	0.00528523	0.00181927	0	0	0.0130364	0.00456944	0.00209341	0.00716794	0
Conistra vaccinii	3.14286	1.32308	0.730488	0.358102	1.18124	0.422297	0.0793231	0.508762	0.441139	0.679245	0.988905	0	0.283152	0.0762222	0.0148335	0.0127521	11.1402	0	6.42412	2.32558	0.0205828	10.1687	11.8778	4.18115	0.148886	1.69598	0.239499	0.135937	0.579374	0.00829485	0.00704242	0.041088	0.104603	0.128343	3.89344	0.0824075	1.02564	0	0	0.311888	1.88506	0.229228	0.760419	0.0440407	4.68378	0.0137083	0.0251209	0.73113	0.0144454
Copromyxa protea	0	0.184615	0	0	0	2.36486	0	0	0	1.88679	0	0	0	0	0	0.0323707	0.131062	0	0	0	0	0	0	0	0	0.0513933	0	0	0.115875	26.8449	0.017606	0.0082176	3.76569	0	0	0	0	3.07263	0	0	0	0	0	0	0	0	0	0	0
Cosmia trapezina	0.0571429	1.23077	0.692042	0.537153	0.334979	0	0.237969	0.169587	0.151248	0.0754717	0.337675	0	0.132996	0.031907	0.00953582	0.00686651	0	0	0.131105	4.65116	0.007351	0.0200434	0.0528467	1.45501	5.98734	0.414002	1.2458	0.0223694	0.347625	0.00276495	0.00234747	0.0041088	0	0.00383112	0.204918	0.0427298	0.717949	0	0.00487845	0.0555932	0.142701	0.00727709	0.17416	0.0678961	0.0297974	0.00685417	0.0628022	1.1182	0.444196
Cotesia	0	0	0	0	0.0176305	0	0	0	0	0	0	0	0	0	0.00105954	0	0	0	0	0	0	0	0	0	0	0	0	0	0	0	0	0	0	0	0	0	0	0	0	0	0	0	0	0	0	0	0	0	0
Cotesia rubecula	0.114286	0	0	0	0.705219	0.0844595	0.317292	0	0	0	0.65123	0	0	0	0.0434409	0.0323707	0	0.243309	0	0	0	0	0	0	0	0	0	0	0	0	0	0	0	0	0	0	0	0	0	0	0	0	0	0	0	0.0365556	0	0	0.010834
Cotesia spuria	0	0	0	0	0.0352609	0	0.026441	0	0	0	0.0482393	0	0	0	0.00211907	0.000980931	0	0	0	0	0	0	0	0	0	0	0	0	0	0	0	0	0	0	0	0	0	0	0	0	0	0	0	0	0	0	0	0	0
Cuculliinae	0	0	0	0	0	0	0	0	0	0	0	0	0	0	0	0	0	0	0	0	0	0	0.00281849	0	0	0	0	0	0	0	0	0	0	0	0	0	0	0	0	0	0	0	0.946844	0	0	0	0.00209341	0.00716794	0
Diurnea fagella	0.0571429	0.0923077	0	0	0	0	0	0	0	0	0	0	0	0	0	0	0	0	0	0	0	0	0	0	0	0	0	0	0	0	0	0	0	0	0	0	0	0	0	0	0	0	0.00245296	0	0	0	0	0	0
Dolichogenidea sp.	0	0	0	0	0	0	0	0	0.0378119	0	0	0	0	0	0	0	0	0	0	0	0	0	0	0	0	0	0	0	0	0	0	0	0	0	0	0	0	0	0	0.00188452	0	0	0	0	0	0	0	0	0
Egle groenlandica	0	0.307692	1.84544	0	0	0	0	0	0	0	0	0	0.287443	0	0	0	0.78637	0	0	0	0	0	0	0.0496638	0	0	0	0	0.463499	0.0138248	0.0164323	0.0123264	0	0.00191556	0	0	0.923077	0	0	0	0	0	0	0.0678961	0	0	0	0	0
Ennominae	0	0	0	0	0	0	0	0.0565291	0	0	0.0241196	0	0	0	0	0	0	0	0	0	0	0.00334057	0.000704622	0.00134226	0	0	0.0040252	0.0585047	0	0.00276495	0	0	0	0	0	0.790502	0	0	0	0	0	0	0.0122648	0	0	0	0	0	0
Epinotia	0	0	0.192234	0	0.0352609	0	0	0	0	0	0	0	0.0429019	0	0	0	0	0	0	0	0	0	0	0.00939585	0	0	0	0	0	0	0	0	0	0	0	0	0.102564	0	0	0.000942258	0	0	0	0.00183503	0	0	0	0	0
Epinotia immundana	0	0	0	0	0	0	0	0	0	0.0754717	0	0	0	0.00886305	0	0	0	0	0	0	0.0014702	0.00334057	0	0	0.00886226	0	0	0	0.0579374	0	0	0	0	0	0	0	0	0	0	0	0	0	0	0	0.00186234	0	0	0	0
Epirrita autumnata	0	0	0.0384468	0	0	0	0.026441	0	0	0	0	0	0	0	0	0	0	0	0	0	0	0	0	0	0	0	0.0020126	0	0	0	0	0	0	0	0	0	0	0	0	0.0226142	0	0	0	0	0	0	0	0	0.00180567
Epirrita christyi	0.0571429	0.246154	0.192234	0	0.0352609	0.168919	0	0.169587	0.100832	0	0.0964785	0	0.493372	0	0.00529768	0.0539512	0	0	0.0655523	0	0	0.00668114	0.00563698	0.00134226	0.00177245	0	0.0020126	0.00172073	1.44844	0	0.0258222	0.0328704	0.313808	0.0210712	0	0.00305213	0	0	0	0.00188452	0.0598992	0.00727709	0.112836	0.00917515	0.00558701	0.61916	0.404028	5.04623	0.00180567
Epirrita dilutata	0.628571	0.153846	0	0	1.33992	0.253378	0.026441	0.791408	0.201664	0	0.192957	0	0.0128706	0.00354522	0.0275479	0.00392372	0.262123	0.0608273	0.458866	0	0.0029404	0.070152	0.348083	0.0107381	0.0177245	0.00856556	0.0241512	0.0206487	0.0579374	0.0138248	0.00117374	0.419098	0.104603	0.00957781	0.204918	0	0	0	0	0.261006	5.7838	2.24862	0.208502	0.00550509	0.00744934	0.0159931	0.19678	1.36191	0.00361135
Epuraea melanocephala	0.0571429	0	0	0	0	0	0.0528821	0	0.100832	0	0	0	0	0	0	0	0	0	0	0	0.007351	0	0	0	0	0	0.0080504	0	0	0	0.00117374	0	0	0.00383112	0	0	0	0	0.0032523	0.00565355	0	0	0	0	0	0	0.00418682	0	0
Erannis defoliaria	28.1143	0.307692	0.384468	1.16383	0.722849	0.844595	0.661026	3.1091	0.554575	0.150943	1.32658	0	0.102965	0.0691318	0.132442	0.00882838	6.1599	0.851582	5.40806	18.6047	0.180834	0.160347	0.00211387	0.446974	0.0425389	0.605299	0.0261638	0.127334	1.10081	0	0.022301	0.123264	0.313808	0.0229867	7.9918	0.00610426	0.410256	0.558659	0.00487845	1.63388	0.0828019	14.596	0.0564182	0.0256904	0.0372467	0.137083	0.0523352	4.77385	0.0704213
Eucosmini	0	0	0	0	0	0	0	0	0	0	0	0	0	0	0	0	0	0	0	0	0	0	0	0.00134226	0.00354491	0.00285519	0	0.0619461	0	0	0	0	0	0	0	0	0	0	0	0	0	0	0	0	0	0	0	0	0
Eudemis profundana	0	0	0.0384468	0.984781	0	0	0.158646	2.31769	0.113436	0.0754717	0.916546	0	0.0171608	0.0460879	0.00317861	0.000980931	0	0.0912409	0.0655523	0	0.0411656	10.7767	0.0500282	0.103354	9.78394	0.0571037	0.195222	20.277	0.463499	0	0.00469495	0.0986112	0	0.0191556	0	0	0.102564	0	0.00650459	0.00659581	0.0951341	0	0.00245296	0.00183503	0.0316597	0	0.0251209	0.301054	0.0270851
Eupsilia transversa	0.228571	10.7077	2.3837	6.17726	0.440762	0.0844595	2.37969	4.52233	5.52054	0.150943	0.289436	8.69565	0.707881	0.501649	0.133501	0.0353135	5.24246	0.912409	2.98263	0	0.0823311	0.277267	0.219138	0.0469792	0.150658	0.00285519	0.169058	0.16519	9.32793	0.0414743	0.190145	55.7482	0.523013	0.208796	4.5082	0.433403	4.20513	2.51397	0.121961	2.78626	0.590184	0.227409	3.09564	0.056886	0.0614571	0.0228472	2.32368	1.74181	22.3344
Gelechiinae	0	0	0	0	0	0	0	0	0	0	0	0	0	0	0	0	0	0	0	0	0.0029404	0	0	0	0	0	0.0040252	0	0	0	0	0	0	0	0	0	0	0	0.00162615	0.000942258	0	0	0	0	0	0	0.00209341	0	0
Geometridae	0	0	0	0	0	0.0844595	0	0	0.012604	0	0	0	0	0	0	0.103979	0	0	0	0	0	0	0	0	0	0.00571037	0	0	0	0	0	0	0	0	0	0	0	0	0	0	0	0	0	0	0	0	0	0	0
Glyptapanteles porthetriae	0	0	1.88389	0	0.0881523	0	0	0	0	0.150943	0.0723589	0	0.270282	0	0.00105954	0.0166758	0	0	0	0	0	0	0	0.051006	0	1.2677	0	0	0	0.00276495	0	0	0.209205	0	0	0	1.12821	0	0	0.00376903	0.00176174	0	0	0.0825764	0	0	0	0	0
Gypsonoma dealbana	0.114286	0	0.922722	0.984781	0	0	0.555262	0.339175	0.857071	0.0754717	0.0723589	0	0.167317	0.0212713	0	0	0.393185	0.0304136	0.163881	0	0.0793907	0.0200434	0.00281849	0.0402679	5.20392	0	0.642019	0.0103244	0.289687	0	0.0199535	0.0082176	0	0.0555513	1.02459	0.00610426	1.4359	0.558659	0.0455322	0.0282678	0.00176174	0.00363855	0	0.0422057	0.00931168	0	0.0586154	0.0215038	0.0126397
Hemiptera	0	0	0	0	0	0	0	0	0	0	0	4.34783	0	0	0	0	0	0	0.0327761	0	0.0014702	0.0768331	0	0	0	0	0	0	0	0	0	0	0	0	0	0	0	0	0	0	0	0.0218313	0	0	0	0	0	0	0
Hexapoda	0	0	0.0768935	0	0	0	0	0	0	0	0	0	1.14977	0	0	0	0	0	0	0	0	0	0	0	0	0	0	0	0	0	0	0	0	0	0	0	0	0	0	0	0	0	0	0.00367006	0	0	0	0	0
Holometabola	0	0	0	0.268577	0	0	0	0	0	0	0	0	0	0.0939483	0	0	0	0	0	0	0	0	0	0	0	0	0	0	0.0579374	0	0	0	0	0	0	0	0	0	0	0	0	0	0	0	0	0	0	0	0.00541702
Hydriomena furcata	0.0571429	0	2.92195	0	0.0881523	0	0.185087	0	0	0	0	0	0.321764	0	0	0	0	0	0	0	0	0	0	0.0496638	0	0	0	0	0	0	0	0	0	0	0	0	2.15385	0	0	0.00188452	0.00176174	0	0	0.104597	0	0	0	0	0.0234738
Hymenoptera sp.	0	0	0.0768935	0	0	0.168919	0	0	0	0	0	0	0.00429019	0	0	0.00588558	0	0	0	0	0	0	0	0.00134226	0.0248143	2.86946	0.0020126	0	0.115875	0.00829485	0	0	0.209205	0	0	0	0	0.27933	0	0	0	0	0.0858538	0	0	0	0	0	0
Lehmannia marginata	26.2286	23.0462	1.42253	21.0385	0.158674	0	6.47805	0	12.4023	0.0754717	0.0241196	8.69565	0.23596	90.2329	0.0190716	0.00882838	31.4548	0.152068	8.16126	0	0.396954	0.00334057	0.207864	0.0281875	0.457293	0.0342622	0.450822	0.00172073	41.3673	0.0331794	96.9671	0.082176	0.627615	1.51904	14.5492	84.6722	1.84615	1.11732	0.495975	0.655812	0.0105705	14.2358	0.669659	2.85164	0.581049	0.0594028	0.812242	0.0215038	0.348495
leotiomyceta	0	0	0	0	0	0	0	0	0	0	0	0	0	0	0	0	0	0	0	0	0	0	0	0	0	0	0	0	0	0	0	0	0	0	0	0	0	0	0	0	0	0	0	0	0	0	0	0	0
Lypha dubia	0	0	0	0	0	0	0	0	0	0	0	0	0	0	0	0	0	0	0	0	0	0	0	0	0	0	0	0	0	0	0	0	0	0	0	0	0	0	0	0	0	0	0	0	0	0	0	0	0
Microgastrinae	0.0571429	0	0	0	0.141044	0	0	0.113058	0	0	0	0	0.00429019	0	0	0	0	0	0	0	0	0.00334057	0	0	0	0	0	0.00344145	0	0	0	0.0082176	0	0	0	0	0	0	0	0.0122494	0.711744	0	0	0	0	0	0	0.00716794	0
Muscoidea	0	0	0	0	0	0	0	0	0	0	0	0	0	0	0	0	0	0	0	0	0	0	0	0	0	0	0	0	0	0	0	0	0	0	0	0	0	0	0	0	0	0	0	0	0	0	0	0	0
Nematocera	0	0	0	0	0	0.0844595	0	0	0	0.226415	0	0	0	0	0	0.000980931	0	0	0	0	0	0	0	0	0	0	0	0	0	1.26358	0.00117374	0	0.313808	0	0	0	0	0.27933	0	0	0	0	0	0	0	0	0	0	0
Neuroterus quercusbaccarum	0.742857	1.44615	3.11419	0.716204	0.0881523	0.422297	3.83395	1.07405	0.541971	0.90566	0.410034	0	0.394697	0.12231	0	0	0.131062	0	0.0327761	0	22.2588	25.993	5.08878	34.2854	0.148886	0.0199863	0.571578	0.123892	1.10081	0	0.0492969	0.115046	0	0.130258	0	0.0854597	4.20513	0	0.0341491	0.202586	0.956626	0.00909637	0.137366	0.187173	15.0197	0.0159931	0.152819	0.172031	0.0577815
Obtectomera	0	0	0	0	0	0	0	0	0	0	0	0	0	0	0	0	0	0	0	0	0	0	0	0	0	0	0	0	0	0	0	0	0	0	0	0	0	0	0	0	0	0	0	0	0	0	0	0	0
Oecophoridae	0	0	0	0.0895255	0	0	0	0	0	0	0	0	0	0.0744496	0	0	0	0	0	0	0	0	0	0	0.00708981	0	0	0	0	0	0	0	0	0	0	0	0	0	0	0	0	0	0	0	0	0	0	0	0.00361135
Oncopsis speciosa	0	0.0615385	0.422914	0	0	0	0	0	0	0	0	0	0.0429019	0	0	0	0.131062	0	0	0	0	0	0	0.00939585	0	0	0	0	0.0579374	0	0.00117374	0	0	0	0	0	0.205128	0	0	0	0	0	0	0.0110102	0	0	0	0	0
Oomycetes	0	0	0	0	0	0	0	0	0	0	0	0	0	0	0	0	0	0	0	0	0	0	0	0	0	0	0	0	0	0	0	0	0	0	0	0	0	0	0	0	0	0	0	0.00183503	0	0	0	0	0
Operophtera	0	0.0923077	0	0	0.211566	0.0844595	0.026441	0.113058	0.302496	0.150943	0.168837	0	0.0128706	0.0230439	0.0243693	0.0657224	0.131062	0.0608273	0.524418	0	0.0029404	0.00334057	0.0465051	0.00268453	0.00886226	0.00856556	0.0181134	0	0	0	0.00117374	0.0082176	0	0.00574669	0.204918	0.00610426	0	0.27933	0.0032523	0.0489974	0.054614	0.00363855	0.0294356	0.00183503	0	0.00456944	0	0	0.00361135
Operophtera brumata	8.68571	10.7385	3.22953	13.2498	20.6453	44.5946	10.5235	37.2527	35.455	44.3774	19.9228	60.8696	11.2875	1.93569	2.1943	43.725	18.2176	6.84307	46.6077	39.5349	2.05093	1.47987	11.4297	2.15836	0.836598	21.7993	17.2238	0.452551	8.34299	0.223961	0.325125	0.501274	30.8577	1.29109	23.1557	0.796606	4.20513	29.6089	0.443939	27.6807	12.0856	38.1192	61.5056	0.378016	1.34833	2.09052	83.7028	64.2248	6.71169
Orthosia cerasi	0.114286	1.38462	0.653595	4.65533	0.0176305	0.591216	0.740349	0.565291	1.82758	1.20755	0.530632	4.34783	0.510532	0.397065	0.013774	0.12654	0.393185	0.0608273	0.458866	0	0.0617484	0.023384	0.169109	0.0832204	47.1242	7.35781	0.227424	0.0533425	3.53418	0.0221196	0.0258222	0.0164352	0.83682	0.0689602	6.7623	0.0793554	0.923077	1.11732	0.0195138	0.0555932	0.00880871	0.00181927	0.169255	0.0220204	0.147125	0	0.0669891	0.00716794	0.185984
Orthosia cruda	0.114286	0.123077	0.11534	0.179051	0.0176305	0	1.00476	0.0565291	0.932695	0	0.289436	0	0.00858038	0.0141809	0.00317861	0	0.131062	0.0304136	0.0327761	0	0.0676292	0	0.0246618	0.0161072	2.70299	0.00285519	28.6453	0.0154865	0.405562	0	0.0457757	0	0	0.0804536	0	0.00610426	0	0	0.0357753	0.0697271	0	0.00181927	0.0171708	0.00183503	0.011174	0.00228472	0.397747	0	0.010834
Orthosia incerta	0	0	0	0	0	0.168919	0	0	0	0.150943	0.0241196	0	0	0	0	0.00882838	0	0	0	0	0	0	0.000704622	0.00536906	0	1.69312	0.0020126	0.0103244	0	0	0	0	0.104603	0	0	0	0	0	0	0	0	0	0	0	0	0	0	0	0
Pandemis cerasana	0.114286	1.04615	0.961169	0	0.0705219	0	1.24273	0.282646	0.869675	0.0754717	0.0482393	0	0.23596	0.0177261	0.00317861	0.00196186	0	0	0.196657	0	0.0632186	0.00668114	0.0620068	0.0604019	0.00531736	0.0142759	10.6708	0.0137658	0	0	0.0187798	0.0041088	0	0.0478891	0	0.0671469	0.615385	0	0.0227661	0.65487	0.317114	0	0.0932126	0.0293605	0	0.00228472	0.0900165	0.00716794	0.0198624
Pandemis cinnamomeana	0	0	0	0.268577	0	0	0	0	0	0	0	0	0	0.0141809	0	0	0	0	0	0	0	0	0	0	0.0106347	0	0	0	0.23175	0	0	0	0	0	0	0	0	0	0	0	0	0	0	0	0.0130364	0	0	0	2.80602
Penicillium polonicum	0	0	0	0	0	0	0	0	0	0	0	0	0	0	0	0	0	0	0	0	0	0	0	0	0	0	0	0	0	0	0	0	0	0	0	0	0	0	0	0	0	0	0	0	0	0	0	0	0
Penicillium solitum	0	0	0	0	0	0	0	0	0	0	0	0	0	0	0	0	0.131062	0	0.0983284	0	0	0	0	0	0	0	0	0	0	0	0	0	0	0	0	0	0	0	0	0	0	0.00181927	0	0	0	0	0	0	0
Philodromus	0.114286	0	0.499808	0	0.246827	0	3.14648	0.282646	3.56693	0	0	0	0	0	0	0	0	0	0	0	0.213179	0.0267246	0	0.00134226	0.00177245	0	0.229436	0.228857	0	0	0.136153	0.0328704	0.627615	83.4074	0	0	0	0	0.0471583	0.324137	1.61728	0	0	0	0.00186234	0	0.385187	0.0286718	0
Philodromus aureolus	0	0	0	0.0895255	0	0	0	0	0	0.0754717	0	0	0	0.0159535	0	0	0	0	0	0	0	0	0	0	0.0124072	0	0	0	0.289687	0	0	0	0	0	0	0	0	0	0	0	0	0	0	0	0.0148987	0	0	0	0.0144454
Phycita roborella	0.0571429	0	0	0	0	0	0	1.24364	0	0.528302	0	4.34783	0	0.00177261	0	0	0	0.0304136	0	0	0.0191126	25.2748	0	0	0	0	0.0020126	0.0550632	0.0579374	0	0	0.115046	0	0	0	0	0	0	0	0	0.0493288	0	0	0	0	0	0.00209341	0.143359	0.00180567
Phyllobius maculicornis	0.228571	0	0	0	0	0	0	0	0	0	0	0	0	0	0	0	0	0	0.0983284	0	0.0014702	0	0	0	0	0	0	0	0	0	0	0	0	0	0.204918	0	0	0	0	0	0	0.00363855	0	0	0	0	0	0	0
Phyllobius pyri	0	0	0	0	0	0	0	0	0	0	0.0241196	0	0.00858038	0	0	0	0	0	0	0	0	0	0	0.735561	0	0	0	0	0	0	0	0	0	0	0	0	0.102564	0	0	0	0	0	0	0.00550509	0	0	0	0	0
Plectus acuminatus	0	0	0	0	0	0	0.0528821	0	0	0	0	0	0	0	0	0	0	0	0	0	0.0014702	0	0	0	0	0	0.0040252	0	0	0.0442392	0.118547	0	0	0	0	0	0	0	0	0.000942258	0	0	0	0	0	0	0	0	0
Polydrusus undatus	0	0.0615385	0	0	0	0	0	0	0	0	0	0	0	0	0	0	0	0	0	0	0	0	0.00281849	0	0	0	0	0	0	0	0	0	0	0	0	1.30631	0	0	0	0	0	0.00363855	0.00245296	0	0	0	0	0	0
Psoricoptera gibbosella	0	0	0	0	0	0	0.0528821	0	0	0	0.0241196	0	0	0	0	0	0	0	0	0	0.0029404	0	0.000704622	0	0	0	1.7409	0.00172073	0	0	0	0	0	0.00191556	0	0	0	0	0.0032523	0.000942258	0	0	0	0	0	0	0.00418682	0	0
Ptycholoma lecheana	1.94286	0.676923	0.346021	0.447628	1.78068	0.168919	0.105764	2.54381	0.403327	0	0.0241196	0	0.154447	0.0177261	0.0105954	0.00490465	0.131062	0.182482	0.491642	0	0.0014702	0.247202	0.0415727	0.00402679	0.00177245	0.00285519	0.0040252	0.127334	0	0	0.00117374	0.17257	0.209205	0.00957781	0.819672	0.0793554	0.923077	0.558659	0.0130092	0.248756	23.2215	0.00363855	0.495499	0.00550509	0	0.00228472	0.00418682	0.408573	0.00180567
Pythium	0	0	0	0	0	0	0	0	0	0.0754717	0	0	0	0	0	0	0	0	0	0	0.029404	0	0.000704622	0	0	0	0.0523276	0	0	0	0	0	0	0	0	0	0	0	0	0	0	0	0	0	0	0	0	0	0
Quercusia quercus	2.45714	0.0307692	0	0	0	0	0.211528	0.395704	0.642803	0	0.0241196	0	0.0214509	0.00354522	0.00211907	0	0	0	0	0	0.0382252	0.0167029	0.00563698	0.00805358	0.00708981	0.00856556	9.58198	0.00860363	0	0.00276495	0.0199535	0.0164352	0	0.0325646	0	0.00305213	0	0	0.0130092	1.34178	0.00880871	0	0.00735889	0	0	0	0.0481484	0.0143359	0
Radix natalensis	0.0571429	0	0	0	0	2.44932	0.105764	0	0	5.66038	0	0	0	0	0	0.070627	0	0	0	0	0	0	0	0	0	0.15418	0	0	0	0.102303	0	0	4.0795	0	0	0	0	5.02793	0	0	0	0	0	0	0	0	0	0	0.0144454
Rhabditida	0	0	0	0	0	0	0	0	0	0	0	0	0	0	0	0.000980931	0	0	0	0	0	0	0	0	0	0	0	0	0	0.315204	0.00586868	0	0	0	0	0	0	0	0	0	0	0	0	0	0	0	0	0	0
Rhynchaenus fagi	0.114286	0.830769	4.1138	0	0.282087	0	0.423057	0.113058	1.02092	0	1.2301	0	67.3302	0.00886305	7.73991	0.00196186	0	0.182482	0.163881	0	10.9486	0.023384	0.0500282	0.0953007	0.0762155	0.00285519	0.152958	2.62583	0.115875	0	0.00821616	0	0.523013	0.189641	0	0.0610426	0.923077	0	0.00813074	0.050882	0.00704697	0.00727709	0.149631	0.0880815	0.00186234	0.0365556	0.0146539	0.0358397	0.00180567
Satyrium sp.	0.0571429	0.0307692	7.68935	0.0895255	0.0176305	0.422297	0	0	0	0	0	0	1.65601	0	0	0	0	0	0	0	0	0	0.00281849	0.306036	0.00177245	0	0.0020126	0	0	0	0	0	0	0.00191556	0	0	4.61538	0	0	0	0.00176174	0.0218313	0.0515123	81.0093	0.0297974	0.0388403	0.0293077	0.0716794	0
Sigmurethra	0	0	0	0	0	0	0.026441	0	0	0	0	0	0.433309	0	0.0190716	0.0304089	0	0	0	0	0	0	0	0	0	0	0.601767	0	0	0	0	0	0	0	0	0	0	0	0.00162615	0.000942258	0	0	0	0	0	0	0	0	0
Steinernema intermedium	0	0	0.0384468	0	0	0	0	0.0565291	0	0	0	0	0	0	0	0	0	0.0304136	0	0	0	0	0	0	0	0	0	0	0	0	0	0.0041088	0	0.00191556	0	0.00305213	0.410256	0	0	0	0	0	0	0	0	0	0	0	0
Syrphus	0	0	0	0	0	0	0	0	0	0	0	0	0	0	0	0	0	0	0	0	0	0	0	0	0	0	0	0	0	0	0	0	0	0	0	0.00305213	0	0	0	0	0	0	0	0	0	0	0	0	0
Syrphus ribesii	1.71429	0.984615	0	0	0	0	0	0	0	0.301887	0	0	0	0	0	0	4.58716	0	2.22878	0	0.029404	0.0300651	0.0415727	0	0	0	0	0	0	0	0	0	0	0	4.09836	0.0427298	0	0	0	0	0	0.0946022	0.0735889	0	0	0	0	0	0
Syrphus torvus	0.114286	1.29231	0	0	0	0	0	0	0.012604	0.150943	0	0	0	0	0	0	0.393185	0	0	0	0.029404	0.00668114	0.0479143	0	0	0	0	0	0	0	0	0	0	0.00191556	0	0.0427298	0	0	0	0	0	0.00545782	0.125101	0	0	0	0	0	0
Syrrhizus sp.	0	0	0	0	0	0	0	0	0	0	0	0	0.793685	0	0	0	0	0	0	0	0	0	0	0	0	0	0	0	0	0	0	0	0	0	0	0	0	0	0	0	0	0	0	0.00183503	0	0	0	0	0
Tachinidae	0	0	0	0	0	0	0	0	0	0	0	0	0	0	0	0	0	0	0	0	0.0014702	0	0.000704622	0	0	0	0	0	0	0	0	0	0	0	0	0	0	0	0	0	0	0	0.00245296	0	0	0	0	0	0
Taeniothrips inconsequens	0.4	10.5231	0.922722	0.179051	2.64457	6.6723	1.40137	0.734878	0.957903	3.69811	0.916546	0	0.849457	3.23501	1.81075	0.114769	3.01442	0.243309	0.163881	0	0.0690994	0.0567897	0.0873732	0.0134226	0.0124072	0.211284	0.104655	0.0223694	2.37543	49.5728	0.136153	21.6369	5.85774	0.0881159	0.204918	0.140398	0.410256	4.46927	0.206521	0.128147	0.0880871	1.49726	0.267373	1.73961	1.13416	0.20791	0.0711759	0.143359	0.0234738
Tetragnatha obtusa	0	0.0923077	1.7301	0	0	0	0	0	0	0	0	0	0.210219	0	0	0	0.655308	0	0	0	0	0	0	0.0268453	0	0	0	0	0.173812	0.00829485	0.0117374	0.0041088	0	0	0	0	0.512821	0	0	0	0	0	0	0.0403707	0	0	0	0	0
Theridiidae	0.114286	0	0	0.0895255	0	0	0	0.0565291	0	0	0	0	0.00429019	0	0	0	0	0	0	0	0	0	0	0.00134226	0	0	0	0.0258109	0.0579374	0	0	0	0	0	0	0	0	0	0	0	0	0	0	0	0.00186234	0	0	0.00716794	0.00180567
Thrips major	0	0.0307692	0.0768935	0	0	0	0	0	0	0	0	0	0.00429019	0	0	0	0	0	0	0	0	0	0	0.00134226	0	0	0	0	0	0	0	0	0	0	0	0	0.102564	0	0	0.00188452	0	0.00181927	0	0.611065	0	0.00685417	0.00209341	0.00716794	0.00722269
Thrips minutissimus	0.0571429	0.430769	0.0768935	0	0.105783	1.09797	0.26441	0.452233	0.441139	0.603774	0.0241196	0	0.120125	0.04077	0.00423814	0.0205995	1.7038	0.0304136	0.0327761	0	0.460172	0.237181	0	0.00134226	0.00177245	0.031407	0.0764788	0.0120451	0.579374	12.3317	0.226531	15.2313	1.77824	2.53812	0	0.0793554	0	0.837989	0.0715505	0.025441	0.0299496	0.132807	0	0.00183503	0	0.0114236	0.0251209	0.0788474	0
Tortricinae	0	0	0	0	0	0	0	0	0	0	0	0	0	0	0	0	0	0	0	0	0	0.00334057	0	0	0	0	0	0	0	0	0	0	0	0	0	0	0	0	0	0	0.00176174	0	0	0.00183503	0	0.00456944	0	0.960505	0
Tortricodes alternella	0.228571	0.338462	5.45944	7.34109	1.25176	1.85811	0.581703	1.13058	0.390723	0.603774	1.88133	0	1.15835	0.677137	0.0921796	0.0196186	0	0.942822	0.655523	20.9302	0.0191126	0.093536	0.0648253	49.8128	0.682394	4.55688	0.060378	0.087757	4.46118	0.00829485	0.00352121	0.0328704	0.941423	0.0134089	1.63934	0.109877	11.6923	1.11732	0.032523	0.168664	1.1927	0.0545782	0.299262	0.539499	64.5672	12.1661	0.110951	4.19325	0.20043
Tranosema rostrale	0	0.0307692	0	0	0.0176305	0	0	0.169587	0.0756239	0	0.0964785	0	0.0214509	0.00177261	0.00105954	0.000980931	0	0	0.0655523	0	0.0014702	0.0100217	0.00281849	0.00939585	0.0106347	0	0.0181134	1.16837	0	0	0	0.0164352	0	0	0	0	0	0	0	0.00565355	0.244882	0	0.00245296	0	0	0	0	0.00716794	0
Vitrina pellucida	0.342857	0	3.26797	0	0	0	0	0	0	0	0	0	0.652109	0	0	0	0	0	0	0	0	0	0	0.139595	0	0	0	0	0	0	0	0	0	0	0	0	3.89744	0	0	0	0	0	0.00245296	0.106432	0	0	0	0	0
Xyleninae	0	0.123077	0	0.0895255	0	0	0	0.0565291	0.012604	0	0	0	0.00429019	0.00354522	0	0	0	0	0	0	0	0	0.00140924	0	0	0	0	0	0.23175	0	0.00117374	0	0	0	0	0	0	0	0.00162615	0.00471129	0.00176174	0	0.00245296	0	0	0	0	0	0.00361135
Yponomeutoidea	0	0	0	0	0	0	0	0	0	0	0	0	0	0	0	0	0	0	0	0	0	0	0	0	0	0	0	0	0	0	0	0	0	0	0	0	0	0	0	0	0	0.14918	0	0	0	0.00228472	0	0	0
Ypsolopha	0	0	0	0	0	0	0	0.0565291	0.012604	0	0.0723589	0	0	0	0	0	0	0	0	0	0	0.00334057	0.000704622	0.00402679	0.00531736	0.00571037	0.0060378	0.158307	0	0	0	0	0	0.00191556	0	0	0	0	0.00162615	0	0.00176174	0	0	0	0	0	0	0.0215038	0
Ypsolopha alpella	0	0	0.576701	0	0	0.253378	0	0	0	0.679245	0	0	0.068643	0	0	0.0107902	0	0	0	0	0	0.00668114	0.00211387	0.0187917	0.00354491	3.45477	0.0020126	0.00344145	0	0.0055299	0	0	0.732218	0	0	0	0.102564	0.837989	0	0	0	0	0	0.0165153	0	0	0	0	0
[truncated: 47 more columns]

## Sheet: >4% occurrence per sample
Taxon	Blank23	Blank24	Blank25	Blank26	Blank27	Blank28	Blank29	Blank30	Blank31	Blank32	Blank33	Blank34	BV43890	BV43891	BV43893	BV43894	ENeg11	ENeg12	ENeg13	ENeg14	NP01018	NP01020	NP01025	NP01027	NP01028	NP01029	NP01030	NP01034	NW76860	NW76870	NW76871	NW76875	NW76880	NW76882	NW76889	NW76893	NW76894	NW76897	NW76899	NW76901	NW76903	NW76907	NW76910	NW76911	NW76912	NW76915	NW76918	NW76919	NW76922
#N/A	17.8286	14.9846	39.9077	33.8406	58.5684	10.473	55.394	24.0249	23.8593	17.0566	52.6532	8.69565	3.92552	0.943028	86.7908	2.68285	8.12582	86.5572	8.42347	9.30233	57.8112	6.82813	18.7246	0.887236	2.033	4.88808	12.0233	5.65086	8.34299	7.98241	1.48478	1.62298	18.7238	8.86139	23.9754	10.2674	43.0769	22.3464	95.6143	56.773	49.6247	28.1332	1.85444	11.1992	3.57569	2.93358	9.69667	1.91384	1.99166
Adela reaumurella	0.0571429	0.123077	0	0	0	0	0	0	0	0	0.120598	0	0	0	0	0	0	0	0	0	0	0	1.6002	0.025503	0.0141796	0.00856556	0.0462898	0.00172073	0	0	0	0	0	0	0	0.0122085	0	0	0	0.000942258	0	0	0.00981186	0	0	0	0	0	0
Agelastica alni	0	0	0	2.14861	0	0	0	0	0	0	0	0	0	0.19676	0	0	0	0	0	0	0.0308742	0.046768	0	0	0.161293	0	0	0.00172073	3.41831	0	0	0	0	0	0	0	0	0	0	0	0	0	0	0	0.0912545	0	0	0	0.178762
Agriopis	0	0	0	0	0	0	0	0	0.0378119	0	0	0	0	0	0.00105954	0.000980931	0	0	0.0327761	0	0	0	0	0	0.00354491	0	0	0	0	0	0	0	0	0	0	0	0	0	0	0	0	0	0	0	0	0	0	0	0.00180567
Agriopis aurantiaria	0.0571429	0	0	0	0.0705219	0	0	0	0	0	0.0241196	0	0	0	0.00529768	0.00392372	0	0.0304136	0	2.32558	0	0	0	0	0	0.185587	0	0.00172073	0.463499	0	0.00117374	0	0	0	0	0	0	0	0	0.000942258	0	0	0	0	0	0.00456944	0	0.0143359	0
Agriopis marginaria	0.228571	0.0923077	0.0768935	0	0.0176305	0	0.026441	0	0.012604	0.528302	0.0482393	0	0.0343215	0.00354522	0.00105954	0.013733	0	0.0304136	0.131105	0	0.0102914	0.0668114	0.0901917	0.923478	0.00531736	1.97579	0.020126	0.00516218	0	0	0.00117374	0	0.313808	0	0.204918	0.00610426	0.102564	1.39665	0	0.00659581	0.0176174	0.00181927	0.0196237	0.00550509	0	0	0.140258	0.0143359	0
Agrochola circellaris	0	1.16923	0.692042	0	0.193935	0	0.0528821	0	0.0378119	0	0	0	0.132996	0	0	0.000980931	0	0	0	0	0.0029404	0	0.0479143	0.0389257	0	0	0.0080504	0	0	0.00276495	0	0	0	0.816029	0	0.0366256	0.410256	0	0.0243922	0.0207297	0.0105705	0	0.120195	0.0348656	0.00186234	0	0.010467	0	0.0650042
Agrochola macilenta	0	0.215385	0.0768935	0	0	0	0	0	0	0	0	0	0	0	0	0	0.393185	0	0	0	0.0014702	0.00668114	0.00352311	0	0	0	0	0.0068829	0.347625	0.00829485	0.00586868	3.15556	0.104603	0	0	0	0	0	0	0	0.0105705	0	0.00245296	0	0	0	0	0	0
Aleimma loeflingiana	0.114286	0	0	2.32766	0.176305	0	0.819672	0	0.0630199	0.0754717	0.289436	0	0.00429019	0.313752	0.00953582	0	0	0	0	0	0.0132318	0.865208	0.000704622	0.00268453	0.244598	0	0.81309	0.00172073	6.48899	0	0	0	0	0.00383112	0	0	0.102564	0	0	0.0103648	0.00528523	0	0	0	0.147125	0.00685417	0.00837363	0	64.1863
Amphipyra berbera	2.68571	13.9077	6.30527	2.05909	0.476023	10.3041	0.475939	11.3624	6.0247	10.2642	6.8741	0	4.65914	0.48215	0.156811	28.9698	4.98034	0.0304136	13.8315	0	0.0382252	0.370803	49.0565	1.55837	15.6844	16.6629	8.64612	62.7514	1.27462	0.282025	0.0211273	0.324595	14.0167	0.0459735	5.32787	0.689781	5.12821	12.8492	0.0130092	0.962988	0.537331	0.109156	26.7275	0.27342	0.0800805	0.0319861	0.0879231	0.910329	0.0451418
Amphipyra pyramidea	0.4	0.0307692	0.153787	0.179051	2.96192	11.8243	0.026441	1.46976	0.579783	5.35849	3.88326	0	0.257411	0.280072	0.382492	23.5953	0.393185	0.729927	1.44215	0	0.0014702	0.110239	0.00422773	0.0120804	7.02955	0.22556	0.010063	0.0739912	0.405562	0.160367	0.00117374	0.0698496	7.63598	0.00383112	0.409836	0	0	4.46927	0	0.0998794	0.31359	0.0436626	0.193784	0.0825764	0.0651818	78.069	0.0397747	9.05311	0.0180567
Andricus curvator	0	0.615385	0.422914	0	0.0705219	0	0.105764	0.395704	0.012604	0.150943	0.144718	0	0	0	0.00105954	0	0	0.0608273	0	0	0.152901	7.20561	0.0176156	0	0	0	0.0020126	0.0137658	0	0	0.00352121	0.0041088	0.209205	0.0536357	0	0.00915639	0	0	0	0.164895	0.0140939	0	0.28945	0	0	0.00228472	0.00418682	0.0358397	0
Anorthoa munda	0	0.0307692	0.422914	0	0.105783	0	0	0	0	0	0	0	0.107255	0	0	0	0	0	0	0	0	0	0.00281849	0.0174494	0	0	0	0	0	0	0.00704242	0	0	0.00191556	0	0.00305213	0.410256	0	0	0.00282678	0.00352348	0.00181927	0.277185	0.0146802	0	0	0	0	0.00180567
Anyphaena accentuata	0	0	0	0	0	0	0	0	0	0	0	0	0	0	0	0	0.131062	0	0	0	0	0	0	0	0	0	0	0	0	0	0	0	0	0.00191556	0.204918	0	0	0	0	0	0	0.00181927	0	0	0	0	0	0	0
Apocheima hispidaria	0	0	0	0	0	0	0	0	0	0	0	0	0	0	0	0	0	0	0	2.32558	0	0	0	0	0	0	0	0	0	0	0	0	0	0	0	0	0	0	0	0.0188452	0	0	0	0	0	0	0	0	0
Apocheima pilosaria	0	0	0	0	0.0352609	0	0	0.0565291	0	0	0.0241196	0	0	0	0	0.000980931	0	0	0	0	0	0	0	0	0	0	0	0.00172073	0	0	0	0	0	0	0	0	0	0	0	0	0.00176174	0	0	0	0	0	0	0	0
Araneoidea	0	0	0	0	0	0	0	0	0	0	0.0241196	0	0	0	0	0	0	0	0	0	0	0	0	0	0	0	0	0	0	0	0	0	0	0	0	0	0	0	0	0	0	0	0	0	0	0	0	0	0
Araneus triguttatus	0	0	0	0	0	3.125	0	0	0	2.41509	0.0723589	0	0	0	0	0.0313898	0	0	0	0	0	0	0.00140924	0.00268453	0.00886226	29.6283	0.0140882	0.00172073	0	0.058064	0	0	4.39331	0	0	0	0	5.30726	0.0699244	0	0	0	0	0	0	0	0	0	0
Archips crataeganus	0	0.584615	0	0	0	0	0	0	0	0.226415	0	0	0	0.00177261	0	0	0	0	0	0	0.0161722	0.0267246	0.0295941	0	0	0	0	0	0.0579374	0	0	0	0	0	0	0.0152607	0	0	0	0	0	0	0.0588711	0	0	0	0	0	0
Archips xylosteana	0	0	0	0.0895255	0	0	0	0.960995	0	0.226415	0.361795	0	0.00429019	0.00354522	0.00105954	0	0	0	0	0	0.0044106	8.90596	0.0140924	0.0389257	1.27971	0.0399726	0.0422646	5.28091	0	0	0	0.0534144	0	0	0	0	0	0	0	0	0.0369966	0	0	0	0.00931168	0	0	0.136191	0.00361135
Aspergillaceae	0	0	0	0	0	0	0	0	0	0	0	0	0	0	0	0	0	0	0	0	0	0	0	0	0	0	0	0	0	0	0	0	0	0	0	0.00305213	0	0	0	0	0	0	0	0	0	0	0	0	0
Bibio marci	0	0	0.0384468	0	0.0176305	0	0.026441	0.0565291	0.012604	0	0	0	0.0128706	0	0.0339051	0	0	0.0304136	0	0	0.0044106	0	0	0.00134226	0	0	0	0	0	0	0	0	0	0.00191556	0	0	0.205128	0	0.0162615	0.00848033	0.00880871	0	0.00245296	0.00183503	0	0	0	0	0
Bibionomorpha	0	0	0	0	0	0	0	0	0	0	0	0	0	0	0	0	0	0	0	0	0	0	0	0	0	0	0	0	0	0	0	0	0	0.0574669	0	0	0	0	0	0	0	0	0	0	0	0	0	0	0
Biorhiza pallida	0	0	0	0	0	0	0.475939	0	0.151248	0.0754717	0.0241196	0	0	0	0	0	0	0	0	0	4.64877	0.00668114	0	0	0	0	0.0281764	0	0	0.00276495	0.0199535	0	0	0.0344801	0	0	0	0	0.00813074	0.0273255	0	0	0	0	0	0	0.0314011	0	0
Blastobasis adustella	0	0.0615385	0	0	0	0.0844595	0.185087	0	0.201664	0	0	0	0	0	0	0.00294279	0	0.0912409	0	0	0.0132318	0	0	0	0	0	0.040252	0	0	0.608289	0.00586868	0	0	0.0153245	0	0.00305213	0.102564	0.558659	2.60021	0.0141339	0	0	0	0	0	0	0.0146539	0	0
Bulinus	0	0	0.11534	0	0	0.253378	0	0.0565291	0	0.679245	0	0	0	0	0	0.00882838	0	0	0	0	0	0.00334057	0	0	0	0.0199863	0	0.0068829	0	0.0165897	0	0.0123264	0.83682	0.00383112	0	0	0	0.837989	0	0	0.00880871	0	0	0	0	0	0	0	0
Bulinus truncatus	0	0	1.49942	0	0	0	0	2.60034	0.012604	0	0	0	0	0	0	0	0	0	0.0327761	0	0	0.253883	0	0	0	0	0	0.103244	0	0	0	0.254746	0.732218	0.124512	0	0	0	0	0	0	0.132131	0	0	0	0	0	0.00209341	0.537596	0
Campopleginae	0	0	0	0	0	0	0.105764	0	0.025208	0	0	0	0	0	0	0	0	0	0	0	0.0014702	0	0	0	0.00177245	0	0.0060378	0	0	0	0	0	0	0.00383112	0	0	0	0	0	0.000942258	0	0	0	0	0	0	0.00628022	0	0
Campopleginae sp.	0	0	0.153787	0	0	0	0	0	0	0	0	0	0.0557724	0	0	0	0	0	0	0	0	0	0	0.00805358	0	0	0	0	0	0	0	0	0	0	0	0	0.410256	0	0	0	0	0	0	0.00734012	0	0	0	0.00716794	0
Cicadellidae	0	0	0.192234	0	0.0176305	0	0	0	0	0	0	0	0.0471921	0	0	0	0	0	0	0	0	0	0	0.00134226	0	0	0	0.00172073	0	0	0	0	0	0	0	0	0.205128	0	0	0.00188452	0	0	0	0.00367006	0	0	0	0	0
Clausilia bidentata	0	0	0	0	0.105783	0	0	0	0	0	0.0723589	0	0	0	0.0105954	0.028447	0	0	0	0	0	0	0	0	0	0	0	0	0	0.00276495	0	0	0	0	0	0	0	0	0	0	0	0	0	0.00917515	0	3.07981	0.00209341	0	0
Clubiona brevipes	0	0	0.11534	0	0	0.0844595	0	0	0	0	0.0241196	0	0.0343215	0	0	0	0	0	0	0	0	0	0.00140924	2.11943	0.00177245	0	0	0.00172073	0	0	0	0	0	0	0	0	0.307692	0	0	0	0	0	0.475875	0.00734012	0	0	0	0	0
Coleophora	0	0	0	0	0	0	0	0.0565291	0	0	0	0	0	0	0	0	0	0	0	0	0	0.126942	0	0	0	0	0	0.00172073	0	0	0	0	0	0	0	0	0	0	0	0	0	0	0	0	0	0	0	0	0
Coleophora flavipennella	0.571429	0.0615385	0	0	0.828632	0	0.158646	0.0565291	0.138644	0	1.85721	0	0	0	0.0709889	0	0	0.486618	0	0	0.0161722	0	0.00704622	0.00134226	0	0.00285519	5.19049	0.0068829	0	0	0.00821616	0	0	0.0134089	0	0	0	0	0.00813074	0.938489	0.00176174	0.00181927	0.340962	0.00367006	0	0.0891042	0.0272143	0.580604	0
Coleophora laricella	0.685714	0	0	0	0	0	0	0.0565291	0	0	0	0	0	0	0	0	0	0	0	0	0	0	0	0	0	0	0	0	0	0	0	0	0	0.00191556	0	0	0	0	0	0	0	0	0	0	0	0.00228472	0	0	0
Coleophora lutipennella	0	0.0923077	0	0	0	0	0.0528821	0.0565291	0.0630199	0	0.0964785	0	0	0	0	0	0	0	0	0	0.0029404	0	0.415023	0.00671132	0.00708981	0.0142759	0.0442772	0	0	0	0.00469495	0	0	0.00957781	0	0.00305213	0	0	0	0.848975	0	0	0.00490593	0	0	0	0.00628022	0	0
Colotois pennaria	0.514286	0.0615385	2.72972	0.358102	3.49083	0.506757	7.13908	0.0565291	0.806655	0.0754717	2.43608	0	0.506242	0.0833127	0.216145	0.131445	0.524246	0.942822	0.327761	0	0.0338146	0.00668114	0.00281849	0.0644287	0.0319041	0.00285519	0.050315	0.00344145	1.3905	0.00276495	0.022301	0.0082176	0	0.0383112	0	0	1.64103	0	0.00162615	3.28471	0.0105705	0.0145542	0.0613241	0.190843	8.27622	0.271882	0.843643	1.12537	0.139037
Conistra	0.171429	0	0	0	0.141044	0	0.026441	0	0	0	0.217077	0	0	0.00177261	0.00741675	0	0.131062	0.0304136	0.0327761	0	0	0.0367463	0.0352311	0.0120804	0	0.00571037	0.0020126	0	0	0	0	0	0	0	0.409836	0.00305213	0	0	0	0.00659581	0.00528523	0.00181927	0	0	0.0130364	0.00456944	0.00209341	0.00716794	0
Conistra vaccinii	3.14286	1.32308	0.730488	0.358102	1.18124	0.422297	0.0793231	0.508762	0.441139	0.679245	0.988905	0	0.283152	0.0762222	0.0148335	0.0127521	11.1402	0	6.42412	2.32558	0.0205828	10.1687	11.8778	4.18115	0.148886	1.69598	0.239499	0.135937	0.579374	0.00829485	0.00704242	0.041088	0.104603	0.128343	3.89344	0.0824075	1.02564	0	0	0.311888	1.88506	0.229228	0.760419	0.0440407	4.68378	0.0137083	0.0251209	0.73113	0.0144454
Copromyxa protea	0	0.184615	0	0	0	2.36486	0	0	0	1.88679	0	0	0	0	0	0.0323707	0.131062	0	0	0	0	0	0	0	0	0.0513933	0	0	0.115875	26.8449	0.017606	0.0082176	3.76569	0	0	0	0	3.07263	0	0	0	0	0	0	0	0	0	0	0
Cosmia trapezina	0.0571429	1.23077	0.692042	0.537153	0.334979	0	0.237969	0.169587	0.151248	0.0754717	0.337675	0	0.132996	0.031907	0.00953582	0.00686651	0	0	0.131105	4.65116	0.007351	0.0200434	0.0528467	1.45501	5.98734	0.414002	1.2458	0.0223694	0.347625	0.00276495	0.00234747	0.0041088	0	0.00383112	0.204918	0.0427298	0.717949	0	0.00487845	0.0555932	0.142701	0.00727709	0.17416	0.0678961	0.0297974	0.00685417	0.0628022	1.1182	0.444196
Cotesia	0	0	0	0	0.0176305	0	0	0	0	0	0	0	0	0	0.00105954	0	0	0	0	0	0	0	0	0	0	0	0	0	0	0	0	0	0	0	0	0	0	0	0	0	0	0	0	0	0	0	0	0	0
Cotesia rubecula	0.114286	0	0	0	0.705219	0.0844595	0.317292	0	0	0	0.65123	0	0	0	0.0434409	0.0323707	0	0.243309	0	0	0	0	0	0	0	0	0	0	0	0	0	0	0	0	0	0	0	0	0	0	0	0	0	0	0	0.0365556	0	0	0.010834
Cotesia spuria	0	0	0	0	0.0352609	0	0.026441	0	0	0	0.0482393	0	0	0	0.00211907	0.000980931	0	0	0	0	0	0	0	0	0	0	0	0	0	0	0	0	0	0	0	0	0	0	0	0	0	0	0	0	0	0	0	0	0
Cuculliinae	0	0	0	0	0	0	0	0	0	0	0	0	0	0	0	0	0	0	0	0	0	0	0.00281849	0	0	0	0	0	0	0	0	0	0	0	0	0	0	0	0	0	0	0	0.946844	0	0	0	0.00209341	0.00716794	0
Diurnea fagella	0.0571429	0.0923077	0	0	0	0	0	0	0	0	0	0	0	0	0	0	0	0	0	0	0	0	0	0	0	0	0	0	0	0	0	0	0	0	0	0	0	0	0	0	0	0	0.00245296	0	0	0	0	0	0
Dolichogenidea sp.	0	0	0	0	0	0	0	0	0.0378119	0	0	0	0	0	0	0	0	0	0	0	0	0	0	0	0	0	0	0	0	0	0	0	0	0	0	0	0	0	0	0.00188452	0	0	0	0	0	0	0	0	0
Egle groenlandica	0	0.307692	1.84544	0	0	0	0	0	0	0	0	0	0.287443	0	0	0	0.78637	0	0	0	0	0	0	0.0496638	0	0	0	0	0.463499	0.0138248	0.0164323	0.0123264	0	0.00191556	0	0	0.923077	0	0	0	0	0	0	0.0678961	0	0	0	0	0
Ennominae	0	0	0	0	0	0	0	0.0565291	0	0	0.0241196	0	0	0	0	0	0	0	0	0	0	0.00334057	0.000704622	0.00134226	0	0	0.0040252	0.0585047	0	0.00276495	0	0	0	0	0	0.790502	0	0	0	0	0	0	0.0122648	0	0	0	0	0	0
Epinotia	0	0	0.192234	0	0.0352609	0	0	0	0	0	0	0	0.0429019	0	0	0	0	0	0	0	0	0	0	0.00939585	0	0	0	0	0	0	0	0	0	0	0	0	0.102564	0	0	0.000942258	0	0	0	0.00183503	0	0	0	0	0
Epinotia immundana	0	0	0	0	0	0	0	0	0	0.0754717	0	0	0	0.00886305	0	0	0	0	0	0	0.0014702	0.00334057	0	0	0.00886226	0	0	0	0.0579374	0	0	0	0	0	0	0	0	0	0	0	0	0	0	0	0.00186234	0	0	0	0
Epirrita autumnata	0	0	0.0384468	0	0	0	0.026441	0	0	0	0	0	0	0	0	0	0	0	0	0	0	0	0	0	0	0	0.0020126	0	0	0	0	0	0	0	0	0	0	0	0	0.0226142	0	0	0	0	0	0	0	0	0.00180567
Epirrita christyi	0.0571429	0.246154	0.192234	0	0.0352609	0.168919	0	0.169587	0.100832	0	0.0964785	0	0.493372	0	0.00529768	0.0539512	0	0	0.0655523	0	0	0.00668114	0.00563698	0.00134226	0.00177245	0	0.0020126	0.00172073	1.44844	0	0.0258222	0.0328704	0.313808	0.0210712	0	0.00305213	0	0	0	0.00188452	0.0598992	0.00727709	0.112836	0.00917515	0.00558701	0.61916	0.404028	5.04623	0.00180567
Epirrita dilutata	0.628571	0.153846	0	0	1.33992	0.253378	0.026441	0.791408	0.201664	0	0.192957	0	0.0128706	0.00354522	0.0275479	0.00392372	0.262123	0.0608273	0.458866	0	0.0029404	0.070152	0.348083	0.0107381	0.0177245	0.00856556	0.0241512	0.0206487	0.0579374	0.0138248	0.00117374	0.419098	0.104603	0.00957781	0.204918	0	0	0	0	0.261006	5.7838	2.24862	0.208502	0.00550509	0.00744934	0.0159931	0.19678	1.36191	0.00361135
Epuraea melanocephala	0.0571429	0	0	0	0	0	0.0528821	0	0.100832	0	0	0	0	0	0	0	0	0	0	0	0.007351	0	0	0	0	0	0.0080504	0	0	0	0.00117374	0	0	0.00383112	0	0	0	0	0.0032523	0.00565355	0	0	0	0	0	0	0.00418682	0	0
Erannis defoliaria	28.1143	0.307692	0.384468	1.16383	0.722849	0.844595	0.661026	3.1091	0.554575	0.150943	1.32658	0	0.102965	0.0691318	0.132442	0.00882838	6.1599	0.851582	5.40806	18.6047	0.180834	0.160347	0.00211387	0.446974	0.0425389	0.605299	0.0261638	0.127334	1.10081	0	0.022301	0.123264	0.313808	0.0229867	7.9918	0.00610426	0.410256	0.558659	0.00487845	1.63388	0.0828019	14.596	0.0564182	0.0256904	0.0372467	0.137083	0.0523352	4.77385	0.0704213
Eucosmini	0	0	0	0	0	0	0	0	0	0	0	0	0	0	0	0	0	0	0	0	0	0	0	0.00134226	0.00354491	0.00285519	0	0.0619461	0	0	0	0	0	0	0	0	0	0	0	0	0	0	0	0	0	0	0	0	0
Eudemis profundana	0	0	0.0384468	0.984781	0	0	0.158646	2.31769	0.113436	0.0754717	0.916546	0	0.0171608	0.0460879	0.00317861	0.000980931	0	0.0912409	0.0655523	0	0.0411656	10.7767	0.0500282	0.103354	9.78394	0.0571037	0.195222	20.277	0.463499	0	0.00469495	0.0986112	0	0.0191556	0	0	0.102564	0	0.00650459	0.00659581	0.0951341	0	0.00245296	0.00183503	0.0316597	0	0.0251209	0.301054	0.0270851
Eupsilia transversa	0.228571	10.7077	2.3837	6.17726	0.440762	0.0844595	2.37969	4.52233	5.52054	0.150943	0.289436	8.69565	0.707881	0.501649	0.133501	0.0353135	5.24246	0.912409	2.98263	0	0.0823311	0.277267	0.219138	0.0469792	0.150658	0.00285519	0.169058	0.16519	9.32793	0.0414743	0.190145	55.7482	0.523013	0.208796	4.5082	0.433403	4.20513	2.51397	0.121961	2.78626	0.590184	0.227409	3.09564	0.056886	0.0614571	0.0228472	2.32368	1.74181	22.3344
Gelechiinae	0	0	0	0	0	0	0	0	0	0	0	0	0	0	0	0	0	0	0	0	0.0029404	0	0	0	0	0	0.0040252	0	0	0	0	0	0	0	0	0	0	0	0.00162615	0.000942258	0	0	0	0	0	0	0.00209341	0	0
Geometridae	0	0	0	0	0	0.0844595	0	0	0.012604	0	0	0	0	0	0	0.103979	0	0	0	0	0	0	0	0	0	0.00571037	0	0	0	0	0	0	0	0	0	0	0	0	0	0	0	0	0	0	0	0	0	0	0
Glyptapanteles porthetriae	0	0	1.88389	0	0.0881523	0	0	0	0	0.150943	0.0723589	0	0.270282	0	0.00105954	0.0166758	0	0	0	0	0	0	0	0.051006	0	1.2677	0	0	0	0.00276495	0	0	0.209205	0	0	0	1.12821	0	0	0.00376903	0.00176174	0	0	0.0825764	0	0	0	0	0
Gypsonoma dealbana	0.114286	0	0.922722	0.984781	0	0	0.555262	0.339175	0.857071	0.0754717	0.0723589	0	0.167317	0.0212713	0	0	0.393185	0.0304136	0.163881	0	0.0793907	0.0200434	0.00281849	0.0402679	5.20392	0	0.642019	0.0103244	0.289687	0	0.0199535	0.0082176	0	0.0555513	1.02459	0.00610426	1.4359	0.558659	0.0455322	0.0282678	0.00176174	0.00363855	0	0.0422057	0.00931168	0	0.0586154	0.0215038	0.0126397
Hemiptera	0	0	0	0	0	0	0	0	0	0	0	4.34783	0	0	0	0	0	0	0.0327761	0	0.0014702	0.0768331	0	0	0	0	0	0	0	0	0	0	0	0	0	0	0	0	0	0	0	0.0218313	0	0	0	0	0	0	0
Hexapoda	0	0	0.0768935	0	0	0	0	0	0	0	0	0	1.14977	0	0	0	0	0	0	0	0	0	0	0	0	0	0	0	0	0	0	0	0	0	0	0	0	0	0	0	0	0	0	0.00367006	0	0	0	0	0
Holometabola	0	0	0	0.268577	0	0	0	0	0	0	0	0	0	0.0939483	0	0	0	0	0	0	0	0	0	0	0	0	0	0	0.0579374	0	0	0	0	0	0	0	0	0	0	0	0	0	0	0	0	0	0	0	0.00541702
Hydriomena furcata	0.0571429	0	2.92195	0	0.0881523	0	0.185087	0	0	0	0	0	0.321764	0	0	0	0	0	0	0	0	0	0	0.0496638	0	0	0	0	0	0	0	0	0	0	0	0	2.15385	0	0	0.00188452	0.00176174	0	0	0.104597	0	0	0	0	0.0234738
Hymenoptera sp.	0	0	0.0768935	0	0	0.168919	0	0	0	0	0	0	0.00429019	0	0	0.00588558	0	0	0	0	0	0	0	0.00134226	0.0248143	2.86946	0.0020126	0	0.115875	0.00829485	0	0	0.209205	0	0	0	0	0.27933	0	0	0	0	0.0858538	0	0	0	0	0	0
Lehmannia marginata	26.2286	23.0462	1.42253	21.0385	0.158674	0	6.47805	0	12.4023	0.0754717	0.0241196	8.69565	0.23596	90.2329	0.0190716	0.00882838	31.4548	0.152068	8.16126	0	0.396954	0.00334057	0.207864	0.0281875	0.457293	0.0342622	0.450822	0.00172073	41.3673	0.0331794	96.9671	0.082176	0.627615	1.51904	14.5492	84.6722	1.84615	1.11732	0.495975	0.655812	0.0105705	14.2358	0.669659	2.85164	0.581049	0.0594028	0.812242	0.0215038	0.348495
leotiomyceta	0	0	0	0	0	0	0	0	0	0	0	0	0	0	0	0	0	0	0	0	0	0	0	0	0	0	0	0	0	0	0	0	0	0	0	0	0	0	0	0	0	0	0	0	0	0	0	0	0
Lypha dubia	0	0	0	0	0	0	0	0	0	0	0	0	0	0	0	0	0	0	0	0	0	0	0	0	0	0	0	0	0	0	0	0	0	0	0	0	0	0	0	0	0	0	0	0	0	0	0	0	0
Microgastrinae	0.0571429	0	0	0	0.141044	0	0	0.113058	0	0	0	0	0.00429019	0	0	0	0	0	0	0	0	0.00334057	0	0	0	0	0	0.00344145	0	0	0	0.0082176	0	0	0	0	0	0	0	0.0122494	0.711744	0	0	0	0	0	0	0.00716794	0
Muscoidea	0	0	0	0	0	0	0	0	0	0	0	0	0	0	0	0	0	0	0	0	0	0	0	0	0	0	0	0	0	0	0	0	0	0	0	0	0	0	0	0	0	0	0	0	0	0	0	0	0
Nematocera	0	0	0	0	0	0.0844595	0	0	0	0.226415	0	0	0	0	0	0.000980931	0	0	0	0	0	0	0	0	0	0	0	0	0	1.26358	0.00117374	0	0.313808	0	0	0	0	0.27933	0	0	0	0	0	0	0	0	0	0	0
Neuroterus quercusbaccarum	0.742857	1.44615	3.11419	0.716204	0.0881523	0.422297	3.83395	1.07405	0.541971	0.90566	0.410034	0	0.394697	0.12231	0	0	0.131062	0	0.0327761	0	22.2588	25.993	5.08878	34.2854	0.148886	0.0199863	0.571578	0.123892	1.10081	0	0.0492969	0.115046	0	0.130258	0	0.0854597	4.20513	0	0.0341491	0.202586	0.956626	0.00909637	0.137366	0.187173	15.0197	0.0159931	0.152819	0.172031	0.0577815
Obtectomera	0	0	0	0	0	0	0	0	0	0	0	0	0	0	0	0	0	0	0	0	0	0	0	0	0	0	0	0	0	0	0	0	0	0	0	0	0	0	0	0	0	0	0	0	0	0	0	0	0
Oecophoridae	0	0	0	0.0895255	0	0	0	0	0	0	0	0	0	0.0744496	0	0	0	0	0	0	0	0	0	0	0.00708981	0	0	0	0	0	0	0	0	0	0	0	0	0	0	0	0	0	0	0	0	0	0	0	0.00361135
Oncopsis speciosa	0	0.0615385	0.422914	0	0	0	0	0	0	0	0	0	0.0429019	0	0	0	0.131062	0	0	0	0	0	0	0.00939585	0	0	0	0	0.0579374	0	0.00117374	0	0	0	0	0	0.205128	0	0	0	0	0	0	0.0110102	0	0	0	0	0
Oomycetes	0	0	0	0	0	0	0	0	0	0	0	0	0	0	0	0	0	0	0	0	0	0	0	0	0	0	0	0	0	0	0	0	0	0	0	0	0	0	0	0	0	0	0	0.00183503	0	0	0	0	0
Operophtera	0	0.0923077	0	0	0.211566	0.0844595	0.026441	0.113058	0.302496	0.150943	0.168837	0	0.0128706	0.0230439	0.0243693	0.0657224	0.131062	0.0608273	0.524418	0	0.0029404	0.00334057	0.0465051	0.00268453	0.00886226	0.00856556	0.0181134	0	0	0	0.00117374	0.0082176	0	0.00574669	0.204918	0.00610426	0	0.27933	0.0032523	0.0489974	0.054614	0.00363855	0.0294356	0.00183503	0	0.00456944	0	0	0.00361135
Operophtera brumata	8.68571	10.7385	3.22953	13.2498	20.6453	44.5946	10.5235	37.2527	35.455	44.3774	19.9228	60.8696	11.2875	1.93569	2.1943	43.725	18.2176	6.84307	46.6077	39.5349	2.05093	1.47987	11.4297	2.15836	0.836598	21.7993	17.2238	0.452551	8.34299	0.223961	0.325125	0.501274	30.8577	1.29109	23.1557	0.796606	4.20513	29.6089	0.443939	27.6807	12.0856	38.1192	61.5056	0.378016	1.34833	2.09052	83.7028	64.2248	6.71169
Orthosia cerasi	0.114286	1.38462	0.653595	4.65533	0.0176305	0.591216	0.740349	0.565291	1.82758	1.20755	0.530632	4.34783	0.510532	0.397065	0.013774	0.12654	0.393185	0.0608273	0.458866	0	0.0617484	0.023384	0.169109	0.0832204	47.1242	7.35781	0.227424	0.0533425	3.53418	0.0221196	0.0258222	0.0164352	0.83682	0.0689602	6.7623	0.0793554	0.923077	1.11732	0.0195138	0.0555932	0.00880871	0.00181927	0.169255	0.0220204	0.147125	0	0.0669891	0.00716794	0.185984
Orthosia cruda	0.114286	0.123077	0.11534	0.179051	0.0176305	0	1.00476	0.0565291	0.932695	0	0.289436	0	0.00858038	0.0141809	0.00317861	0	0.131062	0.0304136	0.0327761	0	0.0676292	0	0.0246618	0.0161072	2.70299	0.00285519	28.6453	0.0154865	0.405562	0	0.0457757	0	0	0.0804536	0	0.00610426	0	0	0.0357753	0.0697271	0	0.00181927	0.0171708	0.00183503	0.011174	0.00228472	0.397747	0	0.010834
Orthosia incerta	0	0	0	0	0	0.168919	0	0	0	0.150943	0.0241196	0	0	0	0	0.00882838	0	0	0	0	0	0	0.000704622	0.00536906	0	1.69312	0.0020126	0.0103244	0	0	0	0	0.104603	0	0	0	0	0	0	0	0	0	0	0	0	0	0	0	0
Pandemis cerasana	0.114286	1.04615	0.961169	0	0.0705219	0	1.24273	0.282646	0.869675	0.0754717	0.0482393	0	0.23596	0.0177261	0.00317861	0.00196186	0	0	0.196657	0	0.0632186	0.00668114	0.0620068	0.0604019	0.00531736	0.0142759	10.6708	0.0137658	0	0	0.0187798	0.0041088	0	0.0478891	0	0.0671469	0.615385	0	0.0227661	0.65487	0.317114	0	0.0932126	0.0293605	0	0.00228472	0.0900165	0.00716794	0.0198624
Pandemis cinnamomeana	0	0	0	0.268577	0	0	0	0	0	0	0	0	0	0.0141809	0	0	0	0	0	0	0	0	0	0	0.0106347	0	0	0	0.23175	0	0	0	0	0	0	0	0	0	0	0	0	0	0	0	0.0130364	0	0	0	2.80602
Penicillium polonicum	0	0	0	0	0	0	0	0	0	0	0	0	0	0	0	0	0	0	0	0	0	0	0	0	0	0	0	0	0	0	0	0	0	0	0	0	0	0	0	0	0	0	0	0	0	0	0	0	0
Penicillium solitum	0	0	0	0	0	0	0	0	0	0	0	0	0	0	0	0	0.131062	0	0.0983284	0	0	0	0	0	0	0	0	0	0	0	0	0	0	0	0	0	0	0	0	0	0	0.00181927	0	0	0	0	0	0	0
Philodromus	0.114286	0	0.499808	0	0.246827	0	3.14648	0.282646	3.56693	0	0	0	0	0	0	0	0	0	0	0	0.213179	0.0267246	0	0.00134226	0.00177245	0	0.229436	0.228857	0	0	0.136153	0.0328704	0.627615	83.4074	0	0	0	0	0.0471583	0.324137	1.61728	0	0	0	0.00186234	0	0.385187	0.0286718	0
Philodromus aureolus	0	0	0	0.0895255	0	0	0	0	0	0.0754717	0	0	0	0.0159535	0	0	0	0	0	0	0	0	0	0	0.0124072	0	0	0	0.289687	0	0	0	0	0	0	0	0	0	0	0	0	0	0	0	0.0148987	0	0	0	0.0144454
Phycita roborella	0.0571429	0	0	0	0	0	0	1.24364	0	0.528302	0	4.34783	0	0.00177261	0	0	0	0.0304136	0	0	0.0191126	25.2748	0	0	0	0	0.0020126	0.0550632	0.0579374	0	0	0.115046	0	0	0	0	0	0	0	0	0.0493288	0	0	0	0	0	0.00209341	0.143359	0.00180567
Phyllobius maculicornis	0.228571	0	0	0	0	0	0	0	0	0	0	0	0	0	0	0	0	0	0.0983284	0	0.0014702	0	0	0	0	0	0	0	0	0	0	0	0	0	0.204918	0	0	0	0	0	0	0.00363855	0	0	0	0	0	0	0
Phyllobius pyri	0	0	0	0	0	0	0	0	0	0	0.0241196	0	0.00858038	0	0	0	0	0	0	0	0	0	0	0.735561	0	0	0	0	0	0	0	0	0	0	0	0	0.102564	0	0	0	0	0	0	0.00550509	0	0	0	0	0
Plectus acuminatus	0	0	0	0	0	0	0.0528821	0	0	0	0	0	0	0	0	0	0	0	0	0	0.0014702	0	0	0	0	0	0.0040252	0	0	0.0442392	0.118547	0	0	0	0	0	0	0	0	0.000942258	0	0	0	0	0	0	0	0	0
Polydrusus undatus	0	0.0615385	0	0	0	0	0	0	0	0	0	0	0	0	0	0	0	0	0	0	0	0	0.00281849	0	0	0	0	0	0	0	0	0	0	0	0	1.30631	0	0	0	0	0	0.00363855	0.00245296	0	0	0	0	0	0
Psoricoptera gibbosella	0	0	0	0	0	0	0.0528821	0	0	0	0.0241196	0	0	0	0	0	0	0	0	0	0.0029404	0	0.000704622	0	0	0	1.7409	0.00172073	0	0	0	0	0	0.00191556	0	0	0	0	0.0032523	0.000942258	0	0	0	0	0	0	0.00418682	0	0
Ptycholoma lecheana	1.94286	0.676923	0.346021	0.447628	1.78068	0.168919	0.105764	2.54381	0.403327	0	0.0241196	0	0.154447	0.0177261	0.0105954	0.00490465	0.131062	0.182482	0.491642	0	0.0014702	0.247202	0.0415727	0.00402679	0.00177245	0.00285519	0.0040252	0.127334	0	0	0.00117374	0.17257	0.209205	0.00957781	0.819672	0.0793554	0.923077	0.558659	0.0130092	0.248756	23.2215	0.00363855	0.495499	0.00550509	0	0.00228472	0.00418682	0.408573	0.00180567
Pythium	0	0	0	0	0	0	0	0	0	0.0754717	0	0	0	0	0	0	0	0	0	0	0.029404	0	0.000704622	0	0	0	0.0523276	0	0	0	0	0	0	0	0	0	0	0	0	0	0	0	0	0	0	0	0	0	0
Quercusia quercus	2.45714	0.0307692	0	0	0	0	0.211528	0.395704	0.642803	0	0.0241196	0	0.0214509	0.00354522	0.00211907	0	0	0	0	0	0.0382252	0.0167029	0.00563698	0.00805358	0.00708981	0.00856556	9.58198	0.00860363	0	0.00276495	0.0199535	0.0164352	0	0.0325646	0	0.00305213	0	0	0.0130092	1.34178	0.00880871	0	0.00735889	0	0	0	0.0481484	0.0143359	0
Radix natalensis	0.0571429	0	0	0	0	2.44932	0.105764	0	0	5.66038	0	0	0	0	0	0.070627	0	0	0	0	0	0	0	0	0	0.15418	0	0	0	0.102303	0	0	4.0795	0	0	0	0	5.02793	0	0	0	0	0	0	0	0	0	0	0.0144454
Rhabditida	0	0	0	0	0	0	0	0	0	0	0	0	0	0	0	0.000980931	0	0	0	0	0	0	0	0	0	0	0	0	0	0.315204	0.00586868	0	0	0	0	0	0	0	0	0	0	0	0	0	0	0	0	0	0
Rhynchaenus fagi	0.114286	0.830769	4.1138	0	0.282087	0	0.423057	0.113058	1.02092	0	1.2301	0	67.3302	0.00886305	7.73991	0.00196186	0	0.182482	0.163881	0	10.9486	0.023384	0.0500282	0.0953007	0.0762155	0.00285519	0.152958	2.62583	0.115875	0	0.00821616	0	0.523013	0.189641	0	0.0610426	0.923077	0	0.00813074	0.050882	0.00704697	0.00727709	0.149631	0.0880815	0.00186234	0.0365556	0.0146539	0.0358397	0.00180567
Satyrium sp.	0.0571429	0.0307692	7.68935	0.0895255	0.0176305	0.422297	0	0	0	0	0	0	1.65601	0	0	0	0	0	0	0	0	0	0.00281849	0.306036	0.00177245	0	0.0020126	0	0	0	0	0	0	0.00191556	0	0	4.61538	0	0	0	0.00176174	0.0218313	0.0515123	81.0093	0.0297974	0.0388403	0.0293077	0.0716794	0
Sigmurethra	0	0	0	0	0	0	0.026441	0	0	0	0	0	0.433309	0	0.0190716	0.0304089	0	0	0	0	0	0	0	0	0	0	0.601767	0	0	0	0	0	0	0	0	0	0	0	0.00162615	0.000942258	0	0	0	0	0	0	0	0	0
Steinernema intermedium	0	0	0.0384468	0	0	0	0	0.0565291	0	0	0	0	0	0	0	0	0	0.0304136	0	0	0	0	0	0	0	0	0	0	0	0	0	0.0041088	0	0.00191556	0	0.00305213	0.410256	0	0	0	0	0	0	0	0	0	0	0	0
Syrphus	0	0	0	0	0	0	0	0	0	0	0	0	0	0	0	0	0	0	0	0	0	0	0	0	0	0	0	0	0	0	0	0	0	0	0	0.00305213	0	0	0	0	0	0	0	0	0	0	0	0	0
Syrphus ribesii	1.71429	0.984615	0	0	0	0	0	0	0	0.301887	0	0	0	0	0	0	4.58716	0	2.22878	0	0.029404	0.0300651	0.0415727	0	0	0	0	0	0	0	0	0	0	0	4.09836	0.0427298	0	0	0	0	0	0.0946022	0.0735889	0	0	0	0	0	0
Syrphus torvus	0.114286	1.29231	0	0	0	0	0	0	0.012604	0.150943	0	0	0	0	0	0	0.393185	0	0	0	0.029404	0.00668114	0.0479143	0	0	0	0	0	0	0	0	0	0	0.00191556	0	0.0427298	0	0	0	0	0	0.00545782	0.125101	0	0	0	0	0	0
Syrrhizus sp.	0	0	0	0	0	0	0	0	0	0	0	0	0.793685	0	0	0	0	0	0	0	0	0	0	0	0	0	0	0	0	0	0	0	0	0	0	0	0	0	0	0	0	0	0	0.00183503	0	0	0	0	0
Tachinidae	0	0	0	0	0	0	0	0	0	0	0	0	0	0	0	0	0	0	0	0	0.0014702	0	0.000704622	0	0	0	0	0	0	0	0	0	0	0	0	0	0	0	0	0	0	0	0.00245296	0	0	0	0	0	0
Taeniothrips inconsequens	0.4	10.5231	0.922722	0.179051	2.64457	6.6723	1.40137	0.734878	0.957903	3.69811	0.916546	0	0.849457	3.23501	1.81075	0.114769	3.01442	0.243309	0.163881	0	0.0690994	0.0567897	0.0873732	0.0134226	0.0124072	0.211284	0.104655	0.0223694	2.37543	49.5728	0.136153	21.6369	5.85774	0.0881159	0.204918	0.140398	0.410256	4.46927	0.206521	0.128147	0.0880871	1.49726	0.267373	1.73961	1.13416	0.20791	0.0711759	0.143359	0.0234738
Tetragnatha obtusa	0	0.0923077	1.7301	0	0	0	0	0	0	0	0	0	0.210219	0	0	0	0.655308	0	0	0	0	0	0	0.0268453	0	0	0	0	0.173812	0.00829485	0.0117374	0.0041088	0	0	0	0	0.512821	0	0	0	0	0	0	0.0403707	0	0	0	0	0
Theridiidae	0.114286	0	0	0.0895255	0	0	0	0.0565291	0	0	0	0	0.00429019	0	0	0	0	0	0	0	0	0	0	0.00134226	0	0	0	0.0258109	0.0579374	0	0	0	0	0	0	0	0	0	0	0	0	0	0	0	0.00186234	0	0	0.00716794	0.00180567
Thrips major	0	0.0307692	0.0768935	0	0	0	0	0	0	0	0	0	0.00429019	0	0	0	0	0	0	0	0	0	0	0.00134226	0	0	0	0	0	0	0	0	0	0	0	0	0.102564	0	0	0.00188452	0	0.00181927	0	0.611065	0	0.00685417	0.00209341	0.00716794	0.00722269
Thrips minutissimus	0.0571429	0.430769	0.0768935	0	0.105783	1.09797	0.26441	0.452233	0.441139	0.603774	0.0241196	0	0.120125	0.04077	0.00423814	0.0205995	1.7038	0.0304136	0.0327761	0	0.460172	0.237181	0	0.00134226	0.00177245	0.031407	0.0764788	0.0120451	0.579374	12.3317	0.226531	15.2313	1.77824	2.53812	0	0.0793554	0	0.837989	0.0715505	0.025441	0.0299496	0.132807	0	0.00183503	0	0.0114236	0.0251209	0.0788474	0
Tortricinae	0	0	0	0	0	0	0	0	0	0	0	0	0	0	0	0	0	0	0	0	0	0.00334057	0	0	0	0	0	0	0	0	0	0	0	0	0	0	0	0	0	0	0.00176174	0	0	0.00183503	0	0.00456944	0	0.960505	0
Tortricodes alternella	0.228571	0.338462	5.45944	7.34109	1.25176	1.85811	0.581703	1.13058	0.390723	0.603774	1.88133	0	1.15835	0.677137	0.0921796	0.0196186	0	0.942822	0.655523	20.9302	0.0191126	0.093536	0.0648253	49.8128	0.682394	4.55688	0.060378	0.087757	4.46118	0.00829485	0.00352121	0.0328704	0.941423	0.0134089	1.63934	0.109877	11.6923	1.11732	0.032523	0.168664	1.1927	0.0545782	0.299262	0.539499	64.5672	12.1661	0.110951	4.19325	0.20043
Tranosema rostrale	0	0.0307692	0	0	0.0176305	0	0	0.169587	0.0756239	0	0.0964785	0	0.0214509	0.00177261	0.00105954	0.000980931	0	0	0.0655523	0	0.0014702	0.0100217	0.00281849	0.00939585	0.0106347	0	0.0181134	1.16837	0	0	0	0.0164352	0	0	0	0	0	0	0	0.00565355	0.244882	0	0.00245296	0	0	0	0	0.00716794	0
Vitrina pellucida	0.342857	0	3.26797	0	0	0	0	0	0	0	0	0	0.652109	0	0	0	0	0	0	0	0	0	0	0.139595	0	0	0	0	0	0	0	0	0	0	0	0	3.89744	0	0	0	0	0	0.00245296	0.106432	0	0	0	0	0
Xyleninae	0	0.123077	0	0.0895255	0	0	0	0.0565291	0.012604	0	0	0	0.00429019	0.00354522	0	0	0	0	0	0	0	0	0.00140924	0	0	0	0	0	0.23175	0	0.00117374	0	0	0	0	0	0	0	0.00162615	0.00471129	0.00176174	0	0.00245296	0	0	0	0	0	0.00361135
Yponomeutoidea	0	0	0	0	0	0	0	0	0	0	0	0	0	0	0	0	0	0	0	0	0	0	0	0	0	0	0	0	0	0	0	0	0	0	0	0	0	0	0	0	0	0.14918	0	0	0	0.00228472	0	0	0
Ypsolopha	0	0	0	0	0	0	0	0.0565291	0.012604	0	0.0723589	0	0	0	0	0	0	0	0	0	0	0.00334057	0.000704622	0.00402679	0.00531736	0.00571037	0.0060378	0.158307	0	0	0	0	0	0.00191556	0	0	0	0	0.00162615	0	0.00176174	0	0	0	0	0	0	0.0215038	0
Ypsolopha alpella	0	0	0.576701	0	0	0.253378	0	0	0	0.679245	0	0	0.068643	0	0	0.0107902	0	0	0	0	0	0.00668114	0.00211387	0.0187917	0.00354491	3.45477	0.0020126	0.00344145	0	0.0055299	0	0	0.732218	0	0	0	0.102564	0.837989	0	0	0	0	0	0.0165153	0	0	0	0	0
[truncated: 47 more columns]

## Sheet: Keep > 0.5 sample filtering
Taxon	Blank23	Blank24	Blank25	Blank26	Blank27	Blank28	Blank29	Blank30	Blank31	Blank32	Blank33	Blank34	BV43890	BV43891	BV43893	BV43894	ENeg11	ENeg12	ENeg13	ENeg14	NP01018	NP01020	NP01025	NP01027	NP01028	NP01029	NP01030	NP01034	NW76860	NW76870	NW76871	NW76875	NW76880	NW76882	NW76889	NW76893	NW76894	NW76897	NW76899	NW76901	NW76903	NW76907	NW76910	NW76911	NW76912	NW76915	NW76918	NW76919	NW76922
#N/A	312	487	1038	378	3322	124	2095	425	1893	226	2183	2	915	532	81914	2735	62	2846	257	4	39322	2044	26574	661	1147	1712	5974	3284	144	2887	1265	395	179	4626	117	3364	420	80	58798	60252	28168	15464	756	6103	1920	1284	4632	267	1103
Adela reaumurella	0	0	0	0	0	0	0	0	0	0	0	0	0	0	0	0	0	0	0	0	0	0	2271	0	0	0	0	0	0	0	0	0	0	0	0	0	0	0	0	0	0	0	0	0	0	0	0	0	0
Agelastica alni	0	0	0	24	0	0	0	0	0	0	0	0	0	0	0	0	0	0	0	0	0	0	0	0	0	0	0	0	59	0	0	0	0	0	0	0	0	0	0	0	0	0	0	0	0	0	0	0	0
Agriopis	0	0	0	0	0	0	0	0	0	0	0	0	0	0	0	0	0	0	0	0	0	0	0	0	0	0	0	0	0	0	0	0	0	0	0	0	0	0	0	0	0	0	0	0	0	0	0	0	0
Agriopis aurantiaria	0	0	0	0	0	0	0	0	0	0	0	0	0	0	0	0	0	0	0	1	0	0	0	0	0	0	0	0	0	0	0	0	0	0	0	0	0	0	0	0	0	0	0	0	0	0	0	0	0
Agriopis marginaria	0	0	0	0	0	0	0	0	0	7	0	0	0	0	0	0	0	0	0	0	0	0	0	688	0	692	0	0	0	0	0	0	0	0	0	0	0	5	0	0	0	0	0	0	0	0	0	0	0
Agrochola circellaris	0	38	18	0	0	0	0	0	0	0	0	0	0	0	0	0	0	0	0	0	0	0	0	0	0	0	0	0	0	0	0	0	0	426	0	0	0	0	0	0	0	0	0	0	0	0	0	0	0
Agrochola macilenta	0	0	0	0	0	0	0	0	0	0	0	0	0	0	0	0	0	0	0	0	0	0	0	0	0	0	0	0	0	0	0	768	0	0	0	0	0	0	0	0	0	0	0	0	0	0	0	0	0
Aleimma loeflingiana	0	0	0	26	0	0	31	0	0	0	0	0	0	0	0	0	0	0	0	0	0	259	0	0	0	0	404	0	112	0	0	0	0	0	0	0	0	0	0	0	0	0	0	0	0	0	0	0	35547
Amphipyra berbera	47	452	164	23	0	122	0	201	478	136	285	0	1086	0	0	29533	38	0	422	0	0	0	69621	1161	8849	5836	4296	36468	22	0	0	0	134	0	26	226	50	46	0	1022	305	0	10896	0	0	0	0	127	0
Amphipyra pyramidea	0	0	0	0	168	140	0	26	46	71	161	0	0	0	0	24054	0	24	44	0	0	0	0	0	3966	0	0	0	0	0	0	0	73	0	0	0	0	16	0	0	0	0	0	0	0	34170	0	1263	0
Andricus curvator	0	20	0	0	0	0	0	0	0	0	0	0	0	0	0	0	0	0	0	0	0	2157	0	0	0	0	0	0	0	0	0	0	0	0	0	0	0	0	0	0	0	0	0	0	0	0	0	0	0
Anorthoa munda	0	0	0	0	0	0	0	0	0	0	0	0	0	0	0	0	0	0	0	0	0	0	0	0	0	0	0	0	0	0	0	0	0	0	0	0	0	0	0	0	0	0	0	0	0	0	0	0	0
Anyphaena accentuata	0	0	0	0	0	0	0	0	0	0	0	0	0	0	0	0	0	0	0	0	0	0	0	0	0	0	0	0	0	0	0	0	0	0	0	0	0	0	0	0	0	0	0	0	0	0	0	0	0
Apocheima hispidaria	0	0	0	0	0	0	0	0	0	0	0	0	0	0	0	0	0	0	0	1	0	0	0	0	0	0	0	0	0	0	0	0	0	0	0	0	0	0	0	0	0	0	0	0	0	0	0	0	0
Apocheima pilosaria	0	0	0	0	0	0	0	0	0	0	0	0	0	0	0	0	0	0	0	0	0	0	0	0	0	0	0	0	0	0	0	0	0	0	0	0	0	0	0	0	0	0	0	0	0	0	0	0	0
Araneoidea	0	0	0	0	0	0	0	0	0	0	0	0	0	0	0	0	0	0	0	0	0	0	0	0	0	0	0	0	0	0	0	0	0	0	0	0	0	0	0	0	0	0	0	0	0	0	0	0	0
Araneus triguttatus	0	0	0	0	0	37	0	0	0	32	0	0	0	0	0	0	0	0	0	0	0	0	0	0	0	10377	0	0	0	0	0	0	42	0	0	0	0	19	0	0	0	0	0	0	0	0	0	0	0
Archips crataeganus	0	19	0	0	0	0	0	0	0	0	0	0	0	0	0	0	0	0	0	0	0	0	0	0	0	0	0	0	0	0	0	0	0	0	0	0	0	0	0	0	0	0	0	0	0	0	0	0	0
Archips xylosteana	0	0	0	0	0	0	0	17	0	0	0	0	0	0	0	0	0	0	0	0	0	2666	0	0	722	0	0	3069	0	0	0	0	0	0	0	0	0	0	0	0	0	0	0	0	0	0	0	0	0
Aspergillaceae	0	0	0	0	0	0	0	0	0	0	0	0	0	0	0	0	0	0	0	0	0	0	0	0	0	0	0	0	0	0	0	0	0	0	0	0	0	0	0	0	0	0	0	0	0	0	0	0	0
Bibio marci	0	0	0	0	0	0	0	0	0	0	0	0	0	0	0	0	0	0	0	0	0	0	0	0	0	0	0	0	0	0	0	0	0	0	0	0	0	0	0	0	0	0	0	0	0	0	0	0	0
Bibionomorpha	0	0	0	0	0	0	0	0	0	0	0	0	0	0	0	0	0	0	0	0	0	0	0	0	0	0	0	0	0	0	0	0	0	0	0	0	0	0	0	0	0	0	0	0	0	0	0	0	0
Biorhiza pallida	0	0	0	0	0	0	0	0	0	0	0	0	0	0	0	0	0	0	0	0	3162	0	0	0	0	0	0	0	0	0	0	0	0	0	0	0	0	0	0	0	0	0	0	0	0	0	0	0	0
Blastobasis adustella	0	0	0	0	0	0	0	0	0	0	0	0	0	0	0	0	0	0	0	0	0	0	0	0	0	0	0	0	0	220	0	0	0	0	0	0	0	2	1599	0	0	0	0	0	0	0	0	0	0
Bulinus	0	0	0	0	0	0	0	0	0	9	0	0	0	0	0	0	0	0	0	0	0	0	0	0	0	0	0	0	0	0	0	0	8	0	0	0	0	3	0	0	0	0	0	0	0	0	0	0	0
Bulinus truncatus	0	0	39	0	0	0	0	46	0	0	0	0	0	0	0	0	0	0	0	0	0	0	0	0	0	0	0	0	0	0	0	0	7	0	0	0	0	0	0	0	0	0	0	0	0	0	0	75	0
Campopleginae	0	0	0	0	0	0	0	0	0	0	0	0	0	0	0	0	0	0	0	0	0	0	0	0	0	0	0	0	0	0	0	0	0	0	0	0	0	0	0	0	0	0	0	0	0	0	0	0	0
Campopleginae sp.	0	0	0	0	0	0	0	0	0	0	0	0	0	0	0	0	0	0	0	0	0	0	0	0	0	0	0	0	0	0	0	0	0	0	0	0	0	0	0	0	0	0	0	0	0	0	0	0	0
Cicadellidae	0	0	0	0	0	0	0	0	0	0	0	0	0	0	0	0	0	0	0	0	0	0	0	0	0	0	0	0	0	0	0	0	0	0	0	0	0	0	0	0	0	0	0	0	0	0	0	0	0
Clausilia bidentata	0	0	0	0	0	0	0	0	0	0	0	0	0	0	0	0	0	0	0	0	0	0	0	0	0	0	0	0	0	0	0	0	0	0	0	0	0	0	0	0	0	0	0	0	0	1348	0	0	0
Clubiona brevipes	0	0	0	0	0	0	0	0	0	0	0	0	0	0	0	0	0	0	0	0	0	0	0	1579	0	0	0	0	0	0	0	0	0	0	0	0	0	0	0	0	0	0	0	0	0	0	0	0	0
Coleophora	0	0	0	0	0	0	0	0	0	0	0	0	0	0	0	0	0	0	0	0	0	0	0	0	0	0	0	0	0	0	0	0	0	0	0	0	0	0	0	0	0	0	0	0	0	0	0	0	0
Coleophora flavipennella	10	0	0	0	47	0	0	0	0	0	77	0	0	0	0	0	0	0	0	0	0	0	0	0	0	0	2579	0	0	0	0	0	0	0	0	0	0	0	0	996	0	0	0	0	0	0	0	81	0
Coleophora laricella	12	0	0	0	0	0	0	0	0	0	0	0	0	0	0	0	0	0	0	0	0	0	0	0	0	0	0	0	0	0	0	0	0	0	0	0	0	0	0	0	0	0	0	0	0	0	0	0	0
Coleophora lutipennella	0	0	0	0	0	0	0	0	0	0	0	0	0	0	0	0	0	0	0	0	0	0	0	0	0	0	0	0	0	0	0	0	0	0	0	0	0	0	0	901	0	0	0	0	0	0	0	0	0
Colotois pennaria	9	0	71	0	198	6	270	0	64	0	101	0	118	0	0	0	4	31	0	0	0	0	0	0	0	0	0	0	24	0	0	0	0	0	0	0	16	0	0	3486	0	0	0	0	4444	0	403	157	0
Conistra	0	0	0	0	0	0	0	0	0	0	0	0	0	0	0	0	0	0	0	0	0	0	0	0	0	0	0	0	0	0	0	0	0	0	0	0	0	0	0	0	0	0	0	0	0	0	0	0	0
Conistra vaccinii	55	43	19	0	67	0	0	9	0	9	41	0	0	0	0	0	85	0	196	1	0	3044	16857	3115	0	594	0	0	10	0	0	0	0	0	19	0	10	0	0	0	1070	0	310	0	2515	0	0	102	0
Copromyxa protea	0	0	0	0	0	28	0	0	0	25	0	0	0	0	0	0	0	0	0	0	0	0	0	0	0	0	0	0	0	9709	0	0	36	0	0	0	0	11	0	0	0	0	0	0	0	0	0	0	0
Cosmia trapezina	0	40	18	6	0	0	0	0	0	0	0	0	0	0	0	0	0	0	0	2	0	0	0	1084	3378	0	619	0	0	0	0	0	0	0	0	0	7	0	0	0	0	0	0	0	0	0	0	156	0
Cotesia	0	0	0	0	0	0	0	0	0	0	0	0	0	0	0	0	0	0	0	0	0	0	0	0	0	0	0	0	0	0	0	0	0	0	0	0	0	0	0	0	0	0	0	0	0	0	0	0	0
Cotesia rubecula	0	0	0	0	40	0	0	0	0	0	27	0	0	0	0	0	0	0	0	0	0	0	0	0	0	0	0	0	0	0	0	0	0	0	0	0	0	0	0	0	0	0	0	0	0	0	0	0	0
Cotesia spuria	0	0	0	0	0	0	0	0	0	0	0	0	0	0	0	0	0	0	0	0	0	0	0	0	0	0	0	0	0	0	0	0	0	0	0	0	0	0	0	0	0	0	0	0	0	0	0	0	0
Cuculliinae	0	0	0	0	0	0	0	0	0	0	0	0	0	0	0	0	0	0	0	0	0	0	0	0	0	0	0	0	0	0	0	0	0	0	0	0	0	0	0	0	0	0	386	0	0	0	0	0	0
Diurnea fagella	0	0	0	0	0	0	0	0	0	0	0	0	0	0	0	0	0	0	0	0	0	0	0	0	0	0	0	0	0	0	0	0	0	0	0	0	0	0	0	0	0	0	0	0	0	0	0	0	0
Dolichogenidea sp.	0	0	0	0	0	0	0	0	0	0	0	0	0	0	0	0	0	0	0	0	0	0	0	0	0	0	0	0	0	0	0	0	0	0	0	0	0	0	0	0	0	0	0	0	0	0	0	0	0
Egle groenlandica	0	0	48	0	0	0	0	0	0	0	0	0	0	0	0	0	6	0	0	0	0	0	0	0	0	0	0	0	0	0	0	0	0	0	0	0	9	0	0	0	0	0	0	0	0	0	0	0	0
Ennominae	0	0	0	0	0	0	0	0	0	0	0	0	0	0	0	0	0	0	0	0	0	0	0	0	0	0	0	0	0	0	0	0	0	0	0	259	0	0	0	0	0	0	0	0	0	0	0	0	0
Epinotia	0	0	0	0	0	0	0	0	0	0	0	0	0	0	0	0	0	0	0	0	0	0	0	0	0	0	0	0	0	0	0	0	0	0	0	0	0	0	0	0	0	0	0	0	0	0	0	0	0
Epinotia immundana	0	0	0	0	0	0	0	0	0	0	0	0	0	0	0	0	0	0	0	0	0	0	0	0	0	0	0	0	0	0	0	0	0	0	0	0	0	0	0	0	0	0	0	0	0	0	0	0	0
Epirrita autumnata	0	0	0	0	0	0	0	0	0	0	0	0	0	0	0	0	0	0	0	0	0	0	0	0	0	0	0	0	0	0	0	0	0	0	0	0	0	0	0	0	0	0	0	0	0	0	0	0	0
Epirrita christyi	0	0	0	0	0	0	0	0	0	0	0	0	0	0	0	0	0	0	0	0	0	0	0	0	0	0	0	0	25	0	0	0	0	0	0	0	0	0	0	0	0	0	0	0	0	271	0	704	0
Epirrita dilutata	11	0	0	0	76	0	0	14	0	0	0	0	0	0	0	0	0	0	0	0	0	0	0	0	0	0	0	0	0	0	0	0	0	0	0	0	0	0	0	0	3283	1236	0	0	0	0	0	190	0
Epuraea melanocephala	0	0	0	0	0	0	0	0	0	0	0	0	0	0	0	0	0	0	0	0	0	0	0	0	0	0	0	0	0	0	0	0	0	0	0	0	0	0	0	0	0	0	0	0	0	0	0	0	0
Erannis defoliaria	492	0	0	13	41	10	25	55	44	0	55	0	0	0	0	0	47	28	165	8	0	0	0	0	0	212	0	0	19	0	0	0	0	0	39	0	0	2	0	1734	0	8023	0	0	0	0	0	666	0
Eucosmini	0	0	0	0	0	0	0	0	0	0	0	0	0	0	0	0	0	0	0	0	0	0	0	0	0	0	0	0	0	0	0	0	0	0	0	0	0	0	0	0	0	0	0	0	0	0	0	0	0
Eudemis profundana	0	0	0	11	0	0	0	41	0	0	38	0	0	0	0	0	0	0	0	0	0	3226	0	0	5520	0	0	11784	0	0	0	0	0	0	0	0	0	0	0	0	0	0	0	0	0	0	0	0	0
Eupsilia transversa	0	348	62	69	0	0	90	80	438	0	0	2	165	283	0	0	40	30	91	0	0	0	0	0	0	0	0	0	161	0	0	13568	5	0	22	0	41	9	0	2957	335	0	1262	0	0	0	1110	243	12369
Gelechiinae	0	0	0	0	0	0	0	0	0	0	0	0	0	0	0	0	0	0	0	0	0	0	0	0	0	0	0	0	0	0	0	0	0	0	0	0	0	0	0	0	0	0	0	0	0	0	0	0	0
Geometridae	0	0	0	0	0	0	0	0	0	0	0	0	0	0	0	0	0	0	0	0	0	0	0	0	0	0	0	0	0	0	0	0	0	0	0	0	0	0	0	0	0	0	0	0	0	0	0	0	0
Glyptapanteles porthetriae	0	0	49	0	0	0	0	0	0	0	0	0	0	0	0	0	0	0	0	0	0	0	0	0	0	444	0	0	0	0	0	0	0	0	0	0	11	0	0	0	0	0	0	0	0	0	0	0	0
Gypsonoma dealbana	0	0	24	11	0	0	21	0	68	0	0	0	0	0	0	0	0	0	0	0	0	0	0	0	2936	0	319	0	0	0	0	0	0	0	5	0	14	2	0	0	0	0	0	0	0	0	0	0	0
Hemiptera	0	0	0	0	0	0	0	0	0	0	0	1	0	0	0	0	0	0	0	0	0	0	0	0	0	0	0	0	0	0	0	0	0	0	0	0	0	0	0	0	0	0	0	0	0	0	0	0	0
Hexapoda	0	0	0	0	0	0	0	0	0	0	0	0	268	0	0	0	0	0	0	0	0	0	0	0	0	0	0	0	0	0	0	0	0	0	0	0	0	0	0	0	0	0	0	0	0	0	0	0	0
Holometabola	0	0	0	0	0	0	0	0	0	0	0	0	0	0	0	0	0	0	0	0	0	0	0	0	0	0	0	0	0	0	0	0	0	0	0	0	0	0	0	0	0	0	0	0	0	0	0	0	0
Hydriomena furcata	0	0	76	0	0	0	0	0	0	0	0	0	0	0	0	0	0	0	0	0	0	0	0	0	0	0	0	0	0	0	0	0	0	0	0	0	21	0	0	0	0	0	0	0	0	0	0	0	0
Hymenoptera sp.	0	0	0	0	0	0	0	0	0	0	0	0	0	0	0	0	0	0	0	0	0	0	0	0	0	1005	0	0	0	0	0	0	0	0	0	0	0	0	0	0	0	0	0	0	0	0	0	0	0
Lehmannia marginata	459	749	37	235	0	0	245	0	984	0	0	2	0	50904	0	0	240	0	249	0	0	0	0	0	0	0	0	0	714	0	82614	0	6	793	71	27742	18	4	0	696	0	7825	273	1554	312	0	388	0	0
leotiomyceta	0	0	0	0	0	0	0	0	0	0	0	0	0	0	0	0	0	0	0	0	0	0	0	0	0	0	0	0	0	0	0	0	0	0	0	0	0	0	0	0	0	0	0	0	0	0	0	0	0
Lypha dubia	0	0	0	0	0	0	0	0	0	0	0	0	0	0	0	0	0	0	0	0	0	0	0	0	0	0	0	0	0	0	0	0	0	0	0	0	0	0	0	0	0	0	0	0	0	0	0	0	0
Microgastrinae	0	0	0	0	0	0	0	0	0	0	0	0	0	0	0	0	0	0	0	0	0	0	0	0	0	0	0	0	0	0	0	0	0	0	0	0	0	0	0	0	404	0	0	0	0	0	0	0	0
Muscoidea	0	0	0	0	0	0	0	0	0	0	0	0	0	0	0	0	0	0	0	0	0	0	0	0	0	0	0	0	0	0	0	0	0	0	0	0	0	0	0	0	0	0	0	0	0	0	0	0	0
Nematocera	0	0	0	0	0	0	0	0	0	0	0	0	0	0	0	0	0	0	0	0	0	0	0	0	0	0	0	0	0	457	0	0	0	0	0	0	0	0	0	0	0	0	0	0	0	0	0	0	0
Neuroterus quercusbaccarum	13	47	81	8	0	0	145	19	43	12	0	0	0	0	0	0	0	0	0	0	15140	7781	7222	25543	0	0	284	0	19	0	0	0	0	0	0	0	41	0	0	0	543	0	0	0	8065	0	0	0	0
Obtectomera	0	0	0	0	0	0	0	0	0	0	0	0	0	0	0	0	0	0	0	0	0	0	0	0	0	0	0	0	0	0	0	0	0	0	0	0	0	0	0	0	0	0	0	0	0	0	0	0	0
Oecophoridae	0	0	0	0	0	0	0	0	0	0	0	0	0	0	0	0	0	0	0	0	0	0	0	0	0	0	0	0	0	0	0	0	0	0	0	0	0	0	0	0	0	0	0	0	0	0	0	0	0
Oncopsis speciosa	0	0	0	0	0	0	0	0	0	0	0	0	0	0	0	0	0	0	0	0	0	0	0	0	0	0	0	0	0	0	0	0	0	0	0	0	0	0	0	0	0	0	0	0	0	0	0	0	0
Oomycetes	0	0	0	0	0	0	0	0	0	0	0	0	0	0	0	0	0	0	0	0	0	0	0	0	0	0	0	0	0	0	0	0	0	0	0	0	0	0	0	0	0	0	0	0	0	0	0	0	0
Operophtera	0	0	0	0	0	0	0	0	0	0	0	0	0	0	0	0	0	0	16	0	0	0	0	0	0	0	0	0	0	0	0	0	0	0	0	0	0	0	0	0	0	0	0	0	0	0	0	0	0
Operophtera brumata	152	349	84	148	1171	528	398	659	2813	588	826	14	2631	1092	2071	44575	139	225	1422	17	1395	443	16221	1608	472	7635	8558	0	144	0	0	122	295	674	113	261	41	106	0	29377	6860	20953	25074	0	724	915	39984	8960	3717
Orthosia cerasi	0	45	17	52	0	7	28	10	145	16	22	1	119	0	0	0	0	0	0	0	0	0	0	0	26587	2577	0	0	61	0	0	0	8	0	33	0	9	4	0	0	0	0	0	0	0	0	0	0	0
Orthosia cruda	0	0	0	0	0	0	38	0	74	0	0	0	0	0	0	0	0	0	0	0	0	0	0	0	1525	0	14233	0	0	0	0	0	0	0	0	0	0	0	0	0	0	0	0	0	0	0	0	0	0
Orthosia incerta	0	0	0	0	0	0	0	0	0	0	0	0	0	0	0	0	0	0	0	0	0	0	0	0	0	593	0	0	0	0	0	0	0	0	0	0	0	0	0	0	0	0	0	0	0	0	0	0	0
Pandemis cerasana	0	34	25	0	0	0	47	0	69	0	0	0	0	0	0	0	0	0	0	0	0	0	0	0	0	0	5302	0	0	0	0	0	0	0	0	0	6	0	0	695	0	0	0	0	0	0	0	0	0
Pandemis cinnamomeana	0	0	0	0	0	0	0	0	0	0	0	0	0	0	0	0	0	0	0	0	0	0	0	0	0	0	0	0	0	0	0	0	0	0	0	0	0	0	0	0	0	0	0	0	0	0	0	0	1554
Penicillium polonicum	0	0	0	0	0	0	0	0	0	0	0	0	0	0	0	0	0	0	0	0	0	0	0	0	0	0	0	0	0	0	0	0	0	0	0	0	0	0	0	0	0	0	0	0	0	0	0	0	0
Penicillium solitum	0	0	0	0	0	0	0	0	0	0	0	0	0	0	0	0	0	0	0	0	0	0	0	0	0	0	0	0	0	0	0	0	0	0	0	0	0	0	0	0	0	0	0	0	0	0	0	0	0
Philodromus	0	0	0	0	0	0	119	0	283	0	0	0	0	0	0	0	0	0	0	0	0	0	0	0	0	0	0	0	0	0	0	0	6	43542	0	0	0	0	0	0	918	0	0	0	0	0	0	0	0
Philodromus aureolus	0	0	0	0	0	0	0	0	0	0	0	0	0	0	0	0	0	0	0	0	0	0	0	0	0	0	0	0	0	0	0	0	0	0	0	0	0	0	0	0	0	0	0	0	0	0	0	0	0
Phycita roborella	0	0	0	0	0	0	0	22	0	7	0	1	0	0	0	0	0	0	0	0	0	7566	0	0	0	0	0	0	0	0	0	0	0	0	0	0	0	0	0	0	0	0	0	0	0	0	0	0	0
Phyllobius maculicornis	0	0	0	0	0	0	0	0	0	0	0	0	0	0	0	0	0	0	0	0	0	0	0	0	0	0	0	0	0	0	0	0	0	0	0	0	0	0	0	0	0	0	0	0	0	0	0	0	0
Phyllobius pyri	0	0	0	0	0	0	0	0	0	0	0	0	0	0	0	0	0	0	0	0	0	0	0	548	0	0	0	0	0	0	0	0	0	0	0	0	0	0	0	0	0	0	0	0	0	0	0	0	0
Plectus acuminatus	0	0	0	0	0	0	0	0	0	0	0	0	0	0	0	0	0	0	0	0	0	0	0	0	0	0	0	0	0	0	0	0	0	0	0	0	0	0	0	0	0	0	0	0	0	0	0	0	0
Polydrusus undatus	0	0	0	0	0	0	0	0	0	0	0	0	0	0	0	0	0	0	0	0	0	0	0	0	0	0	0	0	0	0	0	0	0	0	0	428	0	0	0	0	0	0	0	0	0	0	0	0	0
Psoricoptera gibbosella	0	0	0	0	0	0	0	0	0	0	0	0	0	0	0	0	0	0	0	0	0	0	0	0	0	0	865	0	0	0	0	0	0	0	0	0	0	0	0	0	0	0	0	0	0	0	0	0	0
Ptycholoma lecheana	34	22	0	0	101	0	0	45	0	0	0	0	0	0	0	0	0	0	0	0	0	0	0	0	0	0	0	0	0	0	0	0	0	0	4	0	9	2	0	0	13181	0	0	0	0	0	0	0	0
Pythium	0	0	0	0	0	0	0	0	0	0	0	0	0	0	0	0	0	0	0	0	0	0	0	0	0	0	0	0	0	0	0	0	0	0	0	0	0	0	0	0	0	0	0	0	0	0	0	0	0
Quercusia quercus	43	0	0	0	0	0	0	0	51	0	0	0	0	0	0	0	0	0	0	0	0	0	0	0	0	0	4761	0	0	0	0	0	0	0	0	0	0	0	0	1424	0	0	0	0	0	0	0	0	0
Radix natalensis	0	0	0	0	0	29	0	0	0	75	0	0	0	0	0	0	0	0	0	0	0	0	0	0	0	0	0	0	0	0	0	0	39	0	0	0	0	18	0	0	0	0	0	0	0	0	0	0	0
Rhabditida	0	0	0	0	0	0	0	0	0	0	0	0	0	0	0	0	0	0	0	0	0	0	0	0	0	0	0	0	0	0	0	0	0	0	0	0	0	0	0	0	0	0	0	0	0	0	0	0	0
Rhynchaenus fagi	0	27	107	0	0	0	0	0	81	0	51	0	15694	0	7305	0	0	0	0	0	7447	0	0	0	0	0	0	1526	0	0	0	0	5	0	0	0	9	0	0	0	0	0	0	0	0	0	0	0	0
Satyrium sp.	0	0	200	0	0	0	0	0	0	0	0	0	386	0	0	0	0	0	0	0	0	0	0	0	0	0	0	0	0	0	0	0	0	0	0	0	45	0	0	0	0	0	0	44146	0	0	0	0	0
Sigmurethra	0	0	0	0	0	0	0	0	0	0	0	0	0	0	0	0	0	0	0	0	0	0	0	0	0	0	299	0	0	0	0	0	0	0	0	0	0	0	0	0	0	0	0	0	0	0	0	0	0
Steinernema intermedium	0	0	0	0	0	0	0	0	0	0	0	0	0	0	0	0	0	0	0	0	0	0	0	0	0	0	0	0	0	0	0	0	0	0	0	0	0	0	0	0	0	0	0	0	0	0	0	0	0
Syrphus	0	0	0	0	0	0	0	0	0	0	0	0	0	0	0	0	0	0	0	0	0	0	0	0	0	0	0	0	0	0	0	0	0	0	0	0	0	0	0	0	0	0	0	0	0	0	0	0	0
Syrphus ribesii	30	32	0	0	0	0	0	0	0	0	0	0	0	0	0	0	35	0	68	0	0	0	0	0	0	0	0	0	0	0	0	0	0	0	20	0	0	0	0	0	0	0	0	0	0	0	0	0	0
Syrphus torvus	0	42	0	0	0	0	0	0	0	0	0	0	0	0	0	0	0	0	0	0	0	0	0	0	0	0	0	0	0	0	0	0	0	0	0	0	0	0	0	0	0	0	0	0	0	0	0	0	0
Syrrhizus sp.	0	0	0	0	0	0	0	0	0	0	0	0	185	0	0	0	0	0	0	0	0	0	0	0	0	0	0	0	0	0	0	0	0	0	0	0	0	0	0	0	0	0	0	0	0	0	0	0	0
Tachinidae	0	0	0	0	0	0	0	0	0	0	0	0	0	0	0	0	0	0	0	0	0	0	0	0	0	0	0	0	0	0	0	0	0	0	0	0	0	0	0	0	0	0	0	0	0	0	0	0	0
Taeniothrips inconsequens	0	342	24	0	150	79	53	13	76	49	38	0	198	1825	1709	0	23	0	0	0	0	0	0	0	0	0	0	0	41	17929	0	5266	56	0	0	0	0	16	0	0	0	823	0	948	609	0	0	0	0
Tetragnatha obtusa	0	0	45	0	0	0	0	0	0	0	0	0	0	0	0	0	5	0	0	0	0	0	0	0	0	0	0	0	0	0	0	0	0	0	0	0	5	0	0	0	0	0	0	0	0	0	0	0	0
Theridiidae	0	0	0	0	0	0	0	0	0	0	0	0	0	0	0	0	0	0	0	0	0	0	0	0	0	0	0	0	0	0	0	0	0	0	0	0	0	0	0	0	0	0	0	0	0	0	0	0	0
Thrips major	0	0	0	0	0	0	0	0	0	0	0	0	0	0	0	0	0	0	0	0	0	0	0	0	0	0	0	0	0	0	0	0	0	0	0	0	0	0	0	0	0	0	0	333	0	0	0	0	0
Thrips minutissimus	0	0	0	0	0	13	0	0	0	8	0	0	0	0	0	0	13	0	0	0	0	0	0	0	0	0	0	0	10	4460	0	3707	17	1325	0	0	0	3	0	0	0	0	0	0	0	0	0	0	0
Tortricinae	0	0	0	0	0	0	0	0	0	0	0	0	0	0	0	0	0	0	0	0	0	0	0	0	0	0	0	0	0	0	0	0	0	0	0	0	0	0	0	0	0	0	0	0	0	0	0	134	0
Tortricodes alternella	0	0	142	82	71	22	22	20	0	8	78	0	270	382	0	0	0	31	20	9	0	0	0	37111	385	1596	0	0	77	0	0	0	9	0	8	0	114	4	0	0	677	0	0	294	34670	5325	0	585	0
Tranosema rostrale	0	0	0	0	0	0	0	0	0	0	0	0	0	0	0	0	0	0	0	0	0	0	0	0	0	0	0	679	0	0	0	0	0	0	0	0	0	0	0	0	0	0	0	0	0	0	0	0	0
Vitrina pellucida	0	0	85	0	0	0	0	0	0	0	0	0	152	0	0	0	0	0	0	0	0	0	0	0	0	0	0	0	0	0	0	0	0	0	0	0	38	0	0	0	0	0	0	0	0	0	0	0	0
Xyleninae	0	0	0	0	0	0	0	0	0	0	0	0	0	0	0	0	0	0	0	0	0	0	0	0	0	0	0	0	0	0	0	0	0	0	0	0	0	0	0	0	0	0	0	0	0	0	0	0	0
Yponomeutoidea	0	0	0	0	0	0	0	0	0	0	0	0	0	0	0	0	0	0	0	0	0	0	0	0	0	0	0	0	0	0	0	0	0	0	0	0	0	0	0	0	0	0	0	0	0	0	0	0	0
Ypsolopha	0	0	0	0	0	0	0	0	0	0	0	0	0	0	0	0	0	0	0	0	0	0	0	0	0	0	0	0	0	0	0	0	0	0	0	0	0	0	0	0	0	0	0	0	0	0	0	0	0
Ypsolopha alpella	0	0	15	0	0	0	0	0	0	9	0	0	0	0	0	0	0	0	0	0	0	0	0	0	0	1210	0	0	0	0	0	0	7	0	0	0	0	3	0	0	0	0	0	0	0	0	0	0	0
[truncated: 47 more columns]

## Sheet: Keep >1% sample filtering
Taxon	Blank23	Blank24	Blank25	Blank26	Blank27	Blank28	Blank29	Blank30	Blank31	Blank32	Blank33	Blank34	BV43890	BV43891	BV43893	BV43894	ENeg11	ENeg12	ENeg13	ENeg14	NP01018	NP01020	NP01025	NP01027	NP01028	NP01029	NP01030	NP01034	NW76860	NW76870	NW76871	NW76875	NW76880	NW76882	NW76889	NW76893	NW76894	NW76897	NW76899	NW76901	NW76903	NW76907	NW76910	NW76911	NW76912	NW76915	NW76918	NW76919	NW76922
#N/A	312	487	1038	378	3322	124	2095	425	1893	226	2183	2	915	0	81914	2735	62	2846	257	4	39322	2044	26574	0	1147	1712	5974	3284	144	2887	1265	395	179	4626	117	3364	420	80	58798	60252	28168	15464	756	6103	1920	1284	4632	267	1103
Adela reaumurella	0	0	0	0	0	0	0	0	0	0	0	0	0	0	0	0	0	0	0	0	0	0	2271	0	0	0	0	0	0	0	0	0	0	0	0	0	0	0	0	0	0	0	0	0	0	0	0	0	0
Agelastica alni	0	0	0	24	0	0	0	0	0	0	0	0	0	0	0	0	0	0	0	0	0	0	0	0	0	0	0	0	59	0	0	0	0	0	0	0	0	0	0	0	0	0	0	0	0	0	0	0	0
Agriopis	0	0	0	0	0	0	0	0	0	0	0	0	0	0	0	0	0	0	0	0	0	0	0	0	0	0	0	0	0	0	0	0	0	0	0	0	0	0	0	0	0	0	0	0	0	0	0	0	0
Agriopis aurantiaria	0	0	0	0	0	0	0	0	0	0	0	0	0	0	0	0	0	0	0	1	0	0	0	0	0	0	0	0	0	0	0	0	0	0	0	0	0	0	0	0	0	0	0	0	0	0	0	0	0
Agriopis marginaria	0	0	0	0	0	0	0	0	0	0	0	0	0	0	0	0	0	0	0	0	0	0	0	0	0	692	0	0	0	0	0	0	0	0	0	0	0	5	0	0	0	0	0	0	0	0	0	0	0
Agrochola circellaris	0	38	0	0	0	0	0	0	0	0	0	0	0	0	0	0	0	0	0	0	0	0	0	0	0	0	0	0	0	0	0	0	0	0	0	0	0	0	0	0	0	0	0	0	0	0	0	0	0
Agrochola macilenta	0	0	0	0	0	0	0	0	0	0	0	0	0	0	0	0	0	0	0	0	0	0	0	0	0	0	0	0	0	0	0	768	0	0	0	0	0	0	0	0	0	0	0	0	0	0	0	0	0
Aleimma loeflingiana	0	0	0	26	0	0	0	0	0	0	0	0	0	0	0	0	0	0	0	0	0	0	0	0	0	0	0	0	112	0	0	0	0	0	0	0	0	0	0	0	0	0	0	0	0	0	0	0	35547
Amphipyra berbera	47	452	164	23	0	122	0	201	478	136	285	0	1086	0	0	29533	38	0	422	0	0	0	69621	1161	8849	5836	4296	36468	22	0	0	0	134	0	26	0	50	46	0	0	0	0	10896	0	0	0	0	0	0
Amphipyra pyramidea	0	0	0	0	168	140	0	26	0	71	161	0	0	0	0	24054	0	0	44	0	0	0	0	0	3966	0	0	0	0	0	0	0	73	0	0	0	0	16	0	0	0	0	0	0	0	34170	0	1263	0
Andricus curvator	0	0	0	0	0	0	0	0	0	0	0	0	0	0	0	0	0	0	0	0	0	2157	0	0	0	0	0	0	0	0	0	0	0	0	0	0	0	0	0	0	0	0	0	0	0	0	0	0	0
Anorthoa munda	0	0	0	0	0	0	0	0	0	0	0	0	0	0	0	0	0	0	0	0	0	0	0	0	0	0	0	0	0	0	0	0	0	0	0	0	0	0	0	0	0	0	0	0	0	0	0	0	0
Anyphaena accentuata	0	0	0	0	0	0	0	0	0	0	0	0	0	0	0	0	0	0	0	0	0	0	0	0	0	0	0	0	0	0	0	0	0	0	0	0	0	0	0	0	0	0	0	0	0	0	0	0	0
Apocheima hispidaria	0	0	0	0	0	0	0	0	0	0	0	0	0	0	0	0	0	0	0	1	0	0	0	0	0	0	0	0	0	0	0	0	0	0	0	0	0	0	0	0	0	0	0	0	0	0	0	0	0
Apocheima pilosaria	0	0	0	0	0	0	0	0	0	0	0	0	0	0	0	0	0	0	0	0	0	0	0	0	0	0	0	0	0	0	0	0	0	0	0	0	0	0	0	0	0	0	0	0	0	0	0	0	0
Araneoidea	0	0	0	0	0	0	0	0	0	0	0	0	0	0	0	0	0	0	0	0	0	0	0	0	0	0	0	0	0	0	0	0	0	0	0	0	0	0	0	0	0	0	0	0	0	0	0	0	0
Araneus triguttatus	0	0	0	0	0	37	0	0	0	32	0	0	0	0	0	0	0	0	0	0	0	0	0	0	0	10377	0	0	0	0	0	0	42	0	0	0	0	19	0	0	0	0	0	0	0	0	0	0	0
Archips crataeganus	0	0	0	0	0	0	0	0	0	0	0	0	0	0	0	0	0	0	0	0	0	0	0	0	0	0	0	0	0	0	0	0	0	0	0	0	0	0	0	0	0	0	0	0	0	0	0	0	0
Archips xylosteana	0	0	0	0	0	0	0	0	0	0	0	0	0	0	0	0	0	0	0	0	0	2666	0	0	722	0	0	3069	0	0	0	0	0	0	0	0	0	0	0	0	0	0	0	0	0	0	0	0	0
Aspergillaceae	0	0	0	0	0	0	0	0	0	0	0	0	0	0	0	0	0	0	0	0	0	0	0	0	0	0	0	0	0	0	0	0	0	0	0	0	0	0	0	0	0	0	0	0	0	0	0	0	0
Bibio marci	0	0	0	0	0	0	0	0	0	0	0	0	0	0	0	0	0	0	0	0	0	0	0	0	0	0	0	0	0	0	0	0	0	0	0	0	0	0	0	0	0	0	0	0	0	0	0	0	0
Bibionomorpha	0	0	0	0	0	0	0	0	0	0	0	0	0	0	0	0	0	0	0	0	0	0	0	0	0	0	0	0	0	0	0	0	0	0	0	0	0	0	0	0	0	0	0	0	0	0	0	0	0
Biorhiza pallida	0	0	0	0	0	0	0	0	0	0	0	0	0	0	0	0	0	0	0	0	3162	0	0	0	0	0	0	0	0	0	0	0	0	0	0	0	0	0	0	0	0	0	0	0	0	0	0	0	0
Blastobasis adustella	0	0	0	0	0	0	0	0	0	0	0	0	0	0	0	0	0	0	0	0	0	0	0	0	0	0	0	0	0	0	0	0	0	0	0	0	0	0	1599	0	0	0	0	0	0	0	0	0	0
Bulinus	0	0	0	0	0	0	0	0	0	0	0	0	0	0	0	0	0	0	0	0	0	0	0	0	0	0	0	0	0	0	0	0	0	0	0	0	0	0	0	0	0	0	0	0	0	0	0	0	0
Bulinus truncatus	0	0	39	0	0	0	0	46	0	0	0	0	0	0	0	0	0	0	0	0	0	0	0	0	0	0	0	0	0	0	0	0	0	0	0	0	0	0	0	0	0	0	0	0	0	0	0	0	0
Campopleginae	0	0	0	0	0	0	0	0	0	0	0	0	0	0	0	0	0	0	0	0	0	0	0	0	0	0	0	0	0	0	0	0	0	0	0	0	0	0	0	0	0	0	0	0	0	0	0	0	0
Campopleginae sp.	0	0	0	0	0	0	0	0	0	0	0	0	0	0	0	0	0	0	0	0	0	0	0	0	0	0	0	0	0	0	0	0	0	0	0	0	0	0	0	0	0	0	0	0	0	0	0	0	0
Cicadellidae	0	0	0	0	0	0	0	0	0	0	0	0	0	0	0	0	0	0	0	0	0	0	0	0	0	0	0	0	0	0	0	0	0	0	0	0	0	0	0	0	0	0	0	0	0	0	0	0	0
Clausilia bidentata	0	0	0	0	0	0	0	0	0	0	0	0	0	0	0	0	0	0	0	0	0	0	0	0	0	0	0	0	0	0	0	0	0	0	0	0	0	0	0	0	0	0	0	0	0	1348	0	0	0
Clubiona brevipes	0	0	0	0	0	0	0	0	0	0	0	0	0	0	0	0	0	0	0	0	0	0	0	1579	0	0	0	0	0	0	0	0	0	0	0	0	0	0	0	0	0	0	0	0	0	0	0	0	0
Coleophora	0	0	0	0	0	0	0	0	0	0	0	0	0	0	0	0	0	0	0	0	0	0	0	0	0	0	0	0	0	0	0	0	0	0	0	0	0	0	0	0	0	0	0	0	0	0	0	0	0
Coleophora flavipennella	0	0	0	0	0	0	0	0	0	0	77	0	0	0	0	0	0	0	0	0	0	0	0	0	0	0	2579	0	0	0	0	0	0	0	0	0	0	0	0	0	0	0	0	0	0	0	0	0	0
Coleophora laricella	0	0	0	0	0	0	0	0	0	0	0	0	0	0	0	0	0	0	0	0	0	0	0	0	0	0	0	0	0	0	0	0	0	0	0	0	0	0	0	0	0	0	0	0	0	0	0	0	0
Coleophora lutipennella	0	0	0	0	0	0	0	0	0	0	0	0	0	0	0	0	0	0	0	0	0	0	0	0	0	0	0	0	0	0	0	0	0	0	0	0	0	0	0	0	0	0	0	0	0	0	0	0	0
Colotois pennaria	0	0	71	0	198	0	270	0	0	0	101	0	0	0	0	0	0	0	0	0	0	0	0	0	0	0	0	0	24	0	0	0	0	0	0	0	16	0	0	3486	0	0	0	0	4444	0	0	157	0
Conistra	0	0	0	0	0	0	0	0	0	0	0	0	0	0	0	0	0	0	0	0	0	0	0	0	0	0	0	0	0	0	0	0	0	0	0	0	0	0	0	0	0	0	0	0	0	0	0	0	0
Conistra vaccinii	55	43	0	0	67	0	0	0	0	0	0	0	0	0	0	0	85	0	196	1	0	3044	16857	3115	0	594	0	0	0	0	0	0	0	0	19	0	10	0	0	0	1070	0	0	0	2515	0	0	0	0
Copromyxa protea	0	0	0	0	0	28	0	0	0	25	0	0	0	0	0	0	0	0	0	0	0	0	0	0	0	0	0	0	0	9709	0	0	36	0	0	0	0	11	0	0	0	0	0	0	0	0	0	0	0
Cosmia trapezina	0	40	0	0	0	0	0	0	0	0	0	0	0	0	0	0	0	0	0	2	0	0	0	1084	3378	0	619	0	0	0	0	0	0	0	0	0	0	0	0	0	0	0	0	0	0	0	0	156	0
Cotesia	0	0	0	0	0	0	0	0	0	0	0	0	0	0	0	0	0	0	0	0	0	0	0	0	0	0	0	0	0	0	0	0	0	0	0	0	0	0	0	0	0	0	0	0	0	0	0	0	0
Cotesia rubecula	0	0	0	0	0	0	0	0	0	0	0	0	0	0	0	0	0	0	0	0	0	0	0	0	0	0	0	0	0	0	0	0	0	0	0	0	0	0	0	0	0	0	0	0	0	0	0	0	0
Cotesia spuria	0	0	0	0	0	0	0	0	0	0	0	0	0	0	0	0	0	0	0	0	0	0	0	0	0	0	0	0	0	0	0	0	0	0	0	0	0	0	0	0	0	0	0	0	0	0	0	0	0
Cuculliinae	0	0	0	0	0	0	0	0	0	0	0	0	0	0	0	0	0	0	0	0	0	0	0	0	0	0	0	0	0	0	0	0	0	0	0	0	0	0	0	0	0	0	0	0	0	0	0	0	0
Diurnea fagella	0	0	0	0	0	0	0	0	0	0	0	0	0	0	0	0	0	0	0	0	0	0	0	0	0	0	0	0	0	0	0	0	0	0	0	0	0	0	0	0	0	0	0	0	0	0	0	0	0
Dolichogenidea sp.	0	0	0	0	0	0	0	0	0	0	0	0	0	0	0	0	0	0	0	0	0	0	0	0	0	0	0	0	0	0	0	0	0	0	0	0	0	0	0	0	0	0	0	0	0	0	0	0	0
Egle groenlandica	0	0	48	0	0	0	0	0	0	0	0	0	0	0	0	0	0	0	0	0	0	0	0	0	0	0	0	0	0	0	0	0	0	0	0	0	0	0	0	0	0	0	0	0	0	0	0	0	0
Ennominae	0	0	0	0	0	0	0	0	0	0	0	0	0	0	0	0	0	0	0	0	0	0	0	0	0	0	0	0	0	0	0	0	0	0	0	0	0	0	0	0	0	0	0	0	0	0	0	0	0
Epinotia	0	0	0	0	0	0	0	0	0	0	0	0	0	0	0	0	0	0	0	0	0	0	0	0	0	0	0	0	0	0	0	0	0	0	0	0	0	0	0	0	0	0	0	0	0	0	0	0	0
Epinotia immundana	0	0	0	0	0	0	0	0	0	0	0	0	0	0	0	0	0	0	0	0	0	0	0	0	0	0	0	0	0	0	0	0	0	0	0	0	0	0	0	0	0	0	0	0	0	0	0	0	0
Epirrita autumnata	0	0	0	0	0	0	0	0	0	0	0	0	0	0	0	0	0	0	0	0	0	0	0	0	0	0	0	0	0	0	0	0	0	0	0	0	0	0	0	0	0	0	0	0	0	0	0	0	0
Epirrita christyi	0	0	0	0	0	0	0	0	0	0	0	0	0	0	0	0	0	0	0	0	0	0	0	0	0	0	0	0	25	0	0	0	0	0	0	0	0	0	0	0	0	0	0	0	0	0	0	704	0
Epirrita dilutata	0	0	0	0	76	0	0	0	0	0	0	0	0	0	0	0	0	0	0	0	0	0	0	0	0	0	0	0	0	0	0	0	0	0	0	0	0	0	0	0	3283	1236	0	0	0	0	0	190	0
Epuraea melanocephala	0	0	0	0	0	0	0	0	0	0	0	0	0	0	0	0	0	0	0	0	0	0	0	0	0	0	0	0	0	0	0	0	0	0	0	0	0	0	0	0	0	0	0	0	0	0	0	0	0
Erannis defoliaria	492	0	0	13	0	0	0	55	0	0	55	0	0	0	0	0	47	0	165	8	0	0	0	0	0	0	0	0	19	0	0	0	0	0	39	0	0	0	0	1734	0	8023	0	0	0	0	0	666	0
Eucosmini	0	0	0	0	0	0	0	0	0	0	0	0	0	0	0	0	0	0	0	0	0	0	0	0	0	0	0	0	0	0	0	0	0	0	0	0	0	0	0	0	0	0	0	0	0	0	0	0	0
Eudemis profundana	0	0	0	0	0	0	0	41	0	0	0	0	0	0	0	0	0	0	0	0	0	3226	0	0	5520	0	0	11784	0	0	0	0	0	0	0	0	0	0	0	0	0	0	0	0	0	0	0	0	0
Eupsilia transversa	0	348	62	69	0	0	90	80	438	0	0	2	0	0	0	0	40	0	91	0	0	0	0	0	0	0	0	0	161	0	0	13568	0	0	22	0	41	9	0	2957	0	0	1262	0	0	0	1110	243	12369
Gelechiinae	0	0	0	0	0	0	0	0	0	0	0	0	0	0	0	0	0	0	0	0	0	0	0	0	0	0	0	0	0	0	0	0	0	0	0	0	0	0	0	0	0	0	0	0	0	0	0	0	0
Geometridae	0	0	0	0	0	0	0	0	0	0	0	0	0	0	0	0	0	0	0	0	0	0	0	0	0	0	0	0	0	0	0	0	0	0	0	0	0	0	0	0	0	0	0	0	0	0	0	0	0
Glyptapanteles porthetriae	0	0	49	0	0	0	0	0	0	0	0	0	0	0	0	0	0	0	0	0	0	0	0	0	0	444	0	0	0	0	0	0	0	0	0	0	11	0	0	0	0	0	0	0	0	0	0	0	0
Gypsonoma dealbana	0	0	0	0	0	0	0	0	0	0	0	0	0	0	0	0	0	0	0	0	0	0	0	0	2936	0	0	0	0	0	0	0	0	0	5	0	14	0	0	0	0	0	0	0	0	0	0	0	0
Hemiptera	0	0	0	0	0	0	0	0	0	0	0	1	0	0	0	0	0	0	0	0	0	0	0	0	0	0	0	0	0	0	0	0	0	0	0	0	0	0	0	0	0	0	0	0	0	0	0	0	0
Hexapoda	0	0	0	0	0	0	0	0	0	0	0	0	268	0	0	0	0	0	0	0	0	0	0	0	0	0	0	0	0	0	0	0	0	0	0	0	0	0	0	0	0	0	0	0	0	0	0	0	0
Holometabola	0	0	0	0	0	0	0	0	0	0	0	0	0	0	0	0	0	0	0	0	0	0	0	0	0	0	0	0	0	0	0	0	0	0	0	0	0	0	0	0	0	0	0	0	0	0	0	0	0
Hydriomena furcata	0	0	76	0	0	0	0	0	0	0	0	0	0	0	0	0	0	0	0	0	0	0	0	0	0	0	0	0	0	0	0	0	0	0	0	0	21	0	0	0	0	0	0	0	0	0	0	0	0
Hymenoptera sp.	0	0	0	0	0	0	0	0	0	0	0	0	0	0	0	0	0	0	0	0	0	0	0	0	0	1005	0	0	0	0	0	0	0	0	0	0	0	0	0	0	0	0	0	0	0	0	0	0	0
Lehmannia marginata	459	749	37	235	0	0	245	0	984	0	0	2	0	50904	0	0	240	0	249	0	0	0	0	0	0	0	0	0	714	0	82614	0	0	793	71	27742	18	4	0	0	0	7825	0	1554	0	0	0	0	0
leotiomyceta	0	0	0	0	0	0	0	0	0	0	0	0	0	0	0	0	0	0	0	0	0	0	0	0	0	0	0	0	0	0	0	0	0	0	0	0	0	0	0	0	0	0	0	0	0	0	0	0	0
Lypha dubia	0	0	0	0	0	0	0	0	0	0	0	0	0	0	0	0	0	0	0	0	0	0	0	0	0	0	0	0	0	0	0	0	0	0	0	0	0	0	0	0	0	0	0	0	0	0	0	0	0
Microgastrinae	0	0	0	0	0	0	0	0	0	0	0	0	0	0	0	0	0	0	0	0	0	0	0	0	0	0	0	0	0	0	0	0	0	0	0	0	0	0	0	0	0	0	0	0	0	0	0	0	0
Muscoidea	0	0	0	0	0	0	0	0	0	0	0	0	0	0	0	0	0	0	0	0	0	0	0	0	0	0	0	0	0	0	0	0	0	0	0	0	0	0	0	0	0	0	0	0	0	0	0	0	0
Nematocera	0	0	0	0	0	0	0	0	0	0	0	0	0	0	0	0	0	0	0	0	0	0	0	0	0	0	0	0	0	457	0	0	0	0	0	0	0	0	0	0	0	0	0	0	0	0	0	0	0
Neuroterus quercusbaccarum	0	47	81	0	0	0	145	19	0	0	0	0	0	0	0	0	0	0	0	0	15140	7781	7222	25543	0	0	0	0	19	0	0	0	0	0	0	0	41	0	0	0	0	0	0	0	8065	0	0	0	0
Obtectomera	0	0	0	0	0	0	0	0	0	0	0	0	0	0	0	0	0	0	0	0	0	0	0	0	0	0	0	0	0	0	0	0	0	0	0	0	0	0	0	0	0	0	0	0	0	0	0	0	0
Oecophoridae	0	0	0	0	0	0	0	0	0	0	0	0	0	0	0	0	0	0	0	0	0	0	0	0	0	0	0	0	0	0	0	0	0	0	0	0	0	0	0	0	0	0	0	0	0	0	0	0	0
Oncopsis speciosa	0	0	0	0	0	0	0	0	0	0	0	0	0	0	0	0	0	0	0	0	0	0	0	0	0	0	0	0	0	0	0	0	0	0	0	0	0	0	0	0	0	0	0	0	0	0	0	0	0
Oomycetes	0	0	0	0	0	0	0	0	0	0	0	0	0	0	0	0	0	0	0	0	0	0	0	0	0	0	0	0	0	0	0	0	0	0	0	0	0	0	0	0	0	0	0	0	0	0	0	0	0
Operophtera	0	0	0	0	0	0	0	0	0	0	0	0	0	0	0	0	0	0	0	0	0	0	0	0	0	0	0	0	0	0	0	0	0	0	0	0	0	0	0	0	0	0	0	0	0	0	0	0	0
Operophtera brumata	152	349	84	148	1171	528	398	659	2813	588	826	14	2631	1092	2071	44575	139	225	1422	17	1395	443	16221	1608	0	7635	8558	0	144	0	0	0	295	674	113	0	41	106	0	29377	6860	20953	25074	0	724	915	39984	8960	3717
Orthosia cerasi	0	45	0	52	0	0	0	0	145	16	0	1	0	0	0	0	0	0	0	0	0	0	0	0	26587	2577	0	0	61	0	0	0	0	0	33	0	0	4	0	0	0	0	0	0	0	0	0	0	0
Orthosia cruda	0	0	0	0	0	0	38	0	0	0	0	0	0	0	0	0	0	0	0	0	0	0	0	0	1525	0	14233	0	0	0	0	0	0	0	0	0	0	0	0	0	0	0	0	0	0	0	0	0	0
Orthosia incerta	0	0	0	0	0	0	0	0	0	0	0	0	0	0	0	0	0	0	0	0	0	0	0	0	0	593	0	0	0	0	0	0	0	0	0	0	0	0	0	0	0	0	0	0	0	0	0	0	0
Pandemis cerasana	0	34	0	0	0	0	47	0	0	0	0	0	0	0	0	0	0	0	0	0	0	0	0	0	0	0	5302	0	0	0	0	0	0	0	0	0	0	0	0	0	0	0	0	0	0	0	0	0	0
Pandemis cinnamomeana	0	0	0	0	0	0	0	0	0	0	0	0	0	0	0	0	0	0	0	0	0	0	0	0	0	0	0	0	0	0	0	0	0	0	0	0	0	0	0	0	0	0	0	0	0	0	0	0	1554
Penicillium polonicum	0	0	0	0	0	0	0	0	0	0	0	0	0	0	0	0	0	0	0	0	0	0	0	0	0	0	0	0	0	0	0	0	0	0	0	0	0	0	0	0	0	0	0	0	0	0	0	0	0
Penicillium solitum	0	0	0	0	0	0	0	0	0	0	0	0	0	0	0	0	0	0	0	0	0	0	0	0	0	0	0	0	0	0	0	0	0	0	0	0	0	0	0	0	0	0	0	0	0	0	0	0	0
Philodromus	0	0	0	0	0	0	119	0	283	0	0	0	0	0	0	0	0	0	0	0	0	0	0	0	0	0	0	0	0	0	0	0	0	43542	0	0	0	0	0	0	918	0	0	0	0	0	0	0	0
Philodromus aureolus	0	0	0	0	0	0	0	0	0	0	0	0	0	0	0	0	0	0	0	0	0	0	0	0	0	0	0	0	0	0	0	0	0	0	0	0	0	0	0	0	0	0	0	0	0	0	0	0	0
Phycita roborella	0	0	0	0	0	0	0	22	0	0	0	1	0	0	0	0	0	0	0	0	0	7566	0	0	0	0	0	0	0	0	0	0	0	0	0	0	0	0	0	0	0	0	0	0	0	0	0	0	0
Phyllobius maculicornis	0	0	0	0	0	0	0	0	0	0	0	0	0	0	0	0	0	0	0	0	0	0	0	0	0	0	0	0	0	0	0	0	0	0	0	0	0	0	0	0	0	0	0	0	0	0	0	0	0
Phyllobius pyri	0	0	0	0	0	0	0	0	0	0	0	0	0	0	0	0	0	0	0	0	0	0	0	0	0	0	0	0	0	0	0	0	0	0	0	0	0	0	0	0	0	0	0	0	0	0	0	0	0
Plectus acuminatus	0	0	0	0	0	0	0	0	0	0	0	0	0	0	0	0	0	0	0	0	0	0	0	0	0	0	0	0	0	0	0	0	0	0	0	0	0	0	0	0	0	0	0	0	0	0	0	0	0
Polydrusus undatus	0	0	0	0	0	0	0	0	0	0	0	0	0	0	0	0	0	0	0	0	0	0	0	0	0	0	0	0	0	0	0	0	0	0	0	428	0	0	0	0	0	0	0	0	0	0	0	0	0
Psoricoptera gibbosella	0	0	0	0	0	0	0	0	0	0	0	0	0	0	0	0	0	0	0	0	0	0	0	0	0	0	865	0	0	0	0	0	0	0	0	0	0	0	0	0	0	0	0	0	0	0	0	0	0
Ptycholoma lecheana	34	0	0	0	101	0	0	45	0	0	0	0	0	0	0	0	0	0	0	0	0	0	0	0	0	0	0	0	0	0	0	0	0	0	0	0	0	0	0	0	13181	0	0	0	0	0	0	0	0
Pythium	0	0	0	0	0	0	0	0	0	0	0	0	0	0	0	0	0	0	0	0	0	0	0	0	0	0	0	0	0	0	0	0	0	0	0	0	0	0	0	0	0	0	0	0	0	0	0	0	0
Quercusia quercus	43	0	0	0	0	0	0	0	0	0	0	0	0	0	0	0	0	0	0	0	0	0	0	0	0	0	4761	0	0	0	0	0	0	0	0	0	0	0	0	1424	0	0	0	0	0	0	0	0	0
Radix natalensis	0	0	0	0	0	29	0	0	0	75	0	0	0	0	0	0	0	0	0	0	0	0	0	0	0	0	0	0	0	0	0	0	39	0	0	0	0	18	0	0	0	0	0	0	0	0	0	0	0
Rhabditida	0	0	0	0	0	0	0	0	0	0	0	0	0	0	0	0	0	0	0	0	0	0	0	0	0	0	0	0	0	0	0	0	0	0	0	0	0	0	0	0	0	0	0	0	0	0	0	0	0
Rhynchaenus fagi	0	0	107	0	0	0	0	0	81	0	51	0	15694	0	7305	0	0	0	0	0	7447	0	0	0	0	0	0	1526	0	0	0	0	0	0	0	0	0	0	0	0	0	0	0	0	0	0	0	0	0
Satyrium sp.	0	0	200	0	0	0	0	0	0	0	0	0	386	0	0	0	0	0	0	0	0	0	0	0	0	0	0	0	0	0	0	0	0	0	0	0	45	0	0	0	0	0	0	44146	0	0	0	0	0
Sigmurethra	0	0	0	0	0	0	0	0	0	0	0	0	0	0	0	0	0	0	0	0	0	0	0	0	0	0	0	0	0	0	0	0	0	0	0	0	0	0	0	0	0	0	0	0	0	0	0	0	0
Steinernema intermedium	0	0	0	0	0	0	0	0	0	0	0	0	0	0	0	0	0	0	0	0	0	0	0	0	0	0	0	0	0	0	0	0	0	0	0	0	0	0	0	0	0	0	0	0	0	0	0	0	0
Syrphus	0	0	0	0	0	0	0	0	0	0	0	0	0	0	0	0	0	0	0	0	0	0	0	0	0	0	0	0	0	0	0	0	0	0	0	0	0	0	0	0	0	0	0	0	0	0	0	0	0
Syrphus ribesii	30	0	0	0	0	0	0	0	0	0	0	0	0	0	0	0	35	0	68	0	0	0	0	0	0	0	0	0	0	0	0	0	0	0	20	0	0	0	0	0	0	0	0	0	0	0	0	0	0
Syrphus torvus	0	42	0	0	0	0	0	0	0	0	0	0	0	0	0	0	0	0	0	0	0	0	0	0	0	0	0	0	0	0	0	0	0	0	0	0	0	0	0	0	0	0	0	0	0	0	0	0	0
Syrrhizus sp.	0	0	0	0	0	0	0	0	0	0	0	0	0	0	0	0	0	0	0	0	0	0	0	0	0	0	0	0	0	0	0	0	0	0	0	0	0	0	0	0	0	0	0	0	0	0	0	0	0
Tachinidae	0	0	0	0	0	0	0	0	0	0	0	0	0	0	0	0	0	0	0	0	0	0	0	0	0	0	0	0	0	0	0	0	0	0	0	0	0	0	0	0	0	0	0	0	0	0	0	0	0
Taeniothrips inconsequens	0	342	0	0	150	79	53	0	0	49	0	0	0	1825	1709	0	23	0	0	0	0	0	0	0	0	0	0	0	41	17929	0	5266	56	0	0	0	0	16	0	0	0	823	0	948	609	0	0	0	0
Tetragnatha obtusa	0	0	45	0	0	0	0	0	0	0	0	0	0	0	0	0	0	0	0	0	0	0	0	0	0	0	0	0	0	0	0	0	0	0	0	0	0	0	0	0	0	0	0	0	0	0	0	0	0
Theridiidae	0	0	0	0	0	0	0	0	0	0	0	0	0	0	0	0	0	0	0	0	0	0	0	0	0	0	0	0	0	0	0	0	0	0	0	0	0	0	0	0	0	0	0	0	0	0	0	0	0
Thrips major	0	0	0	0	0	0	0	0	0	0	0	0	0	0	0	0	0	0	0	0	0	0	0	0	0	0	0	0	0	0	0	0	0	0	0	0	0	0	0	0	0	0	0	0	0	0	0	0	0
Thrips minutissimus	0	0	0	0	0	13	0	0	0	0	0	0	0	0	0	0	13	0	0	0	0	0	0	0	0	0	0	0	0	4460	0	3707	17	1325	0	0	0	0	0	0	0	0	0	0	0	0	0	0	0
Tortricinae	0	0	0	0	0	0	0	0	0	0	0	0	0	0	0	0	0	0	0	0	0	0	0	0	0	0	0	0	0	0	0	0	0	0	0	0	0	0	0	0	0	0	0	0	0	0	0	0	0
Tortricodes alternella	0	0	142	82	71	22	0	20	0	0	78	0	270	0	0	0	0	0	0	9	0	0	0	37111	0	1596	0	0	77	0	0	0	0	0	8	0	114	4	0	0	677	0	0	0	34670	5325	0	585	0
Tranosema rostrale	0	0	0	0	0	0	0	0	0	0	0	0	0	0	0	0	0	0	0	0	0	0	0	0	0	0	0	679	0	0	0	0	0	0	0	0	0	0	0	0	0	0	0	0	0	0	0	0	0
Vitrina pellucida	0	0	85	0	0	0	0	0	0	0	0	0	0	0	0	0	0	0	0	0	0	0	0	0	0	0	0	0	0	0	0	0	0	0	0	0	38	0	0	0	0	0	0	0	0	0	0	0	0
Xyleninae	0	0	0	0	0	0	0	0	0	0	0	0	0	0	0	0	0	0	0	0	0	0	0	0	0	0	0	0	0	0	0	0	0	0	0	0	0	0	0	0	0	0	0	0	0	0	0	0	0
Yponomeutoidea	0	0	0	0	0	0	0	0	0	0	0	0	0	0	0	0	0	0	0	0	0	0	0	0	0	0	0	0	0	0	0	0	0	0	0	0	0	0	0	0	0	0	0	0	0	0	0	0	0
Ypsolopha	0	0	0	0	0	0	0	0	0	0	0	0	0	0	0	0	0	0	0	0	0	0	0	0	0	0	0	0	0	0	0	0	0	0	0	0	0	0	0	0	0	0	0	0	0	0	0	0	0
Ypsolopha alpella	0	0	0	0	0	0	0	0	0	0	0	0	0	0	0	0	0	0	0	0	0	0	0	0	0	1210	0	0	0	0	0	0	0	0	0	0	0	0	0	0	0	0	0	0	0	0	0	0	0
[truncated: 47 more columns]

[truncated: 9 more sheets: Keep >2% sample filtering, Keep >3% filtering, Keep >4% filtering, Keep >5% filtering, Keep >8% filtering, Max contam + 1% filter, Max contam + 3% filter, Max contam + 5% filter, Max contam + 8% filter]
