# Supplementary material for: Multi‐marker DNA metabarcoding reveals spatial and sexual variation in the diet of a scarce woodland bird
Source: Ecol Evol. 2023 May 17;13(5):e10089. doi: 10.1002/ece3.10089 (PMC10191781; doi:10.1002/ece3.10089)
Supplement: Supplementary file 5 — Appendix S5. [file ECE3-13-e10089-s002.xlsx]

## Sheet: Table A1 Pairwise comparisons
Table A1 - Pairwise comparisons from the multivariate generalized linear model (MGLM) for herbivorous multivariate abundance data. Significant values are in bold.
	Observed statistic	Free stepdown adjusted p-value
Dolgellau vs Wye Valley	168.61	0.001
New Forest vs Wye Valley	98.08	0.001
Dolgellau vs New Forest	77.72	0.001
New Forest vs Norfolk	64.61	0.001
Norfolk vs Wye Valley	54.56	0.001
north Cardiff vs New Forest	43.81	0.001
north Cardiff vs Norfolk	32.25	0.001
Dolgellau vs Norfolk	27.44	0.003
Dolgellau vs north Cardiff	21.17	0.029
north Cardiff vs Wye Valley	11.76	0.323

## Sheet: Table A2 Univariate MGLM values
Table A2 - Univariate test values from the spatial multivariate generalised linear model (MGLM) for herbivorous and invertebrate multivariate abundance data. Significant values are in bold.
Genus	deviance	p-value
Acer	0	1
Acleris	1.2307	1
Adela	1.2307	1
Aethalura	3.16759	0.975
Agelastica	3.73665	0.88
Agriopis	6.42022	0.374
Agrochola	1.46352	1
Aleimma	0.0298465	1
Alnus	0	1
Amphipyra	0.428931	1
Andricus	0.014665	1
Anorthoa	2.47617	0.997
Anthoxanthum	3.46976	0.954
Anyphaena	0.0254035	1
Apocheima	1.57341	1
Apotomis	1.2307	1
Araneus	0.014665	1
Archips	6.42022	0.336
Betula	21.3215	0.002
Biorhiza	1.2307	1
Blastobasis	1.57341	1
Brassica	0.549866	1
Carpinus	35.9573	0.001
Charmon	1.57341	1
Cimbex	2.57786	0.993
Clausilia	1.2307	1
Clubiona	1.2307	1
Coleophora	0.014665	1
Colotois	3.33926	0.944
Conistra	0.153198	1
Cosmia	0.386753	1
Craniophora	1.2307	1
Culicoides	0.196392	1
Cyzenis	1.57341	1
Dactylis	1.72921	0.999
Drepana	0.014665	1
Ectropis	4.78299	0.667
Egle	1.2307	1
Empoasca	1.57341	1
Epinotia	1.2307	1
Epirrita	0.153198	1
Epuraea	1.2307	1
Erannis	0.521498	1
Eriocrania	0.196392	1
Eudemis	5.1472	0.519
Eupithecia	0.545107	1
Eupsilia	0.410782	1
Fagus	56.4053	0.001
Formica	1.57341	1
Fraxinus	6.84217	0.397
Gypsonoma	0.0298465	1
Hedera	6.46345	0.445
Helianthus	51.6004	0.001
Hemerobius	2.47617	0.998
Holcus	4.16028	0.888
Hydriomena	1.2307	1
Hyposoter	1.57341	1
Ilex	0	1
Larix	0	1
Lehmannia	0.357681	1
Limax	1.57341	1
Neomyia	1.57341	1
Neriene	1.2307	1
Neuroterus	2.44199	0.999
Nothofagus	1.92477	0.997
Oncopsis	1.2307	1
Operophtera	0.344829	1
Orthosia	3.76135	0.867
Pandemis	1.11931	1
Philodromus	0.196392	1
Phycita	3.16759	0.952
Phyllobius	1.2307	1
Poa	1.23589	1
Polydrusus	1.2307	1
Prunus	4.32668	0.888
Psoricoptera	1.2307	1
Ptycholoma	0.37485	1
Quercus	19.1884	0.002
Quercusia	3.73665	0.882
Ranunculus	1.60074	1
Rhynchaenus	0.0704541	1
Rosa	0.549866	1
Rubus	1.79509	0.997
Salix	5.22151	0.709
Satyrium	2.47617	0.999
Scathophaga	1.57341	1
Selenia	1.57341	1
Sorbus	2.29998	0.997
Stomoxys	1.57341	1
Syrphus	0.014665	1
Taeniothrips	0.825923	1
Taraxacum	1.60074	1
Taxus	2.92155	0.991
Tetragnatha	1.2307	1
Thrips	3.1546	0.988
Tipula	1.2307	1
Tortricodes	0.231686	1
Ulmus	30.521	0.001
Urtica	1.60074	1
Veronica	1.72921	0.999
Viola	1.72921	0.997
Vitrina	1.2307	1
Ypsolopha	0.014665	1
